# Supplementary material for: Tumor suppressors LKB1 and SMARCA4 functionally interact to regulate gene expression across diverse biological processes in lung cancer
Source: Front Cell Dev Biol. 2026 Mar 17;14:1685342. doi: 10.3389/fcell.2026.1685342 (PMC13036190; doi:10.3389/fcell.2026.1685342)
Supplement: Supplementary file 1 [file Table2.xlsx]

## Sheet: gProfiler_L-DEGs
gProflier results for L-DEGs. Results are from combined up-regulated, down-regulated, and combined gene sets.
term_id	source	term_name	intersection_size	adjusted_p_value	negative_log10_of_adjusted_p_value	term_size	query_size	effective_domain_size	intersections
GO:0007276	GO:BP	gamete generation	39	0.0130689	1.88376	819	463	21031	TOP2A,YTHDF2,GORASP2,ARID4A,CTNNB1,SMAD4,AP3B1,ACVR2A,USP42,EIF4G3,RB1,IFT81,NR6A1,SIRT2,QKI,AGO4,YBX3,SPATA6,CEP131,PABPC1L,SBF1,UBR2,SFMBT1,HERPUD2,EHMT2,SPAG4,CATSPERG,TXNRD3,TMEM232,AZIN2,OSBP2,PMFBP1,CFAP43,TTLL1,CFAP69,NANOS1,SYCP2,IQCN,SLCO4C1
GO:0032504	GO:BP	multicellular organism reproduction	45	0.00602107	2.22033	978	463	21031	TOP2A,YTHDF2,GORASP2,ARID4A,CTNNB1,SMAD4,AP3B1,NCOR2,ACVR2A,USP42,EIF4G3,KPNA6,RB1,IFT81,NR6A1,SIRT2,QKI,AGO4,YBX3,SPATA6,CEP131,PABPC1L,HAVCR2,SBF1,UBR2,SFMBT1,HERPUD2,EHMT2,SPAG4,CATSPERG,TXNRD3,TMEM232,AZIN2,OSBP2,PMFBP1,CFAP43,P2RY1,SLIT2,TTLL1,CFAP69,STC1,NANOS1,SYCP2,IQCN,SLCO4C1
GO:0048232	GO:BP	male gamete generation	33	0.0190845	1.71932	650	463	21031	YTHDF2,GORASP2,ARID4A,SMAD4,AP3B1,ACVR2A,USP42,EIF4G3,RB1,IFT81,QKI,AGO4,YBX3,SPATA6,CEP131,SBF1,UBR2,SFMBT1,HERPUD2,EHMT2,SPAG4,CATSPERG,TXNRD3,TMEM232,AZIN2,OSBP2,PMFBP1,CFAP43,TTLL1,CFAP69,SYCP2,IQCN,SLCO4C1
GO:0048609	GO:BP	multicellular organismal reproductive process	45	0.00152092	2.81789	929	463	21031	TOP2A,YTHDF2,GORASP2,ARID4A,CTNNB1,SMAD4,AP3B1,NCOR2,ACVR2A,USP42,EIF4G3,KPNA6,RB1,IFT81,NR6A1,SIRT2,QKI,AGO4,YBX3,SPATA6,CEP131,PABPC1L,HAVCR2,SBF1,UBR2,SFMBT1,HERPUD2,EHMT2,SPAG4,CATSPERG,TXNRD3,TMEM232,AZIN2,OSBP2,PMFBP1,CFAP43,P2RY1,SLIT2,TTLL1,CFAP69,STC1,NANOS1,SYCP2,IQCN,SLCO4C1
GO:0007154	GO:BP	cell communication	288	0.0131395	1.88142	6537	747	21031	KDM5D,TRPM2,EDA2R,COL4A1,SRGN,TAFA5,COL4A6,USP9Y,PDE7B,NLGN4Y,NPR3,S1PR3,RAB39B,INSL4,AUTS2,TNFSF9,SERPINE2,OLFML2A,ALPK2,AR,HECW1,S100A4,COL4A2,PDE4B,HTRA1,CSF2RA,TBX3,SEMA3D,GRIA3,VAX2,GLI2,JCAD,PTPRN2,AVPI1,SIPA1L2,FSTL3,PTPRG,CAMKK1,OPN3,PTEN,NRG4,PCSK6,DOCK4,FMN2,DISP1,RPH3AL,NAPB,NLE1,URB2,HSPA5,TRIB3,ZC3H3,ABTB3,ADAMTS12,MANF,LRP8,LYPD6,HUS1,CDC42SE1,DNAJA3,TSC22D1,IQSEC2,NUCKS1,INTS7,CHRN…
GO:0007165	GO:BP	signal transduction	270	0.00314715	2.50208	5959	747	21031	KDM5D,TRPM2,EDA2R,COL4A1,SRGN,TAFA5,COL4A6,USP9Y,PDE7B,NPR3,S1PR3,RAB39B,INSL4,AUTS2,TNFSF9,SERPINE2,OLFML2A,ALPK2,AR,HECW1,S100A4,COL4A2,PDE4B,HTRA1,CSF2RA,SEMA3D,GRIA3,VAX2,GLI2,JCAD,AVPI1,SIPA1L2,FSTL3,PTPRG,CAMKK1,OPN3,PTEN,NRG4,PCSK6,DOCK4,FMN2,DISP1,RPH3AL,NLE1,URB2,HSPA5,TRIB3,ZC3H3,ABTB3,ADAMTS12,MANF,LRP8,LYPD6,HUS1,CDC42SE1,DNAJA3,TSC22D1,IQSEC2,NUCKS1,INTS7,CHRNA5,DGKI,EPRS1,KIAA0319,A…
GO:0009966	GO:BP	regulation of signal transduction	150	0.0157838	1.80179	3010	747	21031	KDM5D,EDA2R,AUTS2,SERPINE2,ALPK2,AR,HECW1,S100A4,PDE4B,HTRA1,GLI2,JCAD,AVPI1,SIPA1L2,FSTL3,PTEN,PCSK6,RPH3AL,NLE1,URB2,HSPA5,ZC3H3,ADAMTS12,LYPD6,CDC42SE1,DNAJA3,TSC22D1,IQSEC2,NUCKS1,DGKI,EPRS1,KIAA0319,INVS,PIP4P1,NR1H3,NENF,BCAP31,CDC73,RXRA,TM2D3,SLC35B2,MAP3K20,CTBP2,CRADD,BMPR1A,XIAP,GPR89B,NFKBIA,NRG1,KCTD6,PRMT6,ATAD5,GNAQ,RABL3,ABL2,TLE4,DUSP3,YTHDF2,SELENOK,TSG101,ARID4A,QARS1,ZBTB7A,CT…
GO:0010646	GO:BP	regulation of cell communication	173	0.00142258	2.84692	3443	747	21031	KDM5D,EDA2R,NLGN4Y,AUTS2,SERPINE2,ALPK2,AR,HECW1,S100A4,PDE4B,HTRA1,GRIA3,GLI2,JCAD,AVPI1,SIPA1L2,FSTL3,PTEN,PCSK6,RPH3AL,NLE1,URB2,HSPA5,ZC3H3,ADAMTS12,LRP8,LYPD6,CDC42SE1,DNAJA3,TSC22D1,IQSEC2,NUCKS1,CHRNA5,DGKI,EPRS1,KIAA0319,INVS,CAMK2D,PIP4P1,PRKAR1A,NR1H3,BACE1,SLC6A6,NALCN,NENF,BCAP31,CDC73,RXRA,TM2D3,SLC35B2,MAP3K20,CTBP2,LARGE1,CRADD,BMPR1A,XIAP,GPR89B,NFKBIA,NRG1,KCTD6,PRMT6,ACSL4,ATAD5…
GO:0023051	GO:BP	regulation of signaling	174	0.000792972	3.10074	3437	747	21031	KDM5D,EDA2R,NLGN4Y,AUTS2,SERPINE2,ALPK2,AR,HECW1,S100A4,PDE4B,HTRA1,GRIA3,GLI2,JCAD,AVPI1,SIPA1L2,FSTL3,PTEN,PCSK6,RPH3AL,NLE1,URB2,HSPA5,ZC3H3,ADAMTS12,LRP8,LYPD6,CDC42SE1,DNAJA3,TSC22D1,IQSEC2,NUCKS1,CHRNA5,DGKI,EPRS1,KIAA0319,INVS,PIP4P1,PRKAR1A,NR1H3,BACE1,SLC6A6,NALCN,NENF,BCAP31,CDC73,RXRA,TM2D3,SLC35B2,MAP3K20,CTBP2,LARGE1,CRADD,BMPR1A,XIAP,GPR89B,NFKBIA,NRG1,KCTD6,PRMT6,ACSL4,ATAD5,GNAQ,R…
GO:0023052	GO:BP	signaling	289	0.00259705	2.58552	6447	747	21031	KDM5D,TRPM2,EDA2R,COL4A1,SRGN,TAFA5,COL4A6,USP9Y,PDE7B,NLGN4Y,NPR3,S1PR3,RAB39B,INSL4,AUTS2,TNFSF9,SERPINE2,OLFML2A,ALPK2,AR,HECW1,S100A4,COL4A2,PDE4B,HTRA1,CSF2RA,TBX3,SEMA3D,GRIA3,VAX2,GLI2,JCAD,PTPRN2,AVPI1,SIPA1L2,FSTL3,PTPRG,CAMKK1,OPN3,PTEN,NRG4,PCSK6,DOCK4,FMN2,DISP1,RPH3AL,NAPB,NLE1,URB2,HSPA5,TRIB3,ZC3H3,ABTB3,ADAMTS12,MANF,LRP8,LYPD6,HUS1,CDC42SE1,DNAJA3,TSC22D1,IQSEC2,NUCKS1,INTS7,CHRN…
GO:0035556	GO:BP	intracellular signal transduction	136	0.0151682	1.81907	2668	747	21031	TRPM2,EDA2R,PDE7B,RAB39B,AUTS2,SERPINE2,AR,S100A4,JCAD,AVPI1,SIPA1L2,CAMKK1,PTEN,DOCK4,FMN2,URB2,TRIB3,ABTB3,HUS1,CDC42SE1,DNAJA3,IQSEC2,INTS7,DGKI,EPRS1,KIAA0319,CAMK2D,PIP4P1,RILPL1,PRKAR1A,AEN,NENF,SGCD,BCAP31,STK26,SLC35B2,MAP3K20,CRADD,BMPR1A,XIAP,GDI1,GPR89B,NFKBIA,NRG1,BTBD10,RIN2,TNFRSF10A,PRMT6,ATAD5,MOAP1,AKAP11,RABL3,ABL2,KCTD9,RHOT1,DUSP3,SYAP1,SELENOK,RAB4A,DNAJC10,QARS1,CTNNB1,WDR59…
GO:0048583	GO:BP	regulation of response to stimulus	187	0.018651	1.7293	3939	747	21031	KDM5D,EDA2R,THBD,TAFA5,AUTS2,SERPINE2,ALPK2,AR,HECW1,S100A4,PDE4B,HTRA1,SEMA3D,GLI2,JCAD,AVPI1,SIPA1L2,FSTL3,PTEN,PCSK6,AIFM2,FMN2,RPH3AL,NLE1,URB2,HSPA5,ZC3H3,ADAMTS12,MANF,LRP8,LYPD6,TMEM97,CDC42SE1,DNAJA3,TSC22D1,IQSEC2,NUCKS1,DGKI,EPRS1,KIAA0319,INVS,CAMK2D,PIP4P1,MACIR,NR1H3,BACE1,NENF,BCAP31,CDC73,RXRA,TM2D3,SLC35B2,MAP3K20,CTBP2,CRADD,BMPR1A,XIAP,GPR89B,NFKBIA,NRG1,KCTD6,PRMT6,ATAD5,GNAQ,R…
GO:0050896	GO:BP	response to stimulus	383	0.00199839	2.69932	8976	747	21031	MT1A,TRIML2,ALDH3A1,KDM5D,DIO2,TRPM2,EDA2R,THBD,COL4A1,COL5A2,SRGN,SCARA5,LDOC1,TAFA5,COL4A6,USP9Y,PDE7B,NPR3,S1PR3,RAB39B,ABCC2,INSL4,AUTS2,TNFSF9,SERPINE2,OLFML2A,ALPK2,AR,HECW1,S100A4,COL4A2,PDE4B,HTRA1,ABCG2,CSF2RA,TBX3,SEMA3D,GRIA3,VAX2,GLI2,CYP4F11,JCAD,PTPRN2,AVPI1,SIPA1L2,FSTL3,PTPRG,CSRP1,ME1,CAMKK1,OPN3,PTEN,NRG4,PCSK6,DOCK4,TMEM98,AIFM2,FMN2,DISP1,RPH3AL,TGFBI,H2AC25,EPHX2,CST3,NLE1,UR…
GO:0051716	GO:BP	cellular response to stimulus	325	0.00208915	2.68003	7394	747	21031	MT1A,ALDH3A1,KDM5D,TRPM2,EDA2R,COL4A1,COL5A2,SRGN,SCARA5,LDOC1,TAFA5,COL4A6,USP9Y,PDE7B,NPR3,S1PR3,RAB39B,ABCC2,INSL4,AUTS2,TNFSF9,SERPINE2,OLFML2A,ALPK2,AR,HECW1,S100A4,COL4A2,PDE4B,HTRA1,ABCG2,CSF2RA,TBX3,SEMA3D,GRIA3,VAX2,GLI2,JCAD,PTPRN2,AVPI1,SIPA1L2,FSTL3,PTPRG,CAMKK1,OPN3,PTEN,NRG4,PCSK6,DOCK4,AIFM2,FMN2,DISP1,RPH3AL,H2AC25,NLE1,URB2,HSPA5,TRIB3,ZC3H3,ABTB3,ADAMTS12,MANF,LRP8,LYPD6,HUS1,CD…
GO:0009889	GO:BP	regulation of biosynthetic process	260	0.0165947	1.78003	5813	747	21031	TRIML2,KDM5D,DIO2,EDA2R,ZFY,SRGN,S1PR3,ABCC2,RBM20,AUTS2,EBF1,SERPINE2,ALPK2,AR,PDE4B,PRRX2,MIR17HG,TOX2,PITX1,TBX3,VAX2,GLI2,CBX2,ZNF469,FSTL3,OPN3,PTEN,TMEM98,DUS3L,EPHX2,SFMBT2,PTMA,TRIB3,LRP8,RNF187,HOXA3,NBDY,DNAJA3,NSUN3,TSC22D1,NUCKS1,INTS7,EPRS1,PIR,RIOX2,TFE3,S100A10,CAMK2D,PHF20,PRKAR1A,MACIR,NR1H3,ZNF124,AKAP17A,RBBP5,CDC73,RXRA,EPB41L4B,N6AMT1,COA3,MAP3K20,CTBP2,KLF13,HTATSF1,BMPR1A,X…
GO:0010468	GO:BP	regulation of gene expression	253	0.00373021	2.42827	5526	747	21031	TRIML2,KDM5D,DIO2,EDA2R,ZFY,SRGN,S1PR3,ABCC2,RBM20,AUTS2,EBF1,SERPINE2,ALPK2,AR,PDE4B,PRRX2,MIR17HG,TOX2,PITX1,TBX3,VAX2,GLI2,CBX2,ZNF469,FSTL3,PTEN,TMEM98,DUS3L,EPHX2,SFMBT2,PTMA,TRIB3,LRP8,RNF187,HOXA3,NBDY,DNAJA3,NSUN3,TSC22D1,NUCKS1,INTS7,EPRS1,PIR,RIOX2,TFE3,S100A10,CAMK2D,PHF20,PRKAR1A,MACIR,NR1H3,ZNF124,AKAP17A,RBBP5,CDC73,RXRA,EPB41L4B,N6AMT1,COA3,MAP3K20,CTBP2,KLF13,HTATSF1,BMPR1A,XIAP,M…
GO:0010556	GO:BP	regulation of macromolecule biosynthetic process	256	0.0077466	2.11089	5654	747	21031	TRIML2,KDM5D,DIO2,EDA2R,ZFY,SRGN,S1PR3,ABCC2,RBM20,AUTS2,EBF1,SERPINE2,ALPK2,AR,PDE4B,PRRX2,MIR17HG,TOX2,PITX1,TBX3,VAX2,GLI2,CBX2,ZNF469,FSTL3,PTEN,TMEM98,DUS3L,EPHX2,SFMBT2,PTMA,TRIB3,LRP8,RNF187,HOXA3,NBDY,DNAJA3,NSUN3,TSC22D1,NUCKS1,INTS7,EPRS1,PIR,RIOX2,TFE3,S100A10,CAMK2D,PHF20,PRKAR1A,MACIR,NR1H3,ZNF124,AKAP17A,RBBP5,CDC73,RXRA,EPB41L4B,N6AMT1,COA3,MAP3K20,CTBP2,KLF13,HTATSF1,BMPR1A,XIAP,M…
GO:0019222	GO:BP	regulation of metabolic process	323	0.000141953	3.84786	7158	747	21031	TRIML2,KDM5D,DIO2,EDA2R,ZFY,SRGN,NPR3,S1PR3,RAB39B,ABCC2,RBM20,AUTS2,EBF1,SERPINE2,ALPK2,AR,PDE4B,TM4SF20,PRRX2,MIR17HG,TOX2,PITX1,TBX3,VAX2,GLI2,CBX2,ZNF469,SYNPO2,FSTL3,ME1,OPN3,PTEN,TMEM98,FMN2,DUS3L,MTLN,EPHX2,SFMBT2,CST3,DHRSX,HSPA5,PTMA,TRIB3,LRP8,HUS1,RNF187,HOXA3,NBDY,DNAJA3,NSUN3,TSC22D1,NUCKS1,INTS7,SERPINB8,EPRS1,PIR,RIOX2,TFE3,S100A10,CAMK2D,PSME2,PHF20,PRKAR1A,MACIR,NR1H3,ZNF124,BCAP…
GO:0031323	GO:BP	regulation of cellular metabolic process	298	0.0021543	2.66669	6673	747	21031	TRIML2,KDM5D,DIO2,EDA2R,ZFY,SRGN,S1PR3,RAB39B,ABCC2,RBM20,AUTS2,EBF1,SERPINE2,ALPK2,AR,PDE4B,PRRX2,MIR17HG,TOX2,PITX1,TBX3,VAX2,GLI2,CBX2,ZNF469,SYNPO2,FSTL3,ME1,OPN3,PTEN,TMEM98,FMN2,DUS3L,MTLN,EPHX2,SFMBT2,DHRSX,PTMA,TRIB3,LRP8,HUS1,RNF187,HOXA3,NBDY,DNAJA3,NSUN3,TSC22D1,NUCKS1,INTS7,EPRS1,PIR,RIOX2,TFE3,S100A10,CAMK2D,PHF20,PRKAR1A,MACIR,NR1H3,ZNF124,AKAP17A,RBBP5,CDC73,ATG16L1,RXRA,EPB41L4B,N…
GO:0031326	GO:BP	regulation of cellular biosynthetic process	260	0.0106261	1.97363	5781	747	21031	TRIML2,KDM5D,DIO2,EDA2R,ZFY,SRGN,S1PR3,ABCC2,RBM20,AUTS2,EBF1,SERPINE2,ALPK2,AR,PDE4B,PRRX2,MIR17HG,TOX2,PITX1,TBX3,VAX2,GLI2,CBX2,ZNF469,FSTL3,OPN3,PTEN,TMEM98,DUS3L,EPHX2,SFMBT2,PTMA,TRIB3,LRP8,RNF187,HOXA3,NBDY,DNAJA3,NSUN3,TSC22D1,NUCKS1,INTS7,EPRS1,PIR,RIOX2,TFE3,S100A10,CAMK2D,PHF20,PRKAR1A,MACIR,NR1H3,ZNF124,AKAP17A,RBBP5,CDC73,RXRA,EPB41L4B,N6AMT1,COA3,MAP3K20,CTBP2,KLF13,HTATSF1,BMPR1A,X…
GO:0051171	GO:BP	regulation of nitrogen compound metabolic process	267	1.72296e-06	5.76372	5440	747	21031	KDM5D,DIO2,EDA2R,ZFY,RBM20,AUTS2,EBF1,SERPINE2,AR,TM4SF20,PRRX2,TOX2,PITX1,TBX3,VAX2,GLI2,CBX2,ZNF469,SYNPO2,FSTL3,ME1,PTEN,TMEM98,FMN2,DUS3L,SFMBT2,CST3,HSPA5,PTMA,TRIB3,LRP8,HUS1,RNF187,HOXA3,DNAJA3,NSUN3,TSC22D1,NUCKS1,INTS7,SERPINB8,EPRS1,PIR,RIOX2,TFE3,S100A10,CAMK2D,PSME2,PHF20,PRKAR1A,NR1H3,ZNF124,BCAP31,AKAP17A,CDC73,RXRA,COA3,MAP3K20,CTBP2,KLF13,HTATSF1,BMPR1A,TMTC3,XIAP,MED14,SUZ12,RPL1…
GO:0060255	GO:BP	regulation of macromolecule metabolic process	295	0.0036917	2.43277	6631	747	21031	TRIML2,KDM5D,DIO2,EDA2R,ZFY,SRGN,S1PR3,ABCC2,RBM20,AUTS2,EBF1,SERPINE2,ALPK2,AR,PDE4B,TM4SF20,PRRX2,MIR17HG,TOX2,PITX1,TBX3,VAX2,GLI2,CBX2,ZNF469,SYNPO2,FSTL3,PTEN,TMEM98,FMN2,DUS3L,EPHX2,SFMBT2,CST3,HSPA5,PTMA,TRIB3,LRP8,HUS1,RNF187,HOXA3,NBDY,DNAJA3,NSUN3,TSC22D1,NUCKS1,INTS7,SERPINB8,EPRS1,PIR,RIOX2,TFE3,S100A10,CAMK2D,PSME2,PHF20,PRKAR1A,MACIR,NR1H3,ZNF124,BCAP31,AKAP17A,RBBP5,CDC73,RXRA,EPB4…
GO:0080090	GO:BP	regulation of primary metabolic process	271	4.37503e-06	5.35902	5591	747	21031	KDM5D,DIO2,EDA2R,ZFY,RBM20,AUTS2,EBF1,SERPINE2,AR,TM4SF20,PRRX2,TOX2,PITX1,TBX3,VAX2,GLI2,CBX2,ZNF469,SYNPO2,FSTL3,ME1,PTEN,TMEM98,FMN2,DUS3L,MTLN,EPHX2,SFMBT2,CST3,HSPA5,PTMA,TRIB3,LRP8,HUS1,RNF187,HOXA3,DNAJA3,NSUN3,TSC22D1,NUCKS1,INTS7,SERPINB8,EPRS1,PIR,RIOX2,TFE3,S100A10,CAMK2D,PSME2,PHF20,PRKAR1A,NR1H3,ZNF124,BCAP31,AKAP17A,CDC73,RXRA,COA3,MAP3K20,CTBP2,KLF13,HTATSF1,BMPR1A,TMTC3,XIAP,MED14…
GO:0000902	GO:BP	cell morphogenesis	61	0.0402592	1.39513	986	747	21031	AUTS2,AR,HECW1,PALLD,SEMA3D,VAX2,GLI2,HECW2,PTEN,LRP8,CDC42SE1,PARVB,C1GALT1C1,PGRMC1,KIAA0319,RILPL1,FLNB,GDI1,FZD3,ULK2,PDZD8,YTHDF2,RBFOX2,CTNNB1,SMAD4,CUL3,CLASP2,SNX2,APLP2,AP3B1,NEDD4,BRAF,RB1,AGO4,NUMB,WASF2,BRWD3,IST1,PLXNC1,DNM2,EPB41L5,LPAR1,ITGA1,RAPH1,WDPCP,SRF,EPHA2,UGT8,EFNB2,VLDLR,NRXN1,SIPA1L3,P2RY1,NRP2,SLIT2,STC1,TPM1,RIMS1,PALM3,SEMA4A,SULT4A1
GO:0001667	GO:BP	ameboidal-type cell migration	26	0.00790543	2.10207	428	463	21031	SMAD4,CLASP2,BRAF,WASF2,AGO2,GIPC1,PHACTR4,PRKCE,PIK3CB,PDCD10,EPB41L5,RRAS,WDPCP,STARD13,SRF,CD40,EPHA2,EFNB2,NRP2,SLIT2,AMOT,STC1,NANOS1,PDGFB,AQP1,SEMA4A
GO:0006897	GO:BP	endocytosis	35	0.0159679	1.79675	704	463	21031	RAB4A,TSG101,TBC1D5,YES1,MAPK1,PTPN1,TM9SF4,NEDD4,RAB22A,MIB1,CSNK1E,EIF2AK1,RAB27A,ZFYVE9,BMP2K,NUMB,RAB5B,WASF2,SNX10,PRKCE,PIK3CB,PIK3C3,NPC1,ABCA7,HOOK2,DNM2,AP1G1,LPAR1,GRK3,LDLR,EFNB2,VLDLR,MICALL1,GSN,PLA2G6
GO:0010256	GO:BP	endomembrane system organization	45	0.0051127	2.29135	602	747	21031	CAVIN2,SRGN,SERPINE2,AR,PTEN,UBL4A,S100A10,LARGE1,REEP4,MMGT1,SERP1,GORASP2,TSG101,VAPB,ANKLE2,CLASP2,TMED5,COG6,MAPK1,AP3B1,RAB22A,RAB27A,NSF,SIRT2,PDE4DIP,RAB5B,CHMP2B,TRAPPC8,SNX10,IST1,PDCD10,TMED10,TJAP1,GCC2,WHAMM,ABCA7,HOOK2,DNM2,AP1G1,LEMD2,MICALL1,TMEM38A,REEP6,GSN,AQP1
GO:0010631	GO:BP	epithelial cell migration	27	0.027944	1.55371	304	747	21031	JCAD,PTPRG,PTEN,MACIR,EPB41L4B,RIN2,SMAD4,CLASP2,GIPC1,PRKCE,PIK3CB,PDCD10,EPB41L5,RRAS,WDPCP,STARD13,SRF,CD40,EPHA2,EFNB2,NRP2,SLIT2,AMOT,STC1,NANOS1,PDGFB,SEMA4A
GO:0030097	GO:BP	hemopoiesis	61	0.0210385	1.67698	965	747	21031	TRPM2,TNFSF9,GLI2,FSTL3,TMEM98,DNAJA3,TSC22D1,PIR,TFE3,CDC73,LARGE1,KLF13,PRRC2C,GPR89B,NFKBIA,PRMT6,RABL3,TOP2A,YTHDF2,RBFOX2,TENT2,ARID4A,ZBTB7A,CTNNB1,MKNK2,AP3B1,N4BP2L2,ACVR2A,TET2,DNASE2,EIF2AK1,BRAF,SLC39A7,RB1,PURB,RASGRP1,QKI,BPGM,WASF2,ACTL6A,NCOA6,SNX10,WDR7,CCDC134,ITPKB,GPR137B,RRAS,SRF,CYLD,EPHA2,BTN2A2,MTURN,CTSK,IRF7,SIPA1L3,RUNX1,GAB2,TCF7,SMAD7,POU2F2,SEMA4A
GO:0034248	GO:BP	regulation of amide metabolic process	26	0.0124781	1.90385	439	463	21031	SERP1,YTHDF2,MKNK2,CNOT11,EIF2B5,CSNK1E,EIF2AK1,EIF4G3,LSM14B,NHLRC3,MSI2,QKI,AGO4,AGO2,CPEB4,AGO3,YBX3,TMED10,IFNGR1,ABCA7,TYMS,PAIP2B,CCN1,NANOS1,PLA2G6,NR1H4
GO:0090130	GO:BP	tissue migration	27	0.0470982	1.327	313	747	21031	JCAD,PTPRG,PTEN,MACIR,EPB41L4B,RIN2,SMAD4,CLASP2,GIPC1,PRKCE,PIK3CB,PDCD10,EPB41L5,RRAS,WDPCP,STARD13,SRF,CD40,EPHA2,EFNB2,NRP2,SLIT2,AMOT,STC1,NANOS1,PDGFB,SEMA4A
GO:0090132	GO:BP	epithelium migration	27	0.033348	1.47693	307	747	21031	JCAD,PTPRG,PTEN,MACIR,EPB41L4B,RIN2,SMAD4,CLASP2,GIPC1,PRKCE,PIK3CB,PDCD10,EPB41L5,RRAS,WDPCP,STARD13,SRF,CD40,EPHA2,EFNB2,NRP2,SLIT2,AMOT,STC1,NANOS1,PDGFB,SEMA4A
GO:0006629	GO:BP	lipid metabolic process	86	0.000657416	3.18216	1388	747	21031	ALDH3A1,ACOX2,PTGR1,FADS2,CPT1C,CYP4F11,PTPRN2,PTEN,SLC27A2,MTLN,ABHD4,EPHX2,SELENOI,TRIB3,NAAA,LRP8,CUBN,DGKI,PIP4P1,NR1H3,MCEE,MTMR6,BPNT1,LARGE1,ALG13,PLBD2,ACSL4,CYB5R1,ST3GAL5,ACER3,DNAJC19,AACS,PIGK,PLA2G15,DAGLB,UVRAG,PI4KA,DHRS11,SIRT2,UBR4,ABHD3,QKI,ALG6,ACAD9,DGKH,USP48,CPT2,KDSR,ACOT13,PRKCE,PDSS2,PIK3CB,PLA2G12A,PIK3C3,PIGA,SPTLC2,NPC1,INPP1,ITPKB,ABCA7,CRYL1,TTC39B,PRKAB1,DPM1,PGAP6,…
GO:0006644	GO:BP	phospholipid metabolic process	33	0.00543159	2.26507	381	747	21031	PTEN,ABHD4,SELENOI,NAAA,PIP4P1,NR1H3,MTMR6,BPNT1,PLBD2,DNAJC19,PIGK,PLA2G15,UVRAG,PI4KA,ABHD3,DGKH,PIK3CB,PLA2G12A,PIK3C3,PIGA,SPTLC2,INPP1,ITPKB,DPM1,SLC44A5,LDLR,PLCD1,LPCAT2,PLBD1,PLA2G6,NR1H4,PDGFB,LIPC
GO:0006650	GO:BP	glycerophospholipid metabolic process	29	0.00250152	2.6018	300	747	21031	PTEN,ABHD4,SELENOI,NAAA,PIP4P1,NR1H3,MTMR6,BPNT1,DNAJC19,PIGK,PLA2G15,UVRAG,PI4KA,ABHD3,DGKH,PIK3CB,PIK3C3,PIGA,INPP1,ITPKB,DPM1,SLC44A5,LDLR,PLCD1,LPCAT2,PLA2G6,NR1H4,PDGFB,LIPC
GO:0008610	GO:BP	lipid biosynthetic process	51	0.00689123	2.1617	727	747	21031	ACOX2,FADS2,PTEN,SLC27A2,ABHD4,SELENOI,TRIB3,NR1H3,MTMR6,BPNT1,LARGE1,ACSL4,CYB5R1,ST3GAL5,ACER3,AACS,PIGK,PLA2G15,DAGLB,UVRAG,PI4KA,DHRS11,SIRT2,UBR4,ABHD3,QKI,DGKH,KDSR,PDSS2,PIK3CB,PIK3C3,PIGA,SPTLC2,INPP1,ITPKB,PRKAB1,DPM1,WDTC1,HMGCL,SLC44A5,LDLR,UGT8,ERRFI1,LPCAT2,FAR2,CCN1,TM7SF2,PLA2G6,NR1H4,PDGFB,LIPC
GO:0019637	GO:BP	organophosphate metabolic process	63	0.0466035	1.33158	1034	747	21031	PDE7B,PDE4B,ME1,PTEN,SLC27A2,ABHD4,IMPDH1,SELENOI,ENTPD6,NAAA,KCNAB2,UQCC3,PIP4P1,NR1H3,MCEE,G6PC3,NDUFB3,MTMR6,BPNT1,PLBD2,GPD2,ACSL4,PDHX,NT5C3A,COASY,ZBTB7A,DNAJC19,OPA1,GMPS,PIGK,PLA2G15,UVRAG,PI4KA,NUDT16,UCKL1,ABHD3,BPGM,DGKH,PAPSS1,PIK3CB,PLA2G12A,PIK3C3,PIGA,SPTLC2,INPP1,ITPKB,CRYL1,TYMS,DPM1,EPHA2,SLC44A5,LDLR,GTPBP1,AK9,P2RY1,PLCD1,LPCAT2,FAR2,PLBD1,PLA2G6,NR1H4,PDGFB,LIPC
GO:0044255	GO:BP	cellular lipid metabolic process	67	0.00119936	2.92105	1005	747	21031	ACOX2,PTGR1,FADS2,CPT1C,CYP4F11,PTEN,SLC27A2,MTLN,ABHD4,EPHX2,SELENOI,TRIB3,NAAA,LRP8,DGKI,PIP4P1,NR1H3,MCEE,MTMR6,BPNT1,LARGE1,ALG13,PLBD2,ACSL4,ST3GAL5,ACER3,DNAJC19,AACS,PIGK,PLA2G15,DAGLB,UVRAG,PI4KA,SIRT2,UBR4,ABHD3,QKI,ALG6,ACAD9,DGKH,USP48,CPT2,KDSR,PDSS2,PIK3CB,PLA2G12A,PIK3C3,PIGA,SPTLC2,INPP1,ITPKB,CRYL1,PRKAB1,DPM1,WDTC1,SLC44A5,LDLR,UGT8,PLCD1,LPCAT2,ACBD7,CCN1,PLBD1,PLA2G6,NR1H4,PDGF…
GO:0044281	GO:BP	small molecule metabolic process	98	0.0379854	1.42038	1813	747	21031	LGSN,PDE7B,ACOX2,PDE4B,PTGR1,FADS2,ABCG2,CPT1C,CYP4F11,AMDHD1,QNG1,ME1,SLC27A2,AIFM2,MTLN,EPHX2,IMPDH1,TRIB3,ENTPD6,NAAA,CUBN,KCNAB2,UQCC3,PIP4P1,NR1H3,MCEE,G6PC3,NDUFB3,N6AMT1,BPNT1,ALG13,GPD2,ACSL4,GGCX,COQ5,PDHX,NT5C3A,COASY,ACER3,SERP1,ZBTB7A,MAPK1,OPA1,AACS,NCOR2,AHCYL2,GMPS,PLA2G15,DAGLB,NUDT16,UCKL1,GPT2,SIRT2,UBR4,ABHD3,QKI,BPGM,ALG6,ACAD9,USP48,PAPSS1,CPT2,KDSR,PRKCE,PDSS2,GCAT,SPTLC2,NP…
GO:0045017	GO:BP	glycerolipid biosynthetic process	25	0.00596066	2.22471	247	747	21031	PTEN,ABHD4,SELENOI,NR1H3,MTMR6,BPNT1,PIGK,PLA2G15,DAGLB,UVRAG,PI4KA,ABHD3,DGKH,PIK3CB,PIK3C3,PIGA,INPP1,ITPKB,DPM1,SLC44A5,LDLR,LPCAT2,PLA2G6,NR1H4,PDGFB
GO:0046474	GO:BP	glycerophospholipid biosynthetic process	21	0.0381863	1.41809	208	747	21031	PTEN,ABHD4,SELENOI,MTMR6,BPNT1,PIGK,UVRAG,PI4KA,ABHD3,DGKH,PIK3CB,PIK3C3,PIGA,INPP1,ITPKB,DPM1,SLC44A5,LPCAT2,PLA2G6,NR1H4,PDGFB
GO:0006793	GO:BP	phosphorus metabolic process	135	0.00587168	2.23124	2596	747	21031	PDE7B,ALPK2,AR,PDE4B,SYNPO2,PTPRN2,PTPRG,ME1,CAMKK1,PTEN,SLC27A2,ABHD4,EPHX2,IMPDH1,SELENOI,TRIB3,ENTPD6,NAAA,LRP8,HUS1,DNAJA3,KCNAB2,DGKI,UQCC3,CAMK2D,PIP4P1,PRKAR1A,NR1H3,MCEE,G6PC3,NDUFB3,MTMR6,STK26,MAP3K20,BPNT1,BMPR1A,PLBD2,NRG1,BTBD10,TNFRSF10A,GPD2,ACSL4,DHX34,PDHX,GNAQ,NT5C3A,ABL2,ULK2,COASY,DUSP3,SYAP1,TSG101,ANKLE2,DNAJC10,QARS1,ZBTB7A,DNAJC19,PPP1R12A,MKNK2,CAMTA1,YES1,PIH1D1,MAPK1,PT…
GO:0006796	GO:BP	phosphate-containing compound metabolic process	135	0.00350632	2.45515	2571	747	21031	PDE7B,ALPK2,AR,PDE4B,SYNPO2,PTPRN2,PTPRG,ME1,CAMKK1,PTEN,SLC27A2,ABHD4,EPHX2,IMPDH1,SELENOI,TRIB3,ENTPD6,NAAA,LRP8,HUS1,DNAJA3,KCNAB2,DGKI,UQCC3,CAMK2D,PIP4P1,PRKAR1A,NR1H3,MCEE,G6PC3,NDUFB3,MTMR6,STK26,MAP3K20,BPNT1,BMPR1A,PLBD2,NRG1,BTBD10,TNFRSF10A,GPD2,ACSL4,DHX34,PDHX,GNAQ,NT5C3A,ABL2,ULK2,COASY,DUSP3,SYAP1,TSG101,ANKLE2,DNAJC10,QARS1,ZBTB7A,DNAJC19,PPP1R12A,MKNK2,CAMTA1,YES1,PIH1D1,MAPK1,PT…
GO:0006915	GO:BP	apoptotic process	105	0.00936511	2.02849	1913	747	21031	EDA2R,SRGN,TNFSF9,ALPK2,AR,HTRA1,TBX3,GLI2,OPN3,PTEN,AIFM2,FMN2,TCHP,HSPA5,PTMA,TRIB3,LRP8,DNAJA3,TSC22D1,CAMK2D,AEN,BACE1,BCAP31,DELE1,STK26,CDC73,TMEM214,MAP3K20,UBE2M,CRADD,XIAP,ANXA5,AKAP1,NFKBIA,NRG1,TNFRSF10A,ATAD5,FZD3,MOAP1,ID3,ABL2,RHOT1,TOP2A,SELENOK,ANKLE2,DNAJC10,QARS1,ZBTB7A,CTNNB1,SMAD4,CUL3,INTS1,MKNK2,EIF2B5,PIH1D1,MAPK1,PTPN1,EYA3,OPA1,DNASE2,MFSD10,USP42,BRAF,RB1,SIRT2,E2F3,CCNL…
GO:0008219	GO:BP	cell death	107	0.0178466	1.74844	1988	747	21031	EDA2R,SRGN,TNFSF9,ALPK2,AR,HTRA1,TBX3,GLI2,OPN3,PTEN,AIFM2,FMN2,TCHP,HSPA5,PTMA,TRIB3,LRP8,DNAJA3,TSC22D1,CAMK2D,AEN,BACE1,BCAP31,DELE1,STK26,CDC73,TMEM214,MAP3K20,UBE2M,CRADD,XIAP,ANXA5,AKAP1,NFKBIA,NRG1,TNFRSF10A,ATAD5,FZD3,MOAP1,ID3,ABL2,RHOT1,ACER3,TOP2A,SELENOK,ANKLE2,DNAJC10,QARS1,ZBTB7A,CTNNB1,SMAD4,CUL3,INTS1,MKNK2,EIF2B5,PIH1D1,MAPK1,PTPN1,EYA3,OPA1,DNASE2,MFSD10,USP42,BRAF,SLC39A7,RB1,S…
GO:0009056	GO:BP	catabolic process	137	0.000916794	3.03773	2556	747	21031	PDE7B,RAB39B,ABCC2,ACOX2,SERPINE2,PDE4B,CPT1C,CYP4F11,HECW2,AMDHD1,PTEN,SLC27A2,UBL4A,FMN2,MTLN,ABHD4,EPHX2,CST3,DHRSX,HSPA5,TRIB3,ENTPD6,ADAMTS12,NAAA,RNF187,NBDY,PSME2,MCEE,BCAP31,ATG16L1,NEMF,TRNT1,TMTC3,PLBD2,PCYOX1,GPD2,KCTD6,PRMT6,DHX34,MOAP1,ANAPC5,NT5C3A,ABL2,DDI2,ULK2,SNRNP70,ACER3,YTHDF2,TSG101,TENT2,SETD2,FBXO38,ZBTB7A,CTNNB1,SMAD4,CUL3,TRPC4AP,GNS,CNOT11,TBC1D5,ASCC2,PTPN1,ALDH7A1,NED…
GO:0010648	GO:BP	negative regulation of cell communication	80	0.0346467	1.46034	1398	747	21031	SERPINE2,ALPK2,AR,HECW1,PDE4B,HTRA1,GLI2,FSTL3,PTEN,RPH3AL,HSPA5,ADAMTS12,DNAJA3,IQSEC2,DGKI,INVS,NR1H3,MAP3K20,XIAP,NFKBIA,NRG1,KCTD6,ATAD5,ABL2,TLE4,DUSP3,YTHDF2,TSG101,ARID4A,QARS1,ZBTB7A,CTNNB1,WDR59,SMAD4,CUL3,TANK,PIH1D1,PTPN1,EYA3,OPA1,NEDD4,NCOR2,CSNK1E,RB1,GABBR1,SIRT2,WWC2,LEMD3,DYRK1A,PHACTR4,TLE2,PIK3CB,YBX3,ATF6B,DUSP16,SIAH2,NPC1,ABCA7,PIAS2,GPR155,SNX25,LPAR1,ITGA1,UBR2,LEMD2,GRK3,…
GO:0012501	GO:BP	programmed cell death	107	0.0163419	1.7867	1984	747	21031	EDA2R,SRGN,TNFSF9,ALPK2,AR,HTRA1,TBX3,GLI2,OPN3,PTEN,AIFM2,FMN2,TCHP,HSPA5,PTMA,TRIB3,LRP8,DNAJA3,TSC22D1,CAMK2D,AEN,BACE1,BCAP31,DELE1,STK26,CDC73,TMEM214,MAP3K20,UBE2M,CRADD,XIAP,ANXA5,AKAP1,NFKBIA,NRG1,TNFRSF10A,ATAD5,FZD3,MOAP1,ID3,ABL2,RHOT1,ACER3,TOP2A,SELENOK,ANKLE2,DNAJC10,QARS1,ZBTB7A,CTNNB1,SMAD4,CUL3,INTS1,MKNK2,EIF2B5,PIH1D1,MAPK1,PTPN1,EYA3,OPA1,DNASE2,MFSD10,USP42,BRAF,SLC39A7,RB1,S…
GO:0019538	GO:BP	protein metabolic process	237	0.00013646	3.86499	4912	747	21031	EIF1AY,TRIML2,DIO2,THBD,RPS4Y1,SRGN,USP9Y,SERPINE2,ALPK2,HECW1,TM4SF20,HTRA1,SYNPO2,PTPRN2,HECW2,PTPRG,CAMKK1,PTEN,PCSK6,TMEM98,UBL4A,FMN2,RPL22L1,DUS3L,DISP1,CST3,RPL23A,HSPA5,TRIB3,GLCE,ADAMTS12,IARS2,LRP8,HUS1,RNF187,C1GALT1C1,DNAJA3,NSUN3,SERPINB8,EPRS1,S100A10,CAMK2D,PSME2,PRKAR1A,EARS2,NR1H3,BACE1,BCAP31,MTMR6,TRIM47,STK26,ATG16L1,N6AMT1,COA3,NEMF,SLC35B2,MAP3K20,TRNT1,LARGE1,UBE2M,BMPR1A,T…
GO:0023057	GO:BP	negative regulation of signaling	81	0.0194797	1.71042	1398	747	21031	SERPINE2,ALPK2,AR,HECW1,PDE4B,HTRA1,GLI2,FSTL3,PTEN,RPH3AL,HSPA5,ADAMTS12,DNAJA3,IQSEC2,DGKI,INVS,NR1H3,MAP3K20,XIAP,NFKBIA,NRG1,KCTD6,ATAD5,ABL2,TLE4,DUSP3,YTHDF2,TSG101,ARID4A,QARS1,ZBTB7A,CTNNB1,WDR59,SMAD4,CUL3,TANK,PIH1D1,PTPN1,EYA3,OPA1,NEDD4,NCOR2,CSNK1E,RB1,GABBR1,SIRT2,WWC2,LEMD3,DYRK1A,PHACTR4,TLE2,PIK3CB,YBX3,ATF6B,DUSP16,SIAH2,NPC1,ABCA7,PIAS2,GPR155,SNX25,LPAR1,ITGA1,UBR2,LEMD2,GRK3,…
GO:0036211	GO:BP	protein modification process	152	0.00948199	2.0231	3031	747	21031	TRIML2,USP9Y,ALPK2,HECW1,SYNPO2,PTPRN2,HECW2,PTPRG,CAMKK1,PTEN,UBL4A,HSPA5,TRIB3,LRP8,HUS1,RNF187,C1GALT1C1,DNAJA3,CAMK2D,PRKAR1A,MTMR6,TRIM47,STK26,ATG16L1,N6AMT1,MAP3K20,LARGE1,UBE2M,BMPR1A,TMTC3,ALG13,XIAP,NRG1,TNFRSF10A,KCTD6,PRMT6,GGCX,P3H1,ANAPC5,GNAQ,RABL3,ABL2,KCTD9,ULK2,NFX1,TRIM28,ST3GAL5,B3GAT3,DUSP3,SERP1,SYAP1,SELENOK,TSG101,ANKLE2,SETD2,FBXO38,DNAJC10,QARS1,CTNNB1,PPP1R12A,CUL3,TANK…
GO:0043412	GO:BP	macromolecule modification	163	0.00471035	2.32695	3262	747	21031	TRIML2,USP9Y,ALPK2,HECW1,SYNPO2,PTPRN2,HECW2,PTPRG,QNG1,CAMKK1,PTEN,UBL4A,DUS3L,HSPA5,TRIB3,LRP8,HUS1,RNF187,C1GALT1C1,DNAJA3,NSUN3,CAMK2D,PRKAR1A,OSGEP,MTMR6,TRIM47,STK26,ATG16L1,N6AMT1,MAP3K20,LARGE1,UBE2M,BMPR1A,TMTC3,ALG13,XIAP,NRG1,TNFRSF10A,KCTD6,PRMT6,GGCX,P3H1,ANAPC5,GNAQ,RABL3,ABL2,KCTD9,ULK2,NFX1,TRIM28,ST3GAL5,B3GAT3,DUSP3,SERP1,SYAP1,SELENOK,TSG101,ANKLE2,SETD2,FBXO38,DNAJC10,ARID4A,Q…
GO:0051172	GO:BP	negative regulation of nitrogen compound metabolic process	125	0.000151389	3.81991	2202	747	21031	RBM20,SERPINE2,AR,TM4SF20,PITX1,TBX3,VAX2,GLI2,CBX2,ZNF469,PTEN,TMEM98,FMN2,SFMBT2,CST3,TRIB3,DNAJA3,SERPINB8,EPRS1,RIOX2,PRKAR1A,NR1H3,ZNF124,CDC73,RXRA,MAP3K20,CTBP2,XIAP,SUZ12,RPL13A,NRG1,PRMT6,DHX34,P3H1,GNAQ,ID3,NFX1,TRIM28,TLE4,RCOR3,SNRNP70,DUSP3,ZFHX3,RBFOX2,SFSWAP,TSG101,TENT2,DNAJC10,ZNF639,ARID4A,QARS1,ZBTB7A,SPEN,CTNNB1,SMAD4,CUL3,MAGED2,PRDM2,PIH1D1,PTPN1,NEDD4,NCOR2,N4BP2L2,PSPC1,H1…
GO:0051246	GO:BP	regulation of protein metabolic process	115	0.00353984	2.45102	2102	747	21031	DIO2,SERPINE2,TM4SF20,SYNPO2,PTEN,TMEM98,FMN2,DUS3L,CST3,HSPA5,TRIB3,LRP8,HUS1,DNAJA3,NSUN3,SERPINB8,EPRS1,S100A10,PSME2,PRKAR1A,NR1H3,BCAP31,COA3,MAP3K20,TMTC3,XIAP,RPL13A,NFKBIA,APH1A,NRG1,TNFRSF10A,PRMT6,P3H1,GNAQ,RABL3,SNRNP70,DUSP3,SERP1,SYAP1,YTHDF2,TSG101,ANKLE2,DNAJC10,QARS1,CTNNB1,PPP1R12A,SMAD4,CUL3,TANK,MKNK2,CNOT11,CAMTA1,EIF2B5,YES1,PIH1D1,MAPK1,PTPN1,NEDD4,ZYG11B,CSNK1E,ACVR2A,EIF2A…
GO:0051248	GO:BP	negative regulation of protein metabolic process	55	0.00136965	2.86339	766	747	21031	SERPINE2,TM4SF20,PTEN,TMEM98,FMN2,CST3,TRIB3,DNAJA3,SERPINB8,EPRS1,PRKAR1A,NR1H3,MAP3K20,XIAP,RPL13A,PRMT6,P3H1,GNAQ,SNRNP70,DUSP3,TSG101,DNAJC10,QARS1,CTNNB1,SMAD4,PIH1D1,PTPN1,EIF2AK1,RB1,SIRT2,NHLRC3,USP38,QKI,AGO4,AGO2,GIPC1,CPEB4,AGO3,PRKCE,DUSP16,SIAH2,ABCA7,TYMS,CTDSP2,LDLR,PAIP2B,AZIN2,ERRFI1,DNAJB2,SLIT2,FKBP1B,SMAD7,NANOS1,LAMP3,AQP1
GO:0065008	GO:BP	regulation of biological quality	142	0.0278077	1.55583	2846	747	21031	DIO2,THBD,NPR3,S1PR3,SERPINE2,AR,CPT1C,TBX3,SEMA3D,GRIA3,CYP4F11,PTPRN2,CSRP1,PTEN,PCSK6,DOCK4,UBL4A,MTLN,DISP1,RPH3AL,MANF,IARS2,LRP8,CDC42SE1,PARVB,C1GALT1C1,PGRMC1,DNAJA3,IQSEC2,KCNAB2,CHRNA5,DGKI,KIAA0319,CAMK2D,ARPC5,PRKAR1A,NR1H3,NALCN,NENF,BCAP31,CDC73,LARGE1,GDI1,ANXA5,GPR89B,NRG1,ACSL4,GGCX,P3H1,AKAP11,GNAQ,RABL3,ABL2,DDI2,ULK2,AP2B1,RHOT1,SERP1,SYAP1,YTHDF2,VAPB,CIB2,CTNNB1,SMAD4,CUL3,C…
GO:0071310	GO:BP	cellular response to organic substance	105	0.0339569	1.46907	1971	747	21031	KDM5D,TRPM2,EDA2R,COL4A1,COL5A2,LDOC1,COL4A6,AR,PDE4B,CSF2RA,GLI2,PTPRN2,HSPA5,TRIB3,ADAMTS12,LRP8,DNAJA3,NUCKS1,EPRS1,PRKAR1A,NR1H3,BACE1,CDC73,RXRA,CTBP2,FLNB,XIAP,RPL13A,NFKBIA,GNAQ,ID3,ABL2,TLE4,SERP1,SYAP1,YTHDF2,RBFOX2,VAPB,DNAJC10,ZBTB7A,CIB2,CTNNB1,SMAD4,CUL3,TANK,YES1,PIH1D1,MAPK1,PTPN1,NEDD4,NCOR2,RB1,MYNN,GIPC1,CPEB4,SNX10,PRKCE,YBX3,ATF6B,PDCD10,ZDHHC7,PIGA,IFNGR1,IL17RA,NPC1,ABCA7,PI…
GO:0141124	GO:BP	intracellular signaling cassette	102	0.0139194	1.85638	1861	747	21031	TRPM2,EDA2R,PDE7B,RAB39B,AUTS2,SERPINE2,AR,S100A4,JCAD,AVPI1,SIPA1L2,PTEN,DOCK4,ABTB3,CDC42SE1,DNAJA3,IQSEC2,DGKI,KIAA0319,CAMK2D,RILPL1,NENF,SGCD,BCAP31,SLC35B2,MAP3K20,BMPR1A,XIAP,GDI1,GPR89B,NFKBIA,NRG1,BTBD10,RIN2,TNFRSF10A,RABL3,ABL2,RHOT1,DUSP3,SELENOK,RAB4A,QARS1,CTNNB1,SMAD4,CUL3,TANK,CAMTA1,MAPK1,PTPN1,NEDD4,ACVR2A,BRAF,RAB12,RB1,RASGRP1,DOCK6,WASF2,AGO3,PHACTR4,PRKCE,PIK3CB,PDCD10,DUSP1…
GO:1901564	GO:BP	organonitrogen compound metabolic process	291	4.49277e-07	6.34749	5986	747	21031	EIF1AY,TRIML2,DIO2,LGSN,THBD,RPS4Y1,SRGN,USP9Y,PDE7B,ABCC2,SERPINE2,ALPK2,HECW1,PDE4B,TM4SF20,HTRA1,ABCG2,CPT1C,SYNPO2,PTPRN2,HECW2,AMDHD1,PTPRG,QNG1,ME1,CAMKK1,PTEN,SLC27A2,PCSK6,TMEM98,UBL4A,FMN2,RPL22L1,DUS3L,DISP1,ABHD4,CST3,IMPDH1,RPL23A,HSPA5,TRIB3,GLCE,ADAMTS12,NAAA,IARS2,LRP8,HUS1,RNF187,CUBN,C1GALT1C1,PGRMC1,DNAJA3,NSUN3,KCNAB2,SERPINB8,EPRS1,UQCC3,S100A10,CAMK2D,PSME2,PRKAR1A,EARS2,NR1H…
GO:1901575	GO:BP	organic substance catabolic process	117	0.000599443	3.22225	2074	747	21031	PDE7B,ABCC2,ACOX2,SERPINE2,PDE4B,CPT1C,CYP4F11,HECW2,AMDHD1,PTEN,SLC27A2,UBL4A,FMN2,MTLN,ABHD4,EPHX2,CST3,HSPA5,TRIB3,ENTPD6,ADAMTS12,NAAA,RNF187,NBDY,PSME2,MCEE,BCAP31,NEMF,TRNT1,TMTC3,PLBD2,PCYOX1,GPD2,KCTD6,PRMT6,DHX34,ANAPC5,NT5C3A,DDI2,SNRNP70,ACER3,YTHDF2,TSG101,TENT2,FBXO38,ZBTB7A,CTNNB1,SMAD4,CUL3,TRPC4AP,GNS,CNOT11,ASCC2,PTPN1,ALDH7A1,NEDD4,ZYG11B,MIB1,CSNK1E,TET2,DNASE2,PLA2G15,DAGLB,UV…
GO:0007275	GO:BP	multicellular organism development	218	0.00503375	2.29811	4643	747	21031	COL4A1,COL5A2,SRGN,TAFA5,NLGN4Y,NPR3,S1PR3,RBM20,AUTS2,TNFSF9,SERPINE2,ALPK2,AR,HECW1,COL4A2,PALLD,PITX1,TBX3,SEMA3D,VAX2,GLI2,CBX2,JCAD,HECW2,FSTL3,PTPRG,PTEN,NRG4,PCSK6,TMEM98,DISP1,TGFBI,NLE1,HSPA5,ADAMTS12,MANF,LRP8,HUS1,HOXA3,PGRMC1,TSC22D1,KIAA0319,TFE3,S100A10,PRKAR1A,SGCD,CDC73,ATG16L1,RXRA,MAP3K20,BPNT1,LARGE1,KLF13,BMPR1A,GDI1,DHX37,SUZ12,RPL13A,NFKBIA,APH1A,NRG1,RIN2,PRMT6,ACSL4,ATAD5,…
GO:0009653	GO:BP	anatomical structure morphogenesis	140	0.00309171	2.5098	2684	747	21031	COL4A1,COL5A2,TAFA5,NPR3,S1PR3,RBM20,AUTS2,SERPINE2,ALPK2,AR,HECW1,COL4A2,PALLD,PITX1,TBX3,SEMA3D,VAX2,GLI2,JCAD,HECW2,CSRP1,PTEN,TGFBI,CST3,NLE1,HSPA5,ADAMTS12,LRP8,CDC42SE1,PARVB,HOXA3,C1GALT1C1,PGRMC1,MYO19,KIAA0319,RILPL1,PRKAR1A,SGCD,CDC73,MAP3K20,LARGE1,FLNB,BMPR1A,GDI1,RPL13A,NRG1,RIN2,FZD3,ID3,SUPT6H,ULK2,PDZD8,TRIM28,SERP1,YTHDF2,RBFOX2,SETD2,CTNNB1,SMAD4,CUL3,CLASP2,SNX2,MAPK1,APLP2,AP3…
GO:0030154	GO:BP	cell differentiation	215	0.000159371	3.79759	4366	747	21031	TRPM2,EDA2R,COL4A1,COL5A2,DDX3Y,S1PR3,AUTS2,TNFSF9,SERPINE2,ALPK2,AR,HECW1,S100A4,COL4A2,PALLD,HTRA1,PITX1,TBX3,SEMA3D,VAX2,GLI2,CBX2,HECW2,FSTL3,PTPRG,CSRP1,OPN3,PTEN,TMEM98,FMN2,MTLN,TGFBI,NLE1,TRIB3,ADAMTS12,MANF,LRP8,PGRMC1,DNAJA3,TSC22D1,PIR,KIAA0319,TFE3,S100A10,RILPL1,PRKAR1A,NR1H3,SLC6A6,SGCD,TMEM120B,CDC73,RXRA,TM2D3,MAP3K20,CTBP2,LARGE1,FLNB,KLF13,BMPR1A,PRRC2C,GDI1,SUZ12,GPR89B,NFKBIA,…
GO:0032501	GO:BP	multicellular organismal process	337	0.00104487	2.98094	7669	747	21031	DIO2,TRPM2,THBD,COL4A1,COL5A2,SRGN,LDOC1,TAFA5,USP9Y,DDX3Y,NLGN4Y,NPR3,S1PR3,ABCC2,RBM20,AUTS2,TNFSF9,SERPINE2,ALPK2,AR,HECW1,COL4A2,PDE4B,PALLD,ABCG2,PITX1,TBX3,SEMA3D,VAX2,GLI2,CYP4F11,SLC7A2,CBX2,JCAD,HECW2,FSTL3,PTPRG,CSRP1,PTEN,NRG4,PCSK6,DOCK4,TMEM98,FMN2,DISP1,TGFBI,CST3,NLE1,HSPA5,ADAMTS12,MANF,LRP8,HUS1,CUBN,HOXA3,C1GALT1C1,PGRMC1,DNAJA3,TSC22D1,CHRNA5,DGKI,PIR,KIAA0319,TFE3,S100A10,CAMK…
GO:0032502	GO:BP	developmental process	311	1.65203e-07	6.78198	6453	747	21031	TRPM2,EDA2R,COL4A1,COL5A2,SRGN,LDOC1,TAFA5,USP9Y,DDX3Y,NLGN4Y,NPR3,S1PR3,RBM20,AUTS2,TNFSF9,SERPINE2,ALPK2,AR,HECW1,S100A4,COL4A2,PALLD,HTRA1,PITX1,TBX3,SEMA3D,VAX2,GLI2,CBX2,JCAD,HECW2,FSTL3,PTPRG,CSRP1,OPN3,PTEN,NRG4,PCSK6,TMEM98,FMN2,MTLN,DISP1,TGFBI,CST3,NLE1,HSPA5,TRIB3,ADAMTS12,MANF,LRP8,HUS1,CDC42SE1,PARVB,HOXA3,C1GALT1C1,PGRMC1,DNAJA3,TSC22D1,MYO19,PIR,KIAA0319,TFE3,S100A10,RILPL1,PRKAR1A…
GO:0048468	GO:BP	cell development	151	0.000205147	3.68793	2819	747	21031	TRPM2,S1PR3,AUTS2,TNFSF9,SERPINE2,ALPK2,AR,HECW1,PALLD,TBX3,SEMA3D,VAX2,GLI2,HECW2,FSTL3,PTPRG,CSRP1,PTEN,TMEM98,FMN2,MANF,LRP8,PGRMC1,DNAJA3,TSC22D1,PIR,KIAA0319,TFE3,S100A10,RILPL1,PRKAR1A,SGCD,CDC73,LARGE1,FLNB,KLF13,BMPR1A,PRRC2C,GDI1,GPR89B,NFKBIA,NRG1,PRMT6,FZD3,P3H1,RABL3,ABL2,ULK2,TRIM28,TOP2A,YTHDF2,RBFOX2,MAP4,TENT2,SETD2,FBXO38,ARID4A,ZBTB7A,SPEN,CTNNB1,SMAD4,CLASP2,MKNK2,EIF2B5,MAPK1,…
GO:0048518	GO:BP	positive regulation of biological process	291	5.30379e-05	4.27541	6250	747	21031	DIO2,EDA2R,THBD,ZFY,S1PR3,RBM20,INSL4,AUTS2,TNFSF9,SERPINE2,AR,S100A4,PDE4B,HTRA1,TOX2,PITX1,CSF2RA,TBX3,SEMA3D,GLI2,SYNPO2,JCAD,AVPI1,FSTL3,OPN3,PTEN,SYNPO,DOCK4,AIFM2,FMN2,MTLN,RPH3AL,EPHX2,DHRSX,NLE1,HSPA5,PTMA,TRIB3,ZC3H3,LRP8,LYPD6,RNF187,TMEM97,HOXA3,PGRMC1,DNAJA3,TSC22D1,IQSEC2,NUCKS1,DGKI,EPRS1,KIAA0319,TFE3,S100A10,CAMK2D,CLIP1,PIP4P1,PHF20,PRKAR1A,NR1H3,BACE1,SLC6A6,NALCN,NENF,BCAP31,RB…
GO:0048519	GO:BP	negative regulation of biological process	268	0.00193811	2.71262	5874	747	21031	MT1A,TRPM2,THBD,COL5A2,SRGN,LDOC1,TAFA5,NPR3,S1PR3,ABCC2,RBM20,SERPINE2,ALPK2,AR,HECW1,COL4A2,PDE4B,TM4SF20,MIR17HG,HTRA1,PITX1,TBX3,SEMA3D,VAX2,GLI2,CBX2,ZNF469,FSTL3,PTPRG,OPN3,PTEN,DOCK4,TMEM98,AIFM2,FMN2,RPH3AL,TGFBI,TCHP,SFMBT2,CST3,NLE1,HSPA5,PTMA,TRIB3,ADAMTS12,HUS1,PGRMC1,NBDY,DNAJA3,TSC22D1,IQSEC2,INTS7,DGKI,SERPINB8,EPRS1,KIAA0319,RIOX2,TFE3,INVS,CAMK2D,PRKAR1A,MACIR,NR1H3,BACE1,ZNF124,…
GO:0048522	GO:BP	positive regulation of cellular process	273	1.71657e-05	4.76534	5717	747	21031	EDA2R,ZFY,S1PR3,RBM20,INSL4,AUTS2,TNFSF9,SERPINE2,AR,S100A4,PDE4B,HTRA1,TOX2,PITX1,CSF2RA,TBX3,SEMA3D,GLI2,SYNPO2,JCAD,AVPI1,FSTL3,OPN3,PTEN,SYNPO,DOCK4,AIFM2,FMN2,MTLN,RPH3AL,EPHX2,DHRSX,NLE1,HSPA5,PTMA,ZC3H3,LRP8,LYPD6,RNF187,HOXA3,PGRMC1,DNAJA3,TSC22D1,IQSEC2,NUCKS1,DGKI,EPRS1,KIAA0319,TFE3,S100A10,CAMK2D,CLIP1,PIP4P1,PHF20,PRKAR1A,NR1H3,BACE1,SLC6A6,NALCN,NENF,BCAP31,RBBP5,CDC73,ATG16L1,RXRA,…
GO:0048856	GO:BP	anatomical structure development	280	1.74849e-05	4.75734	5899	747	21031	TRPM2,EDA2R,COL4A1,COL5A2,SRGN,LDOC1,TAFA5,NLGN4Y,NPR3,S1PR3,RBM20,AUTS2,TNFSF9,SERPINE2,ALPK2,AR,HECW1,S100A4,COL4A2,PALLD,HTRA1,PITX1,TBX3,SEMA3D,VAX2,GLI2,CBX2,JCAD,HECW2,FSTL3,PTPRG,CSRP1,OPN3,PTEN,NRG4,PCSK6,TMEM98,FMN2,MTLN,DISP1,TGFBI,CST3,NLE1,HSPA5,ADAMTS12,MANF,LRP8,HUS1,CDC42SE1,PARVB,HOXA3,C1GALT1C1,PGRMC1,DNAJA3,TSC22D1,MYO19,PIR,KIAA0319,TFE3,S100A10,RILPL1,PRKAR1A,SGCD,CDC73,ATG16L…
GO:0048869	GO:BP	cellular developmental process	215	0.000162352	3.78954	4367	747	21031	TRPM2,EDA2R,COL4A1,COL5A2,DDX3Y,S1PR3,AUTS2,TNFSF9,SERPINE2,ALPK2,AR,HECW1,S100A4,COL4A2,PALLD,HTRA1,PITX1,TBX3,SEMA3D,VAX2,GLI2,CBX2,HECW2,FSTL3,PTPRG,CSRP1,OPN3,PTEN,TMEM98,FMN2,MTLN,TGFBI,NLE1,TRIB3,ADAMTS12,MANF,LRP8,PGRMC1,DNAJA3,TSC22D1,PIR,KIAA0319,TFE3,S100A10,RILPL1,PRKAR1A,NR1H3,SLC6A6,SGCD,TMEM120B,CDC73,RXRA,TM2D3,MAP3K20,CTBP2,LARGE1,FLNB,KLF13,BMPR1A,PRRC2C,GDI1,SUZ12,GPR89B,NFKBIA,…
GO:0050789	GO:BP	regulation of biological process	526	7.54087e-09	8.12258	12287	747	21031	MT1A,TRIML2,KDM5D,DIO2,TRPM2,EDA2R,THBD,ZFY,COL4A1,COL5A2,SRGN,LDOC1,TAFA5,COL4A6,USP9Y,PDE7B,NLGN4Y,NPR3,S1PR3,RAB39B,ABCC2,RBM20,INSL4,AUTS2,EBF1,TNFSF9,SERPINE2,OLFML2A,ALPK2,AR,HECW1,S100A4,COL4A2,PDE4B,TM4SF20,PRRX2,MIR17HG,HTRA1,TOX2,PITX1,CSF2RA,TBX3,SEMA3D,GRIA3,VAX2,GLI2,CBX2,ZNF469,SYNPO2,JCAD,PTPRN2,HECW2,AVPI1,SIPA1L2,FSTL3,PTPRG,ME1,CAMKK1,OPN3,PTEN,NRG4,SYNPO,PCSK6,DOCK4,TMEM98,AIFM…
GO:0050793	GO:BP	regulation of developmental process	126	0.0257248	1.58965	2455	747	21031	COL5A2,SRGN,TAFA5,S1PR3,TNFSF9,SERPINE2,ALPK2,AR,HECW1,COL4A2,TBX3,SEMA3D,GLI2,JCAD,HECW2,FSTL3,PTEN,TMEM98,CST3,TRIB3,ADAMTS12,LRP8,CDC42SE1,PARVB,TSC22D1,MYO19,KIAA0319,TFE3,S100A10,NR1H3,SLC6A6,CDC73,RXRA,KLF13,BMPR1A,GDI1,DHX37,SUZ12,NFKBIA,NRG1,RIN2,PRMT6,ATAD5,FZD3,ID3,SUPT6H,ULK2,PDZD8,ZFHX3,SERP1,SYAP1,YTHDF2,RBFOX2,ARID4A,SPEN,CTNNB1,SMAD4,CLASP2,MAPK1,AP3B1,NEDD4,N4BP2L2,MIB1,ACVR2A,BRA…
GO:0050794	GO:BP	regulation of cellular process	503	8.46402e-08	7.07242	11738	747	21031	TRIML2,KDM5D,DIO2,TRPM2,EDA2R,THBD,ZFY,COL4A1,COL5A2,SRGN,LDOC1,TAFA5,COL4A6,USP9Y,PDE7B,NLGN4Y,NPR3,S1PR3,RAB39B,ABCC2,RBM20,INSL4,AUTS2,EBF1,TNFSF9,SERPINE2,OLFML2A,ALPK2,AR,HECW1,S100A4,COL4A2,PDE4B,PRRX2,MIR17HG,HTRA1,TOX2,PITX1,CSF2RA,TBX3,SEMA3D,GRIA3,VAX2,GLI2,CBX2,ZNF469,SYNPO2,JCAD,HECW2,AVPI1,SIPA1L2,FSTL3,PTPRG,ME1,CAMKK1,OPN3,PTEN,NRG4,SYNPO,PCSK6,DOCK4,TMEM98,AIFM2,FMN2,DUS3L,MTLN,DI…
GO:0065007	GO:BP	biological regulation	544	4.28531e-10	9.36802	12680	747	21031	MT1A,TRIML2,KDM5D,DIO2,TRPM2,EDA2R,THBD,ZFY,COL4A1,COL5A2,SRGN,LDOC1,TAFA5,COL4A6,USP9Y,PDE7B,NLGN4Y,NPR3,S1PR3,RAB39B,ABCC2,RBM20,INSL4,AUTS2,EBF1,TNFSF9,SERPINE2,OLFML2A,ALPK2,AR,HECW1,S100A4,COL4A2,PDE4B,TM4SF20,PRRX2,MIR17HG,HTRA1,TOX2,CPT1C,PITX1,CSF2RA,TBX3,SEMA3D,GRIA3,VAX2,GLI2,CYP4F11,CBX2,ZNF469,SYNPO2,JCAD,PTPRN2,HECW2,AVPI1,SIPA1L2,FSTL3,PTPRG,CSRP1,ME1,CAMKK1,OPN3,PTEN,NRG4,SYNPO,PCS…
GO:0006357	GO:BP	regulation of transcription by RNA polymerase II	133	0.00858134	2.06644	2567	747	21031	ZFY,AUTS2,EBF1,AR,PRRX2,TOX2,PITX1,TBX3,VAX2,GLI2,CBX2,ZNF469,FSTL3,PTMA,TRIB3,HOXA3,DNAJA3,TSC22D1,NUCKS1,TFE3,S100A10,CAMK2D,PHF20,PRKAR1A,NR1H3,ZNF124,CDC73,RXRA,CTBP2,KLF13,HTATSF1,BMPR1A,MED14,SUZ12,NFKBIA,PRMT6,ID3,SUPT6H,NFX1,TRIM28,TLE4,RCOR3,ZFHX3,TOP2A,TSG101,ZNF639,ARID4A,ZBTB7A,SPEN,CTNNB1,PPP1R12A,SMAD4,CUL3,MAGED2,ZNF84,PRDM2,CAMTA1,BBX,YES1,MAPK1,AP3B1,NEDD4,NCOR2,N4BP2L2,ZNF407,AC…
GO:0044271	GO:BP	cellular nitrogen compound biosynthetic process	243	1.79832e-06	5.74513	4836	747	21031	EIF1AY,KDM5D,DIO2,EDA2R,ZFY,RPS4Y1,AUTS2,EBF1,AR,COL4A2,PRRX2,TOX2,PITX1,TBX3,VAX2,GLI2,CBX2,ZNF469,FSTL3,QNG1,ME1,PTEN,SLC27A2,RPL22L1,DUS3L,SFMBT2,IMPDH1,RPL23A,PTMA,TRIB3,IARS2,LRP8,RNF187,HOXA3,PGRMC1,DNAJA3,NSUN3,TSC22D1,NUCKS1,INTS7,EPRS1,PIR,UQCC3,RIOX2,TFE3,S100A10,CAMK2D,PHF20,PRKAR1A,EARS2,TEFM,NR1H3,ZNF124,NDUFB3,AKAP17A,RBBP5,CDC73,ATG16L1,RXRA,N6AMT1,COA3,NEMF,MAP3K20,CTBP2,TRNT1,KLF…
GO:0006351	GO:BP	DNA-templated transcription	179	0.0009521	3.02132	3569	747	21031	KDM5D,EDA2R,ZFY,AUTS2,EBF1,AR,COL4A2,PRRX2,TOX2,PITX1,TBX3,VAX2,GLI2,CBX2,ZNF469,FSTL3,PTEN,SFMBT2,PTMA,TRIB3,LRP8,RNF187,HOXA3,DNAJA3,TSC22D1,NUCKS1,INTS7,PIR,RIOX2,TFE3,S100A10,CAMK2D,PHF20,PRKAR1A,TEFM,NR1H3,ZNF124,AKAP17A,RBBP5,CDC73,RXRA,N6AMT1,CTBP2,KLF13,HTATSF1,BMPR1A,MED14,SUZ12,NFKBIA,NRG1,PRMT6,GTF2E2,ID3,SUPT6H,NFX1,TRIM28,TLE4,RCOR3,ZFHX3,TOP2A,RBFOX2,EMSY,TSG101,SETD2,ZNF639,ARID4A,…
GO:0006355	GO:BP	regulation of DNA-templated transcription	171	0.00374687	2.42633	3446	747	21031	KDM5D,EDA2R,ZFY,AUTS2,EBF1,AR,PRRX2,TOX2,PITX1,TBX3,VAX2,GLI2,CBX2,ZNF469,FSTL3,PTEN,SFMBT2,PTMA,TRIB3,LRP8,RNF187,HOXA3,DNAJA3,TSC22D1,NUCKS1,INTS7,PIR,RIOX2,TFE3,S100A10,CAMK2D,PHF20,PRKAR1A,NR1H3,ZNF124,AKAP17A,CDC73,RXRA,CTBP2,KLF13,HTATSF1,BMPR1A,MED14,SUZ12,NFKBIA,NRG1,PRMT6,ID3,SUPT6H,NFX1,TRIM28,TLE4,RCOR3,ZFHX3,TOP2A,RBFOX2,EMSY,TSG101,SETD2,ZNF639,ARID4A,QARS1,ZBTB7A,SPEN,CTNNB1,PPP1R12…
GO:0006366	GO:BP	transcription by RNA polymerase II	143	0.000792334	3.10109	2691	747	21031	ZFY,AUTS2,EBF1,AR,PRRX2,TOX2,PITX1,TBX3,VAX2,GLI2,CBX2,ZNF469,FSTL3,PTMA,TRIB3,HOXA3,DNAJA3,TSC22D1,NUCKS1,INTS7,PIR,TFE3,S100A10,CAMK2D,PHF20,PRKAR1A,NR1H3,ZNF124,RBBP5,CDC73,RXRA,N6AMT1,CTBP2,KLF13,HTATSF1,BMPR1A,MED14,SUZ12,NFKBIA,PRMT6,GTF2E2,ID3,SUPT6H,NFX1,TRIM28,TLE4,RCOR3,ZFHX3,TOP2A,TSG101,SETD2,ZNF639,ARID4A,ZBTB7A,SPEN,CTNNB1,PPP1R12A,SMAD4,CUL3,INTS1,MAGED2,ZNF84,PRDM2,CAMTA1,BBX,YES1…
GO:0018130	GO:BP	heterocycle biosynthetic process	199	0.00195135	2.70966	4105	747	21031	KDM5D,EDA2R,ZFY,AUTS2,EBF1,AR,COL4A2,PRRX2,TOX2,PITX1,TBX3,VAX2,GLI2,CBX2,ZNF469,FSTL3,QNG1,ME1,PTEN,SLC27A2,SFMBT2,IMPDH1,PTMA,TRIB3,LRP8,RNF187,HOXA3,PGRMC1,DNAJA3,TSC22D1,NUCKS1,INTS7,PIR,UQCC3,RIOX2,TFE3,S100A10,CAMK2D,PHF20,PRKAR1A,TEFM,NR1H3,ZNF124,NDUFB3,AKAP17A,RBBP5,CDC73,ATG16L1,RXRA,N6AMT1,CTBP2,KLF13,HTATSF1,BMPR1A,MED14,SUZ12,NFKBIA,NRG1,PRMT6,ACSL4,PDHX,GTF2E2,ID3,SUPT6H,NFX1,COASY,…
GO:0019219	GO:BP	regulation of nucleobase-containing compound metabolic process	192	0.0179972	1.7448	4063	747	21031	KDM5D,EDA2R,ZFY,RBM20,AUTS2,EBF1,AR,PRRX2,TOX2,PITX1,TBX3,VAX2,GLI2,CBX2,ZNF469,FSTL3,ME1,PTEN,FMN2,SFMBT2,PTMA,TRIB3,LRP8,RNF187,HOXA3,DNAJA3,TSC22D1,NUCKS1,INTS7,PIR,RIOX2,TFE3,S100A10,CAMK2D,PHF20,PRKAR1A,NR1H3,ZNF124,AKAP17A,CDC73,RXRA,CTBP2,KLF13,HTATSF1,BMPR1A,MED14,SUZ12,NFKBIA,NRG1,PRMT6,DHX34,ATAD5,ID3,SUPT6H,NFX1,TRIM28,TLE4,RCOR3,SNRNP70,ZFHX3,RBM39,TOP2A,YTHDF2,RBFOX2,EMSY,SFSWAP,TSG1…
GO:0019438	GO:BP	aromatic compound biosynthetic process	203	0.000398122	3.39998	4116	747	21031	KDM5D,EDA2R,ZFY,AUTS2,EBF1,AR,COL4A2,PRRX2,TOX2,PITX1,TBX3,VAX2,GLI2,CBX2,ZNF469,FSTL3,QNG1,ME1,OPN3,PTEN,SLC27A2,SFMBT2,IMPDH1,PTMA,TRIB3,LRP8,RNF187,HOXA3,PGRMC1,DNAJA3,TSC22D1,NUCKS1,INTS7,PIR,UQCC3,RIOX2,TFE3,S100A10,CAMK2D,PHF20,PRKAR1A,TEFM,NR1H3,ZNF124,NDUFB3,AKAP17A,RBBP5,CDC73,ATG16L1,RXRA,N6AMT1,CTBP2,KLF13,HTATSF1,BMPR1A,MED14,SUZ12,NFKBIA,NRG1,PRMT6,ACSL4,PDHX,GTF2E2,ID3,SUPT6H,NFX1,C…
GO:0032774	GO:BP	RNA biosynthetic process	182	0.000428328	3.36822	3601	747	21031	KDM5D,EDA2R,ZFY,AUTS2,EBF1,AR,COL4A2,PRRX2,TOX2,PITX1,TBX3,VAX2,GLI2,CBX2,ZNF469,FSTL3,PTEN,SFMBT2,PTMA,TRIB3,LRP8,RNF187,HOXA3,DNAJA3,TSC22D1,NUCKS1,INTS7,PIR,RIOX2,TFE3,S100A10,CAMK2D,PHF20,PRKAR1A,TEFM,NR1H3,ZNF124,AKAP17A,RBBP5,CDC73,ATG16L1,RXRA,N6AMT1,CTBP2,KLF13,HTATSF1,BMPR1A,MED14,SUZ12,NFKBIA,NRG1,PRMT6,GTF2E2,ID3,SUPT6H,NFX1,TRIM28,TLE4,RCOR3,ZFHX3,TOP2A,RBFOX2,EMSY,TSG101,VAPB,SETD2,Z…
GO:0034654	GO:BP	nucleobase-containing compound biosynthetic process	198	0.000762222	3.11792	4027	747	21031	KDM5D,EDA2R,ZFY,AUTS2,EBF1,AR,COL4A2,PRRX2,TOX2,PITX1,TBX3,VAX2,GLI2,CBX2,ZNF469,FSTL3,QNG1,ME1,PTEN,SLC27A2,SFMBT2,IMPDH1,PTMA,TRIB3,LRP8,RNF187,HOXA3,DNAJA3,TSC22D1,NUCKS1,INTS7,PIR,UQCC3,RIOX2,TFE3,S100A10,CAMK2D,PHF20,PRKAR1A,TEFM,NR1H3,ZNF124,NDUFB3,AKAP17A,RBBP5,CDC73,ATG16L1,RXRA,N6AMT1,CTBP2,KLF13,HTATSF1,BMPR1A,MED14,SUZ12,NFKBIA,NRG1,PRMT6,ACSL4,PDHX,GTF2E2,ID3,SUPT6H,NFX1,COASY,TRIM28,…
GO:0051252	GO:BP	regulation of RNA metabolic process	186	0.00141569	2.84903	3763	747	21031	KDM5D,EDA2R,ZFY,RBM20,AUTS2,EBF1,AR,PRRX2,TOX2,PITX1,TBX3,VAX2,GLI2,CBX2,ZNF469,FSTL3,PTEN,SFMBT2,PTMA,TRIB3,LRP8,RNF187,HOXA3,DNAJA3,TSC22D1,NUCKS1,INTS7,PIR,RIOX2,TFE3,S100A10,CAMK2D,PHF20,PRKAR1A,NR1H3,ZNF124,AKAP17A,CDC73,RXRA,CTBP2,KLF13,HTATSF1,BMPR1A,MED14,SUZ12,NFKBIA,NRG1,PRMT6,DHX34,ID3,SUPT6H,NFX1,TRIM28,TLE4,RCOR3,SNRNP70,ZFHX3,RBM39,TOP2A,YTHDF2,RBFOX2,EMSY,SFSWAP,TSG101,TENT2,SETD2,…
GO:1901362	GO:BP	organic cyclic compound biosynthetic process	208	0.00060477	3.21841	4264	747	21031	KDM5D,EDA2R,ZFY,ACOX2,AUTS2,EBF1,AR,COL4A2,PRRX2,TOX2,PITX1,TBX3,VAX2,GLI2,CBX2,ZNF469,FSTL3,QNG1,ME1,OPN3,PTEN,SLC27A2,SFMBT2,IMPDH1,PTMA,TRIB3,LRP8,RNF187,HOXA3,PGRMC1,DNAJA3,TSC22D1,NUCKS1,INTS7,PIR,UQCC3,RIOX2,TFE3,S100A10,CAMK2D,PHF20,PRKAR1A,TEFM,NR1H3,ZNF124,NDUFB3,AKAP17A,RBBP5,CDC73,ATG16L1,RXRA,N6AMT1,CTBP2,KLF13,HTATSF1,BMPR1A,MED14,SUZ12,NFKBIA,NRG1,PRMT6,ACSL4,PDHX,GTF2E2,ID3,SUPT6H,…
GO:2001141	GO:BP	regulation of RNA biosynthetic process	172	0.00332069	2.47877	3464	747	21031	KDM5D,EDA2R,ZFY,AUTS2,EBF1,AR,PRRX2,TOX2,PITX1,TBX3,VAX2,GLI2,CBX2,ZNF469,FSTL3,PTEN,SFMBT2,PTMA,TRIB3,LRP8,RNF187,HOXA3,DNAJA3,TSC22D1,NUCKS1,INTS7,PIR,RIOX2,TFE3,S100A10,CAMK2D,PHF20,PRKAR1A,NR1H3,ZNF124,AKAP17A,CDC73,RXRA,CTBP2,KLF13,HTATSF1,BMPR1A,MED14,SUZ12,NFKBIA,NRG1,PRMT6,ID3,SUPT6H,NFX1,TRIM28,TLE4,RCOR3,ZFHX3,TOP2A,RBFOX2,EMSY,TSG101,SETD2,ZNF639,ARID4A,QARS1,ZBTB7A,SPEN,CTNNB1,PPP1R12…
GO:0006810	GO:BP	transport	225	7.85118e-07	6.10506	4350	747	21031	TRPM2,SCARA5,NLGN4Y,RAB39B,ABCC2,SERPINE2,PDE4B,ABCG2,ARL4D,TBX3,GRIA3,SLC7A2,PTPRN2,OPN3,PTEN,SLC27A2,PCSK6,NACA2,FMN2,DISP1,RPH3AL,NAPB,ARRDC2,COPZ2,HSPA5,TMEM37,TRIB3,ZC3H3,LRP8,SLC22A23,CDC42SE1,CUBN,MYO19,KCNAB2,CHRNA5,DGKI,EPRS1,NOL6,S100A10,CAMK2D,RILPL1,PRKAR1A,MACIR,NR1H3,SLC6A6,NALCN,G6PC3,BCAP31,TOMM20,MTMR6,ATG16L1,RXRA,NEMF,SLC35B2,CTBP2,LARGE1,GDI1,GPR89B,NFKBIA,NRG1,RIN2,UQCRH,ACSL…
GO:0008104	GO:BP	protein localization	136	0.0487654	1.31189	2731	747	21031	SRGN,RAB39B,AR,ARL4D,PTPRN2,TMEM98,UBL4A,NACA2,FMN2,DISP1,RPH3AL,NAPB,ARRDC2,COPZ2,HSPA5,CUBN,PGRMC1,DNAJA3,IQSEC2,KCNAB2,S100A10,INVS,RILPL1,PRKAR1A,MACIR,NR1H3,BCAP31,TOMM20,ATG16L1,LARGE1,GDI1,GPR89B,NFKBIA,ACSL4,P3H1,AKAP11,RABL3,AP2B1,TRIM28,MTX2,MMGT1,B3GAT3,SERP1,COPB1,GORASP2,SELENOK,RAB4A,SSR3,TSG101,SETD2,ZBTB7A,CTNNB1,DNAJC19,KIF3B,CEP83,CLASP2,TMED5,SNX2,TBC1D5,COG6,PTPN1,AP3B1,TM9SF4…
GO:0015031	GO:BP	protein transport	84	0.00657993	2.18178	1424	747	21031	RAB39B,ARL4D,PTPRN2,NACA2,FMN2,DISP1,RPH3AL,NAPB,ARRDC2,COPZ2,HSPA5,CUBN,RILPL1,PRKAR1A,MACIR,NR1H3,BCAP31,TOMM20,ATG16L1,LARGE1,GDI1,GPR89B,NFKBIA,ACSL4,P3H1,RABL3,AP2B1,TRIM28,MTX2,B3GAT3,SERP1,COPB1,SELENOK,RAB4A,TSG101,DNAJC19,KIF3B,TMED5,SNX2,TBC1D5,COG6,PTPN1,AP3B1,TM9SF4,AACS,NEDD4,RAB22A,STX12,KPNA6,FAM91A1,NSF,RP2,E2F3,ERGIC3,RAB5B,COPB2,CHMP2B,GNPTG,SNX10,PRKCE,IST1,PDCD10,PIK3C3,TMED10…
GO:0016192	GO:BP	vesicle-mediated transport	91	0.00274627	2.56126	1547	747	21031	SCARA5,NLGN4Y,RAB39B,ARL4D,PTEN,FMN2,RPH3AL,NAPB,COPZ2,LRP8,CDC42SE1,CUBN,S100A10,NR1H3,BCAP31,MTMR6,CTBP2,GDI1,NRG1,RIN2,ANKFY1,ABL2,AP2B1,COPB1,RAB4A,TSG101,VAPB,CTNNB1,CUL3,KIF3B,CEP83,CLASP2,TMED5,SNX2,TBC1D5,YES1,COG6,MAPK1,PTPN1,AP3B1,TM9SF4,NEDD4,RAB22A,STX12,MIB1,CSNK1E,EIF2AK1,BRAF,RAB27A,FAM91A1,UVRAG,ZFYVE9,BMP2K,NSF,RASGRP1,RP2,NUMB,ERGIC3,RAB5B,WASF2,COPB2,TMEM87B,CHMP2B,TRAPPC8,SNX1…
GO:0033036	GO:BP	macromolecule localization	158	0.0168574	1.77321	3210	747	21031	SRGN,RAB39B,ABCC2,AR,ABCG2,ARL4D,PTPRN2,SLC27A2,TMEM98,UBL4A,NACA2,FMN2,DISP1,RPH3AL,NAPB,ARRDC2,COPZ2,HSPA5,ZC3H3,CUBN,PGRMC1,DNAJA3,IQSEC2,KCNAB2,EPRS1,NOL6,S100A10,INVS,RILPL1,PRKAR1A,MACIR,NR1H3,BCAP31,TOMM20,ATG16L1,RXRA,LARGE1,GDI1,GPR89B,NFKBIA,ACSL4,P3H1,AKAP11,RABL3,SUPT6H,AP2B1,PDZD8,TRIM28,MTX2,MMGT1,B3GAT3,SERP1,COPB1,GORASP2,SELENOK,RAB4A,SSR3,TSG101,VAPB,SETD2,ZBTB7A,RBM33,CTNNB1,DN…
GO:0046907	GO:BP	intracellular transport	80	0.0171928	1.76465	1371	747	21031	ARL4D,FMN2,RPH3AL,NAPB,COPZ2,HSPA5,MYO19,NOL6,RILPL1,BCAP31,TOMM20,NEMF,LARGE1,NFKBIA,ANKFY1,RABL3,SUPT6H,AP2B1,TRIM28,RHOT1,MTX2,B3GAT3,COPB1,TSG101,VAPB,SETD2,RBM33,DNAJC19,PPP1R12A,CUL3,KIF3B,TMED5,SNX2,TBC1D5,MAPK1,PTPN1,AP3B1,OPA1,TM9SF4,NEDD4,RAB22A,STX12,KPNA6,FAM91A1,ZFYVE9,IFT81,NSF,RASGRP1,E2F3,ERGIC3,RAB5B,COPB2,TMEM87B,CHMP2B,TRAPPC8,CPT2,GNPTG,SNX10,FYCO1,PDCD10,PIK3C3,TMED10,DUSP16,…
GO:0051179	GO:BP	localization	265	2.013e-05	4.69616	5520	747	21031	TRPM2,SRGN,SCARA5,NLGN4Y,RAB39B,ABCC2,SERPINE2,AR,PDE4B,ABCG2,ARL4D,TBX3,GRIA3,SLC7A2,PTPRN2,OPN3,PTEN,SLC27A2,PCSK6,TMEM98,UBL4A,NACA2,FMN2,MTLN,DISP1,RPH3AL,TGFBI,NAPB,ARRDC2,COPZ2,HSPA5,TMEM37,TRIB3,ZC3H3,LRP8,SLC22A23,CDC42SE1,CUBN,PGRMC1,DNAJA3,IQSEC2,MYO19,KCNAB2,CHRNA5,DGKI,EPRS1,NOL6,S100A10,INVS,CAMK2D,PIP4P1,RILPL1,PRKAR1A,MACIR,NR1H3,SLC6A6,NALCN,G6PC3,SGCD,BCAP31,TOMM20,MTMR6,ATG16L1,…
GO:0051234	GO:BP	establishment of localization	234	0.000301866	3.52019	4881	747	21031	TRPM2,SCARA5,NLGN4Y,RAB39B,ABCC2,SERPINE2,PDE4B,ABCG2,ARL4D,TBX3,GRIA3,SLC7A2,PTPRN2,OPN3,PTEN,SLC27A2,PCSK6,UBL4A,NACA2,FMN2,DISP1,RPH3AL,NAPB,ARRDC2,COPZ2,HSPA5,TMEM37,TRIB3,ZC3H3,LRP8,SLC22A23,CDC42SE1,CUBN,MYO19,KCNAB2,CHRNA5,DGKI,EPRS1,NOL6,S100A10,CAMK2D,RILPL1,PRKAR1A,MACIR,NR1H3,SLC6A6,NALCN,G6PC3,BCAP31,TOMM20,MTMR6,ATG16L1,RXRA,NEMF,SLC35B2,CTBP2,LARGE1,GDI1,GPR89B,NFKBIA,NRG1,RIN2,UQCR…
GO:0051641	GO:BP	cellular localization	184	0.000242593	3.61512	3621	747	21031	TRPM2,SRGN,NLGN4Y,RAB39B,AR,ARL4D,PTPRN2,PTEN,TMEM98,UBL4A,NACA2,FMN2,MTLN,DISP1,RPH3AL,NAPB,ARRDC2,COPZ2,HSPA5,CUBN,PGRMC1,DNAJA3,IQSEC2,MYO19,KCNAB2,DGKI,NOL6,S100A10,INVS,CAMK2D,RILPL1,PRKAR1A,MACIR,NR1H3,BCAP31,TOMM20,ATG16L1,NEMF,CTBP2,LARGE1,GDI1,GPR89B,NFKBIA,NRG1,ACSL4,ANKFY1,P3H1,AKAP11,RABL3,SUPT6H,AP2B1,TRIM28,RHOT1,MTX2,MMGT1,B3GAT3,SERP1,COPB1,GORASP2,SELENOK,RAB4A,SSR3,TSG101,MAP4,V…
GO:0051649	GO:BP	establishment of localization in cell	114	0.000250458	3.60126	1972	747	21031	NLGN4Y,ARL4D,PTPRN2,PTEN,FMN2,RPH3AL,NAPB,COPZ2,HSPA5,CUBN,MYO19,DGKI,NOL6,RILPL1,BCAP31,TOMM20,NEMF,CTBP2,LARGE1,NFKBIA,NRG1,ANKFY1,RABL3,SUPT6H,AP2B1,TRIM28,RHOT1,MTX2,B3GAT3,COPB1,SELENOK,TSG101,MAP4,VAPB,SETD2,RBM33,CTNNB1,DNAJC19,PPP1R12A,CUL3,KIF3B,CEP83,CLASP2,TMED5,SNX2,TBC1D5,SLC18B1,MAPK1,PTPN1,AP3B1,OPA1,TM9SF4,NEDD4,RAB22A,STX12,EIF2AK1,KPNA6,BRAF,RAB27A,FAM91A1,RB1,ZFYVE9,IFT81,NSF,R…
GO:0070727	GO:BP	cellular macromolecule localization	137	0.038357	1.41616	2742	747	21031	SRGN,RAB39B,AR,ARL4D,PTPRN2,TMEM98,UBL4A,NACA2,FMN2,DISP1,RPH3AL,NAPB,ARRDC2,COPZ2,HSPA5,CUBN,PGRMC1,DNAJA3,IQSEC2,KCNAB2,S100A10,INVS,RILPL1,PRKAR1A,MACIR,NR1H3,BCAP31,TOMM20,ATG16L1,LARGE1,GDI1,GPR89B,NFKBIA,ACSL4,P3H1,AKAP11,RABL3,AP2B1,TRIM28,MTX2,MMGT1,B3GAT3,SERP1,COPB1,GORASP2,SELENOK,RAB4A,SSR3,TSG101,SETD2,ZBTB7A,CTNNB1,DNAJC19,KIF3B,CEP83,CLASP2,TMED5,SNX2,TBC1D5,COG6,PTPN1,AP3B1,TM9SF4…
GO:0071702	GO:BP	organic substance transport	130	0.000415555	3.38137	2358	747	21031	RAB39B,ABCC2,ABCG2,ARL4D,SLC7A2,PTPRN2,OPN3,SLC27A2,NACA2,FMN2,DISP1,RPH3AL,NAPB,ARRDC2,COPZ2,HSPA5,TRIB3,ZC3H3,CUBN,EPRS1,NOL6,RILPL1,PRKAR1A,MACIR,NR1H3,SLC6A6,G6PC3,BCAP31,TOMM20,ATG16L1,RXRA,SLC35B2,LARGE1,GDI1,GPR89B,NFKBIA,ACSL4,P3H1,RABL3,SUPT6H,AP2B1,PDZD8,CYB5R1,TRIM28,MTX2,B3GAT3,SERP1,COPB1,SELENOK,RAB4A,TSG101,SLC39A6,VAPB,SETD2,RBM33,DNAJC19,KIF3B,TMED5,SNX2,TBC1D5,SLC18B1,YES1,COG6,…
GO:0071705	GO:BP	nitrogen compound transport	104	0.0151687	1.81905	1911	747	21031	RAB39B,ABCC2,ABCG2,ARL4D,SLC7A2,PTPRN2,NACA2,FMN2,DISP1,RPH3AL,NAPB,ARRDC2,COPZ2,HSPA5,ZC3H3,CUBN,NOL6,RILPL1,PRKAR1A,MACIR,NR1H3,SLC6A6,BCAP31,TOMM20,ATG16L1,SLC35B2,LARGE1,GDI1,GPR89B,NFKBIA,ACSL4,P3H1,RABL3,SUPT6H,AP2B1,TRIM28,MTX2,B3GAT3,SERP1,COPB1,SELENOK,RAB4A,TSG101,SETD2,RBM33,DNAJC19,KIF3B,TMED5,SNX2,TBC1D5,SLC18B1,COG6,PTPN1,AP3B1,TM9SF4,AACS,NEDD4,RAB22A,STX12,KPNA6,FAM91A1,GABBR1,NSF…

## Sheet: gProfiler_S-DEGs
gProflier results for S-DEGs. Results are from combined up-regulated, down-regulated, and combined gene sets.
term_id	source	term_name	intersection_size	adjusted_p_value	negative_log10_of_adjusted_p_value	term_size	query_size	effective_domain_size	intersections
GO:0006259	GO:BP	DNA metabolic process	63	0.00791416	2.1016	1040	701	21031	WT1,GLI1,ANKRD1,KRBA2,TERF1,JADE2,MDC1,FOXM1,ERCC1,PRIMPOL,UBR5,ATXN3,MRE11,ARID1B,UFL1,PWWP3A,FGFR1,CEBPG,SIRT1,ACTR8,TATDN1,BCL7A,XRCC4,RAD52,MSH6,BMI1,DDB2,CCNE1,SMG6,BRPF3,TEX264,PHF13,USP45,YLPM1,UBE2B,NEIL2,SSRP1,HSF1,RMI2,ACTR2,LTO1,NIBAN2,POLD3,H1-10,NAT10,GTF2H1,SMC5,TOP1,ADPRS,TP53,ASCC3,DDB1,DCP2,MAP2K4,ENDOV,SIRT7,PPARGC1A,TAOK1,CETN2,USP3,NEK7,PARP10,NPAS2
GO:0006281	GO:BP	DNA repair	41	0.0329943	1.48156	604	701	21031	MDC1,FOXM1,ERCC1,PRIMPOL,UBR5,ATXN3,MRE11,ARID1B,UFL1,PWWP3A,CEBPG,SIRT1,ACTR8,BCL7A,XRCC4,RAD52,MSH6,DDB2,TEX264,PHF13,USP45,UBE2B,NEIL2,SSRP1,HSF1,RMI2,ACTR2,POLD3,GTF2H1,SMC5,ADPRS,TP53,ASCC3,DDB1,ENDOV,SIRT7,TAOK1,CETN2,USP3,PARP10,NPAS2
GO:0006325	GO:BP	chromatin organization	53	0.00681351	2.16663	816	701	21031	TSPYL5,APBB1,H2BC11,LOXL2,JADE2,CBX1,PRIMPOL,UBR5,ARID1B,MAP3K7,PWWP3A,RCBTB1,SIRT1,SUV39H2,PSIP1,RNF2,ACTR8,CTR9,TSPYL4,BCL7A,REST,BMI1,PRDM5,ASXL1,SKP1,HDGFL3,SRPK1,SPIN1,BRPF3,TRIM27,PHF13,UBE2B,RLIM,SSRP1,NIBAN2,FAM172A,H1-10,CGGBP1,SMC5,TOP1,SART3,TP53,NCOA1,RELA,DDB1,SIRT7,GLYR1,SCMH1,USP3,AXIN1,EPOP,PARP10,TFAP2C
GO:0006974	GO:BP	DNA damage response	56	0.0113314	1.94572	896	701	21031	RBM24,ANKRD1,APBB1,ARMT1,YJU2,MDC1,CBX1,FOXM1,ERCC1,PRIMPOL,UBR5,ATXN3,MRE11,ARID1B,UFL1,PWWP3A,CEBPG,SIRT1,ACTR8,CCND1,SPINDOC,BCL7A,XRCC4,RAD52,MSH6,DDB2,TEX264,PHF13,USP45,ALKBH8,UBE2B,NEIL2,SSRP1,HSF1,RMI2,ACTR2,POLD3,BRAT1,GTF2H1,SMC5,ADPRS,TP53,ASCC3,DDB1,ENDOV,SIRT7,TAOK1,MCL1,CETN2,USP3,BCL3,FOXO1,PLA2R1,MAP2K6,PARP10,NPAS2
GO:0007049	GO:BP	cell cycle	96	0.00939809	2.02696	1819	701	21031	FBXO43,SFRP1,GLI1,FSD1,RASSF2,APBB1,COPS5,TERF1,JADE2,ANAPC4,CSPP1,FOXJ2,MDC1,UBE2S,KIF13A,MTBP,SNX9,TGFB1,UBXN2B,PAF1,FOXM1,MRE11,ARID1B,RALB,UFL1,ATP2B4,TDRKH,MAP3K7,HSPA2,FGFR1,RCBTB1,SIRT1,THAP1,SUV39H2,RNF2,TSC1,ACTR8,CCND1,SENP5,BCL7A,MYH10,CALM3,MAD2L1BP,RPS6KB1,MSH6,CUL5,PRDM5,BIRC2,CCNE1,NUP37,SRPK1,SPIN1,SEPTIN7,PHF13,FIGN,ECT2,UBE2B,HSF1,RMI2,ACTR2,MPLKIP,BIN1,NAT10,GOLGA8B,C2CD3,KIF23…
GO:0022402	GO:BP	cell cycle process	72	0.0189371	1.72269	1276	701	21031	FBXO43,SFRP1,GLI1,FSD1,APBB1,TERF1,ANAPC4,CSPP1,FOXJ2,MDC1,UBE2S,KIF13A,MTBP,SNX9,TGFB1,UBXN2B,PAF1,FOXM1,MRE11,ARID1B,UFL1,ATP2B4,TDRKH,HSPA2,FGFR1,SIRT1,CCND1,BCL7A,MYH10,CALM3,MAD2L1BP,RPS6KB1,MSH6,CUL5,CCNE1,NUP37,SRPK1,SEPTIN7,PHF13,ECT2,UBE2B,RMI2,ACTR2,BIN1,NAT10,GOLGA8B,C2CD3,KIF23,KHDRBS1,CHMP1A,PDS5B,CUL2,SMC5,TOP1,ENKD1,ENSA,TP53,DDB1,CDKN2C,BBS4,SIRT7,CEP44,NCAPH2,BROX,TAOK1,CDK2AP2,C…
GO:0033554	GO:BP	cellular response to stress	100	0.000251875	3.59881	1770	701	21031	RBM24,LRRK2,SFRP1,ANKRD1,APBB1,NUAK2,ARMT1,COPS5,SLC12A6,PEX2,YJU2,MDC1,CBX1,FOXM1,ERCC1,NUDT2,ULK3,UBE2J1,PRIMPOL,UBR5,ATXN3,ITFG2,MRE11,ARID1B,RALB,UFL1,MAP3K7,PWWP3A,CEBPG,SIRT1,SUV39H2,KLF10,TSC1,ACTR8,CCND1,SPINDOC,BCL7A,XRCC4,RAD52,MSH6,TM7SF3,DDB2,KICS2,UBXN1,TEX264,PHF13,USP45,ALKBH8,MFN2,ECT2,UBE2B,NEIL2,SSRP1,HSF1,RMI2,ACTR2,POLD3,CCDC88C,PEX13,BRAT1,GTF2H1,CCM2,MUL1,SMC5,LRRC8D,ADPRS,T…
GO:0051052	GO:BP	regulation of DNA metabolic process	32	0.0068335	2.16536	521	522	21031	WT1,GLI1,ANKRD1,TERF1,JADE2,FOXM1,ERCC1,MRE11,ARID1B,FGFR1,CEBPG,SIRT1,ACTR8,BCL7A,RAD52,MSH6,SMG6,BRPF3,PHF13,YLPM1,UBE2B,HSF1,RMI2,ACTR2,NIBAN2,H1-10,NAT10,SMC5,TP53,DCP2,MAP2K4,SIRT7
GO:0071824	GO:BP	protein-DNA complex organization	56	0.020953	1.67875	915	701	21031	TSPYL5,APBB1,H2BC11,LOXL2,TERF1,JADE2,CBX1,PRIMPOL,UBR5,ARID1B,MAP3K7,PWWP3A,RCBTB1,SIRT1,SUV39H2,PSIP1,RNF2,ACTR8,CTR9,TSPYL4,BCL7A,RAD52,REST,BMI1,PRDM5,ASXL1,SKP1,HDGFL3,SRPK1,SPIN1,BRPF3,TRIM27,PHF13,UBE2B,RLIM,SSRP1,NIBAN2,FAM172A,H1-10,CGGBP1,SMC5,MED19,TOP1,SART3,TP53,NCOA1,RELA,DDB1,SIRT7,GLYR1,SCMH1,USP3,AXIN1,EPOP,PARP10,TFAP2C
GO:0009966	GO:BP	regulation of signal transduction	144	0.0071382	2.14641	3010	701	21031	TSPYL5,AMH,LRRK2,SFRP1,GLI1,GRIN2D,CDH2,RBPMS2,RGS9,F2R,RASSF2,RGS17,ANKRD1,H2BC11,GRIN2B,SMURF2,ABCA1,NUAK2,SORL1,LTBP4,COPS5,CARD8,EID2,STYXL1,WLS,YJU2,INPP5K,YTHDF3,NMT2,SYNE1,NLRX1,RGS19,TGFB1,VDR,GPR161,FOXM1,GPR137,ULK3,WDR54,HIP1,APLP1,CAPRIN2,TULP3,UBR5,ATXN3,PREX1,ITFG2,ZEB1,RALB,UFL1,ATP2B4,MAP3K7,FGFR1,CRIM1,LAMTOR3,SIRT1,ABR,TSC1,BMPR1B,CALM3,URI1,MAD2L1BP,SIGIRR,RPS6KB1,RBPJ,BMI1,PAK…
GO:0009968	GO:BP	negative regulation of signal transduction	76	0.00211635	2.67441	1290	701	21031	LRRK2,SFRP1,GLI1,CDH2,RBPMS2,RGS9,RASSF2,RGS17,H2BC11,SMURF2,NUAK2,SORL1,CARD8,EID2,YJU2,INPP5K,YTHDF3,NLRX1,RGS19,GPR161,FOXM1,ULK3,APLP1,TULP3,ATXN3,ITFG2,UFL1,ATP2B4,CRIM1,SIRT1,TSC1,URI1,MAD2L1BP,SIGIRR,RPS6KB1,BMI1,ASXL1,EPN2,KICS2,BRAP,ZNF675,MFN2,UBE2B,NIBAN2,CCDC88C,HIF1AN,RAF1,GNAI2,MESP1,SAP30L,MUL1,CAAP1,TKFC,TP53,RELA,SINHCAF,OTUD3,TMED2,MCL1,IRS1,IVNS1ABP,BCL3,RPS6KA1,PRKACB,IFT172,A…
GO:0010646	GO:BP	regulation of cell communication	158	0.0228377	1.64135	3443	701	21031	TSPYL5,INA,AMH,LRRK2,SFRP1,GLI1,GRIN2D,CDH2,RBPMS2,RGS9,F2R,RASSF2,RGS17,ANKRD1,TSHZ3,PLCB4,H2BC11,GRIN2B,SMURF2,ABCA1,NUAK2,SORL1,LTBP4,COPS5,CA2,CARD8,EID2,STYXL1,WLS,YJU2,INPP5K,YTHDF3,NMT2,SYNE1,NLRX1,RGS19,TGFB1,VDR,GPR161,FOXM1,GPR137,ULK3,WDR54,HIP1,APLP1,CAPRIN2,TULP3,UBR5,ATXN3,PREX1,ITFG2,ZEB1,RALB,UFL1,ATP2B4,MAP3K7,FGFR1,CRIM1,LAMTOR3,SIRT1,LRRC8A,ABR,TSC1,BMPR1B,CALM3,URI1,REST,MAD2L…
GO:0010648	GO:BP	negative regulation of cell communication	79	0.00629808	2.20079	1398	701	21031	LRRK2,SFRP1,GLI1,CDH2,RBPMS2,RGS9,RASSF2,RGS17,H2BC11,SMURF2,NUAK2,SORL1,CARD8,EID2,YJU2,INPP5K,YTHDF3,NLRX1,RGS19,GPR161,FOXM1,ULK3,APLP1,TULP3,ATXN3,ITFG2,UFL1,ATP2B4,CRIM1,SIRT1,TSC1,URI1,REST,MAD2L1BP,SIGIRR,RPS6KB1,BMI1,ASXL1,EPN2,KICS2,BRAP,ZNF675,MFN2,UBE2B,NIBAN2,ABHD6,CCDC88C,HIF1AN,RAF1,GNAI2,MESP1,SAP30L,MUL1,CAAP1,TKFC,TP53,RELA,SINHCAF,OTUD3,TMED2,MCL1,TSPO,IRS1,IVNS1ABP,BCL3,RPS6KA1…
GO:0023051	GO:BP	regulation of signaling	158	0.0207098	1.68382	3437	701	21031	TSPYL5,INA,AMH,LRRK2,SFRP1,GLI1,GRIN2D,CDH2,RBPMS2,RGS9,F2R,RASSF2,RGS17,ANKRD1,TSHZ3,PLCB4,H2BC11,GRIN2B,SMURF2,ABCA1,NUAK2,SORL1,LTBP4,COPS5,CA2,CARD8,EID2,STYXL1,WLS,YJU2,INPP5K,YTHDF3,NMT2,SYNE1,NLRX1,RGS19,TGFB1,VDR,GPR161,FOXM1,GPR137,ULK3,WDR54,HIP1,APLP1,CAPRIN2,TULP3,UBR5,ATXN3,PREX1,ITFG2,ZEB1,RALB,UFL1,ATP2B4,MAP3K7,FGFR1,CRIM1,LAMTOR3,SIRT1,LRRC8A,ABR,TSC1,BMPR1B,CALM3,URI1,REST,MAD2L…
GO:0023057	GO:BP	negative regulation of signaling	79	0.00629808	2.20079	1398	701	21031	LRRK2,SFRP1,GLI1,CDH2,RBPMS2,RGS9,RASSF2,RGS17,H2BC11,SMURF2,NUAK2,SORL1,CARD8,EID2,YJU2,INPP5K,YTHDF3,NLRX1,RGS19,GPR161,FOXM1,ULK3,APLP1,TULP3,ATXN3,ITFG2,UFL1,ATP2B4,CRIM1,SIRT1,TSC1,URI1,REST,MAD2L1BP,SIGIRR,RPS6KB1,BMI1,ASXL1,EPN2,KICS2,BRAP,ZNF675,MFN2,UBE2B,NIBAN2,ABHD6,CCDC88C,HIF1AN,RAF1,GNAI2,MESP1,SAP30L,MUL1,CAAP1,TKFC,TP53,RELA,SINHCAF,OTUD3,TMED2,MCL1,TSPO,IRS1,IVNS1ABP,BCL3,RPS6KA1…
GO:0048583	GO:BP	regulation of response to stimulus	177	0.0197391	1.70467	3939	701	21031	TSPYL5,AMH,LRRK2,SFRP1,GLI1,GRIN2D,CDH2,RBPMS2,RGS9,F2R,RASSF2,RGS17,ANKRD1,H2BC11,GRIN2B,SMURF2,ABCA1,NUAK2,SORL1,LTBP4,COPS5,CARD8,EID2,STYXL1,WLS,YJU2,INPP5K,YTHDF3,NMT2,SYNE1,NLRX1,RGS19,TGFB1,VDR,GPR161,ANO6,FOXM1,GPR137,ERCC1,ULK3,WDR54,HIP1,APLP1,HMSD,CAPRIN2,TULP3,NFKBID,UBR5,ATXN3,PREX1,ITFG2,ZEB1,ARID1B,RALB,UFL1,ATP2B4,MAP3K7,FGFR1,CEBPG,CRIM1,LAMTOR3,SIRT1,ABR,TSC1,ACTR8,BMPR1B,BCL7A,…
GO:0048585	GO:BP	negative regulation of response to stimulus	87	0.0277428	1.55685	1648	701	21031	LRRK2,SFRP1,GLI1,CDH2,RBPMS2,RGS9,RASSF2,RGS17,H2BC11,SMURF2,NUAK2,SORL1,CARD8,EID2,YJU2,INPP5K,YTHDF3,NLRX1,RGS19,GPR161,FOXM1,ERCC1,ULK3,APLP1,TULP3,ATXN3,ITFG2,UFL1,ATP2B4,CRIM1,SIRT1,TSC1,URI1,MAD2L1BP,SIGIRR,RPS6KB1,BMI1,ASXL1,EPN2,KICS2,UBXN1,C5,BRAP,ZNF675,TRIM27,MFN2,UBE2B,HSF1,RMI2,NIBAN2,CCDC88C,HIF1AN,RAF1,GNAI2,MESP1,SAP30L,MUL1,CAAP1,TKFC,TP53,RELA,SINHCAF,BBS4,OTUD3,ST6GAL1,TMED2,MC…
GO:0007275	GO:BP	multicellular organism development	208	0.00257898	2.58855	4643	701	21031	CRMP1,INA,AMH,WT1,RBM24,LRRK2,SFRP1,GLI1,TTPA,GRIN2D,CDH2,RBPMS2,RGS9,RASSF2,ANKRD1,ZIC5,APBB1,GRIN2B,SMURF2,ENO3,SORL1,LOXL2,PLAAT1,SLC12A6,ADPRHL1,JADE2,STYXL1,WLS,FOXJ2,PSPH,INPP5K,YTHDF3,MYEF2,SYNE1,TGFB1,VEZF1,PAF1,VDR,GPR161,ANO6,GPR137,ERCC1,HOXB7,APLP1,CLPTM1,PAFAH1B3,CAPRIN2,TULP3,RNF38,ASAP1,NFKBID,ATXN3,PREX1,ZEB1,LOXL1,ARID1B,UFL1,TCF25,PSMC4,ATP2B4,TDRKH,FGFR1,IER2,CEBPG,BLOC1S4,CRIM…
GO:0009893	GO:BP	positive regulation of metabolic process	171	0.00659282	2.18093	3711	701	21031	TSPYL5,LIN28B,AMH,WT1,RBM24,LRRK2,SFRP1,ARID3A,GLI1,RILP,F2R,RASSF2,ANKRD1,APBB1,GRIN2B,SORL1,COPS5,CARD8,FBXL5,ZNF107,TCEA1,TERF1,FOXJ2,MDC1,INPP5K,YTHDF3,UBE2S,UBA2,SNX9,TGFB1,VEZF1,PAF1,VDR,FOXM1,ERCC1,HOXB7,HIP1,HMSD,CAPRIN2,UBR5,ATXN3,ZEB1,MRE11,ARID1B,RALB,SNX7,UFL1,PSMC4,ATP2B4,MAP3K7,HSPA2,FGFR1,IER2,CEBPG,MIF4GD,SIRT1,RAI1,PSIP1,KLF10,PATL1,ACTR8,CCND1,NFKB2,BMPR1B,CTR9,BCL7A,CALM3,REST,…
GO:0010604	GO:BP	positive regulation of macromolecule metabolic process	162	0.00255248	2.59304	3420	701	21031	TSPYL5,LIN28B,AMH,WT1,RBM24,LRRK2,SFRP1,ARID3A,GLI1,RILP,F2R,RASSF2,ANKRD1,APBB1,GRIN2B,SORL1,COPS5,CARD8,FBXL5,ZNF107,TCEA1,TERF1,FOXJ2,MDC1,INPP5K,YTHDF3,UBE2S,UBA2,SNX9,TGFB1,VEZF1,PAF1,VDR,FOXM1,ERCC1,HOXB7,HIP1,HMSD,CAPRIN2,UBR5,ATXN3,ZEB1,MRE11,ARID1B,RALB,PSMC4,ATP2B4,MAP3K7,HSPA2,FGFR1,IER2,CEBPG,MIF4GD,SIRT1,RAI1,PSIP1,KLF10,PATL1,ACTR8,CCND1,NFKB2,BMPR1B,CTR9,BCL7A,CALM3,REST,EPM2AIP1,R…
GO:0030154	GO:BP	cell differentiation	196	0.00540054	2.26756	4366	701	21031	CRMP1,INA,AMH,WT1,RBM24,LRRK2,SFRP1,GLI1,TTPA,CDH2,RBPMS2,RASSF2,ANKRD1,ZIC5,APBB1,ABCA1,SORL1,LOXL2,PLAAT1,EID2,ADPRHL1,JADE2,STYXL1,FOXJ2,MYEF2,SYNE1,OSBPL11,TGFB1,VEZF1,PAF1,VDR,PAQR5,GPR137,ERCC1,HOXB7,EID2B,HIP1,MCRIP1,APLP1,CLPTM1,UBE2J1,CAPRIN2,TULP3,ASAP1,NFKBID,DLX4,PREX1,FAM120B,ITFG2,ZEB1,CNFN,ARID1B,UFL1,TDRKH,HSPA2,FGFR1,IER2,CEBPG,BLOC1S4,STRBP,CRIM1,SIRT1,SUV39H2,LRRC8A,KLF10,RNF2,…
GO:0032502	GO:BP	developmental process	289	2.74659e-06	5.56121	6453	701	21031	CRMP1,INA,AMH,WT1,RBM24,LRRK2,SFRP1,GLI1,TTPA,GRIN2D,CDH2,RBPMS2,RGS9,F2R,RASSF2,ANKRD1,ZIC5,APBB1,GRIN2B,SMURF2,ABCA1,ENO3,SORL1,LOXL2,PLAAT1,CA2,SLC12A6,EID2,ADPRHL1,JPH1,JADE2,STYXL1,WLS,FOXJ2,PSPH,INPP5K,YTHDF3,MYEF2,SYNE1,OSBPL11,TGFB1,VEZF1,PAF1,VDR,GPR161,ANO6,PAQR5,GPR137,ERCC1,HOXB7,EID2B,HIP1,MCRIP1,APLP1,CLPTM1,PAFAH1B3,UBE2J1,CAPRIN2,TULP3,RNF38,ASAP1,NFKBID,ATXN3,DLX4,PREX1,FAM120B,I…
GO:0048518	GO:BP	positive regulation of biological process	274	9.9715e-05	4.00124	6250	701	21031	TSPYL5,LIN28B,AMH,WT1,RBM24,LRRK2,SFRP1,ARID3A,GLI1,RILP,TTPA,GRIN2D,CDH2,RBPMS2,F2R,RASSF2,ANKRD1,TSHZ3,APBB1,GRIN2B,SMURF2,ABCA1,SORL1,LOXL2,ARHGEF39,COPS5,CA2,CARD8,FBXL5,ZNF107,TCEA1,TERF1,JADE2,CSPP1,STYXL1,WLS,FOXJ2,MDC1,INPP5K,YTHDF3,UBE2S,UBA2,MTBP,SYNE1,OSBPL11,NLRX1,SNX9,TGFB1,VEZF1,UBXN2B,PAF1,VDR,ANO6,FOXM1,GPR137,ERCC1,ULK3,HOXB7,HIP1,HMSD,CAPRIN2,ASAP1,NFKBID,UBR5,ATXN3,PREX1,ZEB1,S…
GO:0048519	GO:BP	negative regulation of biological process	251	0.00531351	2.27462	5874	701	21031	LIN28B,CRMP1,AMH,WT1,FBXO43,RBM24,LRRK2,SFRP1,GLI1,RILP,TTPA,SLC16A2,CDH2,RBPMS2,RGS9,F2R,RASSF2,RGS17,ANKRD1,TSHZ3,PLCB4,APBB1,H2BC11,GRIN2B,SMURF2,ABCA1,NUAK2,SORL1,LOXL2,COPS5,CARD8,EID2,ZBTB5,JPH1,TERF1,STYXL1,PEX2,YJU2,FOXJ2,MDC1,INPP5K,YTHDF3,MTBP,SYNE1,NLRX1,KIF24,RGS19,TGFB1,CBX1,UBXN2B,PAF1,VDR,GPR161,FOXM1,GPR137,ERCC1,ULK3,WDR54,EID2B,APLP1,UBE2J1,CAPRIN2,TULP3,ASAP1,UBR5,ATXN3,DLX4,IT…
GO:0048522	GO:BP	positive regulation of cellular process	252	0.000339723	3.46888	5717	701	21031	TSPYL5,LIN28B,AMH,WT1,RBM24,LRRK2,SFRP1,ARID3A,GLI1,GRIN2D,CDH2,RBPMS2,F2R,RASSF2,ANKRD1,TSHZ3,APBB1,GRIN2B,SMURF2,ABCA1,SORL1,LOXL2,ARHGEF39,COPS5,CA2,CARD8,ZNF107,TCEA1,TERF1,JADE2,CSPP1,STYXL1,WLS,FOXJ2,MDC1,INPP5K,YTHDF3,MTBP,SYNE1,SNX9,TGFB1,VEZF1,UBXN2B,PAF1,VDR,ANO6,FOXM1,GPR137,ERCC1,ULK3,HOXB7,HIP1,HMSD,CAPRIN2,ASAP1,NFKBID,UBR5,ATXN3,PREX1,ZEB1,SLAIN1,MRE11,ARID1B,RALB,SNX7,UFL1,ATP2B4,…
GO:0048523	GO:BP	negative regulation of cellular process	241	0.00239914	2.61994	5541	701	21031	LIN28B,CRMP1,WT1,FBXO43,RBM24,LRRK2,SFRP1,GLI1,TTPA,SLC16A2,CDH2,RBPMS2,RGS9,F2R,RASSF2,RGS17,ANKRD1,TSHZ3,PLCB4,APBB1,H2BC11,GRIN2B,SMURF2,ABCA1,NUAK2,SORL1,LOXL2,COPS5,CARD8,EID2,ZBTB5,JPH1,TERF1,STYXL1,PEX2,YJU2,FOXJ2,MDC1,INPP5K,YTHDF3,MTBP,SYNE1,NLRX1,KIF24,RGS19,TGFB1,CBX1,UBXN2B,PAF1,VDR,GPR161,FOXM1,GPR137,ERCC1,ULK3,WDR54,EID2B,APLP1,UBE2J1,CAPRIN2,TULP3,UBR5,ATXN3,DLX4,ITFG2,ZEB1,MRE11,…
GO:0048731	GO:BP	system development	177	0.0331112	1.48002	3973	701	21031	CRMP1,INA,AMH,WT1,RBM24,LRRK2,SFRP1,GLI1,TTPA,GRIN2D,CDH2,RBPMS2,RGS9,RASSF2,ANKRD1,ZIC5,APBB1,GRIN2B,ENO3,SORL1,LOXL2,PLAAT1,SLC12A6,ADPRHL1,JADE2,STYXL1,WLS,FOXJ2,MYEF2,SYNE1,TGFB1,VEZF1,VDR,GPR161,ERCC1,HOXB7,APLP1,PAFAH1B3,CAPRIN2,TULP3,RNF38,ASAP1,ATXN3,PREX1,ZEB1,LOXL1,ARID1B,UFL1,TCF25,ATP2B4,FGFR1,IER2,CEBPG,BLOC1S4,CRIM1,SIRT1,RAI1,TSC1,CSMD1,CCND1,TJP1,NFKB2,BMPR1B,XRCC4,CALM3,REST,MSH6…
GO:0048856	GO:BP	anatomical structure development	256	0.0010138	2.99405	5899	701	21031	CRMP1,INA,AMH,WT1,RBM24,LRRK2,SFRP1,GLI1,TTPA,GRIN2D,CDH2,RBPMS2,RGS9,F2R,RASSF2,ANKRD1,ZIC5,APBB1,GRIN2B,SMURF2,ENO3,SORL1,LOXL2,PLAAT1,CA2,SLC12A6,EID2,ADPRHL1,JPH1,JADE2,STYXL1,WLS,FOXJ2,PSPH,INPP5K,YTHDF3,MYEF2,SYNE1,TGFB1,VEZF1,PAF1,VDR,GPR161,ANO6,PAQR5,GPR137,ERCC1,HOXB7,EID2B,MCRIP1,APLP1,CLPTM1,PAFAH1B3,UBE2J1,CAPRIN2,TULP3,RNF38,ASAP1,NFKBID,ATXN3,PREX1,ITFG2,ZEB1,LOXL1,CNFN,ARID1B,UFL1…
GO:0048869	GO:BP	cellular developmental process	196	0.00548598	2.26075	4367	701	21031	CRMP1,INA,AMH,WT1,RBM24,LRRK2,SFRP1,GLI1,TTPA,CDH2,RBPMS2,RASSF2,ANKRD1,ZIC5,APBB1,ABCA1,SORL1,LOXL2,PLAAT1,EID2,ADPRHL1,JADE2,STYXL1,FOXJ2,MYEF2,SYNE1,OSBPL11,TGFB1,VEZF1,PAF1,VDR,PAQR5,GPR137,ERCC1,HOXB7,EID2B,HIP1,MCRIP1,APLP1,CLPTM1,UBE2J1,CAPRIN2,TULP3,ASAP1,NFKBID,DLX4,PREX1,FAM120B,ITFG2,ZEB1,CNFN,ARID1B,UFL1,TDRKH,HSPA2,FGFR1,IER2,CEBPG,BLOC1S4,STRBP,CRIM1,SIRT1,SUV39H2,LRRC8A,KLF10,RNF2,…
GO:0050789	GO:BP	regulation of biological process	481	2.26449e-05	4.64503	12287	701	21031	CHGB,TSPYL5,LIN28B,EVC2,CRMP1,INA,AMH,WT1,FBXO43,RBM24,LRRK2,SFRP1,ARID3A,GLI1,AHNAK2,HTR1D,RILP,ZNF331,TTPA,GRIN2D,FSD1,SLC16A2,CDH2,RBPMS2,RGS9,F2R,RASSF2,ZNF429,RGS17,ANKRD1,TSHZ3,ZNF569,PLCB4,ZIC5,APBB1,H2BC11,GRIN2B,SMURF2,ZNF570,ABCA1,NUAK2,KRBA2,SORL1,LTBP4,LOXL2,ARHGEF39,COPS5,ZFP30,CA2,CARD8,FBXL5,ZNF107,SLC12A6,TCEA1,DEPDC7,EID2,ANKS1B,ZBTB5,ZNF138,JPH1,TERF1,JADE2,ANAPC4,CSPP1,STYXL1,W…
GO:0050793	GO:BP	regulation of developmental process	122	0.00801197	2.09626	2455	701	21031	AMH,WT1,RBM24,LRRK2,SFRP1,GLI1,TTPA,CDH2,RBPMS2,RASSF2,SMURF2,ABCA1,SORL1,LOXL2,JADE2,FOXJ2,SYNE1,TGFB1,VEZF1,PAF1,VDR,ANO6,GPR137,HOXB7,EID2B,MCRIP1,CLPTM1,CAPRIN2,ASAP1,NFKBID,PREX1,ZEB1,ARID1B,UFL1,ATP2B4,FGFR1,CRIM1,SIRT1,RAI1,LRRC8A,KLF10,ACTR8,CCND1,TJP1,BMPR1B,CTR9,BCL7A,MYH10,ZHX3,REST,PLEKHB2,RPS6KB1,RBPJ,PAK2,ASXL1,EPN2,AP3D1,BIRC2,NUMBL,ZP3,ZC4H2,DDX6,SEPTIN7,ZNF675,BRPF3,ANKRD26,SIX4,…
GO:0050794	GO:BP	regulation of cellular process	458	0.000257272	3.58961	11738	701	21031	CHGB,TSPYL5,LIN28B,EVC2,CRMP1,INA,AMH,WT1,FBXO43,RBM24,LRRK2,SFRP1,ARID3A,GLI1,AHNAK2,HTR1D,ZNF331,TTPA,GRIN2D,FSD1,SLC16A2,CDH2,RBPMS2,RGS9,F2R,RASSF2,ZNF429,RGS17,ANKRD1,TSHZ3,ZNF569,PLCB4,ZIC5,APBB1,H2BC11,GRIN2B,SMURF2,ZNF570,ABCA1,NUAK2,KRBA2,SORL1,LTBP4,LOXL2,ARHGEF39,COPS5,ZFP30,CA2,CARD8,ZNF107,TCEA1,DEPDC7,EID2,ANKS1B,ZBTB5,ZNF138,JPH1,TERF1,JADE2,ANAPC4,CSPP1,STYXL1,WLS,PEX2,YJU2,FOXJ2,…
GO:0051173	GO:BP	positive regulation of nitrogen compound metabolic process	151	0.000176291	3.75377	3001	701	21031	TSPYL5,LIN28B,WT1,RBM24,LRRK2,SFRP1,ARID3A,GLI1,RILP,F2R,RASSF2,ANKRD1,APBB1,GRIN2B,SORL1,COPS5,CARD8,FBXL5,ZNF107,TCEA1,TERF1,FOXJ2,MDC1,INPP5K,YTHDF3,UBE2S,UBA2,SNX9,TGFB1,VEZF1,PAF1,VDR,FOXM1,ERCC1,HOXB7,HIP1,CAPRIN2,ATXN3,ZEB1,MRE11,ARID1B,RALB,PSMC4,ATP2B4,MAP3K7,HSPA2,FGFR1,IER2,CEBPG,MIF4GD,SIRT1,RAI1,PSIP1,KLF10,PATL1,ACTR8,CCND1,NFKB2,BMPR1B,CTR9,BCL7A,CALM3,REST,RPS6KB1,MYLIP,RBPJ,BMI1,…
GO:0051716	GO:BP	cellular response to stimulus	301	0.020087	1.69708	7394	701	21031	CHGB,TSPYL5,EVC2,HBQ1,INA,AMH,WT1,RBM24,LRRK2,SFRP1,GLI1,HTR1D,GRIN2D,GLDC,CDH2,RBPMS2,RGS9,F2R,RASSF2,RGS17,ANKRD1,GSTA4,PLCB4,APBB1,H2BC11,GRIN2B,SMURF2,ABCA1,NUAK2,SORL1,ARMT1,LTBP4,COPS5,CA2,CARD8,SLC12A6,DEPDC7,EID2,ANKS1B,JADE2,STYXL1,WLS,PEX2,YJU2,RHEBL1,MDC1,INPP5K,YTHDF3,NMT2,SYNE1,NLRX1,RGS19,TGFB1,CBX1,PAF1,VDR,GPR161,ANO6,FOXM1,MAP3K14,GPR137,ERCC1,NUDT2,KLRG1,ULK3,WDR54,HIP1,APLP1,UB…
GO:0065007	GO:BP	biological regulation	496	6.47449e-06	5.18879	12680	701	21031	CHGB,TSPYL5,LIN28B,EVC2,CRMP1,CYP27C1,INA,AMH,WT1,FBXO43,RBM24,LRRK2,SFRP1,ARID3A,GLI1,AHNAK2,HTR1D,RILP,ZNF331,TTPA,GRIN2D,FSD1,SLC16A2,CDH2,RBPMS2,RGS9,F2R,RASSF2,ZNF429,RGS17,ANKRD1,TSHZ3,ZNF569,PLCB4,ZIC5,APBB1,H2BC11,GRIN2B,SMURF2,ZNF570,ABCA1,NUAK2,ISOC2,KRBA2,SORL1,LTBP4,PPM1K,LOXL2,ARHGEF39,COPS5,ZFP30,CA2,CARD8,FBXL5,ZNF107,SLC12A6,TCEA1,DEPDC7,EID2,ANKS1B,ZBTB5,ZNF138,JPH1,TERF1,JADE2,A…
GO:0006351	GO:BP	DNA-templated transcription	178	1.4352e-05	4.84309	3569	701	21031	WT1,SFRP1,ARID3A,GLI1,ZNF331,F2R,ZNF429,ANKRD1,TSHZ3,ZNF569,ZIC5,APBB1,SMURF2,ZNF570,KRBA2,LOXL2,COPS5,ZFP30,CARD8,ZNF107,TCEA1,EID2,ZBTB5,ZNF138,JADE2,FOXJ2,RHEBL1,MDC1,INPP5K,INTS8,TGFB1,VEZF1,CBX1,PAF1,VDR,FOXM1,ERCC1,ZNF100,HOXB7,EID2B,CAPRIN2,TULP3,DLX4,ZNF260,ZFP1,ZNF567,ZEB1,ARID1B,UFL1,TCF25,ZNF461,ATP2B4,FGFR1,IER2,CEBPG,SIRT1,THAP1,RAI1,ZNF320,SUV39H2,PSIP1,KLF10,RNF2,POLR1C,ACTR8,CCND1…
GO:0006355	GO:BP	regulation of DNA-templated transcription	172	2.72808e-05	4.56414	3446	701	21031	WT1,SFRP1,ARID3A,GLI1,ZNF331,F2R,ZNF429,ANKRD1,TSHZ3,ZNF569,ZIC5,APBB1,SMURF2,ZNF570,KRBA2,LOXL2,COPS5,ZFP30,CARD8,ZNF107,TCEA1,EID2,ZBTB5,ZNF138,JADE2,FOXJ2,RHEBL1,MDC1,INPP5K,INTS8,TGFB1,VEZF1,CBX1,PAF1,VDR,FOXM1,ERCC1,ZNF100,HOXB7,EID2B,CAPRIN2,TULP3,DLX4,ZNF260,ZFP1,ZNF567,ZEB1,ARID1B,UFL1,TCF25,ZNF461,ATP2B4,FGFR1,IER2,CEBPG,SIRT1,THAP1,RAI1,ZNF320,SUV39H2,PSIP1,KLF10,RNF2,ACTR8,CCND1,NFKB2,…
GO:0006357	GO:BP	regulation of transcription by RNA polymerase II	136	4.5153e-05	4.34531	2567	701	21031	WT1,ARID3A,GLI1,ZNF331,ZNF429,ANKRD1,TSHZ3,ZNF569,ZIC5,APBB1,SMURF2,ZNF570,LOXL2,COPS5,ZFP30,ZNF107,TCEA1,EID2,ZBTB5,ZNF138,JADE2,FOXJ2,MDC1,TGFB1,VEZF1,CBX1,PAF1,VDR,FOXM1,ERCC1,ZNF100,HOXB7,CAPRIN2,DLX4,ZNF260,ZFP1,ZNF567,ZEB1,ARID1B,TCF25,ZNF461,ATP2B4,FGFR1,IER2,CEBPG,SIRT1,THAP1,RAI1,ZNF320,SUV39H2,PSIP1,KLF10,RNF2,CCND1,NFKB2,BMPR1B,CTR9,BCL7A,ZHX3,URI1,REST,ZNF530,ZNF160,SCAF4,RBPJ,BMI1,PR…
GO:0006366	GO:BP	transcription by RNA polymerase II	144	7.864e-06	5.10436	2691	701	21031	WT1,ARID3A,GLI1,ZNF331,ZNF429,ANKRD1,TSHZ3,ZNF569,ZIC5,APBB1,SMURF2,ZNF570,LOXL2,COPS5,ZFP30,ZNF107,TCEA1,EID2,ZBTB5,ZNF138,JADE2,FOXJ2,MDC1,INTS8,TGFB1,VEZF1,CBX1,PAF1,VDR,FOXM1,ERCC1,ZNF100,HOXB7,CAPRIN2,DLX4,ZNF260,ZFP1,ZNF567,ZEB1,ARID1B,TCF25,ZNF461,ATP2B4,FGFR1,IER2,CEBPG,SIRT1,THAP1,RAI1,ZNF320,SUV39H2,PSIP1,KLF10,RNF2,CCND1,NFKB2,BMPR1B,CTR9,BCL7A,ZHX3,URI1,REST,ZNF530,ZNF160,SCAF4,RBPJ,B…
GO:0010468	GO:BP	regulation of gene expression	180	0.0409746	1.38749	5526	522	21031	LIN28B,AMH,WT1,RBM24,LRRK2,SFRP1,ARID3A,GLI1,AHNAK2,ZNF331,F2R,ZNF429,ANKRD1,TSHZ3,ZNF569,ZIC5,APBB1,SMURF2,ZNF570,KRBA2,SORL1,LOXL2,COPS5,ZFP30,CARD8,ZNF107,TCEA1,EID2,ZBTB5,ZNF138,JADE2,FOXJ2,RHEBL1,MDC1,INPP5K,YTHDF3,INTS8,NLRX1,TGFB1,VEZF1,CBX1,PAF1,VDR,FOXM1,ERCC1,ZNF100,HOXB7,EID2B,APLP1,HMSD,UBE2J1,CAPRIN2,TULP3,NFKBID,UBR5,DLX4,ZNF260,ZFP1,ZNF567,ZEB1,ARID1B,UFL1,TCF25,ZNF461,ATP2B4,TDRKH…
GO:0010556	GO:BP	regulation of macromolecule biosynthetic process	184	0.032544	1.48753	5654	522	21031	LIN28B,AMH,WT1,RBM24,LRRK2,SFRP1,ARID3A,GLI1,AHNAK2,ZNF331,F2R,ZNF429,ANKRD1,TSHZ3,ZNF569,ZIC5,APBB1,SMURF2,ZNF570,KRBA2,SORL1,LOXL2,COPS5,ZFP30,CARD8,ZNF107,TCEA1,EID2,ZBTB5,ZNF138,TERF1,JADE2,FOXJ2,RHEBL1,MDC1,INPP5K,YTHDF3,INTS8,NLRX1,TGFB1,VEZF1,CBX1,PAF1,VDR,FOXM1,ERCC1,ZNF100,HOXB7,EID2B,APLP1,HMSD,UBE2J1,CAPRIN2,TULP3,NFKBID,UBR5,DLX4,ZNF260,ZFP1,ZNF567,ZEB1,ARID1B,UFL1,TCF25,ZNF461,ATP2B4…
GO:0018130	GO:BP	heterocycle biosynthetic process	204	8.38049e-07	6.07673	4105	701	21031	WT1,SFRP1,ARID3A,GLI1,ZNF331,F2R,ZNF429,ANKRD1,TSHZ3,ZNF569,ZIC5,APBB1,SMURF2,ZNF570,KRBA2,LOXL2,COPS5,ZFP30,CARD8,ZNF107,TCEA1,EID2,ZBTB5,ZNF138,TERF1,JADE2,FOXJ2,RHEBL1,MDC1,INPP5K,INTS8,TGFB1,VEZF1,CBX1,PAF1,VDR,FOXM1,ERCC1,ZNF100,NUDT2,HOXB7,EID2B,CAPRIN2,PRIMPOL,TULP3,DLX4,ZNF260,ZFP1,ZNF567,ZEB1,MRE11,ARID1B,UFL1,TCF25,ZNF461,ATP2B4,FGFR1,PRTFDC1,IER2,CEBPG,SIRT1,THAP1,RAI1,ZNF320,SUV39H2,P…
GO:0019219	GO:BP	regulation of nucleobase-containing compound metabolic process	202	1.03307e-06	5.98587	4063	701	21031	LIN28B,WT1,RBM24,SFRP1,ARID3A,GLI1,AHNAK2,ZNF331,F2R,ZNF429,ANKRD1,TSHZ3,ZNF569,ZIC5,APBB1,SMURF2,ZNF570,KRBA2,LOXL2,COPS5,ZFP30,CARD8,ZNF107,TCEA1,EID2,ZBTB5,ZNF138,TERF1,JADE2,FOXJ2,RHEBL1,MDC1,INPP5K,YTHDF3,INTS8,TGFB1,VEZF1,CBX1,PAF1,VDR,FOXM1,ERCC1,ZNF100,HOXB7,EID2B,CAPRIN2,TULP3,DLX4,ZNF260,ZFP1,ZNF567,ZEB1,MRE11,ARID1B,UFL1,TCF25,ZNF461,ATP2B4,FGFR1,IER2,CEBPG,SIRT1,THAP1,RAI1,ZNF320,SUV3…
GO:0019222	GO:BP	regulation of metabolic process	300	0.00133198	2.8755	7158	701	21031	TSPYL5,LIN28B,AMH,WT1,RBM24,LRRK2,SFRP1,ARID3A,GLI1,AHNAK2,RILP,ZNF331,F2R,RASSF2,ZNF429,ANKRD1,TSHZ3,ZNF569,ZIC5,APBB1,GRIN2B,SMURF2,ZNF570,KRBA2,SORL1,LOXL2,COPS5,ZFP30,CARD8,FBXL5,ZNF107,TCEA1,EID2,ZBTB5,ZNF138,TERF1,JADE2,STYXL1,FOXJ2,RHEBL1,MDC1,INPP5K,YTHDF3,UBE2S,UBA2,MTBP,INTS8,NLRX1,SNX9,TGFB1,VEZF1,CBX1,PAF1,VDR,FOXM1,GPR137,ERCC1,ZNF100,ULK3,HOXB7,EID2B,HIP1,APLP1,HMSD,UBE2J1,CAPRIN2,T…
GO:0019438	GO:BP	aromatic compound biosynthetic process	203	1.84209e-06	5.73469	4116	701	21031	WT1,SFRP1,ARID3A,GLI1,ZNF331,F2R,ZNF429,ANKRD1,TSHZ3,ZNF569,ZIC5,APBB1,SMURF2,ZNF570,KRBA2,LOXL2,COPS5,ZFP30,CARD8,ZNF107,TCEA1,EID2,ZBTB5,ZNF138,TERF1,JADE2,FOXJ2,RHEBL1,MDC1,INPP5K,INTS8,TGFB1,VEZF1,CBX1,PAF1,VDR,FOXM1,ERCC1,ZNF100,NUDT2,HOXB7,EID2B,CAPRIN2,PRIMPOL,TULP3,DLX4,ZNF260,ZFP1,ZNF567,ZEB1,MRE11,ARID1B,UFL1,TCF25,ZNF461,ATP2B4,FGFR1,PRTFDC1,IER2,CEBPG,SIRT1,THAP1,RAI1,ZNF320,SUV39H2,P…
GO:0031323	GO:BP	regulation of cellular metabolic process	216	0.0041177	2.38534	6673	522	21031	LIN28B,AMH,WT1,RBM24,LRRK2,SFRP1,ARID3A,GLI1,AHNAK2,ZNF331,F2R,RASSF2,ZNF429,ANKRD1,TSHZ3,ZNF569,ZIC5,APBB1,SMURF2,ZNF570,KRBA2,SORL1,LOXL2,COPS5,ZFP30,CARD8,ZNF107,TCEA1,EID2,ZBTB5,ZNF138,TERF1,JADE2,STYXL1,FOXJ2,RHEBL1,MDC1,INPP5K,YTHDF3,INTS8,NLRX1,SNX9,TGFB1,VEZF1,CBX1,PAF1,VDR,FOXM1,GPR137,ERCC1,ZNF100,ULK3,HOXB7,EID2B,APLP1,HMSD,UBE2J1,CAPRIN2,TULP3,NFKBID,UBR5,DLX4,ZNF260,ZFP1,ZNF567,ZEB1,…
GO:0032774	GO:BP	RNA biosynthetic process	179	1.6428e-05	4.78442	3601	701	21031	WT1,SFRP1,ARID3A,GLI1,ZNF331,F2R,ZNF429,ANKRD1,TSHZ3,ZNF569,ZIC5,APBB1,SMURF2,ZNF570,KRBA2,LOXL2,COPS5,ZFP30,CARD8,ZNF107,TCEA1,EID2,ZBTB5,ZNF138,JADE2,FOXJ2,RHEBL1,MDC1,INPP5K,INTS8,TGFB1,VEZF1,CBX1,PAF1,VDR,FOXM1,ERCC1,ZNF100,HOXB7,EID2B,CAPRIN2,PRIMPOL,TULP3,DLX4,ZNF260,ZFP1,ZNF567,ZEB1,ARID1B,UFL1,TCF25,ZNF461,ATP2B4,FGFR1,IER2,CEBPG,SIRT1,THAP1,RAI1,ZNF320,SUV39H2,PSIP1,KLF10,RNF2,POLR1C,ACT…
GO:0034654	GO:BP	nucleobase-containing compound biosynthetic process	198	4.32078e-06	5.36444	4027	701	21031	WT1,SFRP1,ARID3A,GLI1,ZNF331,F2R,ZNF429,ANKRD1,TSHZ3,ZNF569,ZIC5,APBB1,SMURF2,ZNF570,KRBA2,LOXL2,COPS5,ZFP30,CARD8,ZNF107,TCEA1,EID2,ZBTB5,ZNF138,TERF1,JADE2,FOXJ2,RHEBL1,MDC1,INPP5K,INTS8,TGFB1,VEZF1,CBX1,PAF1,VDR,FOXM1,ERCC1,ZNF100,NUDT2,HOXB7,EID2B,CAPRIN2,PRIMPOL,TULP3,DLX4,ZNF260,ZFP1,ZNF567,ZEB1,MRE11,ARID1B,UFL1,TCF25,ZNF461,ATP2B4,FGFR1,PRTFDC1,IER2,CEBPG,SIRT1,THAP1,RAI1,ZNF320,SUV39H2,P…
GO:0044271	GO:BP	cellular nitrogen compound biosynthetic process	233	4.63326e-07	6.33411	4836	701	21031	WT1,RBM24,SFRP1,ARID3A,GLI1,ZNF331,F2R,ZNF429,ANKRD1,TSHZ3,ZNF569,ZIC5,APBB1,SMURF2,ZNF570,KRBA2,LOXL2,COPS5,ZFP30,CARD8,ZNF107,TCEA1,EID2,ZBTB5,ZNF138,TERF1,JADE2,FOXJ2,RHEBL1,MDC1,INPP5K,YTHDF3,INTS8,TGFB1,VEZF1,CBX1,PAF1,VDR,FOXM1,SMS,ERCC1,ZNF100,NUDT2,HOXB7,EID2B,APLP1,CAPRIN2,PRIMPOL,TULP3,DLX4,ZNF260,ZFP1,ZNF567,ZEB1,SLBP,MRE11,ARID1B,UFL1,TCF25,ZNF461,ATP2B4,FGFR1,PRTFDC1,IER2,CEBPG,MIF4G…
GO:0045934	GO:BP	negative regulation of nucleobase-containing compound metabolic process	86	0.0118565	1.92604	1588	701	21031	LIN28B,WT1,RBM24,SFRP1,ANKRD1,TSHZ3,APBB1,SMURF2,LOXL2,EID2,ZBTB5,TERF1,INPP5K,TGFB1,CBX1,PAF1,VDR,FOXM1,ERCC1,EID2B,DLX4,ZEB1,TCF25,FGFR1,SIRT1,THAP1,SUV39H2,KLF10,RNF2,CCND1,SPINDOC,CTR9,BCL7A,ZHX3,URI1,REST,SCAF4,MSH6,RBPJ,BMI1,PRDM5,CCNE1,ELF2,ZP3,SMG6,ZNF675,TRIM27,SIX4,RLIM,HSF1,RMI2,NIBAN2,SORBS3,U2AF2,H1-10,BIN1,NAT10,PTBP3,CGGBP1,ZNF266,KHDRBS1,MESP1,SAP30L,LARP1B,TP53,RELA,SINHCAF,DCP2,…
GO:0045935	GO:BP	positive regulation of nucleobase-containing compound metabolic process	103	0.0349261	1.45685	2052	701	21031	LIN28B,WT1,RBM24,SFRP1,ARID3A,GLI1,F2R,ANKRD1,APBB1,COPS5,ZNF107,TCEA1,TERF1,FOXJ2,MDC1,INPP5K,YTHDF3,TGFB1,VEZF1,PAF1,VDR,FOXM1,ERCC1,HOXB7,CAPRIN2,ZEB1,MRE11,ARID1B,FGFR1,IER2,CEBPG,SIRT1,RAI1,PSIP1,KLF10,PATL1,ACTR8,NFKB2,BMPR1B,CTR9,BCL7A,REST,RBPJ,PRDM5,ASXL1,AP3D1,BIRC2,ELF2,ZP3,PRDM4,SPIN1,TRIM8,BRPF3,TRIM27,SIX4,UBE2B,HSF1,ACTR2,NIBAN2,ZFX,U2AF2,ANKRD49,CXXC1,MEX3D,ZNF574,RAF1,AKIRIN1,GTF…
GO:0051171	GO:BP	regulation of nitrogen compound metabolic process	266	1.37308e-09	8.8623	5440	701	21031	TSPYL5,LIN28B,WT1,RBM24,LRRK2,SFRP1,ARID3A,GLI1,AHNAK2,RILP,ZNF331,F2R,RASSF2,ZNF429,ANKRD1,TSHZ3,ZNF569,ZIC5,APBB1,GRIN2B,SMURF2,ZNF570,KRBA2,SORL1,LOXL2,COPS5,ZFP30,CARD8,FBXL5,ZNF107,TCEA1,EID2,ZBTB5,ZNF138,TERF1,JADE2,STYXL1,FOXJ2,RHEBL1,MDC1,INPP5K,YTHDF3,UBE2S,UBA2,MTBP,INTS8,SNX9,TGFB1,VEZF1,CBX1,PAF1,VDR,FOXM1,ERCC1,ZNF100,HOXB7,EID2B,HIP1,APLP1,CAPRIN2,TULP3,ATXN3,DLX4,ZNF260,ZFP1,ZNF567…
GO:0051172	GO:BP	negative regulation of nitrogen compound metabolic process	114	0.00258596	2.58738	2202	701	21031	LIN28B,WT1,RBM24,LRRK2,SFRP1,RILP,RASSF2,ANKRD1,TSHZ3,APBB1,SMURF2,SORL1,LOXL2,CARD8,EID2,ZBTB5,TERF1,STYXL1,INPP5K,TGFB1,CBX1,PAF1,VDR,FOXM1,ERCC1,EID2B,CAPRIN2,DLX4,ZEB1,UFL1,TCF25,ATP2B4,FGFR1,SIRT1,THAP1,SUV39H2,KLF10,RNF2,TSC1,CCND1,SPINDOC,CTR9,BCL7A,CALM3,ZHX3,URI1,REST,SCAF4,MSH6,PAIP2,RBPJ,BMI1,PAK2,PRDM5,CCNE1,UBXN1,SHMT1,ELF2,ZP3,SMG6,DDX6,ZNF675,TRIM27,SIX4,UBE2B,PPP1R11,RLIM,HSF1,RMI…
GO:0051252	GO:BP	regulation of RNA metabolic process	186	1.12972e-05	4.94703	3763	701	21031	LIN28B,WT1,RBM24,SFRP1,ARID3A,GLI1,AHNAK2,ZNF331,F2R,ZNF429,ANKRD1,TSHZ3,ZNF569,ZIC5,APBB1,SMURF2,ZNF570,KRBA2,LOXL2,COPS5,ZFP30,CARD8,ZNF107,TCEA1,EID2,ZBTB5,ZNF138,JADE2,FOXJ2,RHEBL1,MDC1,INPP5K,YTHDF3,INTS8,TGFB1,VEZF1,CBX1,PAF1,VDR,FOXM1,ERCC1,ZNF100,HOXB7,EID2B,CAPRIN2,TULP3,DLX4,ZNF260,ZFP1,ZNF567,ZEB1,ARID1B,UFL1,TCF25,ZNF461,ATP2B4,FGFR1,IER2,CEBPG,SIRT1,THAP1,RAI1,ZNF320,SUV39H2,PSIP1,KL…
GO:0051254	GO:BP	positive regulation of RNA metabolic process	95	0.0336353	1.47321	1852	701	21031	LIN28B,WT1,RBM24,SFRP1,ARID3A,GLI1,F2R,ANKRD1,APBB1,COPS5,ZNF107,TCEA1,FOXJ2,MDC1,INPP5K,YTHDF3,TGFB1,VEZF1,PAF1,VDR,FOXM1,ERCC1,HOXB7,CAPRIN2,ZEB1,ARID1B,IER2,CEBPG,SIRT1,RAI1,PSIP1,KLF10,PATL1,ACTR8,NFKB2,BMPR1B,CTR9,REST,RBPJ,PRDM5,ASXL1,AP3D1,BIRC2,ELF2,ZP3,PRDM4,SPIN1,TRIM8,TRIM27,SIX4,HSF1,ACTR2,NIBAN2,ZFX,U2AF2,ANKRD49,CXXC1,MEX3D,ZNF574,RAF1,AKIRIN1,GTF2H1,MESP1,MED19,BCAS3,TP53,NCOA1,REL…
GO:0060255	GO:BP	regulation of macromolecule metabolic process	286	0.000200319	3.69828	6631	701	21031	TSPYL5,LIN28B,AMH,WT1,RBM24,LRRK2,SFRP1,ARID3A,GLI1,AHNAK2,RILP,ZNF331,F2R,RASSF2,ZNF429,ANKRD1,TSHZ3,ZNF569,ZIC5,APBB1,GRIN2B,SMURF2,ZNF570,KRBA2,SORL1,LOXL2,COPS5,ZFP30,CARD8,FBXL5,ZNF107,TCEA1,EID2,ZBTB5,ZNF138,TERF1,JADE2,STYXL1,FOXJ2,RHEBL1,MDC1,INPP5K,YTHDF3,UBE2S,UBA2,MTBP,INTS8,NLRX1,SNX9,TGFB1,VEZF1,CBX1,PAF1,VDR,FOXM1,ERCC1,ZNF100,HOXB7,EID2B,HIP1,APLP1,HMSD,UBE2J1,CAPRIN2,TULP3,NFKBID,…
GO:0080090	GO:BP	regulation of primary metabolic process	270	3.57577e-09	8.44663	5591	701	21031	TSPYL5,LIN28B,WT1,RBM24,LRRK2,SFRP1,ARID3A,GLI1,AHNAK2,RILP,ZNF331,F2R,RASSF2,ZNF429,ANKRD1,TSHZ3,ZNF569,ZIC5,APBB1,GRIN2B,SMURF2,ZNF570,KRBA2,SORL1,LOXL2,COPS5,ZFP30,CARD8,FBXL5,ZNF107,TCEA1,EID2,ZBTB5,ZNF138,TERF1,JADE2,STYXL1,FOXJ2,RHEBL1,MDC1,INPP5K,YTHDF3,UBE2S,UBA2,MTBP,INTS8,SNX9,TGFB1,VEZF1,CBX1,PAF1,VDR,FOXM1,ERCC1,ZNF100,HOXB7,EID2B,HIP1,APLP1,CAPRIN2,TULP3,ATXN3,DLX4,ZNF260,ZFP1,ZNF567…
GO:1901362	GO:BP	organic cyclic compound biosynthetic process	206	7.72411e-06	5.11215	4264	701	21031	WT1,SFRP1,ARID3A,GLI1,ZNF331,F2R,ZNF429,ANKRD1,TSHZ3,ZNF569,ZIC5,APBB1,SMURF2,ZNF570,KRBA2,LOXL2,COPS5,ZFP30,CARD8,ZNF107,TCEA1,EID2,ZBTB5,ZNF138,TERF1,JADE2,FOXJ2,RHEBL1,MDC1,INPP5K,INTS8,TGFB1,VEZF1,CBX1,PAF1,VDR,FOXM1,ERCC1,ZNF100,NUDT2,HOXB7,EID2B,CAPRIN2,PRIMPOL,TULP3,DLX4,ZNF260,ZFP1,ZNF567,ZEB1,MRE11,ARID1B,UFL1,TCF25,ZNF461,ATP2B4,FGFR1,PRTFDC1,IER2,CEBPG,SIRT1,THAP1,RAI1,ZNF320,SUV39H2,P…
GO:2001141	GO:BP	regulation of RNA biosynthetic process	172	3.98075e-05	4.40003	3464	701	21031	WT1,SFRP1,ARID3A,GLI1,ZNF331,F2R,ZNF429,ANKRD1,TSHZ3,ZNF569,ZIC5,APBB1,SMURF2,ZNF570,KRBA2,LOXL2,COPS5,ZFP30,CARD8,ZNF107,TCEA1,EID2,ZBTB5,ZNF138,JADE2,FOXJ2,RHEBL1,MDC1,INPP5K,INTS8,TGFB1,VEZF1,CBX1,PAF1,VDR,FOXM1,ERCC1,ZNF100,HOXB7,EID2B,CAPRIN2,TULP3,DLX4,ZNF260,ZFP1,ZNF567,ZEB1,ARID1B,UFL1,TCF25,ZNF461,ATP2B4,FGFR1,IER2,CEBPG,SIRT1,THAP1,RAI1,ZNF320,SUV39H2,PSIP1,KLF10,RNF2,ACTR8,CCND1,NFKB2,…
GO:0016567	GO:BP	protein ubiquitination	41	0.0117003	1.9318	774	522	21031	TSPYL5,MARCHF4,FBXO43,LRRK2,SMURF2,FBXL5,JADE2,ANAPC4,PEX2,UBE2S,MTBP,TRIM9,UBE2J1,RNF38,UBR5,UFL1,TCF25,SIRT1,RNF2,MYLIP,BMI1,CUL5,DDB2,SKP1,BIRC2,UBXN1,SPOP,ZC4H2,SPSB2,BRAP,TRIM8,TRIM27,UBE2B,PPP1R11,RLIM,U2AF2,CUL2,APPBP2,MUL1,DDB1,SIRT7
GO:0019538	GO:BP	protein metabolic process	224	0.000175522	3.75567	4912	701	21031	TSPYL5,MARCHF4,FBXO43,RBM24,LRRK2,SFRP1,RILP,F2R,RASSF2,GRIN2B,SMURF2,ABCA1,NUAK2,AASDHPPT,SORL1,LTBP4,PPM1K,LOXL2,COPS5,CLGN,CARD8,FBXL5,TCEA1,ADPRHL1,JADE2,ANAPC4,STYXL1,PEX2,INPP5K,YTHDF3,UBE2S,UBA2,NMT2,MTBP,GID4,DMAC2,SNX9,CTSF,UBXN2B,MAP3K14,ULK3,TRIM9,HIP1,APLP1,UBE2J1,CAPRIN2,RNF38,UBR5,ATXN3,LOXL1,SLBP,MRE11,RALB,DUSP23,UFL1,TCF25,PSMC4,ATP2B4,MAP3K7,HSPA2,FGFR1,MIF4GD,PIGL,SIRT1,ABR,RNF…
GO:0032446	GO:BP	protein modification by small protein conjugation	55	0.00654497	2.18409	858	701	21031	TSPYL5,MARCHF4,FBXO43,LRRK2,SMURF2,COPS5,FBXL5,JADE2,ANAPC4,PEX2,UBE2S,UBA2,MTBP,TRIM9,UBE2J1,RNF38,UBR5,UFL1,TCF25,SIRT1,RNF2,SENP5,MYLIP,BMI1,CUL5,DDB2,SKP1,BIRC2,UBXN1,SPOP,ZC4H2,SPSB2,BRAP,TRIM8,TRIM27,UBE2B,PPP1R11,RLIM,U2AF2,CUL2,APPBP2,MUL1,SMC5,RELA,DDB1,SIRT7,MARCHF6,TSPO,IVNS1ABP,MOCS3,AXIN1,AMFR,ZMIZ1,CBLB,PARP10
GO:0036211	GO:BP	protein modification process	149	0.000924447	3.03412	3031	701	21031	TSPYL5,MARCHF4,FBXO43,LRRK2,SFRP1,RASSF2,SMURF2,NUAK2,PPM1K,LOXL2,COPS5,FBXL5,ADPRHL1,JADE2,ANAPC4,STYXL1,PEX2,INPP5K,UBE2S,UBA2,NMT2,MTBP,SNX9,MAP3K14,ULK3,TRIM9,UBE2J1,RNF38,UBR5,ATXN3,LOXL1,MRE11,RALB,DUSP23,UFL1,TCF25,ATP2B4,MAP3K7,HSPA2,FGFR1,PIGL,SIRT1,ABR,RNF2,TSC1,CCND1,SENP5,BMPR1B,CALM3,CLK4,RPS6KB1,MYLIP,BMI1,PAK2,CUL5,DDB2,ST3GAL2,SKP1,BIRC2,CCNE1,NTAQ1,UBXN1,SPOP,SRPK1,ZC4H2,SPSB2,BR…
GO:0043412	GO:BP	macromolecule modification	161	0.000203364	3.69173	3262	701	21031	TSPYL5,WT1,MARCHF4,FBXO43,LRRK2,SFRP1,RASSF2,SMURF2,NUAK2,PPM1K,LOXL2,COPS5,FBXL5,ADPRHL1,JADE2,ANAPC4,STYXL1,PEX2,INPP5K,UBE2S,UBA2,NMT2,MTBP,SNX9,MAP3K14,ULK3,TRIM9,UBE2J1,RNF38,VIRMA,UBR5,ATXN3,LOXL1,MRE11,RALB,DUSP23,UFL1,TCF25,ATP2B4,MAP3K7,HSPA2,FGFR1,PIGL,SIRT1,ABR,RNF2,TSC1,CCND1,SENP5,BMPR1B,CALM3,CLK4,RPS6KB1,MYLIP,BMI1,PAK2,CUL5,DDB2,ST3GAL2,SKP1,BIRC2,CCNE1,NTAQ1,UBXN1,SPOP,SRPK1,ZC4H…
GO:0043687	GO:BP	post-translational protein modification	62	0.0087862	2.0562	1021	701	21031	TSPYL5,MARCHF4,FBXO43,LRRK2,SMURF2,COPS5,FBXL5,JADE2,ANAPC4,PEX2,UBE2S,UBA2,MTBP,TRIM9,UBE2J1,RNF38,UBR5,ATXN3,UFL1,TCF25,SIRT1,RNF2,SENP5,MYLIP,BMI1,CUL5,DDB2,SKP1,BIRC2,UBXN1,SPOP,ZC4H2,SPSB2,BRAP,TRIM8,TRIM27,USP45,UBE2B,PPP1R11,RLIM,U2AF2,EIF3F,USP32,USP12,CUL2,APPBP2,MUL1,SMC5,RELA,DDB1,OTUD3,SIRT7,MARCHF6,TSPO,IVNS1ABP,USP3,MOCS3,AXIN1,AMFR,ZMIZ1,CBLB,PARP10
GO:0051246	GO:BP	regulation of protein metabolic process	106	0.0210658	1.67642	2102	701	21031	TSPYL5,RBM24,LRRK2,SFRP1,RILP,F2R,RASSF2,GRIN2B,SORL1,COPS5,CARD8,FBXL5,STYXL1,INPP5K,YTHDF3,UBE2S,UBA2,MTBP,SNX9,HIP1,APLP1,CAPRIN2,ATXN3,MRE11,RALB,UFL1,TCF25,PSMC4,ATP2B4,MAP3K7,HSPA2,FGFR1,MIF4GD,SIRT1,TSC1,CCND1,CALM3,REST,RPS6KB1,MYLIP,PAIP2,BMI1,PAK2,OAZ2,SKP1,BIRC2,UBXN1,SHMT1,SPOP,DDX6,ZNF675,TRIM27,ECT2,TRNAU1AP,UBE2B,PPP1R11,HSF1,HBEGF,U2AF2,BIN1,CCDC88C,NAT10,C2CD3,RAF1,KHDRBS1,BRAT1,…
GO:0070647	GO:BP	protein modification by small protein conjugation or removal	62	0.0016424	2.78452	970	701	21031	TSPYL5,MARCHF4,FBXO43,LRRK2,SMURF2,COPS5,FBXL5,JADE2,ANAPC4,PEX2,UBE2S,UBA2,MTBP,TRIM9,UBE2J1,RNF38,UBR5,ATXN3,UFL1,TCF25,SIRT1,RNF2,SENP5,MYLIP,BMI1,CUL5,DDB2,SKP1,BIRC2,UBXN1,SPOP,ZC4H2,SPSB2,BRAP,TRIM8,TRIM27,USP45,UBE2B,PPP1R11,RLIM,U2AF2,EIF3F,USP32,USP12,CUL2,APPBP2,MUL1,SMC5,RELA,DDB1,OTUD3,SIRT7,MARCHF6,TSPO,IVNS1ABP,USP3,MOCS3,AXIN1,AMFR,ZMIZ1,CBLB,PARP10
GO:1901564	GO:BP	organonitrogen compound metabolic process	260	0.0007038	3.15255	5986	701	21031	TSPYL5,MARCHF4,FBXO43,RBM24,LRRK2,SFRP1,RILP,GLDC,SLC16A2,F2R,RASSF2,GSTA4,GRIN2B,SMURF2,ABCA1,NUAK2,ENO3,AASDHPPT,SORL1,LTBP4,PPM1K,LOXL2,COPS5,PLAAT1,CLGN,CARD8,FBXL5,TCEA1,ADPRHL1,JADE2,ANAPC4,STYXL1,PEX2,PSPH,INPP5K,YTHDF3,UBE2S,UBA2,NMT2,MTBP,GID4,DMAC2,SNX9,CTSF,UBXN2B,SMS,MAP3K14,NUDT2,ULK3,TRIM9,HIP1,APLP1,UBE2J1,CAPRIN2,RNF38,UBR5,ATXN3,LOXL1,SLBP,MRE11,RALB,DUSP23,UFL1,TCF25,PSMC4,ATP2B…
GO:0006810	GO:BP	transport	190	0.0480112	1.31866	4350	701	21031	HBQ1,LRRK2,SFRP1,RILP,TTPA,GRIN2D,SLC16A2,CDH2,RGS9,F2R,ANKRD1,PLCB4,APBB1,GRIN2B,ABCA1,SORL1,LTBP4,PPM1K,ORAI2,COPS5,CA2,SLC12A6,JPH1,SLC35F3,WLS,PEX2,INPP5K,KIF13A,RAB2A,SYNE1,OSBPL11,SNX9,TGFB1,VDR,ANO6,SNX8,WDR54,SYN2,HIP1,APLP1,UBE2J1,UBR5,SLBP,RALB,YIF1B,SNX7,ATP2B4,FGFR1,EHD3,BLOC1S4,SIRT1,ERGIC2,CNNM2,TBC1D14,LRRC8A,TSC1,IPO8,CCND1,MYH10,CALM3,REST,STAM2,VMP1,RPS6KB1,MRC2,TM7SF3,CUL5,OAZ2…
GO:0006996	GO:BP	organelle organization	186	4.13573e-07	6.38345	3613	701	21031	INA,FBXO43,LRRK2,SFRP1,RILP,FSD1,CDH2,F2R,ANKRD1,ABCA1,NUAK2,PPM1K,PLAAT1,ADPRHL1,TERF1,ANAPC4,STYXL1,PEX2,FOXJ2,INPP5K,YTHDF3,UBE2S,KIF13A,RAB2A,MTBP,SYNE1,KIF24,DMAC2,SNX9,TGFB1,UBXN2B,ERCC1,ULK3,WDR54,HIP1,PRIMPOL,ASAP1,ATXN3,PWP2,PREX1,SLAIN1,MRE11,ARID1B,RALB,SDHAF1,DUSP23,SNX7,UFL1,TCF25,PI4K2B,TDRKH,PI4K2A,HSPA2,EHD3,BLOC1S4,TMEM17,SIRT1,TBC1D14,TSC1,DNAAF10,PATL1,ACTR8,TJP1,FLII,BCL7A,MYH…
GO:0008219	GO:BP	cell death	100	0.0434344	1.36217	1988	701	21031	WT1,LRRK2,SFRP1,F2R,RASSF2,ANKRD1,APBB1,NUAK2,PPM1K,COPS5,CARD8,STYXL1,SYNE1,TGFB1,VDR,ANO6,NUDT2,HIP1,APLP1,MRE11,RALB,UFL1,MAP3K7,FGFR1,SIRT1,DNAAF10,CCND1,TJP1,BMPR1B,URI1,REST,RPS6KB1,MSH6,TM7SF3,BMI1,PAK2,CUL5,BIRC2,C3ORF38,SIX4,MFN2,ECT2,UBE2B,HSF1,NIBAN2,YME1L1,ANP32A,BIN1,RAF1,BRAT1,GNAI2,ZDHHC17,CUL2,MUL1,CAAP1,TOP1,ADPRS,SPG7,TP53,NCOA1,DOCK1,RELA,HS1BP3,DDB1,MAP2K4,GSDME,ST6GAL1,PPARGC…
GO:0009056	GO:BP	catabolic process	123	0.0340241	1.46821	2556	701	21031	LIN28B,HBQ1,RBM24,LRRK2,RILP,GLDC,PLCB4,SMURF2,ENO3,AASDHPPT,SORL1,PLAAT1,FBXL5,ANAPC4,PEX2,YTHDF3,UBE2S,GID4,DMAC2,RGS19,SNX9,CTSF,UBXN2B,GPR137,ULK3,TRIM9,PAFAH1B3,UBE2J1,ATXN3,RALB,SNX7,UFL1,PSMC4,ATP2B4,MAP3K7,GSTZ1,SIRT1,PON2,TBC1D14,TSC1,PATL1,CAPNS1,SMPD2,STAM2,VMP1,MRC2,MYLIP,CUL5,OAZ2,SKP1,ATP6V1E2,VPS13A,BIRC2,UBXN1,SHMT1,SMG6,PDE7A,DECR1,SPOP,SPSB2,TRIM8,TEX264,TRIM27,HSD17B14,MFN2,UBE…
GO:0009991	GO:BP	response to extracellular stimulus	38	0.0161447	1.79197	525	701	21031	LRRK2,SFRP1,ABCA1,NUAK2,SORL1,PEX2,PSPH,TGFB1,VDR,ERCC1,ULK3,ATXN3,ITFG2,ZEB1,RALB,SIRT1,KLF10,TSC1,RPS6KB1,KICS2,ADSS1,HSF1,MT-CYB,GNAI2,BCAS3,ENSA,TP53,NCOA1,RELA,BBS4,OTUD3,PPARGC1A,TSPO,SLC2A1,FOXO1,IL1A,LIPG,TNFRSF11B
GO:0012501	GO:BP	programmed cell death	100	0.0400271	1.39765	1984	701	21031	WT1,LRRK2,SFRP1,F2R,RASSF2,ANKRD1,APBB1,NUAK2,PPM1K,COPS5,CARD8,STYXL1,SYNE1,TGFB1,VDR,ANO6,NUDT2,HIP1,APLP1,MRE11,RALB,UFL1,MAP3K7,FGFR1,SIRT1,DNAAF10,CCND1,TJP1,BMPR1B,URI1,REST,RPS6KB1,MSH6,TM7SF3,BMI1,PAK2,CUL5,BIRC2,C3ORF38,SIX4,MFN2,ECT2,UBE2B,HSF1,NIBAN2,YME1L1,ANP32A,BIN1,RAF1,BRAT1,GNAI2,ZDHHC17,CUL2,MUL1,CAAP1,TOP1,ADPRS,SPG7,TP53,NCOA1,DOCK1,RELA,HS1BP3,DDB1,MAP2K4,GSDME,ST6GAL1,PPARGC…
GO:0015031	GO:BP	protein transport	79	0.0124736	1.90401	1424	701	21031	LRRK2,SFRP1,RILP,F2R,ANKRD1,APBB1,ABCA1,SORL1,WLS,PEX2,KIF13A,RAB2A,SNX9,TGFB1,SNX8,HIP1,UBE2J1,UBR5,YIF1B,SNX7,EHD3,LRRC8A,IPO8,MYH10,REST,STAM2,VMP1,TM7SF3,OAZ2,AP1S2,VPS13A,AP3D1,CYB5R4,NUP37,AP4E1,CCDC93,LYST,ECT2,SEC63,PRAF2,WASHC2C,MCOLN2,KTN1,AP4S1,RAF1,PEX13,HEATR5B,CHMP1A,ZDHHC17,LIN7B,APPBP2,SNX1,ENSA,TP53,GGA3,NUP210,BBS4,PEX14,SIRT7,AP3M2,TMED2,MCL1,CETN2,MIA3,CANX,ARFIP1,IRS1,SEC24A,…
GO:0031667	GO:BP	response to nutrient levels	38	0.00427192	2.36938	496	701	21031	LRRK2,SFRP1,ABCA1,NUAK2,SORL1,PEX2,PSPH,TGFB1,VDR,ERCC1,ULK3,ATXN3,ITFG2,ZEB1,RALB,SIRT1,KLF10,TSC1,RPS6KB1,KICS2,ADSS1,HSF1,MT-CYB,GNAI2,BCAS3,ENSA,TP53,NCOA1,RELA,BBS4,OTUD3,PPARGC1A,TSPO,SLC2A1,FOXO1,IL1A,LIPG,TNFRSF11B
GO:0033043	GO:BP	regulation of organelle organization	71	0.00188098	2.72561	1173	701	21031	FBXO43,LRRK2,SFRP1,FSD1,CDH2,TERF1,ANAPC4,STYXL1,INPP5K,MTBP,SYNE1,KIF24,SNX9,TGFB1,ERCC1,PREX1,SLAIN1,MRE11,ARID1B,RALB,SNX7,EHD3,TBC1D14,TSC1,ACTR8,TJP1,FLII,BCL7A,MAD2L1BP,PAK2,HDGFL3,SMG6,SEPTIN7,TRIM27,SYNJ1,YLPM1,CLIC4,ECT2,UBE2B,RMI2,WASHC2C,SORBS3,BIN1,NAT10,ARPC2,CHMP1A,BRK1,MUL1,CAPZA2,SMC5,BCAS3,TP53,DCP2,BBS4,LNPK,SIRT7,PPARGC1A,NCAPH2,TAOK1,CDK2AP2,TSPO,ARFIP1,INF2,TMEM106B,FZD5,NEK7…
GO:0045595	GO:BP	regulation of cell differentiation	87	0.00485544	2.31377	1576	701	21031	RBM24,LRRK2,SFRP1,GLI1,TTPA,RBPMS2,RASSF2,ABCA1,SORL1,LOXL2,JADE2,FOXJ2,TGFB1,VEZF1,PAF1,VDR,GPR137,EID2B,MCRIP1,CLPTM1,CAPRIN2,NFKBID,ZEB1,ARID1B,UFL1,FGFR1,CRIM1,SIRT1,LRRC8A,KLF10,CCND1,BMPR1B,CTR9,BCL7A,ZHX3,REST,PLEKHB2,RBPJ,ASXL1,AP3D1,BIRC2,NUMBL,ZC4H2,DDX6,ZNF675,BRPF3,ANKRD26,SIX4,ECT2,HSF1,NIBAN2,PIEZO1,BIN1,PTBP3,HIF1AN,RAF1,AKIRIN1,MESP1,TRIO,PTGR3,TP53,NCOA1,RELA,SINHCAF,LNPK,BHLHE40…
GO:0048513	GO:BP	animal organ development	49	0.00909591	2.04115	3039	179	21031	PPARGC1A,MT-ND4,TMED2,TSPO,MAN2A1,PDLIM1,METTL14,CLUAP1,SAV1,BCL3,TEAD1,ATP6AP1,RPS6KA1,GYS1,LRP10,CREB3L2,CREB1,ATF6,TMEM182,SLC2A1,IFT172,TTC39C,SLC10A7,TRADD,GRK2,ZMIZ1,TLE3,SEMA3E,EMP2,FZD5,RAPGEF2,PHGDH,NHS,MAP2K6,NECTIN1,NCAM1,IL6R,SDC1,IL1A,EDA,NME5,COL4A3,CSF1,SOX6,TNFRSF11B,SMOC1,SORBS2,EPHA3,TFAP2C
GO:0051253	GO:BP	negative regulation of RNA metabolic process	63	0.0334525	1.47557	1463	522	21031	LIN28B,WT1,RBM24,SFRP1,ANKRD1,TSHZ3,APBB1,SMURF2,LOXL2,EID2,ZBTB5,INPP5K,TGFB1,CBX1,PAF1,VDR,FOXM1,EID2B,DLX4,ZEB1,TCF25,FGFR1,SIRT1,THAP1,SUV39H2,KLF10,RNF2,CCND1,SPINDOC,CTR9,BCL7A,ZHX3,URI1,REST,SCAF4,RBPJ,BMI1,PRDM5,CCNE1,ELF2,ZP3,ZNF675,TRIM27,SIX4,RLIM,HSF1,NIBAN2,SORBS3,U2AF2,BIN1,PTBP3,CGGBP1,ZNF266,KHDRBS1,MESP1,SAP30L,LARP1B,TP53,RELA,SINHCAF,PEX14,SIRT7,ZNF169
GO:0071702	GO:BP	organic substance transport	115	0.0378905	1.42147	2358	701	21031	LRRK2,SFRP1,RILP,TTPA,SLC16A2,F2R,ANKRD1,APBB1,ABCA1,SORL1,CA2,SLC35F3,WLS,PEX2,INPP5K,KIF13A,RAB2A,OSBPL11,SNX9,TGFB1,ANO6,SNX8,HIP1,UBE2J1,UBR5,SLBP,YIF1B,SNX7,EHD3,SIRT1,LRRC8A,TSC1,IPO8,MYH10,REST,STAM2,VMP1,RPS6KB1,TM7SF3,OAZ2,AP1S2,VPS13A,AP3D1,CYB5R4,OSBPL8,NUP37,AP4E1,SMG6,VPS13B,CCDC93,LYST,ECT2,HSF1,SLC4A7,SEC63,PRAF2,WASHC2C,MCOLN2,KTN1,AP4S1,RAF1,SLC35A5,PEX13,KHDRBS1,HEATR5B,SLC16A10…
GO:0006289	GO:BP	nucleotide-excision repair	13	0.00903261	2.04419	84	701	21031	ERCC1,ATXN3,ARID1B,SIRT1,BCL7A,RAD52,DDB2,USP45,POLD3,GTF2H1,TP53,DDB1,CETN2
GO:0035459	GO:BP	vesicle cargo loading	5	0.0185006	1.73281	34	179	21031	AP3M2,TMED2,MIA3,SEC24A,SEC24D
GO:0046626	GO:BP	regulation of insulin receptor signaling pathway	11	0.0176399	1.7535	64	701	21031	SORL1,INPP5K,SIRT1,RPS6KB1,GKAP1,OSBPL8,GNAI2,RELA,IRS1,PTPRE,KANK1
GO:0070914	GO:BP	UV-damage excision repair	5	0.0252143	1.59835	13	522	21031	ERCC1,SIRT1,DDB2,POLD3,DDB1
GO:1900076	GO:BP	regulation of cellular response to insulin stimulus	13	0.000512004	3.29073	66	701	21031	SORL1,INPP5K,SIRT1,RPS6KB1,GKAP1,OSBPL8,GNAI2,NCOA1,RELA,IRS1,ECHDC3,PTPRE,KANK1
GO:1900078	GO:BP	positive regulation of cellular response to insulin stimulus	7	0.0381212	1.41883	26	701	21031	SORL1,SIRT1,GKAP1,OSBPL8,GNAI2,IRS1,ECHDC3

## Sheet: gProfiler_LS-DEGs
gProflier results for LS-DEGs. Results are from combined up-regulated, down-regulated, and combined gene sets.
term_id	source	term_name	intersection_size	adjusted_p_value	negative_log10_of_adjusted_p_value	term_size	query_size	effective_domain_size	intersections
GO:0000018	GO:BP	regulation of DNA recombination	38	0.0078156	2.10704	134	2800	21031	KPNA2,RAD51,H1-3,RPA2,ABL1,SHLD2,PARPBP,TIMELESS,PARP1,TP53BP1,WRAP53,CHEK1,H1-4,KLHL15,VPS72,FANCB,RADX,KMT5A,MAD2L2,SHLD1,POLQ,MLH1,SMARCAD1,MMS19,NSD2,RUVBL2,H1-2,FUS,RAD51AP1,MSH2,ZRANB3,YEATS4,MSH3,KPNA1,ARID2,EXOSC6,BLM,TRRAP
GO:0000028	GO:BP	ribosomal small subunit assembly	13	0.00408232	2.38909	16	4930	21031	RRP7A,MRPS7,RPS15,RPS28,RPS27,RPS14,RPSA,XRCC5,RPS5,PRKDC,RPS27L,RPS19,RPSA2
GO:0000077	GO:BP	DNA damage checkpoint signaling	53	0.0249955	1.60214	131	4930	21031	WDR76,EIF2AK4,CUL4A,RAD51,CLSPN,DTL,THOC5,RPA2,RNASEH2B,TIPIN,RAD1,PLK1,TP53BP1,CDK1,CHEK1,DONSON,MBTPS2,NBN,TIPRL,GTSE1,ATRIP,BRCA2,BRCA1,H2AX,PRKDC,RPS27L,FANCD2,BRIP1,USP28,RINT1,XPC,UIMC1,MSH2,MDM2,ATM,BLM,RFWD3,CDC14B,CDC5L,TAOK3,PLK2,BABAM2,NOP53,MAPK14,ATR,PML,DTX3L,MBTPS1,CRY1,FOXN3,PARP9,CDKN1B,NEK11
GO:0000082	GO:BP	G1/S transition of mitotic cell cycle	55	0.00165398	2.78147	213	2800	21031	BCAT1,CDKN3,TFDP1,RRM2,CUL4A,CDC25A,FHL1,CCNA2,KIF14,RPA2,LSM10,CENPJ,DBF4,CDK1,PSME3,PPP6C,INO80,SMARCD1,SASS6,KANK2,BCL7B,PLRG1,RDX,CDK7,RRM1,GTSE1,RCC1,RBL1,SMARCD2,CUL1,EIF4E,PRKDC,RPS27L,CDC7,EZH2,SMARCA4,DDX3X,CDC34,CCND3,POLE,BRD7,CUL4B,CPSF3,DPF2,UBE2E2,APPL1,MDM2,CTDSP1,KMT2E,ECD,MYC,SLFN11,ATM,ARID2,RFWD3
GO:0000281	GO:BP	mitotic cytokinesis	41	0.00775065	2.11066	90	4930	21031	BIRC5,AURKB,RACGAP1,KIF4A,KIF20B,POLDIP2,SEPTIN6,CEP55,ARL3,PLK1,EXOC2,RAB35,CENPA,CNTROB,KIF20A,CDCA8,EXOC5,ARF1,ANLN,STMN1,CKAP2,CHMP5,SON,CIT,ROCK2,WNK1,RHOB,STAMBP,SPAST,TTC19,ANK3,CHMP2A,SPTBN1,VPS4B,ROCK1,RTKN,EXOC4,SNX18,CHMP4B,CUL7,RASA1
GO:0000338	GO:BP	protein deneddylation	9	0.0399446	1.39854	10	4930	21031	COPS6,COPS3,TOR1A,GPS1,COPS8,COPS2,COPS4,COPS7A,COPS7B
GO:0000724	GO:BP	double-strand break repair via homologous recombination	81	8.71755e-08	7.05961	176	4930	21031	RAD51C,MCM4,MCM7,MCM6,GINS2,RAD51,SLF1,NSMCE4A,RPA2,ABL1,SHLD2,PARPBP,SLF2,PSMD14,FAN1,MCM5,XRCC2,AP5S1,FANCM,UHRF1,CDC45,TIMELESS,PARP1,TP53BP1,UBE2N,RAD54B,ZSWIM7,WRAP53,RMI1,INO80,CHEK1,RPA1,TOP3A,KLHL15,SEM1,LIG3,VPS72,SMC6,NBN,FANCB,AUNIP,INIP,BRCA2,NABP2,BRCA1,H2AX,RADX,KMT5A,MAD2L2,SHLD1,SWSAP1,POLQ,MMS19,RUVBL2,CDC7,FUS,MCM3,RECQL,RAD51AP1,PALB2,RAD21,MMS22L,SFR1,YY1,RPA3,YEATS4,ATM,ARID2…
GO:0000725	GO:BP	recombinational repair	83	6.32677e-08	7.19882	181	4930	21031	RAD51C,MCM4,MCM7,MCM6,GINS2,RAD51,SLF1,NSMCE4A,RPA2,ABL1,SHLD2,PARPBP,SLF2,PSMD14,FAN1,MCM5,XRCC2,AP5S1,FANCM,UHRF1,CDC45,TIMELESS,PARP1,TP53BP1,UBE2N,RAD54B,ZSWIM7,WRAP53,RMI1,INO80,CHEK1,RPA1,TOP3A,KLHL15,SEM1,XRCC5,LIG3,VPS72,ZGRF1,SMC6,NBN,FANCB,AUNIP,INIP,BRCA2,NABP2,BRCA1,H2AX,RADX,KMT5A,MAD2L2,SHLD1,SWSAP1,POLQ,MMS19,RUVBL2,CDC7,FUS,MCM3,RECQL,RAD51AP1,PALB2,RAD21,MMS22L,SFR1,YY1,RPA3,YEAT…
GO:0000910	GO:BP	cytokinesis	72	0.0101084	1.99532	189	4930	21031	BIRC5,AURKA,ENTR1,AURKB,CALM1,CDC25B,RACGAP1,KIF14,KIF4A,KIF20B,POLDIP2,SEPTIN6,CEP55,PIN1,ARL3,PLK1,AHCTF1,TMEM250,EXOC2,RAB35,CENPA,CNTROB,ALKBH4,DCTN3,KIF20A,CDCA8,BRCA2,EXOC5,PRC1,ZFYVE19,PRPF40A,ARF1,ANLN,STMN1,CKAP2,CHMP5,SON,CIT,ROCK2,WNK1,RHOB,STAMBP,SPAST,TTC19,SEPTIN2,ANK3,SEPTIN9,WASHC5,CHMP2A,CDC14B,IGF1R,SH3GLB1,SPTBN1,VPS4B,ROCK1,RTKN,EXOC4,SNX18,CDC14A,PIK3R4,SPIRE1,PLEC,PKN2,MYH9,…
GO:0000956	GO:BP	nuclear-transcribed mRNA catabolic process	63	1.38647e-06	5.85809	131	4930	21031	EXOSC2,UPF3A,EXOSC8,EXOSC9,XRN2,MRTO4,HNRNPAB,LSM4,HNRNPU,SSB,NT5C3B,EIF4A3,NCBP1,MAGOHB,UPF3B,DDX5,ZCCHC7,SKIC8,CNOT9,ETF1,DHX9,POLR2G,SECISBP2,PYM1,HBS1L,MLH1,RC3H2,TOB1,RNPS1,EIF3E,THRAP3,PDE12,BCLAF1,DIS3,MTPAP,CAPRIN1,PAIP1,CNOT10,SAMD4A,ATM,CTIF,CNOT7,EXOSC6,YBX1,UPF2,RC3H1,SMG1,GSPT2,CSDE1,ZC3H12A,DHX36,TUT4,DXO,AGO1,TNRC6B,SKIC2,ZFP36L2,XRN1,TNKS1BP1,CASC3,PNRC1,ZFP36,IGF2BP1
GO:0001701	GO:BP	in utero embryonic development	136	0.00939253	2.02722	410	4930	21031	FKBP10,HEG1,APBA2,GINS1,RRP7A,RRM2,CCNB1,CUL4A,LIG4,UPF3A,PLCD3,COPS3,KLF2,NXN,CHST11,RTF1,B9D1,RNASEH2B,CMTM3,NSUN2,C1ORF43,XRCC2,ZPR1,NCAPG2,GNA13,SBDS,DAD1,TGFBR1,NSDHL,EPAS1,CHEK1,CCNB1IP1,DIAPH3,NSRP1,COPS2,KEAP1,BYSL,ALKBH1,NEK2,RPL13,ADM,NBN,NDEL1,MAFG,MBD3,TEAD4,MED21,BRCA2,HORMAD1,DNAAF2,FOXC1,SF3B6,PRMT1,KIFBP,PLK4,BTF3,PTPN18,RIC8A,UNK,GPI,NDUFA2,PALB2,NMT1,POLG2,MSH2,RPGRIP1L,EIF2S2,C…
GO:0001732	GO:BP	formation of cytoplasmic translation initiation complex	10	0.0152459	1.81685	16	2800	21031	EIF3J,EIF3G,EIF5,EIF3A,EIF3I,EIF3M,EIF3H,EIF3E,EIF2S2,EIF3K
GO:0001833	GO:BP	inner cell mass cell proliferation	9	0.0328492	1.48348	14	2800	21031	GINS1,ZPR1,NCAPG2,SBDS,CHEK1,COPS2,NDEL1,BRCA2,PALB2
GO:0002028	GO:BP	regulation of sodium ion transport	20	0.0490424	1.30943	72	2130	21031	ANK3,SLMAP,DLG1,NHERF1,UTRN,ATP1B1,WNK2,P2RX4,SNTA1,ACTN4,FGF12,TESC,ATP1A1,STK39,MLLT6,KLHL24,PKP2,NEDD4L,PCSK9,ADRB2
GO:0002181	GO:BP	cytoplasmic translation	103	2.52738e-26	25.5973	156	4930	21031	RPL35,EIF2AK4,RPL41,RPS15,RPS28,EIF3J,RPL38,RPL26L1,DHX29,RPS23,RPL36,RPL7A,RPS25,RPS29,DRG2,RPS27,EIF3G,RPS9,EIF5,RPS27A,RPL37,RPL21,RPL6,HNRNPU,RPL30,RPL18A,RPS7,EIF3A,RPS14,RPL31,RPS26,PARP16,NCBP1,RPL14,RPL39,RPL12,RPL29,RPLP2,RPL7,FAU,RPL10,MCTS1,RPS20,EEF1D,RPL37A,RPS24,RPL27,RPS13,EIF2B3,RPS21,RPSA,METTL3,RPLP1,DRG1,RWDD1,RACK1,RPLP0,RPL34,RPL13,RPS2,ETF1,RPS6,DHX9,RPL10A,DENR,RPL3,RPS5,RP…
GO:0002183	GO:BP	cytoplasmic translational initiation	18	0.00236147	2.62682	40	2800	21031	EIF2AK4,EIF3J,DHX29,EIF3G,EIF5,EIF3A,NCBP1,MCTS1,EIF2B3,METTL3,DENR,EIF3I,EIF3M,EIF2D,EIF3H,EIF3E,EIF2S2,EIF3K
GO:0002396	GO:BP	MHC protein complex assembly	11	0.000185245	3.73225	17	2130	21031	CALR,TAPBP,HLA-DRB1,HLA-DRB5,HLA-DOA,HLA-DQA2,HLA-DQA1,HLA-DPB1,HLA-DMB,HLA-DPA1,HLA-DRA
GO:0002399	GO:BP	MHC class II protein complex assembly	9	0.00128532	2.89099	13	2130	21031	HLA-DRB1,HLA-DRB5,HLA-DOA,HLA-DQA2,HLA-DQA1,HLA-DPB1,HLA-DMB,HLA-DPA1,HLA-DRA
GO:0002478	GO:BP	antigen processing and presentation of exogenous peptide antigen	19	1.48811e-06	5.82736	38	2130	21031	LNPEP,HLA-A,LGMN,MFSD6,IKBKB,HLA-E,HLA-F,CTSS,HLA-DRB1,HLA-DRB5,HLA-DOA,HLA-DQA2,HLA-DQA1,HLA-DPB1,HLA-DMB,HLA-DPA1,CTSE,HLA-DRA,CD74
GO:0002495	GO:BP	antigen processing and presentation of peptide antigen via MHC class II	13	0.0147474	1.83128	32	2130	21031	LGMN,CTSS,HLA-DRB1,HLA-DRB5,HLA-DOA,HLA-DQA2,HLA-DQA1,HLA-DPB1,HLA-DMB,HLA-DPA1,CTSE,HLA-DRA,CD74
GO:0002501	GO:BP	peptide antigen assembly with MHC protein complex	11	0.000185245	3.73225	17	2130	21031	CALR,TAPBP,HLA-DRB1,HLA-DRB5,HLA-DOA,HLA-DQA2,HLA-DQA1,HLA-DPB1,HLA-DMB,HLA-DPA1,HLA-DRA
GO:0002503	GO:BP	peptide antigen assembly with MHC class II protein complex	9	0.00128532	2.89099	13	2130	21031	HLA-DRB1,HLA-DRB5,HLA-DOA,HLA-DQA2,HLA-DQA1,HLA-DPB1,HLA-DMB,HLA-DPA1,HLA-DRA
GO:0002504	GO:BP	antigen processing and presentation of peptide or polysaccharide antigen via MHC class II	14	0.0119833	1.92142	36	2130	21031	LGMN,CTSS,HLA-DRB1,HLA-DQB1,HLA-DRB5,HLA-DOA,HLA-DQA2,HLA-DQA1,HLA-DPB1,HLA-DMB,HLA-DPA1,CTSE,HLA-DRA,CD74
GO:0005975	GO:BP	carbohydrate metabolic process	182	0.00216082	2.66538	565	4930	21031	ST8SIA4,SLC2A3,FABP5,SNCA,UGDH,PGP,B4GALNT1,NANP,SLC25A11,GSTO1,MPDU1,PGAM1,G6PD,PHKA1,ALDH1B1,SLC2A6,AKR1B1,DLAT,SDHAF3,PFKM,WDR5,CHST11,PYGL,GOT1,PRKN,DCXR,GBE1,PRXL2C,MDH2,SORD,CS,DPM3,SLC35B4,GSTO2,IRS2,ENO1,COQ2,ZMPSTE24,PARP1,PDHB,PDHA1,BAD,IDH3A,GAPDH,NLN,GNPDA2,NUDT5,SLC2A8,TPI1,IDNK,PGD,HDAC4,GNPDA1,PPP1CA,COQ3,IDH3G,CSGALNACT2,SLC23A2,PTGES3,LDHA,CHST10,SLC25A13,FUCA2,IDH1,SRC,PRKAG2,GA…
GO:0006082	GO:BP	organic acid metabolic process	305	3.11986e-08	7.50587	927	4930	21031	SLC2A3,BCAT1,PAPSS2,HAGHL,FABP5,HACD1,SNCA,GFPT2,SCD,AKR1C2,AKR1C1,ODC1,AADAT,UGDH,SLC5A6,PTGES,NANP,OSBPL6,ADI1,PFAS,ASS1,GSTO1,PGAM1,PSAT1,SLC27A5,SLC2A6,AKR1B1,CAV1,ECHS1,DLD,DLAT,CTPS1,SDHAF3,ELOVL2,GCLM,GRHPR,PFKM,FASN,SLC6A8,GOT1,HSD17B10,DCXR,GOT2,ARV1,PRXL2C,DBI,MDH2,ECI2,SORD,SLC7A11,AFMID,DEGS1,KYNU,CS,SREBF1,NDUFAB1,DLST,FH,GSTO2,IRS2,MID1IP1,ENO1,PPAT,ALDH3A2,PARK7,ERLIN1,PRMT3,GART,I…
GO:0006099	GO:BP	tricarboxylic acid cycle	16	0.007315	2.13579	35	2800	21031	DLAT,MDH2,CS,DLST,SDHB,FH,PDHB,PDHA1,IDH3A,MRPS36,IDH3B,SUCLG1,IDH3G,IDH1,ACLY,SUCLA2
GO:0006220	GO:BP	pyrimidine nucleotide metabolic process	20	0.0320264	1.49449	55	2800	21031	NT5M,DUT,CTPS1,DTYMK,NT5C,UPP1,NME4,UCK2,NTHL1,PRPS1,UCK1,CAD,DCK,TDG,SMUG1,DHODH,DCTD,UMPS,UNG,TBPL1
GO:0006259	GO:BP	DNA metabolic process	427	4.54613e-35	34.3424	1040	4930	21031	EXO1,GINS1,KPNA2,RNF212,NOP10,CENPX,RFC2,NEIL3,RAD51C,GLRX2,TFDP1,MCM4,MCM7,POLE3,RRM2,UBE2T,NT5M,POLE4,CUL4A,TRIP13,RNASEH2C,PAXX,PCNA,SUPT16H,LIG4,MCMBP,BCCIP,AURKB,DUT,PTTG1,MCM6,GINS2,CINP,RAD51,SLF1,UCHL5,SWI5,CLSPN,PARP2,HSPD1,CCNA2,CHCHD4,TAF5,NPM1,CCT5,PRIM1,CENPF,CCT4,TWNK,NSMCE4A,H1-3,PSMC3IP,OBI1,DTL,RFC3,SMC3,SSBP1,DTD1,DKC1,SET,RCHY1,ISG20,HMGB1,RAN,NOC3L,FGF2,POLR2I,APEX1,POLE2,WDR1…
GO:0006260	GO:BP	DNA replication	128	5.49329e-13	12.2602	281	4930	21031	GINS1,CENPX,RFC2,MCM4,MCM7,POLE3,RRM2,NT5M,POLE4,PCNA,SUPT16H,LIG4,MCMBP,DUT,MCM6,GINS2,CINP,RAD51,UCHL5,CCNA2,PRIM1,TWNK,OBI1,DTL,RFC3,SMC3,SSBP1,DTD1,SET,NOC3L,POLE2,WDR18,RPA2,MCM10,ORC5,GRWD1,MCRS1,ORC6,MCM5,ZPR1,ING5,DBF4,FANCM,CDC45,TIPIN,TK1,ZMPSTE24,TIMELESS,CHAF1A,GINS3,BAZ1A,WDHD1,PARP1,RFC5,FBXO5,CDK1,CDK9,RMI1,INO80,POLD2,CHEK1,CHAF1B,ORC1,RPA1,PTMS,DONSON,ATF1,LIG3,NFIC,RRM1,DHX9,NBN…
GO:0006261	GO:BP	DNA-templated DNA replication	80	1.19813e-09	8.92149	162	4930	21031	GINS1,CENPX,RFC2,MCM4,MCM7,POLE3,POLE4,PCNA,MCMBP,MCM6,GINS2,RAD51,PRIM1,TWNK,RFC3,SSBP1,NOC3L,POLE2,WDR18,MCM10,ORC5,ORC6,MCM5,ZPR1,DBF4,FANCM,CDC45,TIPIN,TK1,ZMPSTE24,TIMELESS,GINS3,BAZ1A,WDHD1,PARP1,RFC5,FBXO5,CDK9,INO80,POLD2,ORC1,RPA1,DONSON,LIG3,RRM1,NBN,BRCA2,POLRMT,BRCA1,POLA1,POLQ,DDX11,LIG1,CDC7,RRM2B,CDK2AP1,RFC4,DNA2,CDC34,CDT1,MCM3,POLE,RECQL,ORC3,CIZ1,POLG2,MMS22L,DBF4B,ZRANB3,RTF2,…
GO:0006268	GO:BP	DNA unwinding involved in DNA replication	14	5.88086e-05	4.23056	21	2800	21031	GINS1,MCM4,MCM7,MCM6,GINS2,RAD51,TWNK,SSBP1,MCM5,CDC45,GINS3,MCM3,RECQL,BLM
GO:0006270	GO:BP	DNA replication initiation	19	8.23188e-05	4.0845	37	2800	21031	MCM4,MCM7,MCM6,PRIM1,NOC3L,MCM10,ORC5,ORC6,MCM5,CDC45,GINS3,ORC1,NBN,POLA1,CDC34,CDT1,MCM3,ORC3,CIZ1
GO:0006271	GO:BP	DNA strand elongation involved in DNA replication	14	4.16437e-05	4.38045	15	4930	21031	GINS1,MCM4,MCM7,POLE3,PCNA,RFC3,POLD2,LIG3,POLA1,LIG1,RFC4,DNA2,MCM3,POLE
GO:0006275	GO:BP	regulation of DNA replication	57	4.86611e-05	4.31282	123	4930	21031	RFC2,MCM4,MCM7,POLE3,PCNA,MCM6,UCHL5,CCNA2,OBI1,RFC3,SMC3,SSBP1,ORC5,MCRS1,MCM5,ING5,DBF4,TIPIN,ZMPSTE24,TIMELESS,BAZ1A,RFC5,FBXO5,CDK1,INO80,ATF1,LIG3,DHX9,NBN,CTC1,ESCO2,TTF1,PDS5A,RUVBL2,CDC7,RFC4,DNA2,CDT1,MCM3,GTPBP4,LPIN1,ORC3,CIZ1,POLG2,DBF4B,YY1,SLFN11,BLM,ATRX,CHRAC1,INO80D,FAF1,EGFR,ATR,ESCO1,CAMSAP3,EREG
GO:0006281	GO:BP	DNA repair	262	1.05877e-24	23.9752	604	4930	21031	EXO1,CENPX,RFC2,NEIL3,RAD51C,MCM4,MCM7,UBE2T,CUL4A,TRIP13,RNASEH2C,PAXX,PCNA,SUPT16H,LIG4,BCCIP,PTTG1,MCM6,GINS2,CINP,RAD51,SLF1,UCHL5,SWI5,CLSPN,PARP2,CHCHD4,TAF5,NPM1,NSMCE4A,DTL,RFC3,SMC3,RCHY1,HMGB1,POLR2I,APEX1,POLE2,RPA2,ABL1,HERC2,POLDIP2,RNASEH2B,SHLD2,DCLRE1A,NTHL1,DDX1,PARPBP,HPF1,SLF2,FH,PSMD14,TDP1,FAN1,MCRS1,RAD18,MCM5,UBE2V2,UBE2A,XRCC2,NUDT1,AP5S1,SMC1A,GTF2H2C,FANCM,UHRF1,CDC45,PA…
GO:0006282	GO:BP	regulation of DNA repair	86	0.000128218	3.89205	216	4930	21031	CUL4A,PCNA,RAD51,SLF1,UCHL5,TAF5,HMGB1,RPA2,ABL1,SHLD2,PARPBP,SLF2,MCRS1,UBE2V2,TMEM161A,TIMELESS,PARP1,TP53BP1,UBE2N,CDK9,WRAP53,INO80,CHEK1,SMARCD1,BCL7B,KLHL15,TADA1,VPS72,DHX9,FANCB,AUNIP,ATRIP,SF3B5,SMARCD2,BRCA1,H2AX,RADX,PRKDC,KMT5A,MAD2L2,SHLD1,POLQ,OTUB1,RPS3,MMS19,DDX11,NSD2,ENY2,RUVBL2,USP22,FUS,SUPT7L,SMARCA4,DEK,BRD7,RAD51AP1,UIMC1,DPF2,YY1,YEATS4,PARG,TAF2,SUPT20H,ARID2,TRRAP,MORF4L…
GO:0006284	GO:BP	base-excision repair	25	0.0138169	1.85959	46	4930	21031	NEIL3,PCNA,PARP2,APEX1,RPA2,NTHL1,PARP1,TDG,RPA1,SMUG1,LIG3,XPA,APEX2,POLQ,RPS3,LIG1,DNA2,POLE,UNG,RPA3,PARG,HUWE1,FAM168A,HMGA2,NEIL1
GO:0006289	GO:BP	nucleotide-excision repair	28	0.00491119	2.30881	84	2800	21031	CUL4A,LIG4,POLR2I,RPA2,NTHL1,FAN1,GTF2H2C,RAD23A,RPA1,SMARCD1,BCL7B,XPA,RAD23B,BRCA2,ERCC3,SMARCD2,FANCC,MMS19,BRIP1,SMARCA4,XPC,POLE,BRD7,DPF2,COMMD1,RPA3,ARID2,GTF2H5
GO:0006298	GO:BP	mismatch repair	16	0.00160887	2.79348	32	2800	21031	EXO1,RNASEH2C,PCNA,HMGB1,RPA2,ABL1,RNASEH2B,RPA1,MLH1,LIG1,XPC,MSH2,RPA3,MLH3,MSH3,PMS1
GO:0006301	GO:BP	postreplication repair	16	0.007315	2.13579	35	2800	21031	PCNA,DTL,RCHY1,POLE2,POLDIP2,RAD18,UBE2V2,UBE2A,UBE2N,POLD2,BRCA1,MAD2L2,SPRTN,POLQ,VCP,MSH2
GO:0006302	GO:BP	double-strand break repair	134	1.39157e-11	10.8565	309	4930	21031	RAD51C,MCM4,MCM7,TRIP13,PAXX,LIG4,MCM6,GINS2,RAD51,SLF1,PARP2,NSMCE4A,HMGB1,RPA2,ABL1,SHLD2,DCLRE1A,DDX1,PARPBP,HPF1,SLF2,PSMD14,TDP1,FAN1,MCM5,UBE2V2,XRCC2,AP5S1,FANCM,UHRF1,CDC45,TIMELESS,PARP1,PLK1,TP53BP1,UBE2N,RAD54B,ZSWIM7,WRAP53,RMI1,INO80,CHEK1,RPA1,SMARCD1,TOP3A,BCL7B,KLHL15,SEM1,XRCC5,LIG3,VPS72,ZGRF1,SMC6,NBN,FANCB,AUNIP,INIP,ATRIP,BRCA2,NABP2,SMARCD2,BRCA1,H2AX,CDCA5,POLA1,RADX,ESCO2,…
GO:0006310	GO:BP	DNA recombination	130	3.4243e-07	6.46543	334	4930	21031	EXO1,KPNA2,RNF212,CENPX,RAD51C,MCM4,MCM7,TRIP13,LIG4,MCM6,GINS2,RAD51,SLF1,UCHL5,HSPD1,NSMCE4A,H1-3,PSMC3IP,HMGB1,APEX1,RPA2,ABL1,SHLD2,PARPBP,SLF2,PSMD14,FAN1,MCRS1,MCM5,XRCC2,AP5S1,FANCM,UHRF1,CDC45,TIMELESS,PARP1,TP53BP1,UBE2N,RAD54B,ZSWIM7,WRAP53,RMI1,HMGB3,INO80,CHEK1,CCNB1IP1,RPA1,TOP3A,H1-4,KLHL15,SEM1,XRCC5,LIG3,APEX2,VPS72,ZGRF1,SMC6,NBN,FANCB,AUNIP,INIP,BRCA2,NABP2,BRCA1,H2AX,RADX,PRKDC…
GO:0006325	GO:BP	chromatin organization	283	2.06697e-10	9.68467	816	4930	21031	ZDBF2,NAP1L2,LHX2,PHF19,UTY,ZNF518B,METTL21A,PCID2,NTMT1,AURKA,COPRS,NPM3,POLE3,H2AZ1,SUPT16H,SLF1,UCHL5,BUD23,SETD7,PARP2,WDR5,KLF2,NPM1,HJURP,ANP32B,BAZ1B,NSMCE4A,H1-3,SET,MYBBP1A,HMGB1,DDX21,MKI67,RTF1,DNMT1,IFI16,BUB1,HELLS,GRWD1,HPF1,ING1,SLF2,HDGF,MCRS1,UBE2A,HNRNPU,H4C3,SMYD3,DDX23,ING5,UHRF1,EEF1AKMT1,ZMPSTE24,PCGF6,CHAF1A,BAZ1A,TP53BP1,TDRD3,CDK1,RAD54B,CDK9,NUDT5,HNRNPC,METTL8,SAFB,PRMT…
GO:0006338	GO:BP	chromatin remodeling	222	4.37811e-06	5.35871	664	4930	21031	ZDBF2,NAP1L2,LHX2,PHF19,UTY,METTL21A,PCID2,NTMT1,AURKA,COPRS,NPM3,POLE3,SUPT16H,UCHL5,SETD7,PARP2,WDR5,KLF2,NPM1,HJURP,ANP32B,BAZ1B,H1-3,SET,MYBBP1A,HMGB1,DDX21,DNMT1,IFI16,BUB1,HELLS,GRWD1,HPF1,HDGF,MCRS1,UBE2A,HNRNPU,H4C3,SMYD3,DDX23,UHRF1,EEF1AKMT1,ZMPSTE24,PCGF6,CHAF1A,BAZ1A,CDK1,RAD54B,CDK9,NUDT5,HNRNPC,METTL8,PRMT7,RRP8,H3-3B,INO80,MIS18A,DNAJC9,PHF2,CHEK1,CENPI,PCGF5,CHAF1B,CENPP,KAT14,TDG…
GO:0006352	GO:BP	DNA-templated transcription initiation	76	0.000462534	3.33486	189	4930	21031	PCID2,POLR1E,WDR5,TAF5,HMGB1,POLR2I,MED11,GTF2H2C,MED31,CAVIN1,ELOC,PSMC6,CDK9,MED27,PHF2,GTF3C5,SMARCD1,SNAPC5,SUB1,TAF13,MED10,TBP,CDK7,VPS72,GTF3C4,TRMT112,TFB1M,POLR2G,MED21,MED8,ERCC3,POLRMT,TFB2M,POLR1F,PPM1D,TFAM,TAF9B,SMARCA4,GTF2F2,BCLAF1,TAF1B,BRD7,MED6,TBPL1,GTF2F1,POLR2D,ZNHIT1,GTF2E1,MED13,MED4,PAAF1,ELOB,DPY30,SETX,GTF2A2,GTF3C1,TAF2,GTF2H5,TAF11,FOSL1,MED30,MACROH2A1,MED29,TAF4,DHX…
GO:0006354	GO:BP	DNA-templated transcription elongation	40	0.00126434	2.89814	135	2800	21031	PCID2,POLR1E,SUPT16H,LDB1,ELOF1,WDR43,POLR2I,RTF1,THOC5,MED11,LEO1,HNRNPU,MED31,PARP1,INTS6,NCBP1,CDK9,MED27,MED10,SKIC8,MED21,MED8,ERCC3,INTS13,CCNT1,ENY2,EZH2,INTS2,GTF2F2,MED6,INTS10,LARP7,GTF2F1,MED4,ELOB,EAPP,CCNK,HMGN1,ZMYND11,GTF2H5
GO:0006356	GO:BP	regulation of transcription by RNA polymerase I	26	0.00978974	2.00923	48	4930	21031	POLR2L,DHX33,BAZ1B,NCL,WDR43,MYBBP1A,DDX21,PWP1,ZMPSTE24,POLR2K,LYAR,HEATR1,WDR75,NOL11,UTP15,DDX11,SMARCA4,DEK,MARS1,MYO1C,ATF4,MACROH2A1,CREBBP,NOP53,EIF2AK3,ERBB2
GO:0006360	GO:BP	transcription by RNA polymerase I	41	7.18949e-07	6.1433	70	4930	21031	POLR1E,POLR2L,DHX33,TCOF1,BAZ1B,TAF1A,NCL,WDR43,MYBBP1A,DDX21,PWP1,ZMPSTE24,CAVIN1,POLR1B,POLR2E,POLR2K,LYAR,HEATR1,POLR1A,POLR1D,WDR75,NOL11,UTP15,POLR1H,TTF1,DDX11,SMARCA4,DEK,MARS1,TAF1B,POLR2H,POLR2F,GTF2H5,MYO1C,ATF4,MACROH2A1,CREBBP,NOP53,ERCC2,EIF2AK3,ERBB2
GO:0006367	GO:BP	transcription initiation at RNA polymerase II promoter	42	0.00425502	2.3711	151	2800	21031	PCID2,WDR5,TAF5,HMGB1,POLR2I,MED11,GTF2H2C,MED31,ELOC,PSMC6,CDK9,MED27,PHF2,SMARCD1,SUB1,TAF13,MED10,TBP,CDK7,VPS72,TRMT112,POLR2G,MED21,MED8,ERCC3,PPM1D,SMARCA4,GTF2F2,BRD7,MED6,GTF2F1,POLR2D,ZNHIT1,GTF2E1,MED13,MED4,PAAF1,ELOB,DPY30,GTF2A2,TAF2,GTF2H5
GO:0006368	GO:BP	transcription elongation by RNA polymerase II	36	0.00212221	2.67321	118	2800	21031	PCID2,SUPT16H,LDB1,ELOF1,WDR43,POLR2I,RTF1,MED11,LEO1,HNRNPU,MED31,PARP1,INTS6,NCBP1,CDK9,MED27,MED10,SKIC8,MED21,MED8,ERCC3,INTS13,CCNT1,ENY2,EZH2,INTS2,GTF2F2,MED6,INTS10,LARP7,GTF2F1,MED4,ELOB,EAPP,CCNK,ZMYND11
GO:0006383	GO:BP	transcription by RNA polymerase III	35	5.34804e-05	4.27181	62	4930	21031	POLR3K,POLR3F,POLR3G,POLR2L,GTF3C6,BAZ1B,MYBBP1A,DDX21,SNAPC4,RO60,SNAPC2,POLR3D,POLR2E,GTF3C5,POLR2K,SNAPC5,POLR3C,TBP,ZC3H8,GTF3A,POLR1D,GTF3C4,SNAPC3,DEK,GTF3C2,POLR2H,CHD8,GTF3C1,POLR2F,ICE1,MYO1C,PRDX5,DHX36,ZNF76,INHBA
GO:0006401	GO:BP	RNA catabolic process	135	2.08014e-12	11.6819	306	4930	21031	TENT5A,SLIRP,PCID2,VIM,EXOSC2,RNASEH2C,UPF3A,ELAC2,EXOSC1,EXOSC8,NPM1,EXOSC9,DKC1,ISG20,XRN2,APEX1,POP1,RNASEH2B,MRTO4,HNRNPAB,LSM4,NSUN2,HNRNPU,PNPT1,ZPR1,SSB,NT5C3B,EIF4A3,ELOC,NCBP1,HNRNPC,METTL16,MAGOHB,UPF3B,METTL3,TARDBP,DIS3L,ZC3H14,LSM5,DDX5,ZCCHC7,PHAX,LRPPRC,SKIC8,CNOT9,ELAVL1,LARP1,ETF1,RNH1,TTC5,DHX9,FASTKD1,TRIR,POLR2G,SECISBP2,LSM6,PYM1,NAF1,ALKBH5,FASTKD2,HBS1L,MLH1,RC3H2,ZC3HAV1,T…
GO:0006402	GO:BP	mRNA catabolic process	111	6.12265e-10	9.21306	251	4930	21031	TENT5A,PCID2,VIM,EXOSC2,UPF3A,EXOSC8,NPM1,EXOSC9,XRN2,APEX1,MRTO4,HNRNPAB,LSM4,HNRNPU,PNPT1,SSB,NT5C3B,EIF4A3,NCBP1,HNRNPC,METTL16,MAGOHB,UPF3B,METTL3,TARDBP,ZC3H14,LSM5,DDX5,ZCCHC7,SKIC8,CNOT9,ELAVL1,LARP1,ETF1,RNH1,TTC5,DHX9,FASTKD1,POLR2G,SECISBP2,LSM6,PYM1,ALKBH5,FASTKD2,HBS1L,MLH1,RC3H2,ZC3HAV1,TOB1,RNPS1,RIDA,FUS,EIF3E,THRAP3,PDE12,BCLAF1,TAF15,DIS3,NRDE2,ROCK2,TRAF2,MTPAP,CAPRIN1,PAIP1,CNO…
GO:0006403	GO:BP	RNA localization	111	5.14153e-20	19.2889	197	4930	21031	NOP10,NXT1,PCID2,DDX39A,UPF3A,NUP188,CCT5,CCT4,AAAS,DKC1,NUP93,RAN,THOC5,CCT3,CCT7,NOP58,NHP2,NSUN2,NUTF2,HNRNPU,PNPT1,SSB,CCT2,CCT8,MRPL18,EIF4A3,HNRNPA2B1,NCBP1,WRAP53,NUP205,RTRAF,AHCTF1,NUP85,NUP58,NCBP3,NUP155,SRSF7,NXT2,THOC3,MAGOHB,UPF3B,ZNHIT3,NUP43,FUBP3,SEM1,PHAX,LRPPRC,SRSF3,XPOT,NUP35,CPSF6,DHX9,KPNB1,EIF4E,NAF1,ALKBH5,BICD2,CKAP5,TCP1,NUP88,ENY2,CHTOP,RUVBL2,POM121,SEC13,NUP214,SHQ1,…
GO:0006405	GO:BP	RNA export from nucleus	49	8.24963e-07	6.08357	91	4930	21031	NXT1,PCID2,DDX39A,NUP188,NUP93,RAN,THOC5,NSUN2,SSB,EIF4A3,HNRNPA2B1,NCBP1,NUP85,NCBP3,NUP155,NXT2,THOC3,MAGOHB,SEM1,PHAX,SRSF3,XPOT,CPSF6,DHX9,EIF4E,ALKBH5,NUP88,ENY2,CHTOP,POM121,NUP214,NXF1,NUP153,NUP107,XPO1,AGFG1,NUP160,NRDE2,POM121C,WNK1,TPR,RAE1,UPF2,SMG1,FYTTD1,YTHDC1,NEAT1,HHEX,CASC3
GO:0006406	GO:BP	mRNA export from nucleus	38	9.59828e-05	4.01781	71	4930	21031	NXT1,PCID2,DDX39A,NUP93,THOC5,NSUN2,EIF4A3,HNRNPA2B1,NCBP1,NUP85,NCBP3,NUP155,NXT2,THOC3,MAGOHB,SEM1,SRSF3,EIF4E,ALKBH5,NUP88,ENY2,CHTOP,NUP214,NXF1,NUP107,XPO1,AGFG1,NUP160,WNK1,TPR,RAE1,UPF2,SMG1,FYTTD1,YTHDC1,NEAT1,HHEX,CASC3
GO:0006412	GO:BP	translation	344	6.09693e-44	43.2149	723	4930	21031	C1QBP,MRPL41,NSUN5,MRPS26,VIM,NOLC1,MRPL36,RPL35,ABCE1,EIF2AK4,CARS2,GADD45GIP1,UPF3A,MRPS21,MRPS7,MRPL55,MRPS18C,MRPS23,MRPL58,RPL36AL,EEF1B2,RPL41,EIF2B2,DHX33,MRPL9,MRPL52,MRPS34,GATC,MPV17L2,RPS15,MRPL24,RPS28,EIF3J,TCOF1,NPM1,EIF5AL1,RPL38,MRPL21,MRPL39,RPL26L1,MRPL57,DHX29,MRPL27,RPS23,RPL36,NCL,EIF5A,MRPL15,RPL7A,ELOF1,MRPL35,RPS25,RPS29,BZW1,RCHY1,DRG2,EIF2S1,EIF5A2,MRPL43,HARS1,FARSA,RPS…
GO:0006413	GO:BP	translational initiation	66	1.05741e-08	7.97576	128	4930	21031	ABCE1,EIF2AK4,EIF2B2,DHX33,EIF3J,NPM1,DHX29,BZW1,EIF2S1,EIF3G,EIF5,DDX1,CDC123,EIF3A,NCBP1,MTIF2,EIF2B1,EIF1AD,EIF4H,EIF1AX,MCTS1,EIF4E2,EIF2B3,METTL3,PPP1CA,EIF5B,EIF1,ALKBH1,LARP1,POLR2G,MTIF3,EIF4G2,DENR,EIF2B4,RPS5,EIF4E,FECH,EIF3I,EIF3M,EIF2D,RPS3,MTFMT,RPS3A,DDX3X,EIF3H,EIF3E,HSPB1,TPR,PAIP1,EIF2S2,EIF3K,CTIF,EIF1B,ATF4,EIF4EBP2,YTHDF1,CSDE1,NCK1,NCK2,PML,EIF2AK3,SH3BGRL,EIF4A2,KLHL25,PPP1R…
GO:0006414	GO:BP	translational elongation	36	0.0209842	1.67811	78	4930	21031	ABCE1,MRPL58,EEF1B2,EIF5AL1,EIF5A,ELOF1,RCHY1,EIF5A2,EIF4A3,RPLP2,TCEAL4,EEF1D,EIF4E2,RPLP1,TUFM,SRP9,SKIC8,ALKBH1,RACK1,RNF14,SECISBP2,EEF2,HBS1L,EFTUD2,GCN1,LTN1,USP16,ELOB,EEF1A1,ANKZF1,EEFSEC,SKIC2,GFM1,SELENOW,ABTB1,GRM5
GO:0006417	GO:BP	regulation of translation	170	3.39391e-17	16.4693	378	4930	21031	C1QBP,NSUN5,VIM,NOLC1,ABCE1,EIF2AK4,UPF3A,EIF2B2,MPV17L2,TCOF1,NPM1,EIF5AL1,RPL38,DHX29,NCL,EIF5A,BZW1,EIF2S1,EIF5A2,TARBP2,NGDN,RPS9,EIF5,DDX1,IL6,ELP1,PUS7,CDC123,IFRD2,GEMIN5,HNRNPU,SSB,RCC1L,RBM3,RPS14,EIF4A3,PARP16,NCBP1,MTIF2,OTUD6B,GAPDH,METTL8,MRPS27,EIF4H,METTL5,PUM3,RPUSD4,RPL10,RMND1,MTPN,UPF3B,MRPL13,LARP4,EIF4E2,MTG1,METTL3,PPP1CA,PCIF1,SRP9,TRMT10C,ELP6,EIF5B,ZNF706,LRPPRC,EIF1,DHFR…
GO:0006446	GO:BP	regulation of translational initiation	44	1.23319e-05	4.90897	83	4930	21031	EIF2AK4,EIF2B2,NPM1,DHX29,BZW1,EIF2S1,EIF5,DDX1,CDC123,NCBP1,MTIF2,EIF4H,EIF4E2,METTL3,PPP1CA,EIF5B,EIF1,ALKBH1,LARP1,POLR2G,EIF4G2,FECH,DDX3X,EIF3H,EIF3E,HSPB1,TPR,PAIP1,EIF3K,CTIF,EIF1B,ATF4,EIF4EBP2,YTHDF1,CSDE1,NCK1,NCK2,PML,EIF2AK3,SH3BGRL,EIF4A2,KLHL25,PPP1R15A,BANK1
GO:0006457	GO:BP	protein folding	88	3.25605e-05	4.48731	217	4930	21031	FKBP10,PPIF,MPDU1,CRTAP,PFDN2,SACS,HSPD1,CHCHD4,CCT5,TOR1A,PDCL3,CCT4,BAG1,VBP1,CHORDC1,HSPA8,BAG2,PRDX4,MKKS,AHSA1,BAG3,CCT3,CCT7,ZPR1,HSPA9,PPID,CCT2,CCT8,GRPEL1,PPIE,TBCA,PDCD5,HSP90AA1,DNAJA1,QSOX2,NUDC,CCDC47,PTGES3,FKBP5,TBCB,HSPH1,PPIA,CLU,HSPA14,TCP1,HSPA4,TOR1B,RUVBL2,NUDCD2,DNAJA2,DNAJC24,MESD,B2M,HSPB1,PFDN1,CLPX,PFDN4,DNAJB14,PPIG,AIP,HSP90AB1,CSNK2A1,HSPBP1,PPIL1,ST13,DNAJB6,CCT6A,ER…
GO:0006470	GO:BP	protein dephosphorylation	82	0.00410351	2.38684	218	4930	21031	CDKN3,PHPT1,CDC25A,NUAK1,CALM1,CDC25B,TIMM50,PPM1G,PIN1,PTPA,PPP6C,YWHAE,PTBP1,PPP1CA,STYX,ACP1,TIPRL,PPIA,MTMR2,ILKAP,DUSP2,PPM1D,PPP1R7,MAGI2,LGALS3,PTPN18,DUSP4,BTRC,ARPP19,DUSP11,CDCA2,ROCK2,CTDSP1,HSP90AB1,PTPRA,PTPRM,PPM1A,SSH2,CDC25C,PTPN14,RNGTT,PPP6R2,PTPRJ,CDC14B,DUSP6,PPP2R5A,PTPN4,PPP2R2A,PPP3CB,NCK1,SPPL3,PTPN13,MGAT5,ROCK1,HSP90B1,IKBKB,PTP4A2,PPP1R2,CDC14A,PRKCD,PPP1CB,PTPN2,AMBRA1…
GO:0006486	GO:BP	protein glycosylation	50	0.000125033	3.90298	223	2130	21031	TMEM165,ST3GAL1,MLEC,EXT1,GALNT1,GFPT1,TMTC2,DDOST,RPN2,MGAT4B,NUS1,RPN1,PSEN1,EXT2,MAN1A2,STT3B,MGAT5,ST6GALNAC3,MAGT1,VEGFB,B4GALT4,B4GALT5,FUT10,TMEM59,ARFGEF1,C1GALT1,GALNT12,FUT2,EXTL3,FUT8,GALNT5,TRAK1,B3GALNT1,B3GALT1,ACER2,RAMP1,MGAT4A,B3GNT3,GCNT3,CRPPA,B3GNT7,B3GALT4,GALNT3,FUT9,FUT3,LARGE2,ST8SIA3,MGAT3,MAN1A1,GCNT4
GO:0006509	GO:BP	membrane protein ectodomain proteolysis	16	0.0194325	1.71147	47	2130	21031	NCSTN,PSEN1,ROCK1,ERAP1,LRIG2,DAG1,FURIN,MYH9,TSPAN15,TIMP2,ADAM10,ADAM9,ADAM8,IL1B,MMP7,ADRA2A
GO:0006513	GO:BP	protein monoubiquitination	19	0.048373	1.3154	52	2800	21031	UBE2T,PRKN,OBI1,DTL,RAD18,FANCM,RNF126,UBB,FANCB,TRIM37,CUL1,FANCC,UBE2O,UBE2D3,FANCA,RBX1,UBE2R2,FANCL,MARCHF7
GO:0006518	GO:BP	peptide metabolic process	410	3.1498e-45	44.5017	911	4930	21031	CTSL,C1QBP,MRPL41,NSUN5,MRPS26,VIM,NOLC1,MRPL36,PRNP,GSTO1,RPL35,GLRX2,ABCE1,G6PD,EIF2AK4,CARS2,GADD45GIP1,UPF3A,MRPS21,MRPS7,MRPL55,MRPS18C,MRPS23,MRPL58,RPL36AL,EEF1B2,RPL41,EIF2B2,DHX33,GCLM,MRPL9,MRPL52,MRPS34,GATC,MPV17L2,RPS15,MRPL24,RPS28,EIF3J,TCOF1,NPM1,EIF5AL1,RPL38,MRPL21,MRPL39,RPL26L1,MRPL57,DHX29,MRPL27,RPS23,RPL36,NCL,EIF5A,MRPL15,RPL7A,ELOF1,MRPL35,RPS25,RPS29,BZW1,RCHY1,DRG2,EIF2…
GO:0006606	GO:BP	protein import into nucleus	75	4.62672e-07	6.33473	163	4930	21031	KPNA2,NUP188,IPO5,NUP93,RAN,TNPO1,BAG3,ING1,NUTF2,ZPR1,PHB2,CDK1,NUP85,NUP58,SQSTM1,NUP155,HSP90AA1,KPNA3,TARDBP,IPO9,FERMT1,ELAVL1,NUP35,HIKESHI,CSE1L,KPNB1,AKIRIN2,UFM1,MDFIC,NUP88,RBM22,POM121,SPG11,RPAIN,SEC13,NUP214,IPO7,NUP153,NUP54,NUP107,MAVS,POM121C,APPL1,IPO11,TPR,SUMO1,CHP1,TNPO3,KPNA1,KPNA5,RPL23,ZC3H12A,PSEN1,APPL2,PTTG1IP,KPNA4,MAPK14,XBP1,STK3,PIK3R1,PRKCD,PML,SMAD3,MED1,PRICKLE1,S…
GO:0006611	GO:BP	protein export from nucleus	34	0.000376705	3.424	63	4930	21031	NXT1,TXN,CHCHD4,ANP32B,STRADB,RAN,BAG3,NUTF2,HSPA9,PARK7,YWHAE,STYX,CTDSPL2,CSE1L,SFN,XPO6,RBM22,NUP214,RANBP3,CDK5,XPO4,XPO1,MDM2,TPR,CHP1,PPM1A,PTPN14,SP100,CALR,RANBP17,CCHCR1,IL1B,IFI27,EGR2
GO:0006626	GO:BP	protein targeting to mitochondrion	53	3.57384e-06	5.44686	105	4930	21031	TIMM10,TIMM22,TIMM17A,MFF,TIMM8A,TIMM8B,PMPCA,HAX1,HSPD1,CHCHD4,PRKN,TIMM44,TIMM23,TOMM7,TIMM13,TIMM50,SREBF1,PMPCB,GRPEL1,MTERF4,PDCD5,HSP90AA1,MTCH2,FIS1,TOMM40,AIFM1,DNAJC15,TIMM21,ARIH2,UBL5,UBE2D3,HSPA4,UBE2J2,ATP5IF1,TOMM70,ROMO1,GDAP1,SAE1,USP36,AIP,TOMM22,MTCH1,IMMP2L,HUWE1,SH3GLB1,LMAN1,BAG4,FBXW7,BNIP3L,MICALL2,ABLIM3,RAC2,RHOU
GO:0006629	GO:BP	lipid metabolic process	421	1.51178e-06	5.82051	1388	4930	21031	ST8SIA4,GAL,NR0B1,BCAT1,AKR1B10,GPAT3,FABP5,HACD1,SCCPDH,SNCA,SCD,EFR3B,AKR1C2,AKR1C1,PDE3B,TMEM38B,PGP,PTGES,B4GALNT1,OSBPL6,SCARB1,MPDU1,DGKD,G6PD,SLC27A5,CREM,AKR1B1,CAV1,SOCS2,ECHS1,SLC44A1,PLCD3,PPT1,CPNE7,ELOVL2,PIP4P2,FASN,PTDSS1,HSD17B10,GLTP,OXCT1,ARV1,DOLPP1,DBI,ECI2,DGKG,DEGS1,SOD1,PGAP1,DPM3,SREBF1,NDUFAB1,EBPL,IRS2,MID1IP1,COQ2,ALDH3A2,IMPA1,ATP5F1B,CRTC3,ERLIN1,ZMPSTE24,NSMAF,IAH1,P…
GO:0006643	GO:BP	membrane lipid metabolic process	45	0.00165931	2.78007	208	2130	21031	VAPA,ST3GAL1,HEXB,CERS6,SMPD4,NAGA,PIGT,SUMF1,CERK,ST6GALNAC3,ASAH1,PIGN,PIGQ,CERT1,B4GALT4,PSAP,PRKCD,B4GALT5,GPAA1,UGCG,SERINC1,CERS4,FUT2,FUCA1,SPNS2,NEU1,B3GALNT1,B3GALT1,PIGZ,ITGB8,ACER2,ELOVL7,SGMS2,ABCA12,FA2H,PPM1L,SGPP2,B3GALT4,ORMDL3,AGMO,PGAP3,SPTSSB,FUT9,FUT3,ST8SIA3
GO:0006664	GO:BP	glycolipid metabolic process	26	0.0299484	1.52363	105	2130	21031	ST3GAL1,HEXB,NAGA,PIGT,SUMF1,CERK,ST6GALNAC3,PIGN,PIGQ,B4GALT4,PRKCD,B4GALT5,GPAA1,UGCG,FUT2,FUCA1,NEU1,B3GALNT1,B3GALT1,PIGZ,ITGB8,FA2H,B3GALT4,PGAP3,FUT9,ST8SIA3
GO:0006665	GO:BP	sphingolipid metabolic process	35	0.0283221	1.54787	162	2130	21031	VAPA,ST3GAL1,HEXB,CERS6,SMPD4,SUMF1,CERK,ST6GALNAC3,ASAH1,CERT1,B4GALT4,PSAP,PRKCD,B4GALT5,UGCG,SERINC1,CERS4,SPNS2,NEU1,B3GALNT1,B3GALT1,ITGB8,ACER2,ELOVL7,SGMS2,ABCA12,FA2H,PPM1L,SGPP2,B3GALT4,ORMDL3,SPTSSB,FUT9,FUT3,ST8SIA3
GO:0006839	GO:BP	mitochondrial transport	82	6.71816e-07	6.17275	185	4930	21031	TIMM10,TIMM22,TIMM17A,PPIF,SLC25A6,SLC25A5,SFXN4,BLOC1S2,TIMM8A,TIMM8B,GHITM,HSPD1,CHCHD4,LETM1,PRKN,TIMM44,SIVA1,BNIP3,TIMM23,TOMM7,TIMM13,TIMM50,PNPT1,PMPCB,SFXN1,VDAC2,MRPL18,GRPEL1,BAD,THEM4,MCUR1,CCDC51,PDCD5,HSP90AA1,MTCH2,TMEM14C,NOL3,SFXN5,SLC25A28,TOMM40,SLC25A3,SLC25A17,AIFM1,SLC25A13,DNAJC15,TIMM21,MCUB,HSPA4,ATP5IF1,KIFBP,SLC25A14,TOMM70,SLC25A38,ROMO1,ABCB7,TMEM14A,MAIP1,ALKBH7,TOMM2…
GO:0006869	GO:BP	lipid transport	80	0.00022512	3.64759	435	2130	21031	PITPNB,HDLBP,VAPA,CPT1A,TMEM41B,ESYT2,ANXA2,NR1H2,OSBPL1A,NUS1,ABCA5,NPC2,ZDHHC5,ACSL1,SOAT1,ABCD3,VPS13D,PLEKHA8,VPS4B,INHBA,BLTP1,CERT1,SCP2,PSAP,PRKCD,OSBPL9,UGCG,CRY1,P2RX4,FURIN,ATP11A,RELCH,TMEM30A,VPS13C,ESYT3,KDM5B,OSBPL10,ATP9A,PLSCR4,ATP11B,OSBPL3,SPNS2,ABCB1,PPARD,PTGS2,OSBPL2,APOL6,CHKA,APOLD1,APOL2,EDN1,IL1B,PLA2G10,PPARA,SLC22A1,EEPD1,PLSCR2,PLSCR1,LRAT,OSBPL7,ABCA12,STARD3,SLCO3A1,…
GO:0006913	GO:BP	nucleocytoplasmic transport	152	9.51424e-16	15.0216	334	4930	21031	KPNA2,NXT1,PCID2,ABCE1,TXN,DDX39A,RPS15,CHCHD4,NUP188,NPM1,ANP32B,RANBP1,AAAS,IPO5,NUP93,STRADB,RAN,THOC5,TNPO1,BAG3,ING1,NSUN2,NUTF2,ZPR1,SSB,HSPA9,PARK7,PHB2,EIF4A3,HNRNPA2B1,NCBP1,CDK1,NUP205,AHCTF1,NUP85,NUP58,SQSTM1,NCBP3,NUP155,HSP90AA1,NXT2,THOC3,MAGOHB,YWHAE,KPNA3,TARDBP,NUP43,STYX,SEM1,IPO9,SDAD1,PHAX,FERMT1,CTDSPL2,SRSF3,XPOT,ELAVL1,NUP35,CPSF6,DHX9,HIKESHI,FBXO22,CSE1L,KPNB1,AKIRIN2,EI…
GO:0006974	GO:BP	DNA damage response	369	3.60776e-30	29.4428	896	4930	21031	EXO1,WDR76,CENPX,RFC2,NEIL3,RAD51C,MCM4,MCM7,POLE3,EIF2AK4,UBE2T,CUL4A,TRIP13,RNASEH2C,PAXX,PCNA,SUPT16H,LIG4,BCCIP,NUAK1,PTTG1,NAE1,MCM6,GINS2,CINP,RAD51,SLF1,UCHL5,SWI5,CLSPN,SETD7,COPS3,PARP2,WDR4,CHCHD4,TAF5,NPM1,BAZ1B,DCUN1D5,NSMCE4A,DTL,RFC3,SMC3,RCHY1,HMGB1,POLR2I,APEX1,THOC5,POLE2,RPA2,ABL1,HERC2,POLDIP2,RNASEH2B,SHLD2,DCLRE1A,NTHL1,IFI16,DDX1,MCM10,PARPBP,HPF1,SLF2,FH,PSMD14,SOD2,TDP1,FA…
GO:0006984	GO:BP	ER-nucleus signaling pathway	27	0.000732573	3.13515	46	4930	21031	EIF2S1,SREBF1,AGR2,ERLIN1,INSIG1,TMEM33,MBTPS2,CCDC47,CREBZF,SELENOS,ATG10,ATF4,ATP2A2,NFE2L2,NCK1,ERLIN2,XBP1,SPRING1,FBXW7,NCK2,EIF2AK3,MBTPS1,PTPN2,BOK,PPP1R15A,INSIG2,ARHGEF10L
GO:0006997	GO:BP	nucleus organization	65	2.64342e-05	4.57783	145	4930	21031	PYGO1,NOLC1,TOR1A,NUP93,ZPR1,ZMPSTE24,PLK1,CDK1,POLR1B,WRAP53,RRP8,NUP205,AHCTF1,NUP155,PHF2,CHEK1,TARDBP,VRK1,LMNB1,NUP35,RCC1,HIPK2,DDX11,USPL1,UBE2I,TOR1B,HMGB2,CHMP5,LPIN1,SF1,NUP153,TBPL1,NUP54,DCTN1,NUP107,UBXN2A,NSFL1C,AGFG1,LMNB2,BANF1,TPR,RPS19,USP36,SPAST,PAFAH1B1,NEMP1,PITPNB,GOLM1,SELENOF,CHMP2A,ATXN7,EPC1,REEP3,SUN1,VPS4B,NEAT1,WBP2NL,FXR1,PML,ETS1,SYCP1,PLEC,PRKCA,CHMP4B,NECTIN2
GO:0006998	GO:BP	nuclear envelope organization	21	0.011156	1.95249	56	2800	21031	TOR1A,NUP93,ZMPSTE24,PLK1,NUP155,TARDBP,VRK1,LMNB1,RCC1,UBE2I,TOR1B,CHMP5,LPIN1,DCTN1,UBXN2A,NSFL1C,LMNB2,BANF1,SPAST,PAFAH1B1,NEMP1
GO:0007005	GO:BP	mitochondrion organization	218	3.41501e-21	20.4666	495	4930	21031	TIMM10,SNCA,TIMM22,PPIF,SLC25A6,SLC25A5,AURKA,MFF,NDUFA8,NDUFAF1,BLOC1S2,UQCC5,NDUFAF8,TIMM8A,NDUFAF4,TIMM8B,NDUFB10,NDUFAF5,GHITM,NDUFC1,SDHAF3,HAX1,GCLM,HSPD1,PRDX3,CHCHD4,TMEM70,TMEM11,LETM1,NDUFB2,TWNK,HSD17B10,PRKN,SIVA1,SSBP1,PGAM5,STOML2,ATP5F1D,TMEM126A,BNIP3,CIBAR1,TOMM7,TIMM13,DMAC1,NDUFB1,FUNDC2,TIMM50,SREBF1,NDUFAB1,ATAD3B,SOD2,TMEM126B,THG1L,NDUFS5,NDUFA1,RCC1L,HSPA9,NDUFAF7,BCS1L,PA…
GO:0007006	GO:BP	mitochondrial membrane organization	49	0.00529517	2.27612	113	4930	21031	TIMM10,SNCA,TIMM22,PPIF,SLC25A6,SLC25A5,BLOC1S2,TIMM8A,TIMM8B,GHITM,TMEM11,LETM1,SIVA1,BNIP3,CIBAR1,TOMM7,TIMM13,TIMM50,HSPA9,BCS1L,VDAC2,BAD,OXA1L,THEM4,PDCD5,HSP90AA1,MTCH2,APOO,NOL3,TOMM40,IMMT,HSPA4,ATP5IF1,CHCHD3,TOMM70,ROMO1,TMEM14A,MAIP1,ALKBH7,TOMM22,MTCH1,GCLC,ACAA2,HSPA1A,PMAIP1,BOK,BNIP3L,HIP1R,BCL2L1
GO:0007007	GO:BP	inner mitochondrial membrane organization	18	0.00851123	2.07001	43	2800	21031	TIMM10,TIMM22,TIMM8A,TIMM8B,GHITM,TMEM11,LETM1,CIBAR1,TIMM13,HSPA9,BCS1L,OXA1L,APOO,IMMT,CHCHD3,TOMM70,ROMO1,MAIP1
GO:0007009	GO:BP	plasma membrane organization	36	0.0341704	1.46635	170	2130	21031	ANK3,TMEM41B,CHMP2A,ANXA2,ATP2A2,FLOT1,SH3GLB1,SPTBN1,AHNAK,BAIAP2L1,VPS4B,NHERF1,PALS1,SNX18,PRKCD,UGCG,PLEC,MYH9,BIN3,PLSCR4,CHMP4B,FNBP1L,OSBPL2,PACSIN2,TLCD2,EHD2,PLSCR2,SH3TC2,PLSCR1,FA2H,BAIAP2L2,ATP8B1,ANO4,DMKN,ANO9,SERPINA5
GO:0007020	GO:BP	microtubule nucleation	24	0.0325172	1.48789	45	4930	21031	HAUS2,BLOC1S2,MZT1,SSNA1,TUBG1,HAUS8,CENPJ,TUBGCP3,TUBGCP5,NIN,NEDD1,TUBGCP2,TPX2,NDEL1,ARHGEF7,CKAP5,HAUS1,GOLGA2,DCTN1,HAUS6,MECP2,CLASP1,CEP192,HSPA1A
GO:0007062	GO:BP	sister chromatid cohesion	29	0.0145688	1.83658	57	4930	21031	RAD51C,MCMBP,SLF1,SMC3,BUB1B,CDC20,BUB1,SLF2,SMC1A,PHB2,PLK1,KIF22,SGO2,SGO1,HORMAD1,STAG2,CDCA5,ESCO2,CTCF,DDX11,NAA50,PDS5A,RAD21,NIPBL,ATRX,MACROH2A1,FBXW7,TNKS,ESCO1
GO:0007080	GO:BP	mitotic metaphase chromosome alignment	25	0.000187076	3.72798	61	2800	21031	CHAMP1,BIRC5,CCNB1,AURKB,KIF14,CENPE,NUF2,SPDL1,HNRNPU,SKA3,KIF22,MIS12,SKA2,CDC23,NUDC,SKA1,CDCA8,KPNB1,CDCA5,RMDN1,KIF18A,CHMP5,CDT1,CENPC,DCTN2
GO:0007098	GO:BP	centrosome cycle	59	0.000923973	3.03434	138	4930	21031	AURKA,HAUS2,WDR62,NPM1,RANBP1,CHORDC1,HAUS8,CENPJ,XRCC2,CCDC102B,CDK5RAP2,PLK1,UXT,CDK1,ODF2,CHEK1,NIN,SASS6,SGO1,KIF11,CNTROB,CEP152,NEK2,NDEL1,SLC16A1,TRIM37,BRCA2,CEP135,BRCA1,CKAP5,FBXW5,CEP295,PLK4,HAUS1,CHMP5,GOLGA2,DCTN1,HAUS6,XPO1,NSFL1C,CNTLN,CETN3,SSX2IP,ROCK2,CHD3,KIAA0753,CHMP2A,GADD45A,PLK2,SDCCAG8,CEP192,USP33,VPS4B,POC1B,STIL,CHMP4B,CCNL1,PARD6B,PKHD1
GO:0007272	GO:BP	ensheathment of neurons	61	0.0204857	1.68855	156	4930	21031	PMP22,CNTN1,NSUN5,EIF2B2,GPC1,KIF14,DEGS1,SOD1,HRAS,ZPR1,ANK2,HYCC1,CTSC,ORMDL1,MTMR2,EIF2B4,CLU,GNPAT,MARVELD1,MAP2K2,LPIN1,CYFIP1,ADAM22,GRB2,NCSTN,HEXB,CMTM8,ERCC2,DLG1,SBF2,PALS1,MAPK3,B4GALT5,EIF2AK3,ADGRG6,DAG1,PLEC,FIG4,RARB,MBP,PPARD,PLLP,TYMP,SERINC5,RARA,NTRK2,ITGB4,SH3TC2,ERBB3,TMEM163,FA2H,NCMAP,TNFRSF21,ORMDL3,ERBB2,TSPAN2,BCAS1,EGR2,PTPRZ1,TLR2,MAL2
GO:0008202	GO:BP	steroid metabolic process	59	0.0159403	1.7975	325	2130	21031	HDLBP,MECP2,NR3C1,NFE2L1,ACAA2,MVD,IGF1R,OSBPL1A,STAT5B,HSD17B4,ABCA5,NPC2,SOAT1,ABCD3,APP,ERLIN2,LGMN,ASAH1,LEPR,ACADVL,DHCR24,SCP2,OSBPL9,MBTPS1,BDH1,MED1,CYB5R2,INSIG2,OSBPL3,EGR1,PPARD,ATP1A1,H6PD,OSBPL2,CYP3A5,HSD17B8,APOL2,NR5A2,TIPARP,RORA,CYP27A1,OSBPL7,STARD3,DHRS9,FGFR4,DKK3,CYP24A1,ATP8B1,PCSK9,APOL1,CAT,GC,UGT2A3,SDR42E1,SERPINA6,ABCB11,NPC1L1,UGT2B7,CFTR
GO:0008366	GO:BP	axon ensheathment	61	0.0204857	1.68855	156	4930	21031	PMP22,CNTN1,NSUN5,EIF2B2,GPC1,KIF14,DEGS1,SOD1,HRAS,ZPR1,ANK2,HYCC1,CTSC,ORMDL1,MTMR2,EIF2B4,CLU,GNPAT,MARVELD1,MAP2K2,LPIN1,CYFIP1,ADAM22,GRB2,NCSTN,HEXB,CMTM8,ERCC2,DLG1,SBF2,PALS1,MAPK3,B4GALT5,EIF2AK3,ADGRG6,DAG1,PLEC,FIG4,RARB,MBP,PPARD,PLLP,TYMP,SERINC5,RARA,NTRK2,ITGB4,SH3TC2,ERBB3,TMEM163,FA2H,NCMAP,TNFRSF21,ORMDL3,ERBB2,TSPAN2,BCAS1,EGR2,PTPRZ1,TLR2,MAL2
GO:0008610	GO:BP	lipid biosynthetic process	233	0.000105513	3.97669	727	4930	21031	ST8SIA4,NR0B1,GPAT3,FABP5,HACD1,SCCPDH,SCD,EFR3B,TMEM38B,PTGES,B4GALNT1,OSBPL6,SCARB1,DGKD,G6PD,SLC27A5,AKR1B1,SOCS2,SLC44A1,PPT1,ELOVL2,FASN,PTDSS1,HSD17B10,ARV1,DOLPP1,DGKG,DEGS1,SOD1,PGAP1,DPM3,SREBF1,NDUFAB1,MID1IP1,COQ2,IMPA1,ERLIN1,PRMT3,INSIG1,PBX1,ACAT1,SRD5A1,HYCC1,SOCS4,DHCR7,PMVK,FDX1,PDSS1,NSDHL,SLC30A5,GSTM4,APOC1,PIGH,INPP5F,ACOT7,LPCAT4,MBTPS2,CDS2,LIAS,GPAM,PTGES3,GSTP1,INPP5E,ADM…
GO:0008654	GO:BP	phospholipid biosynthetic process	94	0.00174156	2.75906	254	4930	21031	GPAT3,FABP5,EFR3B,TMEM38B,DGKD,SOCS2,SLC44A1,PTDSS1,DOLPP1,DGKG,PGAP1,DPM3,IMPA1,HYCC1,SOCS4,PMVK,SLC30A5,PIGH,INPP5F,LPCAT4,CDS2,GPAM,INPP5E,BPNT2,ORMDL1,ACSL3,IDH1,MTMR2,GNPAT,PTDSS2,CHPT1,AGPAT2,LPIN1,SACM1L,SPTLC1,PIGO,DHRS7B,PIGP,PISD,PIGF,CHP1,AGPAT5,ATM,PLA2G4A,VAPA,SMG1,HEXB,MVD,PIGT,NUS1,PIK3C2A,CEPT1,MTMR1,XBP1,MBOAT7,PIGN,SYNJ2,PIGQ,PIP4K2B,SCP2,PIK3R1,PIK3R4,ETNK1,GPAA1,MBOAT2,SERINC1…
GO:0009100	GO:BP	glycoprotein metabolic process	74	2.41392e-05	4.61728	372	2130	21031	RAB1A,TMEM165,NCSTN,ST3GAL1,HEXB,PAWR,MLEC,EXT1,GALNT1,GFPT1,TMTC2,DDOST,RPN2,MGAT4B,NUS1,RPN1,PSEN1,EXT2,MAN1A2,CHST3,SOAT1,STT3B,MGAT5,PHLDA1,TCF7L2,ST6GALNAC3,MAGT1,HS6ST1,VEGFB,B4GALT4,GOLPH3,B4GALT5,BMPR2,XYLT2,FUT10,TMEM59,TNIP1,ARFGEF1,C1GALT1,CHPF,HS2ST1,GALNT12,ITM2C,DSE,FUT2,EXTL3,FUT8,DSEL,GALNT5,ITM2B,TRAK1,B3GALNT1,B3GALT1,ACER2,RAMP1,MGAT4A,B3GNT3,GCNT3,CRPPA,SULF2,HS3ST1,SLC2A10,B3…
GO:0009101	GO:BP	glycoprotein biosynthetic process	109	0.00510708	2.29183	311	4930	21031	ST8SIA4,GALNT13,TUSC3,GFPT2,UGDH,MPDU1,GXYLT2,CHST11,DOLPP1,OST4,DPM3,TMTC4,XYLT1,DAD1,FKTN,GXYLT1,UGGT2,DPAGT1,CSGALNACT2,POGLUT3,CHST10,ALG14,POMT2,ALG5,POGLUT1,OSTC,HS6ST2,ALG2,CSGALNACT1,CHST15,GALNT10,BACE2,GOLGA2,TMEM258,EDEM3,ALG8,TM9SF2,CHP1,EXTL2,TMEM165,NCSTN,ST3GAL1,PAWR,MLEC,EXT1,GALNT1,GFPT1,TMTC2,DDOST,RPN2,MGAT4B,NUS1,RPN1,PSEN1,EXT2,MAN1A2,CHST3,SOAT1,STT3B,MGAT5,PHLDA1,TCF7L2,ST6…
GO:0009123	GO:BP	nucleoside monophosphate metabolic process	38	0.00339955	2.46858	79	4930	21031	MPP1,RFK,PFAS,NT5M,DUT,DTYMK,NT5C,UPP1,GDA,PAICS,AK1,AK6,UCK2,PPAT,TK1,PRPS1,UCK1,GART,CAD,DCK,ATIC,DHODH,HPRT1,ADSS2,UMPS,GUK1,DNPH1,APRT,DLG1,MAGI3,AK4,CMPK1,CASK,DPYD,TYMP,UPP2,CARD11,XDH
GO:0009124	GO:BP	nucleoside monophosphate biosynthetic process	19	0.00167573	2.7758	43	2800	21031	RFK,PFAS,DUT,UPP1,PAICS,UCK2,PPAT,TK1,PRPS1,UCK1,GART,CAD,DCK,ATIC,DHODH,HPRT1,ADSS2,UMPS,APRT
GO:0009156	GO:BP	ribonucleoside monophosphate biosynthetic process	17	0.00203186	2.69211	36	2800	21031	RFK,PFAS,UPP1,PAICS,UCK2,PPAT,PRPS1,UCK1,GART,CAD,DCK,ATIC,DHODH,HPRT1,ADSS2,UMPS,APRT
GO:0009161	GO:BP	ribonucleoside monophosphate metabolic process	31	0.0112504	1.94883	62	4930	21031	MPP1,RFK,PFAS,NT5C,UPP1,GDA,PAICS,AK1,UCK2,PPAT,PRPS1,UCK1,GART,CAD,DCK,ATIC,DHODH,HPRT1,ADSS2,UMPS,GUK1,APRT,DLG1,MAGI3,AK4,CMPK1,CASK,DPYD,UPP2,CARD11,XDH
GO:0009166	GO:BP	nucleotide catabolic process	66	0.0119069	1.9242	170	4930	21031	PDE4D,PDE1A,PDE10A,PGAM1,NT5M,SLC2A6,ITPA,DUT,NT5C,UPP1,GDA,PFKM,PRXL2C,HINT1,NTHL1,ENO1,GAPDH,ACAT1,NUDT8,TPI1,SUCLG1,TDG,HDAC4,ACOT7,SMUG1,HPRT1,NUDT9,LDHA,PRKAG2,GALK1,NUDT19,NCOR1,VCP,DNPH1,NUDT15,UNG,GPI,DERA,SUCLA2,DDIT4,HK1,PKM,PGK1,PSEN1,ENO2,PDE8A,APP,NUDT12,PGM1,UCP2,ZBTB20,DPYD,NEIL1,STAT3,PDE9A,TYMP,FHIT,PFKFB2,PDE5A,PPARA,UPP2,HKDC1,SLC4A4,ALDOB,XDH,VNN1
GO:0009262	GO:BP	deoxyribonucleotide metabolic process	23	0.0275223	1.56032	42	4930	21031	RRM2,NT5M,DUT,DTYMK,NT5C,UPP1,GDA,NTHL1,DCK,TDG,SMUG1,RRM1,GUK1,RRM2B,NUDT15,UNG,TBPL1,DERA,DPYD,NEIL1,TYMP,UPP2,XDH
GO:0009299	GO:BP	mRNA transcription	27	0.0293395	1.53255	53	4930	21031	TAF5,SREBF1,NCBP1,EPAS1,NCBP3,TAF13,DDX5,TBP,TAF2,TFCP2,ATF4,TAF11,ANXA2,NR1H2,TAF4,HIPK3,IRF3,MED1,TAF8,RXRB,STAT3,C5AR1,THRA,RARA,NFKBIZ,THRB,EREG
GO:0009303	GO:BP	rRNA transcription	23	0.00131884	2.87981	37	4930	21031	NPM3,POLR1E,GTF3C6,TCOF1,NCL,NIFK,PWP1,CAVIN1,POLR1B,GTF3C5,GTF3A,GTF3C4,NOL11,DDX11,SMARCA4,MARS1,TAF1B,GTF3C2,GTF3C1,GTF2H5,MACROH2A1,NOP53,ERCC2
GO:0009304	GO:BP	tRNA transcription	8	0.0263918	1.57853	11	2800	21031	POLR2L,GTF3C6,POLR3D,GTF3C5,GTF3C4,GTF3C2,GTF3C1,POLR2F
GO:0009394	GO:BP	2'-deoxyribonucleotide metabolic process	17	0.0184951	1.73294	41	2800	21031	RRM2,NT5M,DUT,DTYMK,NT5C,UPP1,GDA,NTHL1,DCK,TDG,SMUG1,RRM1,GUK1,RRM2B,NUDT15,UNG,TBPL1
GO:0009615	GO:BP	response to virus	140	0.000586727	3.23156	406	4930	21031	TRIM7,ADARB1,C1QBP,POLR3K,POLR3F,ODC1,POLR3G,EIF2AK4,NDUFAF4,BATF3,DUS2,CCT5,CHUK,EIF5A,BNIP3,ISG20,PQBP1,DDX21,TARBP2,IFI16,DDX1,AUP1,IL6,ENO1,ZMPSTE24,PHB2,TRIM65,DDX56,NCBP1,UBE2N,IFIT5,POLR3D,PCBP2,NCBP3,HSP90AA1,RNF135,AIMP1,RRP1B,CLPB,POLR3C,GPAM,DHX9,CREBZF,ZCCHC3,RPS15A,ILF3,CLU,PRKRA,ARF1,UBL7,ZC3HAV1,STMN1,TOMM70,TRAF3,DDX3X,PDE12,CREB3,GTF2F1,G3BP1,EIF2AK2,MAVS,HSPB1,BANF1,UAP1,DDIT4,A…
GO:0009895	GO:BP	negative regulation of catabolic process	123	0.00058923	3.22972	347	4930	21031	TENT5A,SNCA,SLIRP,HMOX1,PDE3B,PBK,DDRGK1,NQO1,UPF3A,UCHL5,PDCL3,MAD2L1,DKC1,MYCBP2,POLDIP2,HNRNPAB,PSMF1,NSUN2,HNRNPU,PIN1,PARK7,CRTC3,RPS7,HNRNPC,METTL16,HDAC4,APOC1,AZIN1,TARDBP,STYX,PHAX,LRPPRC,RRAGA,ELAVL1,LARP1,DHX9,PSME3IP1,SECISBP2,EIF4G2,HIPK2,MTMR2,SGTA,NAF1,LAPTM4B,MAD2L2,NCOR1,TLK2,PHF23,TOB1,FUS,EIF3H,THRAP3,SNX12,RPL11,GOLGA2,MTMR9,TAF15,ATRAID,NRDE2,DDIT4,WNK1,TRAF2,PAIP1,USP36,MARC…
GO:0010256	GO:BP	endomembrane system organization	190	0.00565524	2.24755	602	4930	21031	EMC4,TMEM38B,EMC7,KNL1,BLOC1S2,CAV1,KIFC3,TLCD1,MVB12B,TOR1A,PRKN,EMC9,ARV1,NUP93,PLEKHJ1,DEGS1,AP1S3,SOD1,CAMSAP2,SURF4,AP1M1,TMEM147,RAB18,ZMPSTE24,SYT1,ANK2,PLK1,CDK1,STX1A,SHTN1,HGS,RAB8A,SQSTM1,NUP155,CLPTM1L,NCLN,ATP6V0B,SNAPIN,TMEM33,TARDBP,EMC3,VRK1,LMNB1,CCDC47,RAB10,BNIP1,RCC1,HIKESHI,ATP6V1D,SEC23IP,EEA1,ARHGEF7,EMC8,TBC1D20,SGTA,EMC2,CLU,LAPTM4B,STX2,UBE2I,TOR1B,SNAP47,MAP2K2,SEC16A,V…
GO:0010458	GO:BP	exit from mitosis	19	0.0335247	1.47464	32	4930	21031	UBE2C,PHB2,CDC23,PPP2R2D,CDCA5,RPL24,ANLN,KNTC1,SPAST,NFIA,NFIB,CLASP1,CHMP2A,CDC14B,CDC14A,CDKN1B,CHMP4B,RGCC,EPS8
GO:0010569	GO:BP	regulation of double-strand break repair via homologous recombination	25	0.0129807	1.8867	74	2800	21031	RAD51,RPA2,ABL1,SHLD2,PARPBP,TIMELESS,PARP1,TP53BP1,WRAP53,CHEK1,KLHL15,VPS72,FANCB,RADX,KMT5A,MAD2L2,SHLD1,POLQ,MMS19,RUVBL2,FUS,RAD51AP1,YEATS4,ARID2,TRRAP
GO:0010950	GO:BP	positive regulation of endopeptidase activity	33	0.00498613	2.30224	138	2130	21031	MTCH1,BCL2L13,NCSTN,DAP,APH1B,RIPK2,EFNA1,LGMN,MAP3K5,EIF2AK3,PMAIP1,SMAD3,BOK,PICALM,DLC1,STAT3,MBP,BCL10,HIP1R,GRAMD4,ROBO1,BBC3,ACER2,F3,SYK,FYN,DAPK1,NLRP2,GRIN2A,LGALS9,TNFSF10,CASP1,XDH
GO:0010952	GO:BP	positive regulation of peptidase activity	59	0.0141427	1.84947	148	4930	21031	SNCA,DDRGK1,ASPH,CYCS,HSPD1,ANP32B,HMGB1,IFI16,PDCD2,BAD,SENP1,PDCD5,FIS1,RACK1,AIFM1,RPS27L,RPS3,VCP,DDX3X,ROCK2,MYC,MTCH1,BCL2L13,NCSTN,DAP,APH1B,RIPK2,EFNA1,LGMN,MAP3K5,EIF2AK3,PMAIP1,SMAD3,BOK,PICALM,DLC1,STAT3,MBP,BCL10,HIP1R,CLDN4,GRN,GRAMD4,ROBO1,BBC3,ACER2,F3,SYK,FYN,CLDN3,DAPK1,NLRP2,CTSH,GRIN2A,LGALS9,TNFSF10,CASP1,PRSS22,XDH
GO:0010972	GO:BP	negative regulation of G2/M transition of mitotic cell cycle	22	0.0451971	1.34489	65	2800	21031	AVEN,AURKB,FHL1,NAE1,CLSPN,DTL,PLK1,CDK1,CHEK1,ORC1,DONSON,MBTPS2,NBN,INIP,NABP2,BRCA1,ZFYVE19,RINT1,UIMC1,RAD21,ATM,BLM
GO:0015931	GO:BP	nucleobase-containing compound transport	103	1.21135e-09	8.91673	229	4930	21031	NXT1,PCID2,SLC25A6,SLC25A5,DDX39A,UPF3A,NUP188,AAAS,NUP93,RAN,THOC5,SLC35B4,NSUN2,NUTF2,PNPT1,SSB,MRPL18,EIF4A3,HNRNPA2B1,NCBP1,NUP205,RTRAF,AHCTF1,NUP85,NUP58,NCBP3,NUP155,SRSF7,NXT2,THOC3,MAGOHB,UPF3B,NUP43,SEM1,SLC25A17,PHAX,LRPPRC,SRSF3,XPOT,NUP35,CPSF6,DHX9,SLC17A9,KPNB1,EIF4E,ALKBH5,SLC35E3,BICD2,SLC35B1,CKAP5,NUP88,ENY2,CHTOP,POM121,SEC13,NUP214,BCLAF1,SLC35D1,NXF1,NUP153,G3BP2,SLC25A53,NU…
GO:0016032	GO:BP	viral process	173	7.26527e-12	11.1387	429	4930	21031	CTSL,LGALS1,ADARB1,KPNA2,SCARB1,EIF2AK4,CAV1,LIG4,MVB12B,PRKN,SIVA1,ISG20,HMGB1,RAN,TARBP2,EIF3G,IFI16,CXCL8,CD55,SSB,PPID,EIF3A,IDE,DDX56,PARP16,CDK1,CDK9,IFIT5,PPIE,PCBP2,RAD23A,TMEM250,MCTS1,PTBP1,RPSA,KPNA3,TARDBP,RRP1B,DDX5,PSMC3,SMC6,LARP1,DHX9,RCC1,SPCS1,PPIA,SPCS3,TBC1D20,DENR,ILF3,CCNT1,HCFC1,BSG,MDFIC,EIF2D,PRMT1,ZC3HAV1,VCP,SMARCA4,DDX3X,DEK,CHMP5,PDE12,CREB3,NUP153,LARP7,SLC3A2,EIF2AK…
GO:0016050	GO:BP	vesicle organization	126	0.0018225	2.73933	364	4930	21031	ZEB2,SNCA,TRAPPC4,RAB34,KNL1,SEC23B,BLOC1S2,CAV1,MVB12B,RAB20,PRKN,PLEKHJ1,AP1S3,ATP6V1G1,AP1M1,SYT1,INSIG1,FBXO5,RAB32,SDCBP,STX1A,HGS,RAB8A,PPP6C,SQSTM1,PREB,ATP6V0B,SNAPIN,DIAPH3,TRAPPC13,SEC23A,ATP6V1D,EEA1,TBC1D20,LAPTM4B,TRAPPC3,STX2,STX8,ATP6V1C1,SNAP47,VPS16,SPG11,SEC16A,VPS25,AP3M1,SEC13,STXBP6,SNF8,RAB14,CHMP5,VIPAS39,VAMP7,TBPL1,BACE2,VPS36,STAM,VPS39,ATP6V1B2,AGFG1,TRAPPC10,GOSR1,TRAP…
GO:0016053	GO:BP	organic acid biosynthetic process	110	0.0381507	1.4185	327	4930	21031	BCAT1,FABP5,HACD1,SCD,UGDH,PTGES,NANP,OSBPL6,ADI1,ASS1,PSAT1,SLC27A5,AKR1B1,ELOVL2,FASN,GOT1,HSD17B10,GOT2,DEGS1,KYNU,NDUFAB1,MID1IP1,PARK7,ERLIN1,PRMT3,INSIG1,CAD,GSTM4,ALDH1A1,MTHFD1,PCBD2,ALDH18A1,APOC1,ACOT7,ASNSD1,LIAS,DHFR,PTGES3,SEPHS1,GSTP1,MTRR,OAT,OXSM,PTGES2,PRKAG2,BRCA1,MGST2,UROS,ACLY,AKR1C3,PNPLA8,MGST3,GLUD1,ELOVL5,HACD3,SUCLA2,SRR,PLA2G4A,HACD2,MTHFD1L,GPX4,ACACA,SERINC3,NR1H2,OSB…
GO:0016197	GO:BP	endosomal transport	111	8.93971e-06	5.04868	286	4930	21031	ENTR1,BLOC1S2,KIF16B,SNX5,MVB12B,PRKN,PLEKHJ1,DENND10,TMEM87A,AP5S1,MSN,HGS,RAB8A,VPS29,SQSTM1,RNF126,INPP5F,DIAPH3,EPS15L1,RAB35,RDX,RAB10,VPS26C,DENND1A,SRC,EEA1,MTMR2,LAPTM4B,UBE2O,EIPR1,STX8,GOLT1B,VCP,MAP2K2,VPS16,VPS25,SNX6,SNF8,RAB14,CHMP5,SNX12,VPS36,STAM,DCTN1,VPS35L,VPS39,BLTP3B,CLTC,SNX17,TRAPPC10,GOSR1,DPY30,AP5M1,VPS26A,DENND5A,VTI1A,VTA1,VPS53,ARL1,ITSN2,WASHC5,CHMP2A,ANKRD27,DENND1…
GO:0016226	GO:BP	iron-sulfur cluster assembly	17	0.000121618	3.915	31	2800	21031	CIAPIN1,GLRX3,BOLA3,NFU1,NDUFAB1,ISCA1,HSPA9,CIAO2B,ISCA2,ISCU,GLRX5,CIAO1,CIAO2A,LYRM4,MMS19,ABCB7,HSCB
GO:0016236	GO:BP	macroautophagy	111	0.0162453	1.78927	325	4930	21031	UCHL1,HMOX1,SLC25A5,DDRGK1,CALM1,SNX5,PRKN,PGAM5,BNIP3,TOMM7,POLDIP2,ATP6V1G1,AUP1,BAG3,PHB2,GAPDH,UBQLN1,HGS,SQSTM1,ATP6V0B,SNAPIN,PLAA,DIAPH3,LARP1,ATG3,ATP6V1D,SRC,ATP6V0A2,ATP6V0E1,UFM1,PHF23,RIMOC1,ATP6V1C1,PAFAH1B2,VCP,VPS16,SPG11,VPS25,SNX6,SNF8,CHMP5,CDK5,VPS36,STAM,SPTLC1,VPS39,UBXN2A,ATP6V1B2,NSFL1C,VPS26A,UBQLN2,USP36,VTI1A,VTA1,ATG12,TBK1,FEZ2,STX17,ATM,ATG10,SCFD1,RAB1A,MAP1LC3B,TMEM…
GO:0016311	GO:BP	dephosphorylation	102	0.0338412	1.47055	298	4930	21031	CDKN3,NANP,PHPT1,CDC25A,NUAK1,NT5C,CALM1,PIP4P2,MEF2C,CDC25B,TIMM50,PPM1G,PIN1,PTPA,FRA10AC1,PPP6C,YWHAE,PTBP1,INPP5F,PPP1CA,STYX,ACP1,INPP5E,TIPRL,PPIA,SRC,MTMR2,ILKAP,DUSP2,PPM1D,PPP1R7,MAGI2,LGALS3,PTPN18,DUSP4,PLPP2,BTRC,SACM1L,MTMR9,ARPP19,DUSP11,CDCA2,ROCK2,CTDSP1,CHP1,HSP90AB1,PTPRA,PTPRM,PPM1A,SSH2,CDC25C,PTPN14,RNGTT,PPP6R2,PTPRJ,CDC14B,DUSP6,PPP2R5A,PTPN4,PPP2R2A,PPP3CB,NCK1,SPPL3,PTPN1…
GO:0017148	GO:BP	negative regulation of translation	56	0.000723421	3.14061	128	4930	21031	EIF2AK4,NCL,EIF2S1,PUS7,IFRD2,EIF4A3,PARP16,OTUD6B,GAPDH,MRPL13,EIF4E2,PCIF1,SRP9,DHFR,RACK1,CNOT9,INPP5E,LARP1,EIF4E,ILF3,RPS3,TOB1,RIDA,DDX3X,EIF3E,UNK,EIF2AK2,TPR,CAPRIN1,CSNK2A1,CNOT10,SAMD4A,YBX1,ATF4,EIF4EBP2,LSM14A,CALR,DHX36,IGF2BP3,AGO1,ENC1,FXR1,PML,EIF2AK3,TNRC6B,XRN1,ZFP36,IGF2BP1,RARA,BANK1,IGF2BP2,CP,CELF4,DAPK1,GRB7,IGFBP5
GO:0019058	GO:BP	viral life cycle	124	1.25405e-06	5.90169	320	4930	21031	CTSL,LGALS1,ADARB1,KPNA2,SCARB1,EIF2AK4,CAV1,MVB12B,PRKN,SIVA1,ISG20,HMGB1,TARBP2,IFI16,CXCL8,CD55,PPID,IDE,DDX56,CDK1,IFIT5,PPIE,PCBP2,RAD23A,RPSA,KPNA3,DDX5,SMC6,LARP1,SPCS1,PPIA,TBC1D20,ILF3,BSG,ZC3HAV1,VCP,DDX3X,DEK,CHMP5,PDE12,NUP153,SLC3A2,EIF2AK2,MAVS,HACD3,SLC10A1,BANF1,CAV2,STOM,MPHOSPH8,CCNK,HSP90AB1,YTHDC2,CNOT7,EEF1A1,NFIA,RAB1A,XPR1,ITGB5,VAPA,SLC7A1,WWP1,TMEM41B,ATG5,CHMP2A,CD81,DYN…
GO:0019079	GO:BP	viral genome replication	56	0.000723421	3.14061	128	4930	21031	ADARB1,EIF2AK4,PRKN,ISG20,TARBP2,IFI16,CXCL8,PPID,DDX56,IFIT5,PPIE,PCBP2,RAD23A,DDX5,SMC6,LARP1,PPIA,TBC1D20,ILF3,ZC3HAV1,VCP,DDX3X,DEK,PDE12,EIF2AK2,MAVS,HACD3,BANF1,STOM,MPHOSPH8,CCNK,YTHDC2,CNOT7,EEF1A1,NFIA,VAPA,TMEM41B,ATG5,FAM111A,STAU1,ZC3H12A,N4BP1,ISG15,ZNFX1,TNIP1,PKN2,HMGA2,TRIM38,MX1,NR5A2,OASL,APOBEC3F,PLSCR1,SLPI,IFI27,APOBEC3G
GO:0019080	GO:BP	viral gene expression	46	0.00398264	2.39983	103	4930	21031	EIF2AK4,TARBP2,EIF3G,SSB,EIF3A,PARP16,CDK9,PCBP2,MCTS1,PTBP1,TARDBP,RRP1B,PSMC3,DHX9,SPCS1,SPCS3,DENR,CCNT1,MDFIC,EIF2D,PRMT1,SMARCA4,LARP7,PAIP1,ATG12,SP1,ST3GAL1,CSNK1A1,SP100,TAF11,ATG5,GALNT1,CSDE1,MGAT4B,MGAT5,ST6GALNAC3,RSF1,FURIN,HDAC1,PARP9,FUT8,ZFP36,HMGA2,JUN,MGAT4A,TRIM31
GO:0019081	GO:BP	viral translation	15	0.0102578	1.98895	21	4930	21031	EIF2AK4,EIF3G,SSB,EIF3A,PCBP2,MCTS1,PTBP1,DHX9,DENR,EIF2D,PAIP1,ATG12,ATG5,CSDE1,FURIN
GO:0019216	GO:BP	regulation of lipid metabolic process	56	0.0313672	1.50352	310	2130	21031	LONP2,CPT1A,NR3C1,GOLM1,MACROH2A1,NR1H2,IGF1R,PPP2R5A,STAT5B,NPC2,APPL2,NR1D2,RNF213,OPA3,ERLIN2,MTMR1,XBP1,ASAH1,MBOAT7,FBXW7,ACADVL,SCP2,PSAP,PRKCD,PDK3,TBL1XR1,MBTPS1,FMO4,ANGPTL4,KLHL25,MTMR3,RAB38,INSIG2,ZBTB20,EGR1,PPARD,PTGS2,ATP1A1,H6PD,ALK,SLC45A3,THRA,IL1B,PPARA,RORA,LSR,FGFR4,DKK3,C3,ORMDL3,HNF4A,HCAR1,ADRA2A,ABCB11,ADGRF1,CD74
GO:0019439	GO:BP	aromatic compound catabolic process	226	2.33573e-13	12.6316	587	4930	21031	TENT5A,PDE4D,PDE1A,SLIRP,ADAL,HMOX1,PCID2,VIM,PDE10A,PGAM1,EXOSC2,NT5M,RNASEH2C,SLC2A6,ITPA,UPF3A,DUT,ELAC2,NT5C,UPP1,EXOSC1,GDA,PFKM,EXOSC8,NPM1,EXOSC9,DKC1,PRXL2C,ISG20,XRN2,AFMID,APEX1,POP1,HINT1,KYNU,RNASEH2B,NTHL1,MRTO4,HNRNPAB,LSM4,IL6,BLVRA,NSUN2,HNRNPU,PNPT1,ZPR1,ENO1,SSB,NUDT1,NT5C3B,REXO4,EIF4A3,ELOC,NCBP1,GAPDH,ACAT1,NUDT5,HNRNPC,NUDT8,TPI1,EXOG,METTL16,SUCLG1,MAGOHB,UPF3B,TDG,HDAC4,ME…
GO:0019692	GO:BP	deoxyribose phosphate metabolic process	23	0.0275223	1.56032	42	4930	21031	RRM2,NT5M,DUT,DTYMK,NT5C,UPP1,GDA,NTHL1,DCK,TDG,SMUG1,RRM1,GUK1,RRM2B,NUDT15,UNG,TBPL1,DERA,DPYD,NEIL1,TYMP,UPP2,XDH
GO:0019752	GO:BP	carboxylic acid metabolic process	302	2.55782e-09	8.59213	899	4930	21031	SLC2A3,BCAT1,HAGHL,FABP5,HACD1,SNCA,GFPT2,SCD,AKR1C2,AKR1C1,ODC1,AADAT,UGDH,SLC5A6,PTGES,NANP,OSBPL6,ADI1,PFAS,ASS1,GSTO1,PGAM1,PSAT1,SLC27A5,SLC2A6,AKR1B1,CAV1,ECHS1,DLD,DLAT,CTPS1,SDHAF3,ELOVL2,GCLM,GRHPR,PFKM,FASN,SLC6A8,GOT1,HSD17B10,DCXR,GOT2,ARV1,PRXL2C,DBI,MDH2,ECI2,SORD,SLC7A11,AFMID,DEGS1,KYNU,CS,SREBF1,NDUFAB1,DLST,FH,GSTO2,IRS2,MID1IP1,ENO1,PPAT,ALDH3A2,PARK7,ERLIN1,PRMT3,GART,INSIG1,P…
GO:0019882	GO:BP	antigen processing and presentation	32	0.000177873	3.74989	115	2130	21031	YTHDF1,ATG5,EXT1,LNPEP,CALR,RAB6A,HLA-A,LGMN,MFSD6,IKBKB,ERAP1,MICB,HLA-E,HLA-F,TAPBP,HLA-C,HLA-B,CTSS,ICAM1,CTSH,HLA-DRB1,HLA-DQB1,HLA-DRB5,HLA-DOA,HLA-DQA2,HLA-DQA1,HLA-DPB1,HLA-DMB,HLA-DPA1,CTSE,HLA-DRA,CD74
GO:0019884	GO:BP	antigen processing and presentation of exogenous antigen	19	0.000119681	3.92198	47	2130	21031	LNPEP,HLA-A,LGMN,MFSD6,IKBKB,HLA-E,HLA-F,CTSS,HLA-DRB1,HLA-DRB5,HLA-DOA,HLA-DQA2,HLA-DQA1,HLA-DPB1,HLA-DMB,HLA-DPA1,CTSE,HLA-DRA,CD74
GO:0019886	GO:BP	antigen processing and presentation of exogenous peptide antigen via MHC class II	13	0.0023457	2.62973	28	2130	21031	LGMN,CTSS,HLA-DRB1,HLA-DRB5,HLA-DOA,HLA-DQA2,HLA-DQA1,HLA-DPB1,HLA-DMB,HLA-DPA1,CTSE,HLA-DRA,CD74
GO:0022616	GO:BP	DNA strand elongation	21	0.0314619	1.50222	37	4930	21031	GINS1,MCM4,MCM7,POLE3,PCNA,UCHL5,RFC3,MCRS1,INO80,POLD2,LIG3,NBN,POLA1,LIG1,RUVBL2,RFC4,DNA2,MCM3,POLE,YY1,INO80D
GO:0030048	GO:BP	actin filament-based movement	30	0.0257571	1.5891	129	2130	21031	MYO1B,ATP2A2,MYO5C,DLG1,ROCK1,RNF207,DSC2,DSG2,SNTA1,MYH9,ACTN4,PIK3CA,FGF12,TRPM4,FNBP1L,VIL1,JUP,ATP1A1,SYNE2,PKP2,MYO6,MYO5B,NEDD4L,MYH14,MYO1D,CACNA1D,MYO1E,DSP,KCNQ1,NOS1AP
GO:0030150	GO:BP	protein import into mitochondrial matrix	11	0.0286442	1.54296	20	2800	21031	TIMM17A,TIMM44,TIMM23,TOMM7,TIMM50,GRPEL1,TOMM40,DNAJC15,TIMM21,TOMM70,ROMO1
GO:0030865	GO:BP	cortical cytoskeleton organization	26	0.0416669	1.38021	51	4930	21031	RACGAP1,FHOD1,FHOD3,RHOG,ANLN,TLN1,NLGN1,ROCK2,PAFAH1B1,NCKAP1,WDR1,RAC1,CALR,DLG1,ROCK1,EPB41,RTKN,IKBKB,EZR,PLEC,PLS1,EPB41L1,VIL1,LLGL2,EHD2,TRPV4
GO:0030968	GO:BP	endoplasmic reticulum unfolded protein response	35	0.0420302	1.37644	77	4930	21031	DDRGK1,TBL2,EIF2S1,TMTC4,AGR2,DERL2,RHBDD2,PARP16,TMEM33,MBTPS2,RACK1,CREBZF,SELENOS,VCP,STC2,CREB3,EIF2AK2,ATF4,HERPUD1,ERO1A,NFE2L2,NCK1,XBP1,NCK2,PIK3R1,EIF2AK3,MBTPS1,PTPN2,BOK,PARP8,PPP1R15A,CREBRF,DAB2IP,BBC3,ATF3
GO:0031023	GO:BP	microtubule organizing center organization	65	0.000431563	3.36496	154	4930	21031	MPDZ,AURKA,HAUS2,WDR62,NPM1,RANBP1,CHORDC1,HAUS8,CENPJ,XRCC2,CCDC102B,CDK5RAP2,PLK1,UXT,CDK1,ODF2,CHEK1,NIN,E2F4,SASS6,SGO1,KIF11,CNTROB,CEP152,NEK2,NDEL1,SLC16A1,TRIM37,BRCA2,CEP135,BRCA1,CKAP5,FBXW5,CEP295,PLK4,HAUS1,CHMP5,GOLGA2,DCTN1,HAUS6,XPO1,NSFL1C,CNTLN,CETN3,SSX2IP,ROCK2,CHD3,PAFAH1B1,KIAA0753,CLASP1,CHMP2A,GADD45A,PLK2,SDCCAG8,CEP192,USP33,VPS4B,DZIP1,POC1B,STIL,CHMP4B,CCNL1,PATJ,PARD6B…
GO:0031163	GO:BP	metallo-sulfur cluster assembly	17	0.000121618	3.915	31	2800	21031	CIAPIN1,GLRX3,BOLA3,NFU1,NDUFAB1,ISCA1,HSPA9,CIAO2B,ISCA2,ISCU,GLRX5,CIAO1,CIAO2A,LYRM4,MMS19,ABCB7,HSCB
GO:0031397	GO:BP	negative regulation of protein ubiquitination	40	7.91621e-05	4.10148	76	4930	21031	CAV1,NXN,MAD2L1,BAG2,BEX3,ABL1,ARRB2,PARK7,RPS7,PRMT3,FBXO5,SQSTM1,DNAJA1,PLAA,GNL3L,PPIA,MAD2L2,RPS3,GTPBP4,RPL11,CDK5,WNK1,MARCHF7,CHP1,GCLC,ATG5,RPL23,TRIM44,N4BP1,ISG15,HSPA1A,DTX3L,CRY1,SENP2,SOX4,PER2,USP44,PRKCG,FYN,BEX1
GO:0031570	GO:BP	DNA integrity checkpoint signaling	60	0.000668139	3.17513	140	4930	21031	WDR76,EIF2AK4,CUL4A,NAE1,RAD51,CLSPN,DTL,THOC5,RPA2,RNASEH2B,CDC45,TIPIN,TIMELESS,RAD1,PLK1,TP53BP1,CDK1,CHEK1,ORC1,DONSON,MBTPS2,NBN,TIPRL,GTSE1,ATRIP,BRCA2,BRCA1,H2AX,PRKDC,RPS27L,FANCD2,BRIP1,USP28,RINT1,DNA2,CDT1,XPC,UIMC1,MSH2,MDM2,ATM,BLM,RFWD3,CDC14B,CDC5L,TAOK3,PLK2,BABAM2,NOP53,MAPK14,ATR,PML,DTX3L,MBTPS1,CRY1,FOXN3,PARP9,CDKN1B,NEK11,CAMSAP3
GO:0031647	GO:BP	regulation of protein stability	128	1.49393e-07	6.82567	324	4930	21031	SNCA,PRNP,AURKA,DDRGK1,ASPH,CRTAP,PFDN2,PFN1,HSPD1,NPM1,CCT5,PDCL3,CCT4,BAG1,PRKN,ATP1B3,HSPA8,RPAP3,TOMM7,BAG2,DPM3,SREBF1,BAG3,CCT3,CCT7,PIN1,PARK7,PHB2,CCT2,RPS7,CCT8,ANK2,PLK1,UXT,DAD1,TNIP2,GAPDH,ZSWIM7,POLR2E,NAA15,RAD23A,HSP90AA1,NCLN,TARDBP,GNL3L,APTX,CDK7,PTGES3,STXBP4,UTP25,TBRG1,ZNF207,TRIM37,SRC,CLU,DNAAF2,HCFC1,TCP1,PRKDC,PRKRA,SWSAP1,TAF9B,USP28,RUVBL2,SEC16A,DAZAP2,GTPBP4,RPL11,BTR…
GO:0032386	GO:BP	regulation of intracellular transport	104	1.7328e-05	4.76125	266	4930	21031	MAP1B,TXN,ASPH,CHCHD4,ANP32B,PRKN,AAAS,IPO5,ARV1,RAN,KIF20B,DENND10,PGAP1,BAG3,NSUN2,DYNC1H1,ZPR1,DERL2,PARK7,INSIG1,MSN,CDK1,PDCD5,NUP58,HSP90AA1,UBE2G2,SNAPIN,YWHAE,INPP5F,TARDBP,RDX,MAP2,FERMT1,CTDSPL2,CPSF6,DHX9,NDEL1,PCNT,SRC,RIPOR1,TBC1D20,MTMR2,SFN,UFM1,MDFIC,EIPR1,RBM22,MAP2K2,RINT1,ZFAND1,REEP5,NUP214,SNX12,NUP153,CDK5,XPO4,NUP54,TTC21B,XPO1,MAVS,NRDE2,WNK1,CEP290,MDM2,TPR,SUMO1,CHP1,SVI…
GO:0032388	GO:BP	positive regulation of intracellular transport	58	0.00303087	2.51843	139	4930	21031	ASPH,ANP32B,PRKN,IPO5,RAN,KIF20B,PGAP1,BAG3,DYNC1H1,ZPR1,MSN,CDK1,PDCD5,HSP90AA1,SNAPIN,YWHAE,TARDBP,RDX,MAP2,CTDSPL2,CPSF6,DHX9,PCNT,RIPOR1,TBC1D20,MTMR2,SFN,EIPR1,RBM22,ZFAND1,XPO4,MAVS,NRDE2,CEP290,MDM2,TPR,PPM1A,ICE1,MECP2,ANXA2,CD81,ZC3H12A,PSEN1,BORCS5,MAPK14,XBP1,EZR,SCP2,PIK3R1,PRKCD,SMAD3,TMEM30A,PTGS2,JUP,IL1B,EHD2,ABCA12,CDH1
GO:0032392	GO:BP	DNA geometric change	48	2.35266e-07	6.62844	86	4930	21031	GINS1,RFC2,MCM4,MCM7,MCM6,GINS2,RAD51,TWNK,RFC3,SSBP1,DTD1,HMGB1,DDX1,MCM5,GTF2H2C,FANCM,CDC45,GINS3,RFC5,HNRNPA2B1,RAD54B,HMGB3,SUB1,XRCC5,ZGRF1,DHX9,NBN,DHX30,ERCC3,POLQ,DDX11,BRIP1,RUVBL2,DDX3X,HMGB2,RFC4,DNA2,MCM3,RECQL,MTERF1,G3BP1,SETX,ZRANB3,CHD8,BLM,ERCC2,DHX36,NAV2
GO:0032479	GO:BP	regulation of type I interferon production	54	0.000739712	3.13094	122	4930	21031	POLR3F,POLR3G,DHX33,HSPD1,CHUK,PQBP1,IRAK1,TRIM65,DDX56,GAPDH,POLR3D,HSP90AA1,RNF135,POLR3C,UFD1,DHX9,ZCCHC3,POLA1,ZC3HAV1,TOMM70,TRAF3,DDX3X,RBX1,HMGB2,NPLOC4,G3BP1,MAVS,BANF1,UAP1,YY1,ATG12,TBK1,RNF216,ATG5,NMI,FLOT1,RIPK2,DHX36,ISG15,REL,IRF3,ILRUN,PTPRS,ARRDC4,RIOK3,STING1,DHX58,NLRC3,ZBTB20,TRIM38,SYK,DTX4,TRIM15,TLR2
GO:0032481	GO:BP	positive regulation of type I interferon production	37	0.00089931	3.04609	73	4930	21031	POLR3F,POLR3G,DHX33,HSPD1,CHUK,PQBP1,IRAK1,TRIM65,GAPDH,POLR3D,HSP90AA1,RNF135,POLR3C,DHX9,ZCCHC3,ZC3HAV1,TOMM70,TRAF3,DDX3X,HMGB2,G3BP1,MAVS,UAP1,TBK1,FLOT1,RIPK2,DHX36,ISG15,IRF3,ARRDC4,RIOK3,STING1,DHX58,ZBTB20,SYK,TRIM15,TLR2
GO:0032508	GO:BP	DNA duplex unwinding	42	3.98199e-05	4.3999	80	4930	21031	GINS1,RFC2,MCM4,MCM7,MCM6,GINS2,RAD51,TWNK,RFC3,SSBP1,DTD1,DDX1,MCM5,GTF2H2C,FANCM,CDC45,GINS3,RFC5,RAD54B,SUB1,XRCC5,ZGRF1,DHX9,NBN,DHX30,ERCC3,POLQ,DDX11,BRIP1,RUVBL2,DDX3X,RFC4,DNA2,MCM3,RECQL,G3BP1,SETX,CHD8,BLM,ERCC2,DHX36,NAV2
GO:0032528	GO:BP	microvillus organization	11	0.0190392	1.72035	24	2130	21031	NHERF1,FXYD5,EZR,USH1C,PLD1,PLS1,VIL1,KLF5,CDHR2,TNIK,ATP8B1
GO:0032530	GO:BP	regulation of microvillus organization	8	0.0209767	1.67826	13	2130	21031	EZR,USH1C,PLD1,PLS1,VIL1,KLF5,CDHR2,ATP8B1
GO:0032606	GO:BP	type I interferon production	54	0.000739712	3.13094	122	4930	21031	POLR3F,POLR3G,DHX33,HSPD1,CHUK,PQBP1,IRAK1,TRIM65,DDX56,GAPDH,POLR3D,HSP90AA1,RNF135,POLR3C,UFD1,DHX9,ZCCHC3,POLA1,ZC3HAV1,TOMM70,TRAF3,DDX3X,RBX1,HMGB2,NPLOC4,G3BP1,MAVS,BANF1,UAP1,YY1,ATG12,TBK1,RNF216,ATG5,NMI,FLOT1,RIPK2,DHX36,ISG15,REL,IRF3,ILRUN,PTPRS,ARRDC4,RIOK3,STING1,DHX58,NLRC3,ZBTB20,TRIM38,SYK,DTX4,TRIM15,TLR2
GO:0032608	GO:BP	interferon-beta production	31	0.00286009	2.54362	59	4930	21031	POLR3F,POLR3G,TRIM65,POLR3D,HSP90AA1,RNF135,POLR3C,DHX9,ZC3HAV1,TOMM70,TRAF3,DDX3X,HMGB2,MAVS,YY1,TBK1,RNF216,NMI,FLOT1,RIPK2,ISG15,REL,IRF3,PTPRS,ARRDC4,RIOK3,STING1,NLRC3,ZBTB20,TRIM38,TLR2
GO:0032648	GO:BP	regulation of interferon-beta production	31	0.00286009	2.54362	59	4930	21031	POLR3F,POLR3G,TRIM65,POLR3D,HSP90AA1,RNF135,POLR3C,DHX9,ZC3HAV1,TOMM70,TRAF3,DDX3X,HMGB2,MAVS,YY1,TBK1,RNF216,NMI,FLOT1,RIPK2,ISG15,REL,IRF3,PTPRS,ARRDC4,RIOK3,STING1,NLRC3,ZBTB20,TRIM38,TLR2
GO:0032728	GO:BP	positive regulation of interferon-beta production	23	0.0275223	1.56032	42	4930	21031	POLR3F,POLR3G,TRIM65,POLR3D,HSP90AA1,RNF135,POLR3C,DHX9,ZC3HAV1,TOMM70,DDX3X,HMGB2,MAVS,TBK1,FLOT1,RIPK2,ISG15,IRF3,ARRDC4,RIOK3,STING1,ZBTB20,TLR2
GO:0032787	GO:BP	monocarboxylic acid metabolic process	207	6.34393e-05	4.19764	629	4930	21031	HAGHL,FABP5,HACD1,SNCA,SCD,AKR1C2,AKR1C1,SLC5A6,PTGES,OSBPL6,PGAM1,SLC27A5,SLC2A6,AKR1B1,CAV1,ECHS1,DLD,DLAT,ELOVL2,GRHPR,PFKM,FASN,SLC6A8,HSD17B10,DCXR,ARV1,PRXL2C,DBI,ECI2,SORD,DEGS1,KYNU,SREBF1,NDUFAB1,IRS2,MID1IP1,ENO1,ALDH3A2,PARK7,ERLIN1,PRMT3,INSIG1,PDHB,PANK2,PDHA1,THEM4,GAPDH,ACAT1,CROT,NUDT8,TPI1,GSTM4,IDNK,PGD,ACAT2,ALDH1A1,CRAT,HDAC4,APOC1,PLAA,ACOT7,TYSND1,SLC25A17,LIAS,GPAM,ABHD12,T…
GO:0032790	GO:BP	ribosome disassembly	16	0.0115415	1.93774	36	2800	21031	ABCE1,MRPL58,RCHY1,MRRF,MTIF2,MCTS1,EIF4E2,SKIC8,RACK1,RNF14,MTIF3,DENR,HBS1L,EIF2D,GCN1,LTN1
GO:0033119	GO:BP	negative regulation of RNA splicing	18	0.0115214	1.9385	28	4930	21031	C1QBP,NPM1,HNRNPA2B1,RPS26,SRSF7,RBMX,PTBP1,RPS13,SRSF10,HNRNPK,SAP18,RNPS1,ACIN1,RBM42,TMBIM6,SRSF4,PTBP2,CELF4
GO:0033157	GO:BP	regulation of intracellular protein transport	61	0.0126493	1.89793	154	4930	21031	TXN,ASPH,CHCHD4,ANP32B,IPO5,RAN,KIF20B,BAG3,ZPR1,DERL2,PARK7,INSIG1,CDK1,PDCD5,NUP58,HSP90AA1,UBE2G2,YWHAE,TARDBP,FERMT1,CTDSPL2,NDEL1,PCNT,RIPOR1,SFN,UFM1,MDFIC,RBM22,ZFAND1,CDK5,XPO4,NUP54,XPO1,MAVS,CEP290,MDM2,TPR,SUMO1,CHP1,SVIP,PPM1A,ICE1,UBAC2,PTPN14,SP100,CD81,ZC3H12A,PSEN1,MAPK14,XBP1,PIK3R1,PRKCD,SMAD3,TMEM30A,PTGS2,JUP,ARHGAP44,IL1B,SH3TC2,IFI27,CDH1
GO:0033260	GO:BP	nuclear DNA replication	24	0.0035663	2.44778	41	4930	21031	GINS1,MCM4,PCNA,MCM6,RAD51,DBF4,CDC45,TIPIN,TK1,ZMPSTE24,GINS3,INO80,DONSON,BRCA2,POLA1,LIG1,CDC7,DNA2,CDT1,MCM3,DBF4B,RTF2,BLM,ATRX
GO:0033619	GO:BP	membrane protein proteolysis	21	0.000626622	3.20299	61	2130	21031	NCSTN,APH1B,PSEN1,SPPL3,HM13,ROCK1,ERAP1,LRIG2,MBTPS1,DAG1,FURIN,MYH9,TSPAN15,TIMP2,ADAM10,ADAM9,ADAM8,IL1B,CTSH,MMP7,ADRA2A
GO:0034101	GO:BP	erythrocyte homeostasis	57	0.0157461	1.80283	142	4930	21031	HMOX1,SLC25A5,G6PD,PRDX1,ZFPM1,KLF2,RACGAP1,LDB1,HSPA9,NCAPG2,SFXN1,RPS14,EPAS1,RPS24,TMEM14C,LYAR,DIAPH3,JMJD6,HIPK2,FECH,PRKDC,PRMT1,ATP5IF1,SLC25A38,HMGB2,CHMP5,B2M,ACIN1,GPI,HSCB,TMOD3,RPS19,KMT2E,STAT5B,ERCC2,MAPK14,BRD1,SMAP1,INHBA,ISG15,HSPA1A,CDK6,ETS1,PTPN2,TGFBR3,MED1,AXL,ZFP36,STAT3,THRA,CFLAR,VEGFA,PLA2G10,FOXO3,RAC2,KCNQ1,RHEX
GO:0034220	GO:BP	monoatomic ion transmembrane transport	145	0.0236954	1.62534	1013	2130	21031	MT-CO2,TMBIM6,MT-CO3,TMEM165,CLCN3,MT-CO1,ANK3,WWP1,CLIC1,SLC25A37,NNT,DIAPH1,ATG5,ATP6V0A1,SLC17A5,TRPC1,ANXA2,ATP2A2,ERO1A,SLC26A3,SLMAP,PSEN1,PPP3CB,MICU1,DLG1,ATP6AP2,AHNAK,WWP2,SLC25A23,PKD2L2,NHERF1,MAGT1,TMSB4X,CYB5A,TMC7,CLDN16,ATP6V1H,FXYD5,TPCN1,SLC9A8,TSPAN13,SLC39A11,RNF207,UTRN,ATP1B1,GABRE,PML,MCU,NIPAL3,OXSR1,SLC12A7,CAB39,SLC8B1,CYBA,ATP13A3,WNK2,P2RX4,SNTA1,SESTD1,SLC26A8,NIPSNAP…
GO:0034248	GO:BP	regulation of amide metabolic process	189	9.51343e-17	16.0217	439	4930	21031	C1QBP,SNCA,NSUN5,VIM,NOLC1,PRNP,ABCE1,PGAM1,EIF2AK4,UPF3A,EIF2B2,MPV17L2,TCOF1,NPM1,EIF5AL1,RPL38,DHX29,NCL,EIF5A,BZW1,EIF2S1,EIF5A2,SLC7A11,TARBP2,NGDN,RPS9,EIF5,DDX1,IL6,ELP1,PUS7,CDC123,IFRD2,GEMIN5,HNRNPU,PIN1,SSB,RCC1L,RBM3,RPS14,EIF4A3,PARP16,NCBP1,MTIF2,OTUD6B,GAPDH,METTL8,MRPS27,EIF4H,METTL5,PUM3,RPUSD4,RPL10,RMND1,MTPN,UPF3B,MRPL13,LARP4,EIF4E2,MTG1,METTL3,PPP1CA,PCIF1,SRP9,TRMT10C,ELP6,…
GO:0034249	GO:BP	negative regulation of amide metabolic process	64	0.000445228	3.35142	151	4930	21031	PRNP,EIF2AK4,NCL,EIF2S1,PUS7,IFRD2,PIN1,EIF4A3,PARP16,OTUD6B,GAPDH,MRPL13,EIF4E2,PCIF1,SRP9,DHFR,RACK1,CNOT9,INPP5E,LARP1,ORMDL1,EIF4E,ILF3,CLU,RPS3,TOB1,RIDA,DDX3X,EIF3E,UNK,EIF2AK2,TPR,CAPRIN1,CSNK2A1,CNOT10,SAMD4A,YBX1,ATF4,EIF4EBP2,LSM14A,CALR,RTN3,DHX36,IGF2BP3,ROCK1,AGO1,ENC1,FXR1,PML,EIF2AK3,TNRC6B,XRN1,ZFP36,IGF2BP1,RARA,NTRK2,BANK1,IGF2BP2,CP,CELF4,ORMDL3,DAPK1,GRB7,IGFBP5
GO:0034250	GO:BP	positive regulation of amide metabolic process	75	1.31176e-06	5.88215	166	4930	21031	C1QBP,NSUN5,VIM,EIF2AK4,UPF3A,MPV17L2,NPM1,EIF5AL1,DHX29,EIF5A,EIF5A2,IL6,CDC123,HNRNPU,SSB,RCC1L,RBM3,EIF4A3,OTUD6B,METTL8,MRPS27,METTL5,RPUSD4,RMND1,UPF3B,LARP4,METTL3,PCIF1,TRMT10C,ELAVL1,LARP1,DHX9,POLR2G,EEF2,NIBAN1,EIF4G2,PYM1,UQCC2,CLU,PRKDC,FASTKD2,RPS27L,PRMT1,DDX3X,LARP6,EIF3E,USP16,ROCK2,PAIP1,SAMD4A,MYC,CTIF,SP1,PKM,YBX1,YTHDF1,CSDE1,NFE2L2,LARP4B,NCK1,DHX36,EFNA1,NCK2,FXR1,PRKCD,PRR1…
GO:0034501	GO:BP	protein localization to kinetochore	11	0.000443417	3.35319	15	2800	21031	CHAMP1,KNL1,AURKB,BUB3,SPDL1,ZWILCH,CDK1,TTK,KNTC1,IK,TRAPPC12
GO:0034508	GO:BP	centromere complex assembly	19	0.00180321	2.74395	28	4930	21031	CENPX,HJURP,CENPF,CENPE,DLGAP5,CENPK,CENPH,MIS12,MIS18A,CENPI,CENPP,CENPA,CENPO,KNTC1,RNF4,TRAPPC12,CENPC,ITGB3BP,SENP6
GO:0034614	GO:BP	cellular response to reactive oxygen species	58	0.0191625	1.71755	146	4930	21031	SLC8A1,PPIF,GLRX2,TXN,PRDX1,PCNA,NQO1,MPV17L2,PRDX3,KLF2,CHUK,BNIP3,SOD1,ABL1,IL6,SOD2,PARK7,CDK1,SQSTM1,MPV17,DHFR,RACK1,AIFM1,SRC,FANCC,RPS3,EZH2,ROMO1,SETX,MDM2,RHOB,ERCC6L2,ATM,PRDX5,PAWR,STAT6,NFE2L2,ANKZF1,EGFR,NET1,MAP3K5,MAPK3,PRKCD,FOS,FER,MET,MAPK8,AXL,FOXP1,JUN,EDN1,FOXO3,PDGFD,PTPRK,MAPK13,FYN,CAT,SOD3
GO:0034620	GO:BP	cellular response to unfolded protein	42	0.00387415	2.41182	91	4930	21031	DDRGK1,HSPD1,PRKN,TBL2,EIF2S1,BAG3,TMTC4,AGR2,DERL2,RHBDD2,PARP16,TMEM33,MBTPS2,RACK1,CREBZF,SELENOS,VCP,STC2,CREB3,EIF2AK2,ATF4,TMBIM6,HERPUD1,DAXX,ERO1A,NFE2L2,NCK1,XBP1,HSPA1A,NCK2,PIK3R1,EIF2AK3,MBTPS1,PTPN2,OPTN,BOK,PARP8,PPP1R15A,CREBRF,DAB2IP,BBC3,ATF3
GO:0034655	GO:BP	nucleobase-containing compound catabolic process	212	5.60934e-15	14.2511	526	4930	21031	TENT5A,PDE4D,PDE1A,SLIRP,ADAL,PCID2,VIM,PDE10A,PGAM1,EXOSC2,NT5M,RNASEH2C,SLC2A6,ITPA,UPF3A,DUT,ELAC2,NT5C,UPP1,EXOSC1,GDA,PFKM,EXOSC8,NPM1,EXOSC9,DKC1,PRXL2C,ISG20,XRN2,APEX1,POP1,HINT1,RNASEH2B,NTHL1,MRTO4,HNRNPAB,LSM4,IL6,NSUN2,HNRNPU,PNPT1,ZPR1,ENO1,SSB,NUDT1,NT5C3B,REXO4,EIF4A3,ELOC,NCBP1,GAPDH,ACAT1,NUDT5,HNRNPC,NUDT8,TPI1,EXOG,METTL16,SUCLG1,MAGOHB,UPF3B,TDG,HDAC4,METTL3,ACOT7,TARDBP,DIS3L…
GO:0034976	GO:BP	response to endoplasmic reticulum stress	91	5.76192e-06	5.23943	220	4930	21031	DDRGK1,EIF2AK4,PRKN,TBL2,EIF2S1,ABL1,CXCL8,AUP1,TMTC4,AGR2,SEC61B,DERL2,RHBDD2,PARK7,TMX1,PARP16,UBQLN1,UBE2G2,TMEM33,TARDBP,MBTPS2,TMEM117,CCDC47,RACK1,UFD1,AIFM1,NIBAN1,CREBZF,CLU,UFM1,SELENOS,VCP,DDX3X,STC2,SEC16A,CREB3,TMEM258,NPLOC4,EDEM3,EIF2AK2,TRAF2,FAF2,ATG10,SVIP,UBAC2,ATF4,TMBIM6,HERPUD1,ERP29,CEBPB,SERINC3,NR1H2,ATP2A2,FLOT1,AFF4,PDIA4,ERO1A,NFE2L2,NCK1,RNF5,HM13,XBP1,HSP90B1,DNAJB12,…
GO:0035023	GO:BP	regulation of Rho protein signal transduction	27	0.000202662	3.69323	88	2130	21031	CSNK1A1,RALBP1,ADGRG1,RAC1,FLOT1,BCR,NET1,MET,CDC42SE2,OPHN1,AKAP13,NRP1,ARHGEF28,DLC1,ARHGAP42,ROBO1,ARHGEF3,EPS8,EPS8L1,F11R,EPS8L2,ITGA3,PRAG1,PLXNB1,ARHGDIB,ERBB2,GPR35
GO:0035088	GO:BP	establishment or maintenance of apical/basal cell polarity	20	0.000844337	3.07348	57	2130	21031	ARF4,WDR1,DLG3,DLG1,NHERF1,PALS1,MTCL1,ERBIN,EZR,PARD3B,OPHN1,PRKCI,PATJ,LLGL2,SYNE4,PTK7,PARD6B,CAMSAP3,CRB3,OOEP
GO:0035633	GO:BP	maintenance of blood-brain barrier	14	0.0251123	1.60011	38	2130	21031	LAMC1,VCL,MBP,PTGS2,SLC12A2,CLDN1,VEGFA,LAMA2,F11R,TJP3,LSR,OCLN,CLDN3,SLC1A1
GO:0035966	GO:BP	response to topologically incorrect protein	60	0.0104277	1.98181	150	4930	21031	DDRGK1,HSPD1,PRKN,TBL2,HSPA8,EIF2S1,BAG3,TMTC4,AGR2,DERL2,RHBDD2,PARP16,HSP90AA1,DNAJA1,RNF126,TMEM33,KLHL15,MBTPS2,RACK1,HSPH1,CREBZF,AKIRIN2,CLU,HSPA4,UBE2J2,TOR1B,SELENOS,VCP,STC2,CREB3,EDEM3,EIF2AK2,HSPB1,DNAJB14,HSP90AB1,FAF2,ATF4,TMBIM6,HERPUD1,DAXX,ERO1A,NFE2L2,NCK1,STT3B,XBP1,DNAJB12,HSPA1A,NCK2,PIK3R1,EIF2AK3,MBTPS1,PTPN2,OPTN,BOK,PARP8,PPP1R15A,CREBRF,DAB2IP,BBC3,ATF3
GO:0035967	GO:BP	cellular response to topologically incorrect protein	47	0.00101163	2.99498	102	4930	21031	DDRGK1,HSPD1,PRKN,TBL2,EIF2S1,BAG3,TMTC4,AGR2,DERL2,RHBDD2,PARP16,RNF126,TMEM33,KLHL15,MBTPS2,RACK1,CREBZF,AKIRIN2,SELENOS,VCP,STC2,CREB3,EIF2AK2,DNAJB14,ATF4,TMBIM6,HERPUD1,DAXX,ERO1A,NFE2L2,NCK1,XBP1,DNAJB12,HSPA1A,NCK2,PIK3R1,EIF2AK3,MBTPS1,PTPN2,OPTN,BOK,PARP8,PPP1R15A,CREBRF,DAB2IP,BBC3,ATF3
GO:0036261	GO:BP	7-methylguanosine cap hypermethylation	7	0.0124004	1.90657	8	2800	21031	SNRPB,SNRPE,SNRPG,SNRPF,SNRPD1,SNRPD2,TGS1
GO:0036297	GO:BP	interstrand cross-link repair	18	0.00236147	2.62682	40	2800	21031	CENPX,NEIL3,RAD51,DCLRE1A,FAN1,FANCM,XPA,FANCB,FANCC,FANCI,FANCD2,FANCA,VCP,FAAP24,RAD51AP1,FANCL,ERCC6L2,RFWD3
GO:0038061	GO:BP	non-canonical NF-kappaB signal transduction	31	0.00304759	2.51604	123	2130	21031	RC3H1,UACA,NMI,SASH1,CALR,CREBBP,TSPAN6,ZC3H12A,TRIM44,TAB2,EGFR,APP,REL,RTKN2,TNFRSF10B,CPNE1,TAB3,LITAF,ACTN4,NLRC3,ALK,EDN1,IL1B,TCIM,NR3C2,BIRC3,NLRP2,LGALS9,TRIM15,TLR2,TNFSF14
GO:0039531	GO:BP	regulation of cytoplasmic pattern recognition receptor signaling pathway	46	0.00761778	2.11817	105	4930	21031	C1QBP,CAV1,AURKB,DHX33,HSPA8,HMGB1,TARBP2,PARP1,STMP1,ZDHHC12,UBQLN1,PCBP2,PPP6C,UFD1,SRC,ZCCHC3,PRKDC,ZC3HAV1,DDX3X,NPLOC4,EIF2AK2,MAVS,BANF1,NAGK,CSNK1A1,FLOT1,TSPAN6,NOP53,LAMP2,ERBIN,HSPA1A,MAPK8,DDX60,PUM1,PTPRS,RIOK3,DHX58,NLRC3,GRAMD4,OASL,PELI1,RAB7B,BIRC3,GBP2,TRIM15,TRIM31
GO:0042552	GO:BP	myelination	60	0.0275728	1.55952	154	4930	21031	PMP22,CNTN1,NSUN5,EIF2B2,GPC1,KIF14,DEGS1,SOD1,HRAS,ZPR1,ANK2,HYCC1,CTSC,ORMDL1,MTMR2,EIF2B4,CLU,GNPAT,MARVELD1,MAP2K2,LPIN1,CYFIP1,ADAM22,GRB2,NCSTN,HEXB,CMTM8,ERCC2,DLG1,SBF2,PALS1,MAPK3,B4GALT5,EIF2AK3,ADGRG6,DAG1,PLEC,FIG4,RARB,MBP,PLLP,TYMP,SERINC5,RARA,NTRK2,ITGB4,SH3TC2,ERBB3,TMEM163,FA2H,NCMAP,TNFRSF21,ORMDL3,ERBB2,TSPAN2,BCAS1,EGR2,PTPRZ1,TLR2,MAL2
GO:0042559	GO:BP	pteridine-containing compound biosynthetic process	9	0.0328492	1.48348	14	2800	21031	PTS,GART,MTHFD1,PCBD2,ATIC,DHFR,SPR,QDPR,MTHFD1L
GO:0042770	GO:BP	signal transduction in response to DNA damage	81	5.8436e-05	4.23332	197	4930	21031	WDR76,EIF2AK4,CUL4A,RAD51,CLSPN,COPS3,NPM1,DTL,THOC5,RPA2,ABL1,RNASEH2B,TIPIN,ZMPSTE24,RAD1,PLK1,TP53BP1,CDK1,CHEK1,DONSON,MBTPS2,DDX5,NBN,TIPRL,GTSE1,SMYD2,ATRIP,PSMD10,BRCA2,HIPK2,SPRED2,BRCA1,H2AX,PRKDC,KMT5A,MAD2L2,RPS27L,PPM1D,FANCD2,SPRED1,BRIP1,USP28,RINT1,XPC,UIMC1,ZNHIT1,MSH2,MDM2,MARCHF7,ATM,GRB2,BLM,RFWD3,ATRX,SP100,CDC14B,CDC5L,TAOK3,GADD45A,PLK2,BABAM2,NOP53,PTTG1IP,MAPK14,MAPK3,ATR,…
GO:0042797	GO:BP	tRNA transcription by RNA polymerase III	8	0.00815759	2.08844	10	2800	21031	POLR2L,GTF3C6,POLR3D,GTF3C5,GTF3C4,GTF3C2,GTF3C1,POLR2F
GO:0043043	GO:BP	peptide biosynthetic process	354	5.55567e-44	43.2553	752	4930	21031	C1QBP,MRPL41,NSUN5,MRPS26,VIM,NOLC1,MRPL36,RPL35,ABCE1,EIF2AK4,CARS2,GADD45GIP1,UPF3A,MRPS21,MRPS7,MRPL55,MRPS18C,MRPS23,MRPL58,RPL36AL,EEF1B2,RPL41,EIF2B2,DHX33,GCLM,MRPL9,MRPL52,MRPS34,GATC,MPV17L2,RPS15,MRPL24,RPS28,EIF3J,TCOF1,NPM1,EIF5AL1,RPL38,MRPL21,MRPL39,RPL26L1,MRPL57,DHX29,MRPL27,RPS23,RPL36,NCL,EIF5A,MRPL15,RPL7A,ELOF1,MRPL35,RPS25,RPS29,BZW1,RCHY1,DRG2,EIF2S1,EIF5A2,MRPL43,SLC7A11,HA…
GO:0043087	GO:BP	regulation of GTPase activity	81	0.00146272	2.83484	210	4930	21031	EPHA5,RASA3,DOCK11,CHN1,DOCK10,ITGB1BP1,SYDE1,RGS10,SOD1,HRAS,RAB11FIP2,PIN1,GNB5,RAPGEF1,GAPVD1,RRP1B,RDX,FERMT2,RACK1,RHOG,RIPOR2,WDR41,NDEL1,ARHGEF7,RIPOR1,TBC1D20,LARS1,ZC3H15,CRK,TBC1D7,STMN1,EZH2,CAV2,WNK1,RAP1GDS1,RALBP1,RAP1A,GNAS,EFNA5,DOCK7,MMUT,RALGAPB,BCR,ARHGEF16,EVI5,SNX13,NET1,SNX18,SIPA1L1,TIAM2,MET,DVL3,TIAM1,ARFGEF1,RASAL2,PTK2,RASA2,PICALM,ITGA6,TBC1D15,USP6NL,CDKL5,ARHGAP42,AR…
GO:0043248	GO:BP	proteasome assembly	11	0.000443417	3.35319	15	2800	21031	PSMG1,POMP,PSMG4,PSMD11,PSMD5,OTUD6B,ECPAS,PSMG3,SEM1,PSMD10,PSMG2
GO:0043297	GO:BP	apical junction assembly	23	0.00305163	2.51547	77	2130	21031	WDR1,CTNNA1,POF1B,VCL,DLG1,ROCK1,CLDN16,IKBKB,PKN2,MARVELD2,AFDN,MICALL2,CLDN4,CLDN1,F11R,PRKCH,MPP7,OCLN,CLDN23,CLDN10,CLDN3,GRHL2,MARVELD3
GO:0043393	GO:BP	regulation of protein binding	60	0.000139654	3.85495	135	4930	21031	ADD2,AURKA,CAV1,AURKB,ZFPM1,ITGB1BP1,PRKN,NES,RAN,BAG2,ABL1,ARRB2,PIN1,PARK7,IDE,PLK1,PRMT7,HDAC4,SNAPIN,PPP1CA,STYX,GNL3L,MAP2,RACK1,PSME3IP1,HIPK2,LRPAP1,CRK,DDX11,RPL11,B2M,GOLGA2,GTF2F1,TMBIM6,NMD3,ANXA2,ATP2A2,FLOT1,PSEN1,RIPK2,SPPL3,USP33,APP,TCF7L2,ROCK1,EPB41,STK3,PRKCD,MAPK8,DTX3L,TIAM1,NRP1,STING1,DISC1,HIP1R,PTPRF,CARD16,SLPI,PCSK9,ADRB2
GO:0043413	GO:BP	macromolecule glycosylation	50	0.000125033	3.90298	223	2130	21031	TMEM165,ST3GAL1,MLEC,EXT1,GALNT1,GFPT1,TMTC2,DDOST,RPN2,MGAT4B,NUS1,RPN1,PSEN1,EXT2,MAN1A2,STT3B,MGAT5,ST6GALNAC3,MAGT1,VEGFB,B4GALT4,B4GALT5,FUT10,TMEM59,ARFGEF1,C1GALT1,GALNT12,FUT2,EXTL3,FUT8,GALNT5,TRAK1,B3GALNT1,B3GALT1,ACER2,RAMP1,MGAT4A,B3GNT3,GCNT3,CRPPA,B3GNT7,B3GALT4,GALNT3,FUT9,FUT3,LARGE2,ST8SIA3,MGAT3,MAN1A1,GCNT4
GO:0043436	GO:BP	oxoacid metabolic process	304	2.22629e-08	7.65242	921	4930	21031	SLC2A3,BCAT1,PAPSS2,HAGHL,FABP5,HACD1,SNCA,GFPT2,SCD,AKR1C2,AKR1C1,ODC1,AADAT,UGDH,SLC5A6,PTGES,NANP,OSBPL6,ADI1,PFAS,ASS1,GSTO1,PGAM1,PSAT1,SLC27A5,SLC2A6,AKR1B1,CAV1,ECHS1,DLD,DLAT,CTPS1,SDHAF3,ELOVL2,GCLM,GRHPR,PFKM,FASN,SLC6A8,GOT1,HSD17B10,DCXR,GOT2,ARV1,PRXL2C,DBI,MDH2,ECI2,SORD,SLC7A11,AFMID,DEGS1,KYNU,CS,SREBF1,NDUFAB1,DLST,FH,GSTO2,IRS2,MID1IP1,ENO1,PPAT,ALDH3A2,PARK7,ERLIN1,PRMT3,GART,I…
GO:0043484	GO:BP	regulation of RNA splicing	80	6.18472e-06	5.20868	186	4930	21031	NOVA1,C1QBP,UPF3A,NPM1,NCL,PQBP1,HNRNPU,ZPR1,RBM3,SLC38A2,HNRNPA2B1,RPS26,NCBP1,METTL16,SRSF7,RBMX,UPF3B,PTBP1,RPS13,RRP1B,JMJD6,TADA1,NSRP1,HNRNPF,CLNS1A,DDX5,EIF1,SRSF3,SF3B5,HNRNPH1,DAZAP1,SRSF10,HNRNPK,SF3B4,ENY2,HNRNPH3,SMU1,RBM22,SAP18,USP22,RNPS1,FUS,SUPT7L,HNRNPLL,THRAP3,GRSF1,SF1,SRRM1,RBM25,SON,ACIN1,LARP7,SETX,FAM50A,PUF60,SUPT20H,RBM42,TRRAP,TMBIM6,SRSF4,MBNL2,SUPT3H,ATXN7,YTHDC1,AHNA…
GO:0043487	GO:BP	regulation of RNA stability	75	0.000627653	3.20228	187	4930	21031	TENT5A,PCID2,VIM,EXOSC2,EXOSC8,NPM1,EXOSC9,DKC1,APEX1,NSUN2,HNRNPU,PNPT1,NT5C3B,HNRNPC,METTL16,METTL3,TARDBP,ZC3H14,PHAX,CNOT9,ELAVL1,LARP1,DHX9,FASTKD1,POLR2G,NAF1,ALKBH5,FASTKD2,MLH1,RC3H2,TOB1,RIDA,FUS,THRAP3,PDE12,TAF15,DIS3,NRDE2,ROCK2,TRAF2,CAPRIN1,PAIP1,CNOT10,SAMD4A,CNOT7,YBX1,RC3H1,ZCCHC17,YTHDF1,CSDE1,FTO,ZC3H12A,YTHDC1,MOV10,LARP4B,MAPK14,DHX36,TUT4,IGF2BP3,RBM47,ROCK1,DXO,MAPKAPK2,FXR…
GO:0043488	GO:BP	regulation of mRNA stability	69	0.00301868	2.52018	174	4930	21031	TENT5A,PCID2,VIM,EXOSC2,EXOSC8,NPM1,EXOSC9,APEX1,HNRNPU,PNPT1,NT5C3B,HNRNPC,METTL16,METTL3,TARDBP,ZC3H14,CNOT9,ELAVL1,LARP1,DHX9,FASTKD1,POLR2G,ALKBH5,FASTKD2,MLH1,RC3H2,TOB1,RIDA,FUS,THRAP3,PDE12,TAF15,DIS3,NRDE2,ROCK2,TRAF2,CAPRIN1,PAIP1,CNOT10,SAMD4A,CNOT7,YBX1,RC3H1,YTHDF1,CSDE1,FTO,ZC3H12A,YTHDC1,MOV10,LARP4B,MAPK14,DHX36,TUT4,IGF2BP3,RBM47,ROCK1,MAPKAPK2,FXR1,PRKCD,TNRC6B,NORAD,PUM1,ZFP36L2…
GO:0043603	GO:BP	amide metabolic process	502	1.71197e-45	44.7665	1194	4930	21031	ST8SIA4,CTSL,C1QBP,HACD1,SNCA,MRPL41,NSUN5,MRPS26,VIM,NOLC1,MRPL36,AADAT,SLC5A6,B4GALNT1,NANP,PRNP,ASS1,GSTO1,RPL35,GLRX2,ABCE1,PGAM1,G6PD,EIF2AK4,CARS2,GADD45GIP1,UPF3A,MRPS21,MRPS7,DLD,DLAT,MRPL55,MRPS18C,MRPS23,MRPL58,RPL36AL,PPT1,EEF1B2,RPL41,EIF2B2,NT5C,ELOVL2,DHX33,GCLM,MRPL9,MRPL52,GDA,MRPS34,GATC,MPV17L2,RPS15,MRPL24,RPS28,EIF3J,TCOF1,NPM1,EIF5AL1,RPL38,MRPL21,MRPL39,RPL26L1,MRPL57,DHX29,…
GO:0043604	GO:BP	amide biosynthetic process	399	7.62468e-44	43.1178	887	4930	21031	ST8SIA4,C1QBP,HACD1,SNCA,MRPL41,NSUN5,MRPS26,VIM,NOLC1,MRPL36,B4GALNT1,NANP,ASS1,RPL35,ABCE1,EIF2AK4,CARS2,GADD45GIP1,UPF3A,MRPS21,MRPS7,DLD,DLAT,MRPL55,MRPS18C,MRPS23,MRPL58,RPL36AL,PPT1,EEF1B2,RPL41,EIF2B2,ELOVL2,DHX33,GCLM,MRPL9,MRPL52,MRPS34,GATC,MPV17L2,RPS15,MRPL24,RPS28,EIF3J,TCOF1,NPM1,EIF5AL1,RPL38,MRPL21,MRPL39,RPL26L1,MRPL57,DHX29,MRPL27,RPS23,RPL36,NCL,EIF5A,MRPL15,RPL7A,ELOF1,MRPL35,…
GO:0044255	GO:BP	cellular lipid metabolic process	308	0.00011446	3.94135	1005	4930	21031	ST8SIA4,AKR1B10,GPAT3,FABP5,HACD1,SCCPDH,SNCA,SCD,EFR3B,AKR1C2,AKR1C1,TMEM38B,PGP,PTGES,B4GALNT1,SCARB1,MPDU1,DGKD,SLC27A5,CREM,AKR1B1,CAV1,SOCS2,ECHS1,SLC44A1,PPT1,ELOVL2,PIP4P2,FASN,PTDSS1,HSD17B10,GLTP,ARV1,DOLPP1,DBI,ECI2,DGKG,DEGS1,PGAP1,DPM3,SREBF1,NDUFAB1,IRS2,MID1IP1,COQ2,ALDH3A2,IMPA1,ERLIN1,ZMPSTE24,NSMAF,PHB2,PRMT3,INSIG1,PANK2,THEM4,ACAT1,SRD5A1,HYCC1,SOCS4,CROT,PMVK,NUDT8,PDSS1,SLC30…
GO:0044270	GO:BP	cellular nitrogen compound catabolic process	221	1.02241e-13	12.9904	567	4930	21031	TENT5A,PDE4D,PDE1A,SLIRP,ADAL,HMOX1,PCID2,VIM,PDE10A,PGAM1,EXOSC2,NT5M,RNASEH2C,SLC2A6,ITPA,UPF3A,DUT,ELAC2,NT5C,UPP1,EXOSC1,GDA,PFKM,EXOSC8,NPM1,EXOSC9,DKC1,PRXL2C,ISG20,XRN2,AFMID,APEX1,POP1,HINT1,KYNU,RNASEH2B,NTHL1,MRTO4,HNRNPAB,LSM4,IL6,BLVRA,NSUN2,HNRNPU,PNPT1,ZPR1,ENO1,SSB,NUDT1,NT5C3B,REXO4,EIF4A3,ELOC,NCBP1,GAPDH,ACAT1,NUDT5,HNRNPC,NUDT8,TPI1,EXOG,METTL16,SUCLG1,MAGOHB,UPF3B,TDG,HDAC4,ME…
GO:0044283	GO:BP	small molecule biosynthetic process	195	0.000148591	3.82801	592	4930	21031	BCAT1,RFK,FABP5,HACD1,SNCA,SCD,ADAL,UGDH,PGP,PTGES,NANP,OSBPL6,ADI1,ASS1,SLC25A11,PGAM1,G6PD,PSAT1,SLC27A5,AKR1B1,DTYMK,SDHAF3,ELOVL2,FASN,PTS,WDR5,GOT1,HSD17B10,COQ4,GOT2,ARV1,MDH2,SORD,DEGS1,KYNU,SOD1,SREBF1,NDUFAB1,SLC35B4,MID1IP1,ENO1,COQ2,IMPA1,PARK7,TK1,PRPS1,ERLIN1,PRMT3,INSIG1,NLN,DHCR7,PMVK,PDSS1,CAD,NSDHL,TPI1,GSTM4,PGD,ALDH1A1,MTHFD1,PCBD2,ALDH18A1,APOC1,ACOT7,COQ3,MBTPS2,ASNSD1,HPRT1,…
GO:0044403	GO:BP	biological process involved in symbiotic interaction	114	0.000997053	3.00128	319	4930	21031	CTSL,LGALS1,FN1,SCARB1,EIF2AK4,CAV1,FASN,HSPD1,PRKN,SIVA1,HMGB1,THOC5,CXCL8,CD55,PPID,IDE,DDX56,CDK1,CDK9,GAPDH,THOC3,EXOC2,RPSA,KPNA3,TARDBP,RRP1B,PSMC3,SMC6,PPIA,TUSC2,FUCA2,SRC,EEA1,TBC1D20,ILF3,CCNT1,BSG,SMARCA4,CHMP5,NUP153,ROMO1,SLC3A2,SLC10A1,ROCK2,CAV2,STOM,CCNK,PAIP1,HSP90AB1,SAP30BP,YTHDC2,SP1,EEF1A1,XPR1,ITGB5,VAPA,SLC7A1,WWP1,TMEM41B,ZDHHC9,TAF11,CHMP2A,CD81,DYNLT1,ZC3H12A,IGF2R,CD46,…
GO:0044786	GO:BP	cell cycle DNA replication	26	0.00185705	2.73118	45	4930	21031	GINS1,MCM4,PCNA,MCM6,RAD51,ZPR1,DBF4,CDC45,TIPIN,TK1,ZMPSTE24,GINS3,FBXO5,INO80,DONSON,BRCA2,POLA1,LIG1,CDC7,DNA2,CDT1,MCM3,DBF4B,RTF2,BLM,ATRX
GO:0044843	GO:BP	cell cycle G1/S phase transition	60	0.00200439	2.69802	241	2800	21031	BCAT1,CDKN3,DDRGK1,TFDP1,RRM2,CUL4A,CDC25A,FHL1,CCNA2,KIF14,RPA2,LSM10,CENPJ,DBF4,PHB2,CDK1,PSME3,PPP6C,INO80,SMARCD1,SASS6,KANK2,BCL7B,PLRG1,RDX,CDK7,RRM1,STXBP4,GTSE1,RCC1,METTL13,RBL1,SMARCD2,CUL1,EIF4E,PRKDC,RPS27L,CDC7,EZH2,SMARCA4,DDX3X,CDC34,FAM83D,CCND3,POLE,BRD7,CUL4B,CPSF3,DPF2,UBE2E2,APPL1,MDM2,CTDSP1,KMT2E,ECD,MYC,SLFN11,ATM,ARID2,RFWD3
GO:0045005	GO:BP	DNA-templated DNA replication maintenance of fidelity	21	0.011156	1.95249	56	2800	21031	CENPX,PCNA,RAD51,FANCM,TIPIN,TIMELESS,PARP1,CDK9,DONSON,NBN,BRCA2,BRCA1,POLQ,DDX11,DNA2,POLE,MMS22L,ZRANB3,SLFN11,BLM,RFWD3
GO:0045069	GO:BP	regulation of viral genome replication	38	0.0300445	1.52224	85	4930	21031	ADARB1,ISG20,TARBP2,IFI16,CXCL8,PPID,IFIT5,PPIE,RAD23A,DDX5,LARP1,PPIA,ILF3,ZC3HAV1,DDX3X,PDE12,EIF2AK2,MAVS,HACD3,BANF1,MPHOSPH8,CNOT7,FAM111A,STAU1,N4BP1,ISG15,ZNFX1,TNIP1,PKN2,HMGA2,TRIM38,MX1,NR5A2,OASL,APOBEC3F,PLSCR1,SLPI,APOBEC3G
GO:0045116	GO:BP	protein neddylation	16	0.000270044	3.56857	29	2800	21031	COPS6,NAE1,COPS3,DCUN1D5,COPS9,GPS1,EPAS1,COPS8,COPS2,COPS4,COPS7A,DCUN1D2,COPS7B,RBX1,RPL11,DCUN1D4
GO:0045197	GO:BP	establishment or maintenance of epithelial cell apical/basal polarity	18	0.00405319	2.3922	52	2130	21031	ARF4,WDR1,DLG3,DLG1,NHERF1,PALS1,MTCL1,ERBIN,PARD3B,OPHN1,PRKCI,PATJ,LLGL2,SYNE4,PTK7,PARD6B,CAMSAP3,CRB3
GO:0045648	GO:BP	positive regulation of erythrocyte differentiation	12	0.0406268	1.39119	30	2130	21031	STAT5B,MAPK14,BRD1,SMAP1,INHBA,ISG15,HSPA1A,ETS1,MED1,STAT3,FOXO3,RHEX
GO:0045727	GO:BP	positive regulation of translation	68	1.67688e-07	6.7755	140	4930	21031	C1QBP,NSUN5,VIM,EIF2AK4,UPF3A,MPV17L2,NPM1,EIF5AL1,DHX29,EIF5A,EIF5A2,IL6,CDC123,HNRNPU,SSB,RCC1L,RBM3,EIF4A3,OTUD6B,METTL8,MRPS27,METTL5,RPUSD4,RMND1,UPF3B,LARP4,METTL3,PCIF1,TRMT10C,ELAVL1,LARP1,DHX9,POLR2G,EEF2,NIBAN1,EIF4G2,PYM1,UQCC2,PRKDC,FASTKD2,RPS27L,PRMT1,DDX3X,LARP6,EIF3E,USP16,PAIP1,SAMD4A,MYC,CTIF,PKM,YBX1,YTHDF1,CSDE1,LARP4B,NCK1,DHX36,NCK2,FXR1,PRR16,SH3BGRL,PLD1,PPP1R15A,IGF2BP1,P…
GO:0045739	GO:BP	positive regulation of DNA repair	39	0.00152515	2.81669	131	2800	21031	PCNA,SLF1,UCHL5,HMGB1,SHLD2,SLF2,MCRS1,UBE2V2,TMEM161A,TIMELESS,PARP1,UBE2N,WRAP53,INO80,SMARCD1,BCL7B,VPS72,DHX9,FANCB,SMARCD2,BRCA1,H2AX,PRKDC,MAD2L2,SHLD1,RPS3,MMS19,DDX11,RUVBL2,FUS,SMARCA4,BRD7,RAD51AP1,UIMC1,DPF2,YY1,YEATS4,ARID2,TRRAP
GO:0045910	GO:BP	negative regulation of DNA recombination	19	0.017777	1.75014	49	2800	21031	H1-3,ABL1,SHLD2,PARPBP,TP53BP1,H1-4,KLHL15,FANCB,RADX,KMT5A,MAD2L2,SHLD1,POLQ,MLH1,H1-2,MSH2,ZRANB3,MSH3,BLM
GO:0045931	GO:BP	positive regulation of mitotic cell cycle	59	1.62949e-06	5.78795	120	4930	21031	RAD51C,AURKA,TFDP1,TTL,RRM2,CCNB1,CUL4A,CDC25A,CDC16,CDC25B,DTL,CDC20,ABL1,POLDIP2,UBE2C,DLGAP5,LSM10,ANAPC11,CENPJ,PHB2,PBX1,FBXO5,CDK1,CDC23,SASS6,PLRG1,RDX,RRM1,ANAPC7,BRCA2,EIF4E,CDCA5,CDC7,USP22,RRM2B,DDX3X,CUL4B,CPSF3,TMOD3,DBF4B,UBE2E2,MDM2,KMT2E,PAFAH1B1,CDC25C,MECP2,FOXA1,RAD51B,STAT5B,VPS4B,EGFR,APP,LGMN,PKN2,STIL,PRKCA,RGCC,HES1,SMOC2
GO:0045943	GO:BP	positive regulation of transcription by RNA polymerase I	20	0.0440686	1.35587	35	4930	21031	DHX33,BAZ1B,NCL,WDR43,MYBBP1A,DDX21,PWP1,LYAR,HEATR1,WDR75,NOL11,UTP15,DDX11,SMARCA4,DEK,MARS1,MYO1C,ATF4,EIF2AK3,ERBB2
GO:0046394	GO:BP	carboxylic acid biosynthetic process	110	0.0241165	1.61769	324	4930	21031	BCAT1,FABP5,HACD1,SCD,UGDH,PTGES,NANP,OSBPL6,ADI1,ASS1,PSAT1,SLC27A5,AKR1B1,ELOVL2,FASN,GOT1,HSD17B10,GOT2,DEGS1,KYNU,NDUFAB1,MID1IP1,PARK7,ERLIN1,PRMT3,INSIG1,CAD,GSTM4,ALDH1A1,MTHFD1,PCBD2,ALDH18A1,APOC1,ACOT7,ASNSD1,LIAS,DHFR,PTGES3,SEPHS1,GSTP1,MTRR,OAT,OXSM,PTGES2,PRKAG2,BRCA1,MGST2,UROS,ACLY,AKR1C3,PNPLA8,MGST3,GLUD1,ELOVL5,HACD3,SUCLA2,SRR,PLA2G4A,HACD2,MTHFD1L,GPX4,ACACA,SERINC3,NR1H2,OSB…
GO:0046486	GO:BP	glycerolipid metabolic process	68	0.0151318	1.82011	391	2130	21031	MECP2,SMG1,CPT1A,GDE1,SMPD4,PIGT,NR1H2,PIK3C2A,ACSL1,LPIN2,CEPT1,MTMR1,MBOAT7,FBXW7,PIGN,SYNJ2,PIGQ,LMF1,PIP4K2B,GK5,PIK3R1,PIK3R4,ETNK1,TBL1XR1,GPAA1,DDHD2,ABHD2,IPMK,MBOAT2,SERINC1,PLD1,SOCS7,FIG4,EFR3A,OSBPL10,MTMR3,RAB38,PIK3CA,DGAT1,INSIG2,ACP6,DGKA,SLC44A3,ITPKC,CHKA,AGPAT4,SLC44A2,SERINC5,PLAAT3,PIGZ,SH3YL1,PLA2G10,MBOAT1,LIPH,PLSCR1,INPP4B,CDS1,C3,AGMO,PGAP3,PCSK9,CAT,MOGAT1,PIK3C2G,SLC44…
GO:0046685	GO:BP	response to arsenic-containing substance	19	0.0335247	1.47464	32	4930	21031	HMOX1,PPIF,GSTO1,GSTO2,SLC38A2,SRRT,ZFAND2A,UROS,FECH,VCP,DDX3X,RNF4,ZFAND1,GCLC,DAXX,ZC3H12A,DHX36,ATR,MAPK13
GO:0046700	GO:BP	heterocycle catabolic process	220	2.76197e-13	12.5588	568	4930	21031	TENT5A,PDE4D,PDE1A,SLIRP,ADAL,HMOX1,PCID2,VIM,PDE10A,PGAM1,EXOSC2,NT5M,RNASEH2C,SLC2A6,ITPA,UPF3A,DUT,ELAC2,NT5C,UPP1,EXOSC1,GDA,PFKM,EXOSC8,NPM1,EXOSC9,GOT2,DKC1,PRXL2C,ISG20,XRN2,AFMID,APEX1,POP1,HINT1,KYNU,RNASEH2B,NTHL1,MRTO4,HNRNPAB,LSM4,IL6,BLVRA,NSUN2,HNRNPU,PNPT1,ZPR1,ENO1,SSB,NUDT1,NT5C3B,REXO4,EIF4A3,ELOC,NCBP1,GAPDH,ACAT1,NUDT5,HNRNPC,NUDT8,TPI1,EXOG,METTL16,SUCLG1,MAGOHB,UPF3B,TDG,HDA…
GO:0046822	GO:BP	regulation of nucleocytoplasmic transport	52	0.000745857	3.12734	116	4930	21031	TXN,CHCHD4,ANP32B,AAAS,IPO5,RAN,BAG3,NSUN2,ZPR1,PARK7,CDK1,NUP58,HSP90AA1,YWHAE,TARDBP,FERMT1,CTDSPL2,CPSF6,DHX9,SFN,UFM1,MDFIC,RBM22,NUP214,NUP153,CDK5,XPO4,NUP54,XPO1,MAVS,NRDE2,WNK1,MDM2,TPR,SUMO1,CHP1,PPM1A,PTPN14,SP100,ZC3H12A,PSEN1,MAPK14,XBP1,NEAT1,PIK3R1,PRKCD,SMAD3,PTGS2,JUP,IL1B,IFI27,CDH1
GO:0046824	GO:BP	positive regulation of nucleocytoplasmic transport	31	0.0171949	1.7646	63	4930	21031	ANP32B,IPO5,RAN,BAG3,ZPR1,CDK1,HSP90AA1,YWHAE,TARDBP,CTDSPL2,CPSF6,DHX9,SFN,RBM22,XPO4,MAVS,NRDE2,MDM2,TPR,PPM1A,ZC3H12A,PSEN1,MAPK14,XBP1,PIK3R1,PRKCD,SMAD3,PTGS2,JUP,IL1B,CDH1
GO:0048002	GO:BP	antigen processing and presentation of peptide antigen	25	9.89821e-06	5.00444	68	2130	21031	LNPEP,CALR,HLA-A,LGMN,MFSD6,IKBKB,ERAP1,MICB,HLA-E,HLA-F,TAPBP,HLA-C,HLA-B,CTSS,HLA-DRB1,HLA-DRB5,HLA-DOA,HLA-DQA2,HLA-DQA1,HLA-DPB1,HLA-DMB,HLA-DPA1,CTSE,HLA-DRA,CD74
GO:0048008	GO:BP	platelet-derived growth factor receptor signaling pathway	19	0.00404584	2.39299	57	2130	21031	PTPRJ,PIK3C2A,NHERF1,FER,LRIG2,PTPN2,PDGFC,BCAR1,NRP1,CSRNP1,ARID5B,PLAT,HIP1R,TXNIP,VEGFA,TIPARP,PDGFD,F3,MYO1E
GO:0048024	GO:BP	regulation of mRNA splicing, via spliceosome	36	0.000509616	3.29276	112	2800	21031	NOVA1,C1QBP,UPF3A,NPM1,NCL,HNRNPU,RBM3,HNRNPA2B1,NCBP1,METTL16,SRSF7,RBMX,UPF3B,PTBP1,JMJD6,NSRP1,CLNS1A,DDX5,EIF1,SRSF3,DAZAP1,SRSF10,HNRNPK,SF3B4,SMU1,SAP18,RNPS1,THRAP3,SF1,SRRM1,RBM25,SON,ACIN1,LARP7,PUF60,RBM42
GO:0048025	GO:BP	negative regulation of mRNA splicing, via spliceosome	12	0.0234025	1.63074	23	2800	21031	C1QBP,NPM1,HNRNPA2B1,SRSF7,RBMX,PTBP1,SRSF10,HNRNPK,SAP18,RNPS1,ACIN1,RBM42
GO:0048193	GO:BP	Golgi vesicle transport	104	0.0176947	1.75216	301	4930	21031	TRAPPC4,RAB34,RAB31,RABIF,SEC23B,SCAMP3,KIF16B,RABEP1,USE1,PGAP1,CNIH4,ARL3,INSIG1,KIF1C,RAB8A,PPP6C,NRBP1,PREB,EXOC2,MYO5A,RER1,TRAPPC13,RACK1,RAB10,COPZ1,SEC23A,SEC22C,BNIP1,ACSL3,SEC23IP,TBC1D20,YIF1A,EXOC5,BICD2,TRAPPC3,LYPLA1,GOLT1B,VCP,SEC16A,RINT1,SEC13,ARCN1,RAB14,SNX12,VAMP7,GOLGA2,VPS35L,BLTP3B,TRAPPC10,GOSR1,TRAPPC12,COMMD1,VTI1A,SPAST,STX17,CUX1,TRAPPC2L,SCFD1,KRT18,PITPNB,RAB1A,COPA,…
GO:0048524	GO:BP	positive regulation of viral process	36	6.66417e-05	4.17625	65	4930	21031	LGALS1,ADARB1,KPNA2,HMGB1,TARBP2,PPID,PPIE,RAD23A,TMEM250,LARP1,DHX9,PPIA,TBC1D20,BSG,MDFIC,DDX3X,PDE12,HACD3,STOM,ATG12,CNOT7,ATG5,STAU1,RAB7A,RSF1,PKN2,FURIN,AXL,TRIM38,VPS37B,NR5A2,PPARA,HLA-DRB1,LGALS9,TMPRSS4,CD74
GO:0050657	GO:BP	nucleic acid transport	84	1.2747e-12	11.8946	158	4930	21031	NXT1,PCID2,DDX39A,UPF3A,NUP188,AAAS,NUP93,RAN,THOC5,NSUN2,NUTF2,PNPT1,SSB,MRPL18,EIF4A3,HNRNPA2B1,NCBP1,NUP205,RTRAF,AHCTF1,NUP85,NUP58,NCBP3,NUP155,SRSF7,NXT2,THOC3,MAGOHB,UPF3B,NUP43,SEM1,PHAX,LRPPRC,SRSF3,XPOT,NUP35,CPSF6,DHX9,KPNB1,EIF4E,ALKBH5,BICD2,CKAP5,NUP88,ENY2,CHTOP,POM121,SEC13,NUP214,BCLAF1,NXF1,NUP153,G3BP2,NUP54,NUP107,XPO1,AGFG1,CETN3,NUP160,NRDE2,POM121C,WNK1,TPR,RAE1,YBX1,UPF2,S…
GO:0050658	GO:BP	RNA transport	84	1.2747e-12	11.8946	158	4930	21031	NXT1,PCID2,DDX39A,UPF3A,NUP188,AAAS,NUP93,RAN,THOC5,NSUN2,NUTF2,PNPT1,SSB,MRPL18,EIF4A3,HNRNPA2B1,NCBP1,NUP205,RTRAF,AHCTF1,NUP85,NUP58,NCBP3,NUP155,SRSF7,NXT2,THOC3,MAGOHB,UPF3B,NUP43,SEM1,PHAX,LRPPRC,SRSF3,XPOT,NUP35,CPSF6,DHX9,KPNB1,EIF4E,ALKBH5,BICD2,CKAP5,NUP88,ENY2,CHTOP,POM121,SEC13,NUP214,BCLAF1,NXF1,NUP153,G3BP2,NUP54,NUP107,XPO1,AGFG1,CETN3,NUP160,NRDE2,POM121C,WNK1,TPR,RAE1,YBX1,UPF2,S…
GO:0050684	GO:BP	regulation of mRNA processing	55	0.0102877	1.98768	134	4930	21031	NOVA1,C1QBP,UPF3A,NPM1,NCL,LEO1,HNRNPU,RBM3,HNRNPA2B1,NCBP1,CDK9,SAFB,METTL16,SRSF7,RBMX,MAGOHB,UPF3B,PTBP1,JMJD6,ZC3H14,NSRP1,CLNS1A,DDX5,EIF1,SRSF3,DHX9,DAZAP1,SRSF10,HNRNPK,SAFB2,SF3B4,SMU1,PTCD2,SAP18,RNPS1,THRAP3,SF1,SRRM1,RBM25,SON,ACIN1,LARP7,PAPOLA,PUF60,RBM42,SRSF4,YTHDC1,HNRNPL,DHX36,RBM47,TRA2A,FXR1,DDX17,KHDRBS3,CELF4
GO:0050686	GO:BP	negative regulation of mRNA processing	13	0.0103815	1.98374	25	2800	21031	C1QBP,NPM1,HNRNPA2B1,SRSF7,RBMX,PTBP1,ZC3H14,SRSF10,HNRNPK,SAP18,RNPS1,ACIN1,RBM42
GO:0050792	GO:BP	regulation of viral process	69	0.000843643	3.07384	169	4930	21031	LGALS1,ADARB1,KPNA2,ISG20,HMGB1,TARBP2,IFI16,CXCL8,PPID,IFIT5,PPIE,RAD23A,TMEM250,DDX5,LARP1,DHX9,PPIA,TBC1D20,ILF3,BSG,MDFIC,ZC3HAV1,DDX3X,PDE12,LARP7,EIF2AK2,MAVS,HACD3,BANF1,STOM,MPHOSPH8,ATG12,CNOT7,SP100,ATG5,DYNLT1,FAM111A,STAU1,RAB7A,N4BP1,ISG15,ZNFX1,LY6E,ARK2N,RSF1,TNIP1,PKN2,FURIN,AXL,ZFP36,HMGA2,TRIM38,MX1,VPS37B,NR5A2,OASL,NECTIN2,APOBEC3F,PPARA,PLSCR1,SLPI,APOBEC3G,HLA-DRB1,LGALS9,TR…
GO:0050821	GO:BP	protein stabilization	90	3.43778e-06	5.46372	215	4930	21031	CRTAP,PFDN2,PFN1,HSPD1,NPM1,CCT5,PDCL3,CCT4,BAG1,PRKN,ATP1B3,RPAP3,BAG2,BAG3,CCT3,CCT7,PIN1,PARK7,PHB2,CCT2,RPS7,CCT8,ANK2,UXT,TNIP2,GAPDH,ZSWIM7,POLR2E,NAA15,HSP90AA1,NCLN,CDK7,PTGES3,STXBP4,TBRG1,ZNF207,TRIM37,CLU,DNAAF2,HCFC1,TCP1,PRKRA,SWSAP1,TAF9B,RUVBL2,SEC16A,GTPBP4,RPL11,MTMR9,SUMO1,USP36,MARCHF7,CHP1,HSP90AB1,CSNK2A1,NAA16,CCT6A,RPL23,FLOT1,PEX6,CALR,NOP53,TRIM44,NAPG,USP33,BAG4,EFNA1,FB…
GO:0051028	GO:BP	mRNA transport	68	7.88781e-10	9.10304	128	4930	21031	NXT1,PCID2,DDX39A,UPF3A,NUP188,AAAS,NUP93,THOC5,NSUN2,NUTF2,EIF4A3,HNRNPA2B1,NCBP1,NUP205,AHCTF1,NUP85,NUP58,NCBP3,NUP155,SRSF7,NXT2,THOC3,MAGOHB,UPF3B,NUP43,SEM1,LRPPRC,SRSF3,NUP35,DHX9,EIF4E,ALKBH5,BICD2,NUP88,ENY2,CHTOP,POM121,SEC13,NUP214,BCLAF1,NXF1,NUP153,G3BP2,NUP54,NUP107,XPO1,AGFG1,CETN3,NUP160,POM121C,WNK1,TPR,RAE1,UPF2,SMG1,FYTTD1,YTHDC1,IGF2BP3,NEAT1,TNKS,HHEX,SENP2,CASC3,ZFP36,RANBP1…
GO:0051052	GO:BP	regulation of DNA metabolic process	208	4.10304e-14	13.3869	521	4930	21031	KPNA2,RFC2,TFDP1,MCM4,MCM7,POLE3,CUL4A,PCNA,AURKB,MCM6,RAD51,SLF1,UCHL5,CCNA2,TAF5,NPM1,CCT5,CCT4,NSMCE4A,H1-3,OBI1,RFC3,SMC3,SSBP1,DKC1,HMGB1,FGF2,RPA2,ABL1,SHLD2,HNRNPAB,ORC5,PARPBP,CCT3,SLF2,IL6,CCT7,MCRS1,MCM5,UBE2V2,HNRNPU,ING5,DBF4,TIPIN,TMEM161A,ZMPSTE24,TIMELESS,CCT2,BAZ1A,PARP1,CCT8,RFC5,HNRNPA2B1,FBXO5,TP53BP1,UBE2N,CDK1,CDK9,HNRNPC,WRAP53,INO80,MIS18A,HSP90AA1,CHEK1,MPV17,SMARCD1,H1-4,…
GO:0051053	GO:BP	negative regulation of DNA metabolic process	45	2.67654e-05	4.57243	142	2800	21031	H1-3,ABL1,SHLD2,PARPBP,MCRS1,HNRNPU,TIPIN,TIMELESS,PARP1,FBXO5,TP53BP1,HNRNPC,CHEK1,H1-4,KLHL15,SUB1,GNL3L,XRCC5,LIG3,TINF2,NBN,FANCB,AUNIP,SRC,CTC1,RADX,KMT5A,MAD2L2,TTF1,SHLD1,POLQ,MLH1,OTUB1,RPS3,PDS5A,H1-2,CDT1,GTPBP4,TNKS2,MSH2,ZRANB3,SLFN11,MSH3,ATM,BLM
GO:0051054	GO:BP	positive regulation of DNA metabolic process	127	5.98292e-10	9.22309	300	4930	21031	RFC2,PCNA,AURKB,RAD51,SLF1,UCHL5,CCNA2,CCT5,CCT4,RFC3,SSBP1,DKC1,HMGB1,FGF2,SHLD2,HNRNPAB,CCT3,SLF2,IL6,CCT7,MCRS1,UBE2V2,DBF4,TMEM161A,TIMELESS,CCT2,BAZ1A,PARP1,CCT8,RFC5,HNRNPA2B1,TP53BP1,UBE2N,CDK1,WRAP53,INO80,HSP90AA1,SMARCD1,ATF1,BCL7B,XRCC5,GNL3,VPS72,PTGES3,NEK2,TINF2,DHX9,NBN,FANCB,NABP2,SMARCD2,NAF1,BRCA1,CTC1,H2AX,TCP1,PRKDC,MAD2L2,SHLD1,MLH1,RPS3,MMS19,DDX11,NSD2,RUVBL2,CDC7,FUS,SMARC…
GO:0051098	GO:BP	regulation of binding	98	7.09448e-06	5.14908	243	4930	21031	ADD2,AURKA,DDRGK1,TXN,CAV1,AURKB,ZFPM1,HJURP,ITGB1BP1,PRKN,GEMIN2,NES,HMGB1,RAN,BAG2,ABL1,IFI16,ARRB2,PIN1,PARK7,IDE,PLK1,NCBP1,PRMT7,EDF1,HDAC4,SNAPIN,PPP1CA,STYX,GNL3L,MAP2,RACK1,RIPOR2,DHX9,PSME3IP1,SUMO3,HIPK2,RIPOR1,LRPAP1,DPH3,MAD2L2,FOXC1,CRK,DDX11,STMN1,LARP6,EIF3E,DAZAP2,HMGB2,CDT1,GTPBP4,RPL11,B2M,NSD1,GOLGA2,GTF2F1,SUMO1,SMAD2,TMBIM6,SP100,NMD3,ANXA2,ATP2A2,FLOT1,PSEN1,RIPK2,SPPL3,USP3…
GO:0051100	GO:BP	negative regulation of binding	48	0.0073522	2.13358	111	4930	21031	AURKA,CAV1,AURKB,ZFPM1,ITGB1BP1,GEMIN2,NES,BAG2,IFI16,ARRB2,PIN1,PARK7,PPP1CA,STYX,GNL3L,MAP2,RACK1,PSME3IP1,SUMO3,LRPAP1,MAD2L2,DDX11,GTPBP4,B2M,GOLGA2,GTF2F1,SUMO1,TMBIM6,SP100,ATP2A2,PSEN1,USP33,ROCK1,TNKS,CPNE1,PRKCD,MAPK8,RSF1,ILRUN,DISC1,HMGA2,JUN,PER2,PTPRF,CARD16,SLPI,PCSK9,ADRB2
GO:0051131	GO:BP	chaperone-mediated protein complex assembly	12	0.0234025	1.63074	23	2800	21031	NDUFAF1,PSMG1,HSPD1,MKKS,CCT2,PSMG3,HSP90AA1,PTGES3,CLU,HSPA4,HSP90AB1,PSMG2
GO:0051168	GO:BP	nuclear export	86	1.74303e-11	10.7587	169	4930	21031	NXT1,PCID2,ABCE1,TXN,DDX39A,RPS15,CHCHD4,NUP188,NPM1,ANP32B,NUP93,STRADB,RAN,THOC5,BAG3,NSUN2,NUTF2,SSB,HSPA9,PARK7,EIF4A3,HNRNPA2B1,NCBP1,NUP85,NCBP3,NUP155,NXT2,THOC3,MAGOHB,YWHAE,STYX,SEM1,SDAD1,PHAX,CTDSPL2,SRSF3,XPOT,CPSF6,DHX9,CSE1L,EIF4E,ALKBH5,SFN,XPO6,NUP88,ENY2,UBE2I,RBM22,CHTOP,POM121,NUP214,RANBP3,NXF1,NUP153,CDK5,XPO4,NUP107,XPO1,AGFG1,NUP160,NRDE2,POM121C,WNK1,ATXN1,MDM2,TPR,CHP1,RA…
GO:0051169	GO:BP	nuclear transport	152	9.51424e-16	15.0216	334	4930	21031	KPNA2,NXT1,PCID2,ABCE1,TXN,DDX39A,RPS15,CHCHD4,NUP188,NPM1,ANP32B,RANBP1,AAAS,IPO5,NUP93,STRADB,RAN,THOC5,TNPO1,BAG3,ING1,NSUN2,NUTF2,ZPR1,SSB,HSPA9,PARK7,PHB2,EIF4A3,HNRNPA2B1,NCBP1,CDK1,NUP205,AHCTF1,NUP85,NUP58,SQSTM1,NCBP3,NUP155,HSP90AA1,NXT2,THOC3,MAGOHB,YWHAE,KPNA3,TARDBP,NUP43,STYX,SEM1,IPO9,SDAD1,PHAX,FERMT1,CTDSPL2,SRSF3,XPOT,ELAVL1,NUP35,CPSF6,DHX9,HIKESHI,FBXO22,CSE1L,KPNB1,AKIRIN2,EI…
GO:0051170	GO:BP	import into nucleus	77	3.35685e-07	6.47407	168	4930	21031	KPNA2,NUP188,IPO5,NUP93,RAN,TNPO1,BAG3,ING1,NUTF2,ZPR1,PHB2,CDK1,NUP85,NUP58,SQSTM1,NUP155,HSP90AA1,KPNA3,TARDBP,IPO9,FERMT1,ELAVL1,NUP35,HIKESHI,CSE1L,KPNB1,AKIRIN2,UFM1,MDFIC,NUP88,HTATIP2,RBM22,POM121,SPG11,RPAIN,SEC13,NUP214,IPO7,NUP153,NUP54,NUP107,MAVS,POM121C,APPL1,IPO11,TPR,SUMO1,CHP1,TNPO3,KPNA1,KPNA5,RPL23,ZC3H12A,PSEN1,APPL2,PTTG1IP,KPNA4,MAPK14,XBP1,STK3,PIK3R1,PRKCD,PML,SMAD3,MED1,PR…
GO:0051236	GO:BP	establishment of RNA localization	86	3.92736e-13	12.4059	161	4930	21031	NXT1,PCID2,DDX39A,UPF3A,NUP188,AAAS,NUP93,RAN,THOC5,NSUN2,NUTF2,PNPT1,SSB,MRPL18,EIF4A3,HNRNPA2B1,NCBP1,NUP205,RTRAF,AHCTF1,NUP85,NUP58,NCBP3,NUP155,SRSF7,NXT2,THOC3,MAGOHB,UPF3B,NUP43,SEM1,PHAX,LRPPRC,SRSF3,XPOT,NUP35,CPSF6,DHX9,KPNB1,EIF4E,ALKBH5,BICD2,CKAP5,NUP88,ENY2,CHTOP,POM121,SEC13,NUP214,BCLAF1,NXF1,NUP153,G3BP2,NUP54,NUP107,XPO1,AGFG1,CETN3,NUP160,NRDE2,POM121C,WNK1,TPR,ATM,RAE1,YBX1,UP…
GO:0051302	GO:BP	regulation of cell division	70	0.0179182	1.7467	185	4930	21031	VEGFC,NAP1L2,BIRC5,AURKA,ENTR1,AURKB,CALM1,CDC25B,WDR5,RACGAP1,ITGB1BP1,KIF14,ASPM,KIF20B,FGF2,POLDIP2,HDGF,PIN1,LBH,PLK1,AHCTF1,KAT14,SMYD5,RACK1,KIF18B,KIF20A,CDCA8,BRCA2,SFN,PRC1,ZFYVE19,PRPF40A,CIB1,CIT,WNK1,SPAST,MYC,BLM,YBX1,CDC14B,IGF1R,ZZZ3,MLLT3,NCOA3,SH3GLB1,TADA2A,VEGFB,CDC14A,PIK3R4,PDGFC,PKN2,YEATS2,MDK,SVIL,GAREM1,RAB11FIP4,TXNIP,VEGFA,IL1B,BCL2L1,PDGFD,BTC,MACC1,KDF1,EREG,TGFA,CAT,…
GO:0051315	GO:BP	attachment of mitotic spindle microtubules to kinetochore	14	0.000668823	3.17469	24	2800	21031	CHAMP1,BIRC5,AURKB,CENPE,NUF2,HNRNPU,SKA3,MIS12,SKA2,SKA1,CDCA8,RMDN1,CDT1,CENPC
GO:0051348	GO:BP	negative regulation of transferase activity	76	0.00158014	2.80131	194	4930	21031	HEG1,UCHL1,SLC8A1,ADARB1,SNCA,PHPT1,CAV1,PRDX3,NPM1,ITGB1BP1,MAD2L1,PRKN,IPO5,TARBP2,BAG2,ABL1,MCRS1,HNRNPU,IRS2,PARK7,RPS7,FBXO5,PLK1,PDCD4,SOCS4,RTRAF,DNAJA1,YWHAG,GSTP1,TINF2,PPIA,SRC,PRKAG2,SFN,MAD2L2,SPRED1,VPS25,SNX6,IPO7,RPL11,HSPB1,BANF1,GSKIP,CHP1,PTPRJ,MACROH2A1,PPP2R5A,RPL23,GADD45A,PRKCD,HHEX,PML,DTX3L,LATS2,HIPK3,CDKN1B,EIF4A2,GPRC5A,NR2F2,WWTR1,ZFP36,IRAK3,STK38,DAB2IP,IL1B,USP44,TR…
GO:0051382	GO:BP	kinetochore assembly	13	0.013597	1.86656	17	4930	21031	CENPX,CENPF,CENPE,DLGAP5,CENPK,CENPH,MIS12,CENPA,KNTC1,RNF4,TRAPPC12,CENPC,SENP6
GO:0051383	GO:BP	kinetochore organization	15	0.0102578	1.98895	21	4930	21031	CENPX,CENPF,SMC2,CENPE,NUF2,DLGAP5,CENPK,CENPH,MIS12,CENPA,KNTC1,RNF4,TRAPPC12,CENPC,SENP6
GO:0051445	GO:BP	regulation of meiotic cell cycle	23	0.0391101	1.40771	69	2800	21031	KNL1,TRIP13,CDC25A,CDC16,CDC25B,ASPM,ZWINT,CDC20,ANAPC11,CDC26,RAD1,FBXO5,CDC23,METTL3,ANAPC7,HORMAD1,ANAPC1,TTK,RAD51AP1,ANAPC13,CDC27,YTHDC2,CDC25C
GO:0051604	GO:BP	protein maturation	195	3.13462e-08	7.50381	540	4930	21031	FKBP10,CTSL,TFR2,NAA20,PPIF,MMP16,PRNP,MPDU1,ASPH,CRTAP,UBAC1,PFDN2,GLRX3,PMPCA,BOLA3,SACS,HSPD1,TMEM208,CHCHD4,CCT5,TOR1A,PDCL3,CCT4,BAG1,STOML2,VBP1,CHORDC1,HSPA8,BAG2,PRDX4,MKKS,NFU1,IFI16,AHSA1,BAG3,NDUFAB1,ISCA1,CCT3,CCT7,ZPR1,ENO1,HSPA9,PMPCB,ZMPSTE24,PPID,CCT2,CIAO2B,PARP1,CCT8,GRPEL1,BAD,CISD1,ISCA2,PPIE,TBCA,SLC30A5,PDCD5,NAA15,HSP90AA1,DNAJA1,SNAPIN,QSOX2,NOL3,NUDC,TYSND1,MBTPS2,GLRX5,C…
GO:0051650	GO:BP	establishment of vesicle localization	76	0.0178188	1.74912	205	4930	21031	SNCA,TRAPPC4,MLPH,BLOC1S2,TOR1A,PRKN,MKKS,KIF1C,SDCBP,HGS,PPP6C,PREB,SNAPIN,EXOC2,MYO5A,TRAPPC13,MAP2,NDEL1,EXOC5,TRAPPC3,SPG11,SEC16A,AP3M1,SNF8,BBS7,CDK5,STAM,DCTN1,KIF5B,TRAPPC10,TRAPPC12,NLGN1,AP1M2,WDR11,PAFAH1B1,DCTN2,TRAPPC2L,TMEM230,MYO1C,RAB1A,MECP2,MYO1B,CLASP1,AP3S1,CHMP2A,LIMK2,MYO5C,PSEN1,TMED9,BORCS5,VPS4B,RAB7A,UNC13B,EXOC4,ARFGAP3,TBC1D23,TRAPPC9,ACTN4,PICALM,MREG,ATP9A,DNM1,FNBP1…
GO:0051984	GO:BP	positive regulation of chromosome segregation	14	0.00809984	2.09152	28	2800	21031	BIRC5,CCNB1,AURKB,SMC2,NCAPH,RAD18,HNRNPU,NCAPG2,CDK1,NCAPG,SMC6,CDCA8,NCAPD3,NCAPD2
GO:0061013	GO:BP	regulation of mRNA catabolic process	77	0.000340593	3.46776	191	4930	21031	TENT5A,PCID2,VIM,EXOSC2,UPF3A,EXOSC8,NPM1,EXOSC9,APEX1,HNRNPAB,HNRNPU,PNPT1,NT5C3B,EIF4A3,HNRNPC,METTL16,MAGOHB,METTL3,TARDBP,ZC3H14,CNOT9,ELAVL1,LARP1,TTC5,DHX9,FASTKD1,POLR2G,SECISBP2,ALKBH5,FASTKD2,MLH1,RC3H2,ZC3HAV1,TOB1,RIDA,FUS,THRAP3,PDE12,TAF15,DIS3,NRDE2,ROCK2,TRAF2,CAPRIN1,PAIP1,CNOT10,SAMD4A,CNOT7,YBX1,RC3H1,YTHDF1,CSDE1,FTO,ZC3H12A,YTHDC1,MOV10,LARP4B,MAPK14,DHX36,TUT4,IGF2BP3,RBM47,R…
GO:0061014	GO:BP	positive regulation of mRNA catabolic process	44	0.0487016	1.31246	105	4930	21031	EXOSC2,EXOSC8,EXOSC9,HNRNPU,PNPT1,NT5C3B,METTL16,METTL3,TARDBP,CNOT9,TTC5,DHX9,POLR2G,ALKBH5,MLH1,RC3H2,ZC3HAV1,TOB1,RIDA,PDE12,DIS3,ROCK2,CAPRIN1,PAIP1,CNOT10,SAMD4A,CNOT7,YBX1,RC3H1,YTHDF1,CSDE1,FTO,ZC3H12A,MOV10,DHX36,TUT4,ROCK1,FXR1,TNRC6B,PUM1,ZFP36L2,TNKS1BP1,ZFP36,IGF2BP1
GO:0061028	GO:BP	establishment of endothelial barrier	16	0.035564	1.44899	49	2130	21031	RAP1A,VCL,ROCK1,IKBKB,EZR,PTPRS,MARVELD2,AFDN,MYADM,CLDN1,VEGFA,IL1B,F11R,TJP3,ICAM1,CLDN3
GO:0061077	GO:BP	chaperone-mediated protein folding	39	6.81856e-05	4.16631	73	4930	21031	CRTAP,PFDN2,CCT5,TOR1A,PDCL3,CCT4,BAG1,VBP1,CHORDC1,HSPA8,CCT3,CCT7,HSPA9,PPID,CCT2,CCT8,PDCD5,PTGES3,FKBP5,HSPH1,CLU,HSPA14,TCP1,TOR1B,DNAJC24,HSPB1,PFDN1,PFDN4,DNAJB14,CSNK2A1,ST13,DNAJB6,CCT6A,PDIA4,ERO1A,DNAJC5,DNAJB12,HSPA1A,CD74
GO:0061245	GO:BP	establishment or maintenance of bipolar cell polarity	20	0.000844337	3.07348	57	2130	21031	ARF4,WDR1,DLG3,DLG1,NHERF1,PALS1,MTCL1,ERBIN,EZR,PARD3B,OPHN1,PRKCI,PATJ,LLGL2,SYNE4,PTK7,PARD6B,CAMSAP3,CRB3,OOEP
GO:0061640	GO:BP	cytoskeleton-dependent cytokinesis	50	0.0125615	1.90096	119	4930	21031	BIRC5,AURKB,RACGAP1,KIF4A,KIF20B,POLDIP2,SEPTIN6,CEP55,ARL3,PLK1,TMEM250,EXOC2,RAB35,CENPA,CNTROB,ALKBH4,DCTN3,KIF20A,CDCA8,EXOC5,ARF1,ANLN,STMN1,CKAP2,CHMP5,SON,CIT,ROCK2,WNK1,RHOB,STAMBP,SPAST,TTC19,SEPTIN2,ANK3,SEPTIN9,WASHC5,CHMP2A,SPTBN1,VPS4B,ROCK1,RTKN,EXOC4,SNX18,SPIRE1,PLEC,BIN3,CHMP4B,CUL7,RASA1
GO:0065004	GO:BP	protein-DNA complex assembly	86	0.0151689	1.81904	238	4930	21031	NAP1L2,CENPX,RAD51C,POLE3,POLR1E,SUPT16H,RAD51,TAF5,TCF4,NPM1,HJURP,ANP32B,CENPF,H1-3,SET,CENPE,HMGB1,DLGAP5,GRWD1,MED11,H4C3,SMYD3,CENPK,CDC45,MED31,CHAF1A,BAZ1A,CENPH,PSMC6,MIS12,MED27,H3-3B,MIS18A,DNAJC9,CENPI,CHAF1B,CENPP,H1-4,TAF13,MED10,TBP,CENPA,MED21,MED8,H2AX,CENPO,NAP1L1,H1-2,SMARCA4,KNTC1,HMGB2,RNF4,CDT1,TAF1B,MED6,NAP1L4,MED4,TRAPPC12,CENPC,GTF2A2,TAF2,ITGB3BP,GTF2H5,ATRX,CHRAC1,DAXX,…
GO:0070059	GO:BP	intrinsic apoptotic signaling pathway in response to endoplasmic reticulum stress	32	0.0182788	1.73805	66	4930	21031	PRKN,PARK7,TMEM117,AIFM1,SELENOS,CREB3,TRAF2,ATF4,TMBIM6,HERPUD1,ERP29,CEBPB,SERINC3,ERO1A,NCK1,XBP1,MAP3K5,HSPA1A,NCK2,SYVN1,TNFRSF10B,PML,EIF2AK3,BAG6,PTPN2,PMAIP1,BOK,PPP1R15A,DAB2IP,BBC3,BCL2L1,RNF183
GO:0070085	GO:BP	glycosylation	50	0.00120416	2.91931	239	2130	21031	TMEM165,ST3GAL1,MLEC,EXT1,GALNT1,GFPT1,TMTC2,DDOST,RPN2,MGAT4B,NUS1,RPN1,PSEN1,EXT2,MAN1A2,STT3B,MGAT5,ST6GALNAC3,MAGT1,VEGFB,B4GALT4,B4GALT5,FUT10,TMEM59,ARFGEF1,C1GALT1,GALNT12,FUT2,EXTL3,FUT8,GALNT5,TRAK1,B3GALNT1,B3GALT1,ACER2,RAMP1,MGAT4A,B3GNT3,GCNT3,CRPPA,B3GNT7,B3GALT4,GALNT3,FUT9,FUT3,LARGE2,ST8SIA3,MGAT3,MAN1A1,GCNT4
GO:0070585	GO:BP	protein localization to mitochondrion	62	3.82023e-07	6.41791	125	4930	21031	TIMM10,TIMM22,TIMM17A,MFF,TIMM8A,TIMM8B,PMPCA,HAX1,HSPD1,CHCHD4,PRKN,TIMM44,TIMM23,TOMM7,TIMM13,TIMM50,SREBF1,BCS1L,PMPCB,GRPEL1,OXA1L,MTERF4,PDCD5,HSP90AA1,MTCH2,DNAJA1,FIS1,TOMM40,AIFM1,DNAJC15,TIMM21,ARIH2,UBL5,UBE2D3,HSPA4,UBE2J2,ATP5IF1,TOMM70,DNM1L,ROMO1,MAVS,GDAP1,SAE1,MAIP1,USP36,AIP,TOMM22,HK1,MARCHF5,MTCH1,IMMP2L,HUWE1,SH3GLB1,LMAN1,BAG4,FBXW7,ISG15,BNIP3L,MICALL2,ABLIM3,RAC2,RHOU
GO:0070936	GO:BP	protein K48-linked ubiquitination	39	0.00161037	2.79307	80	4930	21031	UBE2T,PRKN,MYCBP2,UBE2C,UBE2A,TRIM65,UBE2G2,RNF126,UBE2G1,PPIA,ARIH2,CUL1,UBE2D3,UBE2K,RBX1,RNF4,CDC34,BTRC,UBE2R2,RNF115,RNF34,UBE2E2,RNF6,RNF216,NMI,UBE2Q2,TRIM44,TTC3,RNF5,SYVN1,ZNRF2,UBE2H,DTX3L,TRIM38,PELI1,NEDD4L,IFI27,DTX4,TRIM31
GO:0070979	GO:BP	protein K11-linked ubiquitination	15	0.00360663	2.4429	30	2800	21031	UBE2T,CDC16,PRKN,UBE2C,ANAPC11,UBE2A,CDC26,CDC23,ANAPC7,ANAPC1,UBE2D3,RNF4,ANAPC13,CDC27,UBE2E2
GO:0071103	GO:BP	DNA conformation change	53	1.4773e-08	7.83053	94	4930	21031	GINS1,RFC2,MCM4,MCM7,MCM6,GINS2,RAD51,TWNK,RFC3,SSBP1,DTD1,HMGB1,ABL1,DDX1,MCM5,GTF2H2C,FANCM,CDC45,GINS3,RFC5,HNRNPA2B1,TDRD3,RAD54B,HMGB3,TOP3A,SUB1,XRCC5,ZGRF1,DHX9,NBN,DHX30,ERCC3,POLQ,DDX11,BRIP1,RUVBL2,DDX3X,HMGB2,RFC4,DNA2,MCM3,RECQL,MTERF1,G3BP1,SETX,TOP1MT,ZRANB3,CHD8,BLM,ERCC2,DHX36,HHEX,NAV2
GO:0071214	GO:BP	cellular response to abiotic stimulus	114	0.0148823	1.82733	335	4930	21031	PBK,EIF2AK4,CUL4A,PALM,PCNA,CDC25A,AKR1B1,LIG4,AURKB,RAD51,NPM1,LETM1,BNIP3,EIF2S1,COPS9,FGF2,IFI16,BAG3,HRAS,TMEM87A,SLC38A2,TMEM161A,ZMPSTE24,PPID,RAD1,PARP1,GNB5,TP53BP1,BAD,INO80,CHEK1,PIERCE1,MTPN,EEF1D,METTL3,XRCC5,XPA,TNFRSF1A,RIPOR2,BRCA2,SERPINB6,BRCA1,H2AX,ADSS2,USP28,TLK2,RUVBL2,DDX3X,RBX1,XPC,RAD51AP1,CUL4B,NMT1,WNK1,MDM2,YY1,RHOB,CHP1,MYC,ATM,GRB2,GTF2H5,BLM,ATF4,NIPBL,GCLC,CAMKMT,IG…
GO:0071243	GO:BP	cellular response to arsenic-containing substance	14	0.00406605	2.39083	18	4930	21031	HMOX1,PPIF,GSTO1,GSTO2,SLC38A2,ZFAND2A,UROS,VCP,DDX3X,ZFAND1,DAXX,ZC3H12A,DHX36,MAPK13
GO:0071478	GO:BP	cellular response to radiation	68	0.0390167	1.40875	182	4930	21031	PBK,EIF2AK4,CUL4A,PCNA,CDC25A,LIG4,AURKB,RAD51,NPM1,EIF2S1,COPS9,IFI16,HRAS,TMEM161A,ZMPSTE24,PPID,RAD1,PARP1,GNB5,TP53BP1,INO80,PIERCE1,EEF1D,METTL3,XRCC5,XPA,BRCA2,BRCA1,H2AX,USP28,TLK2,RUVBL2,RBX1,XPC,RAD51AP1,CUL4B,NMT1,MDM2,YY1,RHOB,MYC,ATM,GRB2,GTF2H5,BLM,ATF4,NIPBL,CAMKMT,GADD45A,CREBBP,BABAM2,MAPK14,DHX36,NET1,FBXW7,N4BP1,PIK3R1,ATR,PRKCD,CRY1,TNKS1BP1,EGR1,BBC3,BCL2L1,PTPRK,MME,MAPK13,IT…
GO:0071526	GO:BP	semaphorin-plexin signaling pathway	16	0.0194325	1.71147	47	2130	21031	ECE1,RAC1,SEMA3C,PLXNA1,MET,NRP1,PLXNA3,SEMA4B,PLXNB2,EDN1,PLXNB1,SEMA6A,SEMA3B,MST1R,ERBB2,SEMA7A
GO:0071604	GO:BP	transforming growth factor beta production	15	0.0495248	1.30518	45	2130	21031	ATP6AP2,CD46,SMAD3,FURIN,CD2AP,CD24,PTGS2,ADAM8,ITGB8,GATA6,ITGB6,CDH3,LGALS9,AGT,CX3CL1
GO:0071634	GO:BP	regulation of transforming growth factor beta production	15	0.0190037	1.72116	42	2130	21031	ATP6AP2,CD46,SMAD3,FURIN,CD2AP,CD24,PTGS2,ADAM8,ITGB8,GATA6,ITGB6,CDH3,LGALS9,AGT,CX3CL1
GO:0071824	GO:BP	protein-DNA complex organization	330	2.38534e-15	14.6224	915	4930	21031	ZDBF2,NAP1L2,LHX2,PHF19,UTY,ZNF518B,METTL21A,PCID2,NTMT1,CENPX,RAD51C,AURKA,COPRS,NPM3,POLE3,POLR1E,H2AZ1,SUPT16H,RAD51,SLF1,UCHL5,BUD23,SETD7,PARP2,WDR5,KLF2,TAF5,TCF4,NPM1,HJURP,ANP32B,BAZ1B,CENPF,NSMCE4A,H1-3,SET,CENPE,MYBBP1A,HMGB1,DDX21,MKI67,RTF1,DNMT1,IFI16,BUB1,HELLS,DLGAP5,GRWD1,HPF1,MED11,ING1,SLF2,HDGF,MCRS1,UBE2A,HNRNPU,H4C3,SMYD3,DDX23,CENPK,ING5,UHRF1,CDC45,EEF1AKMT1,ZMPSTE24,PCGF6,…
GO:0072331	GO:BP	signal transduction by p53 class mediator	77	2.19445e-05	4.65867	181	4930	21031	AURKA,NUAK1,AURKB,COPS3,RPS15,NPM1,PAK1IP1,PRKN,EIF5A,MYBBP1A,HINT1,IFI16,RPL37,ZMPSTE24,RPS7,RRP8,CHEK1,RPS20,DDX5,RPF2,UBB,NBN,GTSE1,SMYD2,PSMD10,BRCA2,HIPK2,SPRED2,HNRNPK,BOP1,KMT5A,RPS27L,PPM1D,SPRED1,TAF9B,USP28,RRM2B,SGK1,BCL2L12,RPL11,ARMC10,ZNHIT1,RNF34,DDIT4,MSH2,MDM2,MARCHF7,MYC,ATM,ATRX,SP100,RPL23,TP53BP2,PLK2,NOP53,ERCC2,KAT6A,PTTG1IP,ATR,PML,BAG6,PMAIP1,CD44,HIPK1,CDKN1B,BOK,DYRK2,P…
GO:0072332	GO:BP	intrinsic apoptotic signaling pathway by p53 class mediator	39	0.0107654	1.96797	85	4930	21031	PRKN,EIF5A,MYBBP1A,HINT1,IFI16,RPS7,RRP8,DDX5,UBB,BRCA2,HIPK2,HNRNPK,RPS27L,TAF9B,USP28,RRM2B,BCL2L12,RPL11,ARMC10,DDIT4,MSH2,MDM2,MARCHF7,MYC,TP53BP2,ERCC2,PTTG1IP,PML,BAG6,PMAIP1,CD44,HIPK1,BOK,DYRK2,PPP1R13B,FHIT,BBC3,JMY,CD74
GO:0072594	GO:BP	establishment of protein localization to organelle	138	0.00015713	3.80374	669	2800	21031	KPNA2,TIMM10,TIMM22,TIMM17A,MFF,TIMM8A,TIMM8B,PMPCA,HAX1,HSPD1,MVB12B,CHCHD4,NUP188,CCT5,CCT4,PRKN,TIMM44,IPO5,DKC1,NUP93,HSPA8,TIMM23,RAN,TOMM7,TIMM13,NDUFB1,TNPO1,TIMM50,SREBF1,BAG3,CCT3,ING1,CCT7,SRP72,NUTF2,SEC61B,ZPR1,BCS1L,PMPCB,PHB2,CCT2,CCT8,GRPEL1,SRP19,OXA1L,CDK1,SRPRA,WRAP53,MTERF4,HGS,PDCD5,NUP85,NUP58,SQSTM1,NUP155,HSP90AA1,MTCH2,DNAJA1,FIS1,SRP68,KPNA3,TARDBP,TOMM40,SRP9,IPO9,HELLPA…
GO:0072655	GO:BP	establishment of protein localization to mitochondrion	58	1.51263e-06	5.82027	117	4930	21031	TIMM10,TIMM22,TIMM17A,MFF,TIMM8A,TIMM8B,PMPCA,HAX1,HSPD1,CHCHD4,PRKN,TIMM44,TIMM23,TOMM7,TIMM13,TIMM50,SREBF1,BCS1L,PMPCB,GRPEL1,OXA1L,MTERF4,PDCD5,HSP90AA1,MTCH2,DNAJA1,FIS1,TOMM40,AIFM1,DNAJC15,TIMM21,ARIH2,UBL5,UBE2D3,HSPA4,UBE2J2,ATP5IF1,TOMM70,ROMO1,GDAP1,SAE1,MAIP1,USP36,AIP,TOMM22,HK1,MTCH1,IMMP2L,HUWE1,SH3GLB1,LMAN1,BAG4,FBXW7,BNIP3L,MICALL2,ABLIM3,RAC2,RHOU
GO:0086001	GO:BP	cardiac muscle cell action potential	22	0.0033759	2.47161	72	2130	21031	ANK3,ATP2A2,SLMAP,DLG1,TBX18,RNF207,ATP1B1,DSC2,DSG2,SNTA1,FGF12,TRPM4,CXADR,JUP,ATP1A1,PKP2,NEDD4L,CACNA1D,DSP,KCNQ1,NOS1AP,SLC4A3
GO:0086042	GO:BP	cardiac muscle cell-cardiac muscle cell adhesion	6	0.016326	1.78712	7	2130	21031	DSC2,DSG2,CXADR,JUP,PKP2,DSP
GO:0090151	GO:BP	establishment of protein localization to mitochondrial membrane	17	0.0002272	3.64359	32	2800	21031	TIMM10,TIMM22,TIMM8A,TIMM8B,TOMM7,TIMM13,BCS1L,OXA1L,PDCD5,HSP90AA1,MTCH2,TOMM40,HSPA4,TOMM70,ROMO1,MAIP1,TOMM22
GO:0090231	GO:BP	regulation of spindle checkpoint	12	0.0127389	1.89487	22	2800	21031	PCID2,BIRC5,KNL1,CCNB1,AURKB,MAD2L1,ZWINT,DYNC1LI1,CDK5RAP2,CDCA8,TPR,LCMT1
GO:0090329	GO:BP	regulation of DNA-templated DNA replication	28	0.000530699	3.27515	48	4930	21031	RFC2,MCM4,MCM7,PCNA,MCM6,RFC3,SSBP1,MCM5,DBF4,TIPIN,ZMPSTE24,TIMELESS,RFC5,FBXO5,INO80,LIG3,NBN,CDC7,RFC4,CDT1,MCM3,CIZ1,POLG2,DBF4B,SLFN11,BLM,ATRX,CAMSAP3
GO:0097428	GO:BP	protein maturation by iron-sulfur cluster transfer	13	0.0383775	1.41592	18	4930	21031	GLRX3,BOLA3,NFU1,ISCA1,CIAO2B,CISD1,ISCA2,GLRX5,CIAO1,CIAO2A,MMS19,CISD3,MAGEF1
GO:0098781	GO:BP	ncRNA transcription	71	7.31544e-09	8.13576	141	4930	21031	NPM3,POLR1E,POLR2L,GTF3C6,TCOF1,NCL,FGF2,NIFK,SNAPC4,SREBF1,PWP1,CAVIN1,SNAPC2,POLR3D,POLR1B,NOTCH3,GTF3C5,HDAC4,SNAPC5,DDX5,ZC3H8,CDK7,MYBL1,GTF3A,GNL3,GTF3C4,NOL11,SNAPC3,DDX11,USPL1,NCOR1,SMARCA4,MARS1,TAF1B,LARP7,YY1,GTF3C2,GTF3C1,POLR2F,MYC,ICE1,GTF2H5,FOXA1,NR3C1,NFIB,FOSL1,MACROH2A1,NR1H2,NOP53,ERCC2,MRTFB,EGFR,FOS,NOTCH2,ETS1,SMAD3,NFATC2,SMAD6,EGR1,STAT3,PPARD,KLF5,JUN,VEGFA,RARA,FOXO3,P…
GO:0098876	GO:BP	vesicle-mediated transport to the plasma membrane	67	2.62825e-05	4.58033	151	4930	21031	RAB34,RAB31,ENTR1,RABEP1,ARL3,HGS,RAB8A,VPS29,EXOC2,INPP5F,RAB35,RACK1,RAB10,VPS26C,DENND1A,ACSL3,EXOC5,LYPLA1,EIPR1,SNAP47,SEC16A,SNF8,RAB14,SNX12,VPS35L,VPS39,SNX17,COMMD1,VPS26A,VTI1A,VPS53,KRT18,ANK3,ANKRD27,DENND1B,ARFGEF2,STX3,SNX30,SPTBN1,RAB7A,CLSTN1,GGA1,BLTP1,EXOC4,EPS15,VPS50,ACAP2,GOLPH3,EPG5,GOLPH3L,OPTN,CMTM6,ATP9A,MACF1,MICALL2,ATP2C1,RAB11FIP4,ARHGAP44,DEF6,RAB3IP,WIPF3,EHD2,GRIP1…
GO:0098900	GO:BP	regulation of action potential	17	0.0439885	1.35666	55	2130	21031	MECP2,ATP2A2,DLG1,TBX18,RNF207,DSC2,DSG2,FGF12,TRPM4,CXADR,JUP,PKP2,DSP,NOS1AP,KCNQ3,SLC4A3,GPR35
GO:0098901	GO:BP	regulation of cardiac muscle cell action potential	12	0.0173335	1.76111	28	2130	21031	ATP2A2,DLG1,TBX18,DSC2,DSG2,TRPM4,CXADR,JUP,PKP2,DSP,NOS1AP,SLC4A3
GO:0104004	GO:BP	cellular response to environmental stimulus	114	0.0148823	1.82733	335	4930	21031	PBK,EIF2AK4,CUL4A,PALM,PCNA,CDC25A,AKR1B1,LIG4,AURKB,RAD51,NPM1,LETM1,BNIP3,EIF2S1,COPS9,FGF2,IFI16,BAG3,HRAS,TMEM87A,SLC38A2,TMEM161A,ZMPSTE24,PPID,RAD1,PARP1,GNB5,TP53BP1,BAD,INO80,CHEK1,PIERCE1,MTPN,EEF1D,METTL3,XRCC5,XPA,TNFRSF1A,RIPOR2,BRCA2,SERPINB6,BRCA1,H2AX,ADSS2,USP28,TLK2,RUVBL2,DDX3X,RBX1,XPC,RAD51AP1,CUL4B,NMT1,WNK1,MDM2,YY1,RHOB,CHP1,MYC,ATM,GRB2,GTF2H5,BLM,ATF4,NIPBL,GCLC,CAMKMT,IG…
GO:0120192	GO:BP	tight junction assembly	23	0.00182293	2.73923	75	2130	21031	POF1B,DLG1,ROCK1,CLDN16,IKBKB,MARVELD2,AFDN,MICALL2,CLDN4,PATJ,CLDN1,F11R,PRKCH,LSR,MPP7,EPHB2,OCLN,CLDN23,CLDN10,CLDN3,GRHL2,ILDR1,MARVELD3
GO:0120193	GO:BP	tight junction organization	25	0.00053196	3.27412	81	2130	21031	EXT1,POF1B,DLG1,ROCK1,CLDN16,IKBKB,PLEC,MARVELD2,AFDN,MICALL2,CLDN4,PATJ,CLDN1,F11R,PRKCH,LSR,MPP7,EPHB2,OCLN,CLDN23,CLDN10,CLDN3,GRHL2,ILDR1,MARVELD3
GO:0170036	GO:BP	import into the mitochondrion	25	0.0138169	1.85959	46	4930	21031	TIMM17A,TIMM44,TIMM23,TOMM7,TIMM50,PNPT1,SFXN1,MRPL18,GRPEL1,MCUR1,SLC25A28,TOMM40,DNAJC15,TIMM21,MCUB,TOMM70,SLC25A38,ROMO1,MAIP1,SLC25A37,MICU1,SLC25A23,SLC25A36,MCU,TST
GO:1900027	GO:BP	regulation of ruffle assembly	19	0.01746	1.75796	31	4930	21031	CAV1,DEF8,PFN1,HRAS,FAM98A,RDX,RHOG,NDEL1,CYFIP1,NLGN1,COBL,PLEKHM1,ARHGAP24,SH3YL1,EPS8,EPS8L1,EPS8L2,ICAM1,TACSTD2
GO:1900029	GO:BP	positive regulation of ruffle assembly	12	0.0142466	1.84629	15	4930	21031	DEF8,PFN1,HRAS,FAM98A,NDEL1,CYFIP1,NLGN1,COBL,PLEKHM1,EPS8,EPS8L1,EPS8L2
GO:1900180	GO:BP	regulation of protein localization to nucleus	68	3.44344e-06	5.46301	148	4930	21031	DCLK2,NPM1,CCT5,CCT4,IPO5,DKC1,RAN,BAG3,CCT3,CCT7,MCRS1,PIN1,ZPR1,PARK7,CCT2,PARP1,CCT8,PLK1,CDK1,NUP58,HSP90AA1,TARDBP,POLR1A,BYSL,FERMT1,FERMT2,SUMO3,SRC,UFM1,TCP1,MDFIC,RBM22,IPO7,LARP7,NUP54,MAVS,YWHAZ,TPR,SUMO1,CHP1,CCT6A,NMD3,MAGED1,CTNNA1,CREBBP,ZC3H12A,LIMK2,PSEN1,PPP3CB,MAPK14,TCF7L2,XBP1,PIK3R1,PRKCD,DTX3L,EIF2AK3,LATS2,SMAD3,ILRUN,JAK1,PARP9,CD2AP,WWTR1,PTGS2,JUP,FYN,ORMDL3,CDH1
GO:1900182	GO:BP	positive regulation of protein localization to nucleus	51	6.90104e-07	6.16109	96	4930	21031	NPM1,CCT5,CCT4,IPO5,DKC1,RAN,BAG3,CCT3,CCT7,MCRS1,ZPR1,PARK7,CCT2,PARP1,CCT8,PLK1,CDK1,HSP90AA1,TARDBP,FERMT2,SRC,TCP1,RBM22,IPO7,LARP7,MAVS,TPR,CCT6A,NMD3,CREBBP,ZC3H12A,LIMK2,PSEN1,PPP3CB,MAPK14,TCF7L2,XBP1,PIK3R1,PRKCD,DTX3L,EIF2AK3,SMAD3,JAK1,PARP9,CD2AP,WWTR1,PTGS2,JUP,FYN,ORMDL3,CDH1
GO:1900744	GO:BP	regulation of p38MAPK cascade	17	0.000389092	3.40995	41	2130	21031	SASH1,GADD45A,PJA2,ZC3H12A,DLG1,ULK4,MAP3K5,EZR,MAP3K4,RELL1,STK39,DAB2IP,VEGFA,IL1B,PHLPP1,DUSP10,XDH
GO:1901184	GO:BP	regulation of ERBB signaling pathway	19	0.0450562	1.34625	66	2130	21031	PTPRJ,RHBDF1,EGFR,RAB7A,LGMN,FER,SHKBP1,IFI6,PTPN2,GPRC5A,HIP1R,DAB2IP,PTK6,SH3TC2,MVP,CBLC,ADRA2A,AGT,FAM83B
GO:1901222	GO:BP	regulation of non-canonical NF-kappaB signal transduction	24	0.0248003	1.60554	92	2130	21031	RC3H1,UACA,NMI,SASH1,CALR,TSPAN6,ZC3H12A,TRIM44,EGFR,APP,RTKN2,CPNE1,LITAF,ACTN4,NLRC3,EDN1,IL1B,TCIM,NR3C2,NLRP2,LGALS9,TRIM15,TLR2,TNFSF14
GO:1901292	GO:BP	nucleoside phosphate catabolic process	68	0.020543	1.68734	179	4930	21031	PDE4D,PDE1A,PDE10A,PGAM1,NT5M,SLC2A6,ITPA,DUT,NT5C,UPP1,GDA,PFKM,PRXL2C,HINT1,NTHL1,ENO1,GAPDH,ACAT1,NUDT5,NUDT8,TPI1,SUCLG1,TDG,HDAC4,ACOT7,SMUG1,HPRT1,NUDT9,LDHA,PRKAG2,GALK1,NUDT19,NCOR1,VCP,DNPH1,NUDT15,UNG,GPI,DERA,SUCLA2,DDIT4,HK1,PKM,PGK1,PSEN1,ENO2,PDE8A,APP,NUDT12,PGM1,UCP2,ZBTB20,DPYD,NEIL1,STAT3,PDE9A,TYMP,FHIT,PFKFB2,PDE5A,PPARA,UPP2,HKDC1,SLC4A4,ENTPD2,ALDOB,XDH,VNN1
GO:1901361	GO:BP	organic cyclic compound catabolic process	232	1.72687e-12	11.7627	616	4930	21031	TENT5A,PDE4D,PDE1A,SLIRP,ADAL,HMOX1,PCID2,VIM,PDE10A,SCARB1,PGAM1,EXOSC2,NT5M,RNASEH2C,SLC2A6,ITPA,UPF3A,DUT,ELAC2,NT5C,UPP1,EXOSC1,GDA,PFKM,EXOSC8,NPM1,EXOSC9,GOT2,DKC1,PRXL2C,ISG20,XRN2,AFMID,APEX1,POP1,HINT1,KYNU,RNASEH2B,NTHL1,MRTO4,HNRNPAB,LSM4,IL6,BLVRA,NSUN2,HNRNPU,PNPT1,ZPR1,ENO1,SSB,NUDT1,NT5C3B,REXO4,EIF4A3,ELOC,NCBP1,GAPDH,ACAT1,SRD5A1,NUDT5,HNRNPC,NUDT8,TPI1,EXOG,METTL16,SUCLG1,MAGOHB…
GO:1901566	GO:BP	organonitrogen compound biosynthetic process	715	6.53587e-60	59.1847	1761	4930	21031	ST8SIA4,GALNT13,BCAT1,TUSC3,RFK,PAPSS2,FABP5,C1QBP,SRM,HACD1,SNCA,GFPT2,ADAL,MRPL41,NSUN5,MRPS26,VIM,NOLC1,MRPL36,ODC1,UGDH,RFC2,B4GALNT1,NANP,ADI1,PFAS,ASS1,SMOX,RPL35,ABCE1,MPDU1,PSAT1,EIF2AK4,ATP5MK,PANK1,CARS2,GXYLT2,NDUFA8,GADD45GIP1,FLAD1,UPF3A,ATP5MJ,NDUFB10,MRPS21,MRPS7,DUT,DLD,SLC44A1,DLAT,MRPL55,MRPS18C,MRPS23,MRPL58,RPL36AL,PPT1,EEF1B2,CTPS1,NDUFC1,RPL41,DTYMK,EIF2B2,ATP5MC2,ELOVL2,DHX…
GO:1901796	GO:BP	regulation of signal transduction by p53 class mediator	49	0.00145705	2.83653	109	4930	21031	AURKA,NUAK1,AURKB,COPS3,RPS15,NPM1,PAK1IP1,PRKN,EIF5A,RPL37,ZMPSTE24,RPS7,CHEK1,RPS20,DDX5,RPF2,UBB,SMYD2,PSMD10,HIPK2,SPRED2,HNRNPK,BOP1,KMT5A,SPRED1,TAF9B,RRM2B,SGK1,BCL2L12,RPL11,ARMC10,ZNHIT1,RNF34,MDM2,MARCHF7,MYC,ATM,RPL23,NOP53,KAT6A,PTTG1IP,ATR,PML,PMAIP1,CD44,DYRK2,SOX4,MLF1,CD74
GO:1901874	GO:BP	negative regulation of post-translational protein modification	43	0.00275546	2.55981	93	4930	21031	CRTAP,CAV1,NXN,MAD2L1,COPS9,BAG2,BEX3,ABL1,ARRB2,PARK7,RPS7,PRMT3,FBXO5,SQSTM1,DNAJA1,PLAA,GNL3L,PPIA,MAD2L2,RPS3,HMG20B,GTPBP4,RPL11,CDK5,WNK1,MARCHF7,CHP1,GCLC,ATG5,RPL23,TRIM44,N4BP1,ISG15,HSPA1A,DTX3L,CRY1,SENP2,SOX4,PER2,USP44,PRKCG,FYN,BEX1
GO:1901976	GO:BP	regulation of cell cycle checkpoint	21	0.000538173	3.26908	48	2800	21031	WDR76,PCID2,BIRC5,KNL1,CCNB1,CUL4A,AURKB,RAD51,MAD2L1,ZWINT,THOC5,RPA2,RNASEH2B,DYNC1LI1,CDK5RAP2,CDCA8,BRCA2,BRCA1,TPR,LCMT1,RFWD3
GO:1901989	GO:BP	positive regulation of cell cycle phase transition	50	0.00145578	2.8369	112	4930	21031	RAD51C,DDRGK1,TFDP1,RRM2,CCNB1,CUL4A,CDC25A,CDC16,CDC25B,NPM1,DTL,CDC20,THOC5,UBE2C,DLGAP5,LSM10,ANAPC11,CENPJ,PHB2,PBX1,FBXO5,CDK1,CDC23,SASS6,PLRG1,RDX,RRM1,STXBP4,ANAPC7,CDCA5,CDC7,EZH2,RRM2B,DDX3X,FAM83D,CUL4B,CPSF3,TMOD3,DBF4B,UBE2E2,MDM2,KMT2E,CDC25C,MECP2,RAD51B,VPS4B,EGFR,APP,STIL,RGCC
GO:1901992	GO:BP	positive regulation of mitotic cell cycle phase transition	44	0.000188799	3.724	89	4930	21031	RAD51C,TFDP1,RRM2,CCNB1,CUL4A,CDC25A,CDC16,CDC25B,DTL,CDC20,UBE2C,DLGAP5,LSM10,ANAPC11,CENPJ,PHB2,PBX1,FBXO5,CDK1,CDC23,SASS6,PLRG1,RDX,RRM1,ANAPC7,CDCA5,CDC7,RRM2B,DDX3X,CUL4B,CPSF3,TMOD3,DBF4B,UBE2E2,MDM2,KMT2E,CDC25C,MECP2,RAD51B,VPS4B,EGFR,APP,STIL,RGCC
GO:1902235	GO:BP	regulation of endoplasmic reticulum stress-induced intrinsic apoptotic signaling pathway	20	0.0242234	1.61576	34	4930	21031	PRKN,PARK7,SELENOS,CREB3,TMBIM6,HERPUD1,ERP29,SERINC3,NCK1,XBP1,HSPA1A,NCK2,SYVN1,EIF2AK3,PTPN2,PMAIP1,BOK,BBC3,BCL2L1,RNF183
GO:1902237	GO:BP	positive regulation of endoplasmic reticulum stress-induced intrinsic apoptotic signaling pathway	8	0.00324288	2.48907	11	2130	21031	SERINC3,NCK1,NCK2,PTPN2,PMAIP1,BOK,BBC3,RNF183
GO:1902414	GO:BP	protein localization to cell junction	29	0.00300683	2.52189	111	2130	21031	STAU2,RAP1A,STAU1,STX3,VCL,DLG1,CLSTN1,RAB27B,MAPK8IP3,NBEA,JAK1,DAG1,CLSTN3,PCLO,ARHGAP44,ADAM10,F11R,GRIP1,TJP3,ERBB4,LSR,NECTIN3,MPP7,GPC4,DSP,ERBB2,GRIN2A,ILDR1,MARVELD3
GO:1902600	GO:BP	proton transmembrane transport	65	0.00172226	2.7639	159	4930	21031	SLC9B2,PPIF,SLC25A5,GHITM,ATP5MC2,ATP5MC3,ATP5ME,LETM1,ATP5F1D,ATP5PF,ATP6V1G1,COX7B,COX5B,ATP5F1B,NDUFS7,PHB2,COX5A,TMCO3,ATP5F1E,ATP6V0B,CYC1,COX6B1,SLC25A3,NDUFA4,SLC16A1,ATP5PB,SLC25A13,COX17,ATP6V1D,UQCRFS1,ATP6V0A2,ATP6V0E1,UQCRC1,CTNS,COX4I1,SLC25A14,ATP6V1C1,DMAC2L,COX7A2L,MT-ATP8,UQCR10,ATP6V1B2,CHP1,ATP5F1C,MT-CO2,MT-CO3,CLCN3,MT-CO1,NNT,ATP6V0A1,SLC17A5,ATP6AP2,TMSB4X,CYB5A,ATP6V1H,SLC…
GO:1902808	GO:BP	positive regulation of cell cycle G1/S phase transition	20	0.043621	1.3603	56	2800	21031	DDRGK1,TFDP1,RRM2,CUL4A,LSM10,CENPJ,PHB2,SASS6,PLRG1,RDX,RRM1,STXBP4,EZH2,DDX3X,FAM83D,CUL4B,CPSF3,UBE2E2,MDM2,KMT2E
GO:1902969	GO:BP	mitotic DNA replication	13	0.013597	1.86656	17	4930	21031	GINS1,MCM4,MCM6,RAD51,CDC45,TK1,ZMPSTE24,GINS3,BRCA2,POLA1,LIG1,MCM3,RTF2
GO:1903008	GO:BP	organelle disassembly	67	0.00699975	2.15492	171	4930	21031	PLIN2,SLC25A5,AURKA,DDRGK1,ABCE1,RRP7A,MRPL58,HAX1,PRKN,BNIP3,RCHY1,TOMM7,MRRF,FUNDC2,SREBF1,PARK7,PHB2,CDK1,MTIF2,SQSTM1,MCTS1,FIS1,KLC1,EIF4E2,VRK1,SKIC8,RACK1,RNF14,ATG3,MTIF3,DENR,UFM1,HBS1L,EIF2D,FUNDC1,ATP5IF1,RIMOC1,VCP,DNM1L,ZFAND1,GOLGA2,GCN1,LTN1,KIF5B,USP36,ATG12,FAF2,SPAST,MAP1LC3B,ATG5,HUWE1,SNX30,ANKZF1,VPS13D,CTTN,FBXW7,LRBA,STX5,SKIC2,AMBRA1,OPTN,RETREG3,VPS13C,STING1,BNIP3L,CHKA,…
GO:1903083	GO:BP	protein localization to condensed chromosome	11	0.000443417	3.35319	15	2800	21031	CHAMP1,KNL1,AURKB,BUB3,SPDL1,ZWILCH,CDK1,TTK,KNTC1,IK,TRAPPC12
GO:1903241	GO:BP	U2-type prespliceosome assembly	14	0.000668823	3.17469	24	2800	21031	SNRPB2,SNRPB,SNRPE,SNRPG,SNRPF,SNRPD1,SF3B5,RBMX2,SF3B4,DDX46,SF3B6,SNRPA1,SNRPD2,SF3A3
GO:1903311	GO:BP	regulation of mRNA metabolic process	121	1.71817e-07	6.76493	302	4930	21031	NOVA1,C1QBP,TENT5A,PCID2,VIM,EXOSC2,UPF3A,EXOSC8,NPM1,EXOSC9,NCL,APEX1,HNRNPAB,LEO1,HNRNPU,PNPT1,RBM3,NT5C3B,EIF4A3,HNRNPA2B1,NCBP1,CDK9,HNRNPC,SAFB,METTL16,SRSF7,RBMX,MAGOHB,UPF3B,PTBP1,METTL3,TARDBP,JMJD6,ZC3H14,NSRP1,CLNS1A,DDX5,EIF1,SRSF3,CNOT9,ELAVL1,LARP1,TTC5,DHX9,FASTKD1,POLR2G,SECISBP2,DAZAP1,SRSF10,ALKBH5,HNRNPK,SAFB2,SF3B4,FASTKD2,MLH1,RC3H2,SMU1,PTCD2,ZC3HAV1,SAP18,TOB1,RNPS1,RIDA,FUS…
GO:1903312	GO:BP	negative regulation of mRNA metabolic process	45	0.00556584	2.25447	101	4930	21031	C1QBP,TENT5A,UPF3A,NPM1,HNRNPAB,HNRNPU,HNRNPA2B1,HNRNPC,METTL16,SRSF7,RBMX,PTBP1,TARDBP,ZC3H14,ELAVL1,LARP1,DHX9,SECISBP2,SRSF10,HNRNPK,SAP18,TOB1,RNPS1,FUS,THRAP3,ACIN1,TAF15,NRDE2,TRAF2,PAIP1,RBM42,YBX1,SRSF4,CSDE1,LARP4B,MAPK14,IGF2BP3,RBM47,BAG4,MAPKAPK2,ZFP36,IGF2BP1,MEIOC,IGF2BP2,CELF4
GO:1903313	GO:BP	positive regulation of mRNA metabolic process	58	0.0089429	2.04852	143	4930	21031	EXOSC2,UPF3A,EXOSC8,EXOSC9,NCL,LEO1,HNRNPU,PNPT1,RBM3,NT5C3B,NCBP1,METTL16,RBMX,UPF3B,METTL3,TARDBP,CLNS1A,EIF1,CNOT9,TTC5,DHX9,POLR2G,DAZAP1,ALKBH5,SF3B4,MLH1,RC3H2,ZC3HAV1,TOB1,RIDA,THRAP3,PDE12,DIS3,ROCK2,CAPRIN1,PAIP1,CNOT10,SAMD4A,CNOT7,YBX1,RC3H1,YTHDF1,CSDE1,FTO,ZC3H12A,MOV10,DHX36,TUT4,ROCK1,TRA2A,FXR1,TNRC6B,PUM1,ZFP36L2,TNKS1BP1,ZFP36,IGF2BP1,CELF4
GO:1903321	GO:BP	negative regulation of protein modification by small protein conjugation or removal	42	0.00185493	2.73167	89	4930	21031	CAV1,NXN,MAD2L1,COPS9,BAG2,BEX3,ABL1,ARRB2,PARK7,RPS7,PRMT3,FBXO5,SQSTM1,DNAJA1,PLAA,GNL3L,PPIA,MAD2L2,RPS3,HMG20B,GTPBP4,RPL11,CDK5,WNK1,MARCHF7,CHP1,GCLC,ATG5,RPL23,TRIM44,N4BP1,ISG15,HSPA1A,DTX3L,CRY1,SENP2,SOX4,PER2,USP44,PRKCG,FYN,BEX1
GO:1903509	GO:BP	liposaccharide metabolic process	26	0.0359014	1.44489	106	2130	21031	ST3GAL1,HEXB,NAGA,PIGT,SUMF1,CERK,ST6GALNAC3,PIGN,PIGQ,B4GALT4,PRKCD,B4GALT5,GPAA1,UGCG,FUT2,FUCA1,NEU1,B3GALNT1,B3GALT1,PIGZ,ITGB8,FA2H,B3GALT4,PGAP3,FUT9,ST8SIA3
GO:1903533	GO:BP	regulation of protein targeting	40	0.000317944	3.49765	79	4930	21031	PRNP,MFF,HAX1,ITGB1BP1,PRKN,TOMM7,SREBF1,HRAS,PDCD5,FIS1,TCAF1,ARIH2,UBL5,UBE2D3,UBE2J2,ATP5IF1,TOMM70,CIB1,CDK5,SAE1,STOM,USP36,CHP1,MYO1C,ANK3,HUWE1,SH3GLB1,LMAN1,BAG4,FBXW7,MTCL1,BNIP3L,MICALL2,ABLIM3,RAC2,RHOU,FYN,CEMIP,ERBB2,SLC1A1
GO:1904375	GO:BP	regulation of protein localization to cell periphery	31	0.0452049	1.34481	139	2130	21031	RAP1A,PPP2R5A,MISP,AP2M1,STX3,ZDHHC5,DLG1,SPTBN1,ARHGEF16,EGFR,PIAS1,EPB41,EZR,PIK3R1,NBEA,TMEM59,DAG1,PICALM,RAB38,PLS1,GBP1,ATP2C1,VIL1,PRKCI,ARHGAP44,ADAM10,BCL2L1,PRKCH,ITGA3,EPHB2,GPC4
GO:1905820	GO:BP	positive regulation of chromosome separation	16	0.00050698	3.29501	30	2800	21031	BIRC5,AURKB,CDC16,SMC2,NCAPH,CDC20,UBE2C,DLGAP5,ANAPC11,NCAPG2,CDC23,NCAPG,CDCA8,ANAPC7,NCAPD3,NCAPD2
GO:1905897	GO:BP	regulation of response to endoplasmic reticulum stress	23	0.00236519	2.62613	76	2130	21031	TMBIM6,HERPUD1,ERP29,SERINC3,NR1H2,NCK1,XBP1,HSPA1A,NCK2,PIK3R1,SYVN1,EIF2AK3,BAG6,PTPN2,PMAIP1,BOK,PPP1R15A,CREBRF,DAB2IP,BBC3,BCL2L1,RNF183,ALOX5
GO:1990542	GO:BP	mitochondrial transmembrane transport	46	0.000470142	3.32777	97	4930	21031	TIMM17A,SLC25A6,SLC25A5,SFXN4,GHITM,HSPD1,CHCHD4,LETM1,TIMM44,TIMM23,TOMM7,TIMM50,PNPT1,PMPCB,SFXN1,MRPL18,GRPEL1,MCUR1,CCDC51,SFXN5,SLC25A28,TOMM40,SLC25A3,SLC25A17,AIFM1,SLC25A13,DNAJC15,TIMM21,MCUB,TOMM70,SLC25A38,ROMO1,ABCB7,MAIP1,CPT1A,SLC25A37,SLC25A24,MICU1,SLC25A23,SLC25A16,SLC25A36,MCU,SLC8B1,TST,UCP2,SLC41A3
GO:1990823	GO:BP	response to leukemia inhibitory factor	45	0.035311	1.45209	107	4930	21031	VEGFC,SRM,GFPT2,SLC25A5,GCLM,CHCHD4,CACYBP,NCL,MRPL15,PCOLCE2,HELLS,MAT2A,HNRNPU,PARP16,NFYB,SRSF7,WDR35,MYBL2,XRCC5,SRSF3,NUP35,POLR1F,BCLAF1,RPS16,UBXN2A,EXT1,RNMT,MTF2,FOSL2,PML,EIF4A2,KDM5B,RFX2,ARID5B,KLF5,NR5A2,EPS8,PLA2G10,EFHC2,LRAT,ICAM1,SPOCK2,DTX1,ILDR1,BSPRY
GO:2000142	GO:BP	regulation of DNA-templated transcription initiation	36	0.0421756	1.37494	80	4930	21031	PCID2,TAF5,HMGB1,MED11,MED31,PSMC6,MED27,SUB1,TAF13,MED10,TBP,MED21,MED8,PPM1D,BCLAF1,MED6,ZNHIT1,MED13,MED4,SETX,GTF2A2,TAF2,TAF11,FOSL1,MED30,MED29,TAF4,DHX36,MED1,MED25,TAF8,MITF,MED24,THRA,JUN,HNF1B
GO:2000144	GO:BP	positive regulation of DNA-templated transcription initiation	32	0.0398317	1.39977	68	4930	21031	TAF5,MED11,MED31,PSMC6,MED27,SUB1,TAF13,MED10,TBP,MED21,MED8,BCLAF1,MED6,ZNHIT1,MED13,MED4,SETX,GTF2A2,TAF2,TAF11,FOSL1,MED30,MED29,TAF4,DHX36,MED1,MED25,TAF8,MITF,MED24,JUN,HNF1B
GO:2000434	GO:BP	regulation of protein neddylation	15	0.00374792	2.42621	20	4930	21031	COPS6,COPS3,DCUN1D5,COPS9,GPS1,EPAS1,COPS8,COPS2,COPS4,COPS7A,DCUN1D2,COPS7B,RPL11,DCUN1D4,DCUN1D1
GO:2000736	GO:BP	regulation of stem cell differentiation	36	0.0421756	1.37494	80	4930	21031	FGF2,ABL1,PUS7,NSUN2,HNRNPU,PWP1,HSPA9,LBH,MTCH2,METTL3,SMYD5,MBD3,GATAD2A,PRKDC,FOXC1,EZH2,EIF2AK2,OCIAD1,RBBP7,CHD3,NFE2L2,DHX36,KDM4C,CDK13,CDK6,HDAC1,CDK12,ZFP36L2,PRICKLE1,LTBP3,ZFP36,STAT3,HES1,JAG1,TGFBR2,TACSTD2
GO:2000779	GO:BP	regulation of double-strand break repair	54	0.0183309	1.73682	133	4930	21031	RAD51,SLF1,RPA2,ABL1,SHLD2,PARPBP,SLF2,UBE2V2,TIMELESS,PARP1,TP53BP1,UBE2N,WRAP53,CHEK1,SMARCD1,BCL7B,KLHL15,VPS72,FANCB,AUNIP,ATRIP,SMARCD2,RADX,PRKDC,KMT5A,MAD2L2,SHLD1,POLQ,OTUB1,MMS19,DDX11,NSD2,RUVBL2,FUS,SMARCA4,DEK,BRD7,RAD51AP1,DPF2,YEATS4,ARID2,TRRAP,MORF4L1,EPC1,SMARCC1,ATR,PML,MAGEF1,SPIRE1,KMT5B,MBTD1,HMGA2,TEX15,OOEP
GO:2000781	GO:BP	positive regulation of double-strand break repair	27	0.0263793	1.57874	86	2800	21031	SLF1,SHLD2,SLF2,UBE2V2,TIMELESS,PARP1,UBE2N,WRAP53,SMARCD1,BCL7B,VPS72,FANCB,SMARCD2,PRKDC,MAD2L2,SHLD1,MMS19,DDX11,RUVBL2,FUS,SMARCA4,BRD7,RAD51AP1,DPF2,YEATS4,ARID2,TRRAP
GO:2001242	GO:BP	regulation of intrinsic apoptotic signaling pathway	73	0.000897156	3.04713	182	4930	21031	PPIF,CAV1,PRKN,EIF5A,SOD1,HELLS,SOD2,ENO1,PARK7,TMEM161A,RPS7,PARP1,VDAC2,BAD,UBQLN1,NDUFS3,DNAJA1,FIS1,NOL3,UBB,RACK1,PPIA,SRC,HNRNPK,CLU,PRKRA,RPS3,NACC2,TAF9B,SELENOS,RRM2B,DDX3X,DNM1L,CREB3,BCL2L12,BCLAF1,RPL11,ARMC10,HSPB1,MDM2,MARCHF7,MYC,ATF4,TMBIM6,HERPUD1,ERP29,SERINC3,KDM6A,NFE2L2,NCK1,PTTG1IP,NHERF1,XBP1,FBXW7,HSPA1A,NCK2,SYVN1,RTKN2,EIF2AK3,PTPN2,PMAIP1,CD44,HDAC1,BOK,PTGS2,BBC3,BCL2L…
GO:0006139	GO:BP	nucleobase-containing compound metabolic process	1260	1.07878e-11	10.9671	8055	2800	21031	TWIST2,EPHA5,MAGEH1,GAL,NR0B1,BASP1,BNC2,NOVA1,ZEB2,LHX2,SNHG14,MPP1,TFR2,EXO1,SCML2,RFK,PHF19,IGSF1,ZNF287,PAPSS2,GINS1,SNHG19,ZNF114,SNHG25,SNHG29,SNHG9,ZIC2,ADARB1,PYGO1,C1QBP,ZFP82,KPNA2,TENT5A,HACD1,PDE4D,RNF212,NOP10,SNCA,PDE1A,GFPT2,ZNF518B,POLR3K,SLIRP,POLR3F,ADAL,HMOX1,SNRPB2,NSUN5,PCID2,VIM,NOLC1,CENPX,AADAT,PDE10A,UGDH,BIRC5,RFC2,RPP40,NEIL3,RAD51C,PRNP,DDRGK1,PFAS,RPL35,GLRX2,POLR3G,A…
GO:0006351	GO:BP	DNA-templated transcription	988	1.36836e-07	6.8638	3569	4930	21031	TWIST2,EPHA5,MAGEH1,GAL,NR0B1,BASP1,BNC2,ZEB2,LHX2,TFR2,SCML2,PHF19,IGSF1,ZNF287,ZNF114,ZIC2,PYGO1,C1QBP,ZFP82,SNCA,ZNF518B,POLR3K,POLR3F,HMOX1,PCID2,BIRC5,PRNP,DDRGK1,GLRX2,POLR3G,TFDP1,TXN,NPM3,POLE3,EIF2AK4,DNAJC17,ASPH,POLR1E,TRIP13,BLOC1S2,PCNA,CREM,EFEMP1,H2AZ1,SUPT16H,CAV1,BATF3,CKS2,AURKB,ZFPM1,RBCK1,CKS1B,POLR2L,PBX3,UCHL5,GTF3C6,HAX1,CDCA7,DHX33,SNX5,SETD7,ILF2,PFKM,PFN1,CCNA2,MEF2C,PSM…
GO:0006355	GO:BP	regulation of DNA-templated transcription	924	0.00059075	3.2286	3446	4930	21031	TWIST2,EPHA5,MAGEH1,GAL,NR0B1,BASP1,BNC2,ZEB2,LHX2,TFR2,SCML2,PHF19,IGSF1,ZNF287,ZNF114,ZIC2,PYGO1,C1QBP,ZFP82,SNCA,ZNF518B,POLR3F,HMOX1,PCID2,BIRC5,PRNP,DDRGK1,GLRX2,POLR3G,TFDP1,TXN,POLE3,EIF2AK4,DNAJC17,ASPH,TRIP13,BLOC1S2,PCNA,CREM,EFEMP1,H2AZ1,SUPT16H,CAV1,BATF3,CKS2,AURKB,ZFPM1,RBCK1,CKS1B,POLR2L,PBX3,UCHL5,HAX1,CDCA7,DHX33,SNX5,SETD7,ILF2,PFKM,PFN1,CCNA2,MEF2C,PSMC5,WDR5,PRDX3,KLF2,TAF5,TC…
GO:0006725	GO:BP	cellular aromatic compound metabolic process	1294	3.72725e-12	11.4286	8280	2800	21031	TWIST2,EPHA5,MAGEH1,GAL,NR0B1,BASP1,BNC2,NOVA1,ZEB2,LHX2,SNHG14,MPP1,AKR1B10,TFR2,EXO1,SCML2,RFK,PHF19,IGSF1,ZNF287,PAPSS2,GINS1,SNHG19,ZNF114,SNHG25,SNHG29,SNHG9,ZIC2,ADARB1,PYGO1,C1QBP,ZFP82,KPNA2,TENT5A,HACD1,PDE4D,RNF212,NOP10,SNCA,PDE1A,GFPT2,ZNF518B,POLR3K,SLIRP,POLR3F,ADAL,AKR1C2,HMOX1,AKR1C1,SNRPB2,NSUN5,PCID2,VIM,NOLC1,CENPX,AADAT,PDE10A,UGDH,BIRC5,RFC2,RPP40,NEIL3,RAD51C,PRNP,DDRGK1,PFA…
GO:0006807	GO:BP	nitrogen compound metabolic process	3081	8.40535e-16	15.0754	11995	4930	21031	TWIST2,ST8SIA4,VEGFC,EPHA5,MAGEH1,GAL,NR0B1,GALNT13,BASP1,FBXL7,BNC2,BCAT1,FKBP10,DCLK2,NOVA1,HEG1,ZEB2,LHX2,UCHL1,TRIM7,CTSL,TUSC3,SNHG14,SLC8A1,MPP1,AKR1B10,TFR2,PAPPA,EXO1,SCML2,RFK,PHF19,IGSF1,ZNF287,PAPSS2,GINS1,SNHG19,PRSS23,ZNF114,SNHG25,LRR1,SNHG29,SNHG9,QPCT,ZIC2,ADARB1,PYGO1,FABP5,C1QBP,ZFP82,SRM,KPNA2,TENT5A,HACD1,PDE4D,RNF212,NOP10,SNCA,PDE1A,GFPT2,FN1,NAA20,ZNF518B,RECK,POLR3K,SLIRP,…
GO:0006950	GO:BP	response to stress	1178	2.61134e-26	25.5831	3855	4930	21031	VEGFC,GAL,NR0B1,FKBP10,ZEB2,GPX3,UCHL1,TRIM7,SLC8A1,TFR2,EXO1,PLIN2,PAPSS2,CXCL1,LGALS1,PROCR,ADARB1,C1QBP,PXDN,SNCA,FN1,POLR3K,POLR3F,SLC39A4,WDR76,HMOX1,PNMA1,PPIF,MAP1B,VIM,CENPX,MSRB3,RFC2,PTGES,SCARB1,PBK,NEIL3,RAD51C,PRNP,AURKA,DDRGK1,ASS1,GLRX2,POLR3G,DGKD,PSMB5,G6PD,TXN,PRDX1,MCM4,MCM7,POLE3,EIF2AK4,UBE2T,CUL4A,TRIP13,MCTP1,RNASEH2C,PAXX,PCNA,IGFBP6,NQO1,NDUFAF4,AKR1B1,SUPT16H,CAV1,BATF3,…
GO:0007154	GO:BP	cell communication	1684	0.000149652	3.82492	6537	4930	21031	VEGFC,SPART,EPHA5,GAL,NR0B1,SLITRK5,PMP22,RASA3,RAB3B,SLC9B2,DCLK2,HEG1,ZEB2,APBA2,GPC6,UCHL1,DOCK11,CTSL,ELMO1,CNTN1,SLC8A1,MPP1,CNKSR2,CHN1,TFR2,PAPPA,PCDH11X,PLIN2,FBN1,IGSF1,GPAT3,SEMA3A,CXCL1,LRR1,LGALS1,ADARB1,PYGO1,FABP5,C1QBP,CTNNAL1,PDE4D,PXDN,RASSF8,ITGAE,DOCK10,SNCA,PDE1A,ARHGAP22,FN1,RECK,SLC39A4,SLC20A1,AKR1C2,WDR76,HMOX1,GNG11,STK32B,PPIF,PCID2,PDE3B,MAP1B,VIM,DLL3,PDE10A,TMEM38B,BI…
GO:0007165	GO:BP	signal transduction	1535	0.000929198	3.03189	5959	4930	21031	VEGFC,SPART,EPHA5,GAL,NR0B1,RASA3,DCLK2,HEG1,ZEB2,GPC6,UCHL1,DOCK11,CTSL,ELMO1,CNTN1,SLC8A1,MPP1,CNKSR2,CHN1,PAPPA,PCDH11X,FBN1,IGSF1,GPAT3,SEMA3A,CXCL1,LRR1,LGALS1,PYGO1,FABP5,C1QBP,CTNNAL1,PDE4D,PXDN,RASSF8,ITGAE,DOCK10,SNCA,PDE1A,ARHGAP22,FN1,RECK,SLC20A1,AKR1C2,WDR76,HMOX1,GNG11,STK32B,PPIF,PCID2,PDE3B,VIM,DLL3,PDE10A,TMEM38B,BIRC5,SLC25A6,PTGES,ADISSP,SCARB1,RAB34,PBK,SLC25A5,PRNP,AURKA,DDRG…
GO:0008152	GO:BP	metabolic process	3556	9.62462e-11	10.0166	14261	4930	21031	TWIST2,ST8SIA4,ZDBF2,VEGFC,EPHA5,MAGEH1,GAL,NR0B1,GALNT13,BASP1,SLC2A3,FBXL7,BNC2,BCAT1,FKBP10,DCLK2,NOVA1,HEG1,ZEB2,APBA2,GPX3,LHX2,UCHL1,NQO2,TRIM7,CTSL,TUSC3,CNTN1,SNHG14,SLC8A1,MPP1,AKR1B10,TFR2,PAPPA,MIR99AHG,EXO1,SCML2,RFK,CHCHD5,PHF19,IGSF1,ZNF287,PAPSS2,GPAT3,GINS1,SNHG19,PRSS23,ZNF114,SNHG25,LRR1,SNHG29,SNHG9,QPCT,ZIC2,UTY,HAGHL,ADARB1,PYGO1,FABP5,C1QBP,ZFP82,SRM,KPNA2,TENT5A,HACD1,PDE4D…
GO:0009058	GO:BP	biosynthetic process	1551	0.000411443	3.38569	10704	2800	21031	TWIST2,ST8SIA4,ZDBF2,EPHA5,MAGEH1,GAL,NR0B1,GALNT13,BASP1,BNC2,BCAT1,FKBP10,NOVA1,HEG1,ZEB2,APBA2,LHX2,CTSL,TUSC3,CNTN1,SNHG14,SLC8A1,TFR2,MIR99AHG,EXO1,SCML2,RFK,PHF19,IGSF1,ZNF287,PAPSS2,GPAT3,SNHG19,ZNF114,SNHG25,SNHG29,SNHG9,ZIC2,UTY,ADARB1,PYGO1,FABP5,C1QBP,ZFP82,SRM,TENT5A,HACD1,PDE4D,SCCPDH,NOP10,SNCA,GFPT2,SCD,EFR3B,FN1,NAA20,ZNF518B,POLR3K,NXT1,POLR3F,ADAL,HMOX1,SNRPB2,PPIF,MRPL41,NSUN5,…
GO:0009889	GO:BP	regulation of biosynthetic process	1506	0.000287902	3.54076	5813	4930	21031	TWIST2,ZDBF2,EPHA5,MAGEH1,GAL,NR0B1,BASP1,BNC2,NOVA1,HEG1,ZEB2,APBA2,LHX2,CNTN1,SLC8A1,TFR2,MIR99AHG,SCML2,PHF19,IGSF1,ZNF287,ZNF114,ZIC2,UTY,PYGO1,FABP5,C1QBP,ZFP82,TENT5A,PDE4D,SNCA,FN1,ZNF518B,POLR3F,HMOX1,NSUN5,PCID2,VIM,NOLC1,BIRC5,PGP,RFC2,SCARB1,PRNP,MIR3677HG,AURKA,DDRGK1,ASS1,GLRX2,POLR3G,ABCE1,TFDP1,TXN,EXOSC2,POLE3,EIF2AK4,DNAJC17,ASPH,TRIP13,BLOC1S2,PCNA,CREM,EFEMP1,H2AZ1,SUPT16H,CAV1…
GO:0009891	GO:BP	positive regulation of biosynthetic process	867	7.98716e-25	24.0976	2706	4930	21031	GAL,HEG1,ZEB2,LHX2,CNTN1,TFR2,ZNF287,ZIC2,PYGO1,C1QBP,TENT5A,PDE4D,SNCA,FN1,POLR3F,HMOX1,NSUN5,PCID2,VIM,RFC2,SCARB1,DDRGK1,ASS1,POLR3G,TFDP1,EIF2AK4,ASPH,BLOC1S2,PCNA,CREM,H2AZ1,SUPT16H,CAV1,UPF3A,AURKB,ZFPM1,RBBP9,RBCK1,PBX3,UCHL5,HAX1,DHX33,SNX5,SETD7,ILF2,PFKM,HSPD1,CCNA2,MEF2C,FAM98B,MPV17L2,PSMC5,WDR5,KLF2,TAF5,TCF4,LDB1,NPM1,CCT5,CHUK,BAZ1B,EIF5AL1,PDCL3,CCT4,ITGB1BP1,DHX29,EXOSC9,PRKN,PSM…
GO:0009893	GO:BP	positive regulation of metabolic process	1193	7.95508e-38	37.0994	3711	4930	21031	VEGFC,GAL,HEG1,ZEB2,LHX2,CNTN1,TFR2,ZNF287,ZIC2,PYGO1,FABP5,C1QBP,TENT5A,PDE4D,SNCA,SCD,FN1,POLR3F,HMOX1,AKR1C1,NSUN5,PCID2,VIM,CENPX,BIRC5,RFC2,SCARB1,SLC25A5,PRNP,AURKA,DDRGK1,ASS1,POLR3G,TFDP1,TXN,EXOSC2,EIF2AK4,CCNB1,ASPH,CUL4A,BLOC1S2,PCNA,CREM,H2AZ1,SUPT16H,CAV1,UPF3A,AURKB,ZFPM1,RBBP9,RBCK1,GHITM,PBX3,RAD51,SLF1,RIOK1,UCHL5,CYCS,BUD23,HAX1,CALM1,CLSPN,DHX33,SNX5,SETD7,ILF2,PFKM,HSPD1,CCNA2…
GO:0009987	GO:BP	cellular process	4687	0.00558888	2.25268	19708	4930	21031	TWIST2,ST8SIA4,ZDBF2,VEGFC,NAP1L2,SPART,EPHA5,MAGEH1,GAL,NR0B1,GALNT13,ANTXR1,BASP1,SLITRK5,SLC2A3,FBXL7,PMP22,ADD2,RASA3,RAB3B,BNC2,SLC9B2,BCAT1,FKBP10,DCLK2,NOVA1,HEG1,ZEB2,APBA2,GPC6,GPX3,LHX2,UCHL1,GRAMD1B,NQO2,DOCK11,CTSL,TUSC3,ELMO1,CNTN1,SNHG14,MPDZ,SLC8A1,MPP1,CNKSR2,AVEN,CHN1,AKR1B10,TFR2,PAPPA,PCDH11X,MIR99AHG,EXO1,SCML2,RFK,CHCHD5,NALF1,PHF19,PLIN2,FBN1,NUDT6,IGSF1,ZNF287,RFLNB,NCS1,PA…
GO:0010556	GO:BP	regulation of macromolecule biosynthetic process	1456	0.00246838	2.60759	5654	4930	21031	TWIST2,ZDBF2,EPHA5,MAGEH1,GAL,NR0B1,BASP1,BNC2,NOVA1,HEG1,ZEB2,APBA2,LHX2,CNTN1,SLC8A1,TFR2,MIR99AHG,SCML2,PHF19,IGSF1,ZNF287,ZNF114,ZIC2,UTY,PYGO1,C1QBP,ZFP82,TENT5A,PDE4D,SNCA,FN1,ZNF518B,POLR3F,HMOX1,NSUN5,PCID2,VIM,NOLC1,BIRC5,RFC2,PRNP,MIR3677HG,AURKA,DDRGK1,GLRX2,POLR3G,ABCE1,TFDP1,TXN,EXOSC2,POLE3,EIF2AK4,DNAJC17,ASPH,TRIP13,BLOC1S2,PCNA,CREM,EFEMP1,H2AZ1,SUPT16H,CAV1,BATF3,UPF3A,CKS2,AURK…
GO:0010557	GO:BP	positive regulation of macromolecule biosynthetic process	842	1.90258e-25	24.7207	2603	4930	21031	GAL,HEG1,ZEB2,LHX2,CNTN1,TFR2,ZNF287,ZIC2,PYGO1,C1QBP,TENT5A,PDE4D,FN1,POLR3F,HMOX1,NSUN5,PCID2,VIM,RFC2,DDRGK1,POLR3G,TFDP1,EIF2AK4,ASPH,BLOC1S2,PCNA,CREM,H2AZ1,SUPT16H,CAV1,UPF3A,AURKB,ZFPM1,RBBP9,RBCK1,PBX3,UCHL5,HAX1,DHX33,SNX5,SETD7,ILF2,PFKM,HSPD1,CCNA2,MEF2C,FAM98B,MPV17L2,PSMC5,WDR5,KLF2,TAF5,TCF4,LDB1,NPM1,CCT5,CHUK,BAZ1B,EIF5AL1,PDCL3,CCT4,ITGB1BP1,DHX29,EXOSC9,PRKN,PSMC3IP,NCL,FHOD1,ET…
GO:0010604	GO:BP	positive regulation of macromolecule metabolic process	1115	8.50642e-38	37.0703	3420	4930	21031	VEGFC,GAL,HEG1,ZEB2,LHX2,CNTN1,TFR2,ZNF287,ZIC2,PYGO1,C1QBP,TENT5A,PDE4D,SNCA,FN1,POLR3F,HMOX1,NSUN5,PCID2,VIM,CENPX,BIRC5,RFC2,PRNP,AURKA,DDRGK1,POLR3G,TFDP1,TXN,EXOSC2,EIF2AK4,ASPH,CUL4A,BLOC1S2,PCNA,CREM,H2AZ1,SUPT16H,CAV1,UPF3A,AURKB,ZFPM1,RBBP9,RBCK1,PBX3,RAD51,SLF1,RIOK1,UCHL5,CYCS,BUD23,HAX1,CALM1,CLSPN,DHX33,SNX5,SETD7,ILF2,PFKM,HSPD1,CCNA2,MEF2C,EXOSC8,FAM98B,MPV17L2,PSMC5,WDR5,KLF2,TAF5…
GO:0016043	GO:BP	cellular component organization	2205	1.94163e-19	18.7118	8151	4930	21031	ZDBF2,NAP1L2,SPART,EPHA5,ANTXR1,SLITRK5,PMP22,ADD2,RAB3B,FKBP10,DCLK2,HEG1,ZEB2,LHX2,UCHL1,GRAMD1B,DOCK11,CTSL,ELMO1,CNTN1,MPDZ,CNKSR2,CHN1,TFR2,EXO1,PHF19,PLIN2,RFLNB,NCS1,SEMA3A,GINS1,CUTC,CXCL1,KNSTRN,UTY,ADARB1,FAM171A1,PYGO1,C1QBP,TIMM10,PXDN,RNF212,DOCK10,NOP10,SNCA,SYCP2L,ARHGAP22,FN1,ZNF518B,RECK,MYPN,TIMM22,CHAMP1,COA6,TRAPPC4,SNRPB2,DAW1,PPIF,EMC4,METTL21A,PCID2,MAP1B,NTMT1,VIM,NOLC1,CI…
GO:0018130	GO:BP	heterocycle biosynthetic process	1212	1.27167e-20	19.8956	4105	4930	21031	TWIST2,EPHA5,MAGEH1,GAL,NR0B1,BASP1,BNC2,ZEB2,LHX2,TFR2,SCML2,RFK,PHF19,IGSF1,ZNF287,PAPSS2,ZNF114,ZIC2,PYGO1,C1QBP,ZFP82,HACD1,NOP10,SNCA,GFPT2,ZNF518B,POLR3K,POLR3F,ADAL,HMOX1,PCID2,UGDH,BIRC5,RFC2,PRNP,DDRGK1,PFAS,GLRX2,POLR3G,TFDP1,TXN,NPM3,PSAT1,POLE3,RRM2,EIF2AK4,ATP5MK,DNAJC17,ASPH,POLE4,PANK1,POLR1E,TRIP13,NDUFA8,BLOC1S2,PCNA,CREM,EFEMP1,H2AZ1,AKR1B1,FLAD1,SUPT16H,CAV1,BATF3,LIG4,CKS2,ATP…
GO:0019219	GO:BP	regulation of nucleobase-containing compound metabolic process	1171	1.21612e-15	14.915	4063	4930	21031	TWIST2,EPHA5,MAGEH1,GAL,NR0B1,BASP1,BNC2,NOVA1,ZEB2,LHX2,TFR2,SCML2,PHF19,IGSF1,ZNF287,ZNF114,ZIC2,PYGO1,C1QBP,ZFP82,KPNA2,TENT5A,SNCA,ZNF518B,SLIRP,POLR3F,HMOX1,PCID2,VIM,BIRC5,RFC2,PRNP,DDRGK1,GLRX2,POLR3G,ABCE1,TFDP1,PGAM1,TXN,EXOSC2,MCM4,MCM7,POLE3,EIF2AK4,DNAJC17,ASPH,CUL4A,TRIP13,BLOC1S2,PCNA,CREM,EFEMP1,H2AZ1,SLC2A6,SUPT16H,CAV1,BATF3,UPF3A,CKS2,AURKB,ZFPM1,MCM6,RBCK1,CKS1B,POLR2L,PBX3,RAD…
GO:0019222	GO:BP	regulation of metabolic process	1964	2.6872e-19	18.5707	7158	4930	21031	TWIST2,ZDBF2,VEGFC,EPHA5,MAGEH1,GAL,NR0B1,BASP1,BNC2,NOVA1,HEG1,ZEB2,APBA2,LHX2,UCHL1,CNTN1,SLC8A1,TFR2,MIR99AHG,SCML2,PHF19,IGSF1,ZNF287,ZNF114,ZIC2,UTY,ADARB1,PYGO1,FABP5,C1QBP,ZFP82,KPNA2,TENT5A,PDE4D,SNCA,SCD,FN1,ZNF518B,RECK,SLIRP,POLR3F,HMOX1,AKR1C1,PPIF,NSUN5,PCID2,PDE3B,CDKN3,VIM,NOLC1,ODC1,CENPX,BIRC5,PGP,RFC2,SCARB1,PBK,SLC25A5,PRNP,MIR3677HG,AURKA,DDRGK1,ASS1,GLRX2,POLR3G,ABCE1,TFDP1,P…
GO:0019438	GO:BP	aromatic compound biosynthetic process	1214	1.7636e-20	19.7536	4116	4930	21031	TWIST2,EPHA5,MAGEH1,GAL,NR0B1,BASP1,BNC2,ZEB2,LHX2,TFR2,SCML2,RFK,PHF19,IGSF1,ZNF287,PAPSS2,ZNF114,ZIC2,PYGO1,C1QBP,ZFP82,HACD1,NOP10,SNCA,GFPT2,ZNF518B,POLR3K,POLR3F,ADAL,HMOX1,PCID2,UGDH,BIRC5,RFC2,PRNP,DDRGK1,PFAS,GLRX2,POLR3G,TFDP1,TXN,NPM3,PSAT1,POLE3,RRM2,EIF2AK4,ATP5MK,DNAJC17,ASPH,POLE4,PANK1,POLR1E,TRIP13,NDUFA8,BLOC1S2,PCNA,CREM,EFEMP1,H2AZ1,FLAD1,SUPT16H,CAV1,BATF3,LIG4,CKS2,ATP5MJ,NDU…
GO:0019538	GO:BP	protein metabolic process	1645	5.49289e-73	72.2602	4912	4930	21031	ST8SIA4,VEGFC,EPHA5,GALNT13,FBXL7,FKBP10,DCLK2,HEG1,UCHL1,TRIM7,CTSL,TUSC3,SLC8A1,TFR2,PAPPA,PRSS23,LRR1,QPCT,ADARB1,C1QBP,PDE4D,RNF212,SNCA,GFPT2,FN1,NAA20,RECK,STK32B,DAW1,PPIF,MRPL41,NSUN5,METTL21A,PCID2,MRPS26,NTMT1,CDKN3,VIM,NOLC1,MRPL36,ODC1,CENPX,MSRB3,UGDH,BIRC5,PBK,MMP16,PRNP,AURKA,DDRGK1,RPL35,ABCE1,MPDU1,PHPT1,PSMB5,G6PD,TXN,STK32C,TTL,EIF2AK4,UBE2T,ASPH,PSMB6,CRTAP,UBAC1,COPS6,SNRPB,P…
GO:0023052	GO:BP	signaling	1657	0.000407851	3.3895	6447	4930	21031	VEGFC,SPART,EPHA5,GAL,NR0B1,SLITRK5,PMP22,RASA3,RAB3B,SLC9B2,DCLK2,HEG1,ZEB2,APBA2,GPC6,UCHL1,DOCK11,CTSL,ELMO1,CNTN1,SLC8A1,MPP1,CNKSR2,CHN1,TFR2,PAPPA,PCDH11X,FBN1,IGSF1,GPAT3,SEMA3A,CXCL1,LRR1,LGALS1,ADARB1,PYGO1,FABP5,C1QBP,CTNNAL1,PDE4D,PXDN,RASSF8,ITGAE,DOCK10,SNCA,PDE1A,ARHGAP22,FN1,RECK,SLC20A1,AKR1C2,WDR76,HMOX1,GNG11,STK32B,PPIF,PCID2,PDE3B,MAP1B,VIM,DLL3,PDE10A,TMEM38B,BIRC5,SLC25A6,PT…
GO:0031323	GO:BP	regulation of cellular metabolic process	1796	1.23711e-12	11.9076	6673	4930	21031	TWIST2,ZDBF2,VEGFC,EPHA5,MAGEH1,GAL,NR0B1,BASP1,BNC2,NOVA1,HEG1,ZEB2,APBA2,LHX2,UCHL1,CNTN1,SLC8A1,TFR2,MIR99AHG,SCML2,PHF19,IGSF1,ZNF287,ZNF114,ZIC2,UTY,ADARB1,PYGO1,FABP5,C1QBP,ZFP82,KPNA2,TENT5A,PDE4D,SNCA,FN1,ZNF518B,SLIRP,POLR3F,HMOX1,AKR1C1,PPIF,NSUN5,PCID2,CDKN3,VIM,NOLC1,BIRC5,PGP,RFC2,SCARB1,PBK,SLC25A5,PRNP,MIR3677HG,AURKA,DDRGK1,ASS1,GLRX2,POLR3G,ABCE1,TFDP1,PGAM1,G6PD,TXN,EXOSC2,MCM4,…
GO:0031325	GO:BP	positive regulation of cellular metabolic process	1069	1.22891e-31	30.9105	3346	4930	21031	VEGFC,GAL,HEG1,ZEB2,LHX2,CNTN1,TFR2,ZNF287,ZIC2,PYGO1,C1QBP,TENT5A,PDE4D,SNCA,FN1,POLR3F,HMOX1,AKR1C1,NSUN5,PCID2,VIM,BIRC5,RFC2,SCARB1,SLC25A5,PRNP,DDRGK1,ASS1,POLR3G,TFDP1,TXN,EXOSC2,EIF2AK4,CCNB1,ASPH,BLOC1S2,PCNA,CREM,H2AZ1,SUPT16H,CAV1,UPF3A,AURKB,ZFPM1,RBBP9,RBCK1,GHITM,PBX3,RAD51,SLF1,RIOK1,UCHL5,BUD23,HAX1,CALM1,CLSPN,DHX33,SNX5,SETD7,ILF2,PFKM,HSPD1,CCNA2,MEF2C,EXOSC8,FAM98B,MPV17L2,PSMC…
GO:0031326	GO:BP	regulation of cellular biosynthetic process	1497	0.000366652	3.43575	5781	4930	21031	TWIST2,ZDBF2,EPHA5,MAGEH1,GAL,NR0B1,BASP1,BNC2,NOVA1,HEG1,ZEB2,APBA2,LHX2,CNTN1,SLC8A1,TFR2,MIR99AHG,SCML2,PHF19,IGSF1,ZNF287,ZNF114,ZIC2,UTY,PYGO1,FABP5,C1QBP,ZFP82,TENT5A,PDE4D,SNCA,FN1,ZNF518B,POLR3F,HMOX1,NSUN5,PCID2,VIM,NOLC1,BIRC5,PGP,RFC2,SCARB1,PRNP,MIR3677HG,AURKA,DDRGK1,ASS1,GLRX2,POLR3G,ABCE1,TFDP1,TXN,EXOSC2,POLE3,EIF2AK4,DNAJC17,ASPH,TRIP13,BLOC1S2,PCNA,CREM,EFEMP1,H2AZ1,SUPT16H,CAV1…
GO:0031328	GO:BP	positive regulation of cellular biosynthetic process	865	1.22967e-25	24.9102	2685	4930	21031	GAL,HEG1,ZEB2,LHX2,CNTN1,TFR2,ZNF287,ZIC2,PYGO1,C1QBP,TENT5A,PDE4D,SNCA,FN1,POLR3F,HMOX1,NSUN5,PCID2,VIM,RFC2,SCARB1,DDRGK1,ASS1,POLR3G,TFDP1,EIF2AK4,ASPH,BLOC1S2,PCNA,CREM,H2AZ1,SUPT16H,CAV1,UPF3A,AURKB,ZFPM1,RBBP9,RBCK1,PBX3,UCHL5,HAX1,DHX33,SNX5,SETD7,ILF2,PFKM,HSPD1,CCNA2,MEF2C,FAM98B,MPV17L2,PSMC5,WDR5,KLF2,TAF5,TCF4,LDB1,NPM1,CCT5,CHUK,BAZ1B,EIF5AL1,PDCL3,CCT4,ITGB1BP1,DHX29,EXOSC9,PRKN,PSM…
GO:0032501	GO:BP	multicellular organismal process	1935	0.00480174	2.3186	7669	4930	21031	TWIST2,ST8SIA4,ZDBF2,VEGFC,NAP1L2,SPART,EPHA5,GAL,NR0B1,ANTXR1,BASP1,SLITRK5,SLC2A3,PMP22,ADD2,BNC2,TDRP,SLC9B2,FKBP10,DCLK2,NOVA1,HEG1,ZEB2,APBA2,LHX2,UCHL1,DOCK11,CTSL,TUSC3,CNTN1,SLC8A1,CHN1,TFR2,PAPPA,PCDH11X,EXO1,PHF19,FBN1,ZNF287,RFLNB,NCS1,PAPSS2,SEMA3A,GINS1,CXCL1,LGALS1,PROCR,ZIC2,ADARB1,CLMP,PYGO1,FABP5,C1QBP,TENT5A,PDE4D,TIMM10,PXDN,DOCK10,SNCA,SCD,ARHGAP22,FN1,RECK,SLIRP,POLR3F,MYPN,A…
GO:0032502	GO:BP	developmental process	1798	3.09083e-20	19.5099	6453	4930	21031	TWIST2,ST8SIA4,ZDBF2,VEGFC,NAP1L2,SPART,EPHA5,GAL,NR0B1,ANTXR1,BASP1,SLITRK5,PMP22,ADD2,BNC2,TDRP,SLC9B2,FKBP10,DCLK2,NOVA1,HEG1,ZEB2,APBA2,LHX2,UCHL1,DOCK11,CTSL,CNTN1,SLC8A1,CHN1,PCDH11X,EXO1,SCML2,PHF19,FBN1,RFLNB,NCS1,PAPSS2,SEMA3A,GINS1,CXCL1,LGALS1,ZIC2,ADARB1,CLMP,FAM171A1,PYGO1,FABP5,C1QBP,TENT5A,PDE4D,PXDN,DOCK10,SNCA,ARHGAP22,FN1,RECK,SLIRP,MYPN,SLC20A1,AKR1C2,TRAPPC4,HMOX1,AKR1C1,DAW1,…
GO:0032774	GO:BP	RNA biosynthetic process	997	1.04224e-07	6.98203	3601	4930	21031	TWIST2,EPHA5,MAGEH1,GAL,NR0B1,BASP1,BNC2,ZEB2,LHX2,TFR2,SCML2,PHF19,IGSF1,ZNF287,ZNF114,ZIC2,PYGO1,C1QBP,ZFP82,SNCA,ZNF518B,POLR3K,POLR3F,HMOX1,PCID2,BIRC5,PRNP,DDRGK1,GLRX2,POLR3G,TFDP1,TXN,NPM3,POLE3,EIF2AK4,DNAJC17,ASPH,POLR1E,TRIP13,BLOC1S2,PCNA,CREM,EFEMP1,H2AZ1,SUPT16H,CAV1,BATF3,CKS2,AURKB,ZFPM1,RBCK1,CKS1B,POLR2L,PBX3,UCHL5,GTF3C6,HAX1,CDCA7,DHX33,SNX5,SETD7,ILF2,PFKM,PFN1,CCNA2,MEF2C,PSM…
GO:0034641	GO:BP	cellular nitrogen compound metabolic process	1454	9.2396e-31	30.0343	8692	2800	21031	TWIST2,ST8SIA4,EPHA5,MAGEH1,GAL,NR0B1,BASP1,BNC2,NOVA1,ZEB2,LHX2,SNHG14,MPP1,TFR2,EXO1,SCML2,RFK,PHF19,IGSF1,ZNF287,PAPSS2,GINS1,SNHG19,ZNF114,SNHG25,SNHG29,SNHG9,ZIC2,ADARB1,PYGO1,C1QBP,ZFP82,SRM,KPNA2,TENT5A,HACD1,PDE4D,RNF212,NOP10,SNCA,PDE1A,GFPT2,ZNF518B,POLR3K,SLIRP,POLR3F,ADAL,HMOX1,SNRPB2,MRPL41,NSUN5,PCID2,MRPS26,VIM,NOLC1,MRPL36,ODC1,CENPX,AADAT,PDE10A,UGDH,BIRC5,RFC2,B4GALNT1,NANP,RPP4…
GO:0034654	GO:BP	nucleobase-containing compound biosynthetic process	1187	9.37417e-20	19.0281	4027	4930	21031	TWIST2,EPHA5,MAGEH1,GAL,NR0B1,BASP1,BNC2,ZEB2,LHX2,TFR2,SCML2,RFK,PHF19,IGSF1,ZNF287,PAPSS2,ZNF114,ZIC2,PYGO1,C1QBP,ZFP82,HACD1,NOP10,SNCA,GFPT2,ZNF518B,POLR3K,POLR3F,ADAL,HMOX1,PCID2,UGDH,BIRC5,RFC2,PRNP,DDRGK1,PFAS,GLRX2,POLR3G,TFDP1,TXN,NPM3,POLE3,RRM2,EIF2AK4,ATP5MK,DNAJC17,ASPH,POLE4,PANK1,POLR1E,TRIP13,NDUFA8,BLOC1S2,PCNA,CREM,EFEMP1,H2AZ1,FLAD1,SUPT16H,CAV1,BATF3,LIG4,CKS2,ATP5MJ,NDUFB10,A…
GO:0043170	GO:BP	macromolecule metabolic process	1754	4.43299e-05	4.3533	12170	2800	21031	TWIST2,ST8SIA4,ZDBF2,VEGFC,EPHA5,MAGEH1,GAL,NR0B1,GALNT13,BASP1,FBXL7,BNC2,FKBP10,DCLK2,NOVA1,HEG1,ZEB2,APBA2,LHX2,UCHL1,TRIM7,CTSL,TUSC3,CNTN1,SNHG14,SLC8A1,TFR2,PAPPA,MIR99AHG,EXO1,SCML2,PHF19,IGSF1,ZNF287,GINS1,SNHG19,PRSS23,ZNF114,SNHG25,LRR1,SNHG29,SNHG9,QPCT,ZIC2,UTY,ADARB1,PYGO1,C1QBP,ZFP82,KPNA2,TENT5A,PDE4D,RNF212,NOP10,SNCA,GFPT2,FN1,NAA20,ZNF518B,RECK,POLR3K,NXT1,SLIRP,POLR3F,HMOX1,STK…
GO:0044237	GO:BP	cellular metabolic process	3200	1.83878e-06	5.73547	12881	4930	21031	TWIST2,ST8SIA4,ZDBF2,VEGFC,EPHA5,MAGEH1,GAL,NR0B1,GALNT13,BASP1,SLC2A3,BNC2,BCAT1,FKBP10,DCLK2,NOVA1,HEG1,ZEB2,APBA2,GPX3,LHX2,UCHL1,NQO2,CTSL,TUSC3,CNTN1,SNHG14,SLC8A1,MPP1,AKR1B10,TFR2,MIR99AHG,EXO1,SCML2,RFK,CHCHD5,PHF19,IGSF1,ZNF287,PAPSS2,GPAT3,GINS1,SNHG19,ZNF114,SNHG25,SNHG29,SNHG9,ZIC2,UTY,HAGHL,ADARB1,PYGO1,FABP5,C1QBP,ZFP82,SRM,KPNA2,TENT5A,HACD1,PDE4D,SCCPDH,PXDN,RNF212,NOP10,SNCA,PDE1…
GO:0044238	GO:BP	primary metabolic process	3237	2.75998e-21	20.5591	12505	4930	21031	TWIST2,ST8SIA4,VEGFC,EPHA5,MAGEH1,GAL,NR0B1,GALNT13,BASP1,SLC2A3,FBXL7,BNC2,BCAT1,FKBP10,DCLK2,NOVA1,HEG1,ZEB2,LHX2,UCHL1,TRIM7,CTSL,TUSC3,SNHG14,SLC8A1,MPP1,AKR1B10,TFR2,PAPPA,EXO1,SCML2,RFK,PHF19,IGSF1,ZNF287,PAPSS2,GPAT3,GINS1,SNHG19,PRSS23,ZNF114,SNHG25,LRR1,SNHG29,SNHG9,QPCT,ZIC2,ADARB1,PYGO1,FABP5,C1QBP,ZFP82,KPNA2,TENT5A,HACD1,PDE4D,SCCPDH,RNF212,NOP10,SNCA,PDE1A,GFPT2,SCD,EFR3B,FN1,NAA20,…
GO:0044249	GO:BP	cellular biosynthetic process	1525	0.00199037	2.70107	10565	2800	21031	TWIST2,ST8SIA4,ZDBF2,EPHA5,MAGEH1,GAL,NR0B1,GALNT13,BASP1,BNC2,BCAT1,FKBP10,NOVA1,HEG1,ZEB2,APBA2,LHX2,CTSL,TUSC3,CNTN1,SNHG14,SLC8A1,TFR2,MIR99AHG,EXO1,SCML2,RFK,PHF19,IGSF1,ZNF287,PAPSS2,GPAT3,SNHG19,ZNF114,SNHG25,SNHG29,SNHG9,ZIC2,UTY,ADARB1,PYGO1,FABP5,C1QBP,ZFP82,SRM,TENT5A,HACD1,PDE4D,SCCPDH,NOP10,SNCA,GFPT2,SCD,EFR3B,FN1,NAA20,ZNF518B,POLR3K,NXT1,POLR3F,ADAL,HMOX1,SNRPB2,PPIF,MRPL41,NSUN5,…
GO:0044271	GO:BP	cellular nitrogen compound biosynthetic process	1538	1.83222e-49	48.737	4836	4930	21031	TWIST2,ST8SIA4,EPHA5,MAGEH1,GAL,NR0B1,BASP1,BNC2,ZEB2,LHX2,TFR2,SCML2,RFK,PHF19,IGSF1,ZNF287,PAPSS2,ZNF114,ZIC2,PYGO1,C1QBP,ZFP82,SRM,HACD1,NOP10,SNCA,GFPT2,ZNF518B,POLR3K,POLR3F,ADAL,HMOX1,MRPL41,NSUN5,PCID2,MRPS26,VIM,NOLC1,MRPL36,ODC1,UGDH,BIRC5,RFC2,B4GALNT1,NANP,PRNP,DDRGK1,PFAS,ASS1,SMOX,RPL35,GLRX2,POLR3G,ABCE1,TFDP1,TXN,NPM3,PSAT1,POLE3,RRM2,EIF2AK4,ATP5MK,DNAJC17,ASPH,POLE4,PANK1,POLR1E,…
GO:0045893	GO:BP	positive regulation of DNA-templated transcription	546	3.48233e-14	13.4581	1703	4930	21031	GAL,ZEB2,LHX2,TFR2,ZNF287,ZIC2,PYGO1,PCID2,DDRGK1,TFDP1,ASPH,BLOC1S2,CREM,H2AZ1,SUPT16H,ZFPM1,RBCK1,PBX3,UCHL5,HAX1,DHX33,SNX5,SETD7,ILF2,PFKM,CCNA2,MEF2C,PSMC5,WDR5,KLF2,TAF5,TCF4,LDB1,NPM1,CHUK,BAZ1B,ITGB1BP1,EXOSC9,PRKN,PSMC3IP,NCL,FHOD1,ETV1,EIF5A,GTF2I,WDR43,MYBBP1A,SRA1,HMGB1,PQBP1,DDX21,FGF2,APEX1,ZNF770,THOC5,ABL1,IFI16,HNRNPAB,MED11,SREBF1,ING1,HRAS,IL6,LEO1,HDGF,CENPJ,MCRS1,HNRNPU,SMYD3…
GO:0045934	GO:BP	negative regulation of nucleobase-containing compound metabolic process	460	0.000171404	3.76598	1588	4930	21031	TWIST2,MAGEH1,NR0B1,BASP1,ZEB2,SCML2,PHF19,ZIC2,C1QBP,TENT5A,SNCA,SLIRP,PCID2,BIRC5,ABCE1,TXN,POLE3,DNAJC17,PCNA,CREM,CAV1,BATF3,UPF3A,AURKB,ZFPM1,MEF2C,PSMC5,WDR5,KLF2,PRAME,GZF1,LDB1,NPM1,DEPDC1,CENPF,PRKN,H1-3,DKC1,SET,MYBBP1A,HSPA8,HMGB1,DDX21,CCDC85B,APEX1,RTF1,DNMT1,ABL1,SHLD2,IFI16,MTERF3,HNRNPAB,PARPBP,SREBF1,ING1,IL6,HDGF,MCRS1,NSUN2,HNRNPU,GCFC2,ZNF746,ENO1,UHRF1,TIPIN,ZMPSTE24,PCGF6,TI…
GO:0045935	GO:BP	positive regulation of nucleobase-containing compound metabolic process	688	1.09107e-24	23.9621	2052	4930	21031	GAL,ZEB2,LHX2,TFR2,ZNF287,ZIC2,PYGO1,PCID2,RFC2,DDRGK1,TFDP1,EXOSC2,ASPH,BLOC1S2,PCNA,CREM,H2AZ1,SUPT16H,UPF3A,AURKB,ZFPM1,RBCK1,PBX3,RAD51,SLF1,RIOK1,UCHL5,BUD23,HAX1,DHX33,SNX5,SETD7,ILF2,PFKM,CCNA2,MEF2C,EXOSC8,PSMC5,WDR5,KLF2,TAF5,TCF4,LDB1,NPM1,CCT5,CHUK,BAZ1B,CCT4,ITGB1BP1,EXOSC9,PRKN,PSMC3IP,NCL,FHOD1,ETV1,EIF5A,RFC3,SSBP1,GTF2I,DKC1,WDR43,PRXL2C,MYBBP1A,SRA1,HMGB1,PQBP1,DDX21,FGF2,APEX1,Z…
GO:0045944	GO:BP	positive regulation of transcription by RNA polymerase II	381	7.59543e-06	5.11945	1253	4930	21031	GAL,ZEB2,LHX2,TFR2,PYGO1,DDRGK1,TFDP1,CREM,H2AZ1,ZFPM1,PBX3,HAX1,PFKM,MEF2C,KLF2,TAF5,TCF4,LDB1,NPM1,CHUK,BAZ1B,ITGB1BP1,EXOSC9,PRKN,NCL,FHOD1,ETV1,EIF5A,GTF2I,MYBBP1A,HMGB1,DDX21,FGF2,APEX1,ZNF770,ABL1,IFI16,MED11,SREBF1,HRAS,IL6,LEO1,HDGF,MCRS1,HNRNPU,SMYD3,PIN1,ZNF746,UHRF1,PARK7,CRTC3,MED31,PARP1,PBX1,CEBPZ,TP53BP1,NCBP1,PSMC6,CDK9,TNIP2,ZNF786,SENP1,PPRC1,DVL2,RTRAF,ARMCX3,MED27,NFYB,SUMO2,P…
GO:0046483	GO:BP	heterocycle metabolic process	1293	4.8686e-13	12.3126	8228	2800	21031	TWIST2,EPHA5,MAGEH1,GAL,NR0B1,BASP1,SLC2A3,BNC2,NOVA1,ZEB2,LHX2,SNHG14,MPP1,TFR2,EXO1,SCML2,RFK,PHF19,IGSF1,ZNF287,PAPSS2,GINS1,SNHG19,ZNF114,SNHG25,SNHG29,SNHG9,ZIC2,ADARB1,PYGO1,C1QBP,ZFP82,KPNA2,TENT5A,HACD1,PDE4D,RNF212,NOP10,SNCA,PDE1A,GFPT2,ZNF518B,POLR3K,SLIRP,POLR3F,ADAL,HMOX1,SNRPB2,NSUN5,PCID2,VIM,NOLC1,CENPX,AADAT,PDE10A,UGDH,SLC5A6,BIRC5,RFC2,RPP40,NEIL3,RAD51C,PRNP,DDRGK1,PFAS,GSTO1,…
GO:0048518	GO:BP	positive regulation of biological process	1920	5.94815e-54	53.2256	6250	4930	21031	TWIST2,VEGFC,NAP1L2,GAL,BASP1,SLITRK5,RAB3B,SLC9B2,HEG1,ZEB2,LHX2,DOCK11,CTSL,CNTN1,SLC8A1,TFR2,PCDH11X,PLIN2,ZNF287,SEMA3A,LGALS1,ZIC2,ADARB1,PYGO1,FABP5,C1QBP,KPNA2,TENT5A,PDE4D,NOP10,SNCA,SCD,FN1,RECK,POLR3F,SLC20A1,AKR1C2,HMOX1,PNMA1,AKR1C1,NSUN5,PCID2,MAP1B,VIM,ODC1,CENPX,BIRC5,RFC2,PTGES,ADISSP,SCARB1,RAB34,RAB31,SLC25A5,TUBB2B,RAD51C,PRNP,AURKA,DDRGK1,ASS1,GSTO1,KNL1,POLR3G,TFDP1,PHPT1,DGK…
GO:0048519	GO:BP	negative regulation of biological process	1592	1.52969e-11	10.8154	5874	4930	21031	TWIST2,VEGFC,SPART,MAGEH1,GAL,NR0B1,ANTXR1,BASP1,PMP22,ADD2,RASA3,DCLK2,NOVA1,HEG1,ZEB2,LHX2,UCHL1,SLC8A1,AVEN,MIR99AHG,SCML2,PHF19,FBN1,NUDT6,IGSF1,RFLNB,SEMA3A,CXCL1,PROCR,ZIC2,ADARB1,FABP5,C1QBP,TENT5A,PDE4D,PXDN,SNCA,FN1,RECK,SLIRP,WDR76,HMOX1,PPIF,PCID2,PDE3B,MAP1B,CDKN3,VIM,CIAPIN1,DLL3,PDE10A,TMEM38B,BIRC5,PGP,SLC25A6,NAA38,PTGES,PBK,SLC25A5,PRNP,MIR3677HG,AURKA,DDRGK1,ASS1,GSTO1,KNL1,ABCE…
GO:0048522	GO:BP	positive regulation of cellular process	1763	7.30665e-49	48.1363	5717	4930	21031	TWIST2,VEGFC,NAP1L2,GAL,SLITRK5,SLC9B2,HEG1,ZEB2,LHX2,DOCK11,CTSL,CNTN1,TFR2,PCDH11X,ZNF287,SEMA3A,LGALS1,ZIC2,PYGO1,FABP5,C1QBP,TENT5A,PDE4D,SNCA,FN1,RECK,POLR3F,SLC20A1,AKR1C2,HMOX1,PNMA1,AKR1C1,NSUN5,PCID2,MAP1B,VIM,ODC1,BIRC5,RFC2,PTGES,ADISSP,SCARB1,RAB34,RAB31,SLC25A5,TUBB2B,RAD51C,PRNP,AURKA,DDRGK1,ASS1,GSTO1,KNL1,POLR3G,TFDP1,PHPT1,DGKD,G6PD,TXN,EXOSC2,FBN2,TTL,RRM2,EIF2AK4,CCNB1,NRCAM,AS…
GO:0048523	GO:BP	negative regulation of cellular process	1506	5.03106e-11	10.2983	5541	4930	21031	TWIST2,VEGFC,SPART,MAGEH1,GAL,NR0B1,ANTXR1,BASP1,PMP22,ADD2,RASA3,DCLK2,HEG1,ZEB2,LHX2,UCHL1,SLC8A1,AVEN,MIR99AHG,SCML2,PHF19,FBN1,NUDT6,IGSF1,RFLNB,SEMA3A,CXCL1,ZIC2,ADARB1,FABP5,C1QBP,TENT5A,PDE4D,PXDN,SNCA,FN1,RECK,SLIRP,WDR76,HMOX1,PPIF,PCID2,PDE3B,MAP1B,CDKN3,VIM,CIAPIN1,DLL3,PDE10A,TMEM38B,BIRC5,PGP,SLC25A6,NAA38,PTGES,PBK,SLC25A5,PRNP,MIR3677HG,AURKA,DDRGK1,ASS1,GSTO1,KNL1,ABCE1,TFDP1,PHPT…
GO:0048856	GO:BP	anatomical structure development	1647	4.36301e-18	17.3602	5899	4930	21031	ST8SIA4,ZDBF2,VEGFC,NAP1L2,SPART,EPHA5,GAL,NR0B1,ANTXR1,BASP1,SLITRK5,PMP22,ADD2,BNC2,SLC9B2,FKBP10,DCLK2,NOVA1,HEG1,ZEB2,APBA2,LHX2,UCHL1,DOCK11,CTSL,CNTN1,SLC8A1,CHN1,EXO1,SCML2,FBN1,RFLNB,NCS1,PAPSS2,SEMA3A,GINS1,CXCL1,LGALS1,ZIC2,ADARB1,CLMP,FAM171A1,PYGO1,FABP5,C1QBP,TENT5A,PDE4D,PXDN,DOCK10,SNCA,ARHGAP22,FN1,RECK,SLIRP,MYPN,SLC20A1,AKR1C2,TRAPPC4,HMOX1,AKR1C1,DAW1,NSUN5,PCID2,PDE3B,MAP1B,VI…
GO:0050789	GO:BP	regulation of biological process	3159	2.95784e-17	16.529	12287	4930	21031	TWIST2,ZDBF2,VEGFC,NAP1L2,SPART,EPHA5,MAGEH1,GAL,NR0B1,ANTXR1,BASP1,SLITRK5,PMP22,ADD2,RASA3,RAB3B,BNC2,SLC9B2,DCLK2,NOVA1,HEG1,ZEB2,APBA2,GPC6,LHX2,UCHL1,DOCK11,CTSL,ELMO1,CNTN1,MPDZ,SLC8A1,MPP1,CNKSR2,AVEN,CHN1,TFR2,PAPPA,PCDH11X,MIR99AHG,SCML2,PHF19,PLIN2,FBN1,NUDT6,IGSF1,ZNF287,RFLNB,NCS1,GPAT3,SEMA3A,ZNF114,CXCL1,KNSTRN,LRR1,LGALS1,PROCR,ZIC2,UTY,ADARB1,FAM171A1,PYGO1,FABP5,C1QBP,CTNNAL1,ZFP…
GO:0050794	GO:BP	regulation of cellular process	3008	4.5501e-14	13.342	11738	4930	21031	TWIST2,ZDBF2,VEGFC,NAP1L2,SPART,EPHA5,MAGEH1,GAL,NR0B1,ANTXR1,BASP1,SLITRK5,PMP22,ADD2,RASA3,RAB3B,BNC2,SLC9B2,DCLK2,NOVA1,HEG1,ZEB2,APBA2,GPC6,LHX2,UCHL1,DOCK11,CTSL,ELMO1,CNTN1,MPDZ,SLC8A1,MPP1,CNKSR2,AVEN,CHN1,TFR2,PAPPA,PCDH11X,MIR99AHG,SCML2,PHF19,FBN1,NUDT6,IGSF1,ZNF287,RFLNB,NCS1,GPAT3,SEMA3A,ZNF114,CXCL1,KNSTRN,LRR1,LGALS1,ZIC2,UTY,ADARB1,PYGO1,FABP5,C1QBP,CTNNAL1,ZFP82,KPNA2,TENT5A,PDE4D…
GO:0050896	GO:BP	response to stimulus	2373	1.53497e-15	14.8139	8976	4930	21031	TWIST2,VEGFC,SPART,EPHA5,GAL,NR0B1,SLITRK5,RASA3,SLC9B2,FKBP10,DCLK2,HEG1,ZEB2,GPC6,GPX3,UCHL1,GRAMD1B,TRIM7,DOCK11,CTSL,ELMO1,CNTN1,SLC8A1,MPP1,CNKSR2,CHN1,AKR1B10,TFR2,PAPPA,PCDH11X,EXO1,PLIN2,FBN1,IGSF1,PAPSS2,GPAT3,SEMA3A,CXCL1,KNSTRN,LRR1,LGALS1,PROCR,ADARB1,PYGO1,FABP5,C1QBP,CTNNAL1,SRM,TENT5A,PDE4D,PXDN,RASSF8,ITGAE,DOCK10,SNCA,PDE1A,GFPT2,SCD,ARHGAP22,FN1,RECK,POLR3K,POLR3F,SLC39A4,SLC20A…
GO:0051171	GO:BP	regulation of nitrogen compound metabolic process	1642	1.09098e-37	36.9622	5440	4930	21031	TWIST2,VEGFC,EPHA5,MAGEH1,GAL,NR0B1,BASP1,BNC2,NOVA1,HEG1,ZEB2,LHX2,UCHL1,SLC8A1,TFR2,SCML2,PHF19,IGSF1,ZNF287,ZNF114,ZIC2,ADARB1,PYGO1,C1QBP,ZFP82,KPNA2,TENT5A,PDE4D,SNCA,FN1,ZNF518B,RECK,SLIRP,POLR3F,HMOX1,NSUN5,PCID2,CDKN3,VIM,NOLC1,ODC1,CENPX,BIRC5,RFC2,SCARB1,PBK,PRNP,AURKA,DDRGK1,ASS1,GLRX2,POLR3G,ABCE1,TFDP1,PGAM1,G6PD,TXN,EXOSC2,MCM4,MCM7,POLE3,EIF2AK4,DNAJC17,ASPH,CRTAP,COPS6,PFDN2,CUL4A…
GO:0051172	GO:BP	negative regulation of nitrogen compound metabolic process	675	3.02918e-13	12.5187	2202	4930	21031	TWIST2,MAGEH1,NR0B1,BASP1,HEG1,ZEB2,UCHL1,SLC8A1,SCML2,PHF19,ZIC2,ADARB1,C1QBP,TENT5A,PDE4D,SNCA,RECK,SLIRP,PCID2,BIRC5,PBK,PRNP,DDRGK1,ABCE1,G6PD,TXN,POLE3,EIF2AK4,DNAJC17,CRTAP,PFDN2,PCNA,CREM,NQO1,CAV1,BATF3,UPF3A,AURKB,ZFPM1,CD109,UCHL5,CALM1,MEF2C,PSMC5,WDR5,KLF2,NXN,PRAME,GZF1,LDB1,NPM1,DEPDC1,CENPF,PDCL3,ITGB1BP1,MAD2L1,PRKN,H1-3,NCL,IPO5,DKC1,VBP1,SET,MYBBP1A,DBI,HSPA8,HMGB1,EIF2S1,MYCBP2…
GO:0051173	GO:BP	positive regulation of nitrogen compound metabolic process	1003	3.4029e-38	37.4682	3001	4930	21031	VEGFC,GAL,ZEB2,LHX2,TFR2,ZNF287,ZIC2,PYGO1,C1QBP,SNCA,NSUN5,PCID2,VIM,CENPX,BIRC5,RFC2,PRNP,AURKA,DDRGK1,ASS1,TFDP1,TXN,EXOSC2,EIF2AK4,ASPH,CUL4A,BLOC1S2,PCNA,CREM,H2AZ1,SUPT16H,CAV1,UPF3A,AURKB,ZFPM1,RBCK1,PBX3,RAD51,SLF1,RIOK1,UCHL5,CYCS,BUD23,HAX1,CALM1,CLSPN,DHX33,SNX5,SETD7,ILF2,PFKM,HSPD1,CCNA2,MEF2C,EXOSC8,MPV17L2,PSMC5,WDR5,KLF2,TAF5,TCF4,LDB1,NPM1,CCT5,CHUK,ANP32B,BAZ1B,EIF5AL1,CCT4,ITGB…
GO:0051252	GO:BP	regulation of RNA metabolic process	1049	4.06663e-09	8.39077	3763	4930	21031	TWIST2,EPHA5,MAGEH1,GAL,NR0B1,BASP1,BNC2,NOVA1,ZEB2,LHX2,TFR2,SCML2,PHF19,IGSF1,ZNF287,ZNF114,ZIC2,PYGO1,C1QBP,ZFP82,TENT5A,SNCA,ZNF518B,SLIRP,POLR3F,HMOX1,PCID2,VIM,BIRC5,PRNP,DDRGK1,GLRX2,POLR3G,ABCE1,TFDP1,TXN,EXOSC2,POLE3,EIF2AK4,DNAJC17,ASPH,TRIP13,BLOC1S2,PCNA,CREM,EFEMP1,H2AZ1,SUPT16H,CAV1,BATF3,UPF3A,CKS2,AURKB,ZFPM1,RBCK1,CKS1B,POLR2L,PBX3,RIOK1,UCHL5,BUD23,HAX1,CDCA7,DHX33,SNX5,SETD7,IL…
GO:0051253	GO:BP	negative regulation of RNA metabolic process	416	0.00633893	2.19798	1463	4930	21031	TWIST2,MAGEH1,NR0B1,BASP1,ZEB2,SCML2,PHF19,ZIC2,C1QBP,TENT5A,SNCA,SLIRP,PCID2,BIRC5,ABCE1,TXN,POLE3,DNAJC17,PCNA,CREM,CAV1,BATF3,UPF3A,AURKB,ZFPM1,MEF2C,PSMC5,WDR5,KLF2,PRAME,GZF1,LDB1,NPM1,DEPDC1,CENPF,PRKN,H1-3,DKC1,SET,MYBBP1A,HSPA8,HMGB1,DDX21,CCDC85B,APEX1,RTF1,DNMT1,IFI16,MTERF3,HNRNPAB,SREBF1,ING1,IL6,HDGF,NSUN2,HNRNPU,GCFC2,ZNF746,ENO1,UHRF1,ZMPSTE24,PCGF6,TIMELESS,PPID,PHB2,PARP1,LBH,RPS…
GO:0051254	GO:BP	positive regulation of RNA metabolic process	603	1.05789e-17	16.9756	1852	4930	21031	GAL,ZEB2,LHX2,TFR2,ZNF287,ZIC2,PYGO1,PCID2,DDRGK1,TFDP1,EXOSC2,ASPH,BLOC1S2,CREM,H2AZ1,SUPT16H,UPF3A,ZFPM1,RBCK1,PBX3,RIOK1,UCHL5,BUD23,HAX1,DHX33,SNX5,SETD7,ILF2,PFKM,CCNA2,MEF2C,EXOSC8,PSMC5,WDR5,KLF2,TAF5,TCF4,LDB1,NPM1,CHUK,BAZ1B,ITGB1BP1,EXOSC9,PRKN,PSMC3IP,NCL,FHOD1,ETV1,EIF5A,GTF2I,WDR43,MYBBP1A,SRA1,HMGB1,PQBP1,DDX21,FGF2,APEX1,ZNF770,THOC5,ABL1,IFI16,HNRNPAB,MED11,SREBF1,ING1,HRAS,IL6,LE…
GO:0051716	GO:BP	cellular response to stimulus	2025	7.88922e-20	19.103	7394	4930	21031	VEGFC,SPART,EPHA5,GAL,NR0B1,RASA3,SLC9B2,DCLK2,HEG1,ZEB2,GPC6,GPX3,UCHL1,GRAMD1B,DOCK11,CTSL,ELMO1,CNTN1,SLC8A1,MPP1,CNKSR2,CHN1,AKR1B10,TFR2,PAPPA,PCDH11X,EXO1,PLIN2,FBN1,IGSF1,GPAT3,SEMA3A,CXCL1,LRR1,LGALS1,PYGO1,FABP5,C1QBP,CTNNAL1,SRM,PDE4D,PXDN,RASSF8,ITGAE,DOCK10,SNCA,PDE1A,GFPT2,ARHGAP22,FN1,RECK,SLC39A4,SLC20A1,AKR1C2,WDR76,HMOX1,GNG11,STK32B,AKR1C1,PPIF,PCID2,PDE3B,MAP1B,VIM,CENPX,DLL3,P…
GO:0060255	GO:BP	regulation of macromolecule metabolic process	1792	2.11383e-13	12.6749	6631	4930	21031	TWIST2,ZDBF2,VEGFC,EPHA5,MAGEH1,GAL,NR0B1,BASP1,BNC2,NOVA1,HEG1,ZEB2,APBA2,LHX2,UCHL1,CNTN1,SLC8A1,TFR2,MIR99AHG,SCML2,PHF19,IGSF1,ZNF287,ZNF114,ZIC2,UTY,ADARB1,PYGO1,C1QBP,ZFP82,KPNA2,TENT5A,PDE4D,SNCA,FN1,ZNF518B,RECK,SLIRP,POLR3F,HMOX1,NSUN5,PCID2,CDKN3,VIM,NOLC1,ODC1,CENPX,BIRC5,RFC2,PBK,PRNP,MIR3677HG,AURKA,DDRGK1,GLRX2,POLR3G,ABCE1,TFDP1,G6PD,TXN,EXOSC2,MCM4,MCM7,POLE3,EIF2AK4,DNAJC17,ASPH,…
GO:0065007	GO:BP	biological regulation	3263	3.01154e-19	18.5212	12680	4930	21031	TWIST2,ZDBF2,VEGFC,NAP1L2,SPART,EPHA5,MAGEH1,GAL,NR0B1,ANTXR1,BASP1,SLITRK5,PMP22,ADD2,RASA3,RAB3B,BNC2,SLC9B2,DCLK2,NOVA1,HEG1,ZEB2,APBA2,GPC6,LHX2,UCHL1,DOCK11,CTSL,ELMO1,CNTN1,MPDZ,SLC8A1,MPP1,CNKSR2,AVEN,CHN1,AKR1B10,TFR2,PAPPA,PCDH11X,MIR99AHG,SCML2,RFK,PHF19,PLIN2,FBN1,NUDT6,IGSF1,ZNF287,RFLNB,NCS1,PAPSS2,GPAT3,SEMA3A,ZNF114,CXCL1,KNSTRN,LRR1,LGALS1,PROCR,ZIC2,UTY,ADARB1,KCNQ5,FAM171A1,PYGO…
GO:0071704	GO:BP	organic substance metabolic process	3412	2.71898e-07	6.56559	13768	4930	21031	TWIST2,ST8SIA4,ZDBF2,VEGFC,EPHA5,MAGEH1,GAL,NR0B1,GALNT13,BASP1,SLC2A3,FBXL7,BNC2,BCAT1,FKBP10,DCLK2,NOVA1,HEG1,ZEB2,APBA2,LHX2,UCHL1,NQO2,TRIM7,CTSL,TUSC3,CNTN1,SNHG14,SLC8A1,MPP1,AKR1B10,TFR2,PAPPA,MIR99AHG,EXO1,SCML2,RFK,PHF19,IGSF1,ZNF287,PAPSS2,GPAT3,GINS1,SNHG19,PRSS23,ZNF114,SNHG25,LRR1,SNHG29,SNHG9,QPCT,ZIC2,UTY,HAGHL,ADARB1,PYGO1,FABP5,C1QBP,ZFP82,SRM,KPNA2,TENT5A,HACD1,PDE4D,SCCPDH,RNF2…
GO:0071840	GO:BP	cellular component organization or biogenesis	2338	1.07663e-32	31.9679	8361	4930	21031	ZDBF2,NAP1L2,SPART,EPHA5,ANTXR1,SLITRK5,PMP22,ADD2,RAB3B,FKBP10,DCLK2,HEG1,ZEB2,LHX2,UCHL1,GRAMD1B,DOCK11,CTSL,ELMO1,CNTN1,MPDZ,CNKSR2,CHN1,TFR2,EXO1,PHF19,PLIN2,RFLNB,NCS1,SEMA3A,GINS1,CUTC,CXCL1,KNSTRN,UTY,ADARB1,FAM171A1,PYGO1,C1QBP,TIMM10,PXDN,RNF212,DOCK10,NOP10,SNCA,SYCP2L,ARHGAP22,FN1,ZNF518B,RECK,MYPN,TIMM22,CHAMP1,COA6,TRAPPC4,SNRPB2,DAW1,PPIF,EMC4,NSUN5,METTL21A,PCID2,MAP1B,NTMT1,VIM,NO…
GO:0080090	GO:BP	regulation of primary metabolic process	1682	5.00014e-38	37.301	5591	4930	21031	TWIST2,VEGFC,EPHA5,MAGEH1,GAL,NR0B1,BASP1,BNC2,NOVA1,HEG1,ZEB2,LHX2,UCHL1,SLC8A1,TFR2,SCML2,PHF19,IGSF1,ZNF287,ZNF114,ZIC2,ADARB1,PYGO1,FABP5,C1QBP,ZFP82,KPNA2,TENT5A,PDE4D,SNCA,FN1,ZNF518B,RECK,SLIRP,POLR3F,HMOX1,NSUN5,PCID2,PDE3B,CDKN3,VIM,NOLC1,ODC1,CENPX,BIRC5,PGP,RFC2,SCARB1,PBK,PRNP,AURKA,DDRGK1,GLRX2,POLR3G,ABCE1,TFDP1,PGAM1,G6PD,TXN,EXOSC2,MCM4,MCM7,POLE3,EIF2AK4,DNAJC17,ASPH,CRTAP,COPS6,…
GO:1901360	GO:BP	organic cyclic compound metabolic process	1324	1.1151e-11	10.9527	8525	2800	21031	TWIST2,EPHA5,MAGEH1,GAL,NR0B1,BASP1,SLC2A3,BNC2,NOVA1,ZEB2,LHX2,SNHG14,MPP1,AKR1B10,TFR2,EXO1,SCML2,RFK,PHF19,IGSF1,ZNF287,PAPSS2,GINS1,SNHG19,ZNF114,SNHG25,SNHG29,SNHG9,ZIC2,ADARB1,PYGO1,C1QBP,ZFP82,KPNA2,TENT5A,HACD1,PDE4D,RNF212,NOP10,SNCA,PDE1A,GFPT2,ZNF518B,POLR3K,SLIRP,POLR3F,ADAL,AKR1C2,HMOX1,AKR1C1,SNRPB2,NSUN5,PCID2,VIM,NOLC1,CENPX,AADAT,PDE10A,UGDH,SLC5A6,BIRC5,RFC2,OSBPL6,SCARB1,RPP40,…
GO:1901362	GO:BP	organic cyclic compound biosynthetic process	1263	1.97164e-22	21.7052	4264	4930	21031	TWIST2,EPHA5,MAGEH1,GAL,NR0B1,BASP1,BNC2,ZEB2,LHX2,TFR2,SCML2,RFK,PHF19,IGSF1,ZNF287,PAPSS2,ZNF114,ZIC2,PYGO1,C1QBP,ZFP82,HACD1,NOP10,SNCA,GFPT2,ZNF518B,POLR3K,POLR3F,ADAL,HMOX1,PCID2,UGDH,BIRC5,RFC2,OSBPL6,PRNP,DDRGK1,PFAS,GLRX2,POLR3G,TFDP1,G6PD,TXN,NPM3,PSAT1,POLE3,RRM2,EIF2AK4,ATP5MK,DNAJC17,ASPH,POLE4,PANK1,SLC27A5,POLR1E,TRIP13,NDUFA8,BLOC1S2,PCNA,CREM,EFEMP1,H2AZ1,AKR1B1,FLAD1,SUPT16H,CAV1…
GO:1901564	GO:BP	organonitrogen compound metabolic process	2014	1.36025e-99	98.8664	5986	4930	21031	ST8SIA4,VEGFC,EPHA5,GALNT13,FBXL7,BCAT1,FKBP10,DCLK2,HEG1,UCHL1,TRIM7,CTSL,TUSC3,SLC8A1,MPP1,TFR2,PAPPA,RFK,PAPSS2,PRSS23,LRR1,QPCT,ADARB1,FABP5,C1QBP,SRM,HACD1,PDE4D,RNF212,SNCA,PDE1A,GFPT2,FN1,NAA20,RECK,ADAL,HMOX1,STK32B,DAW1,PPIF,MRPL41,NSUN5,METTL21A,PCID2,MRPS26,NTMT1,CDKN3,VIM,NOLC1,MRPL36,ODC1,CENPX,MSRB3,AADAT,PDE10A,UGDH,SLC5A6,BIRC5,RFC2,B4GALNT1,NANP,SCARB1,ADI1,PBK,MMP16,PRNP,AURKA,D…
GO:1901576	GO:BP	organic substance biosynthetic process	1545	0.000285217	3.54483	10646	2800	21031	TWIST2,ST8SIA4,ZDBF2,EPHA5,MAGEH1,GAL,NR0B1,GALNT13,BASP1,BNC2,BCAT1,FKBP10,NOVA1,HEG1,ZEB2,APBA2,LHX2,CTSL,TUSC3,CNTN1,SNHG14,SLC8A1,TFR2,MIR99AHG,EXO1,SCML2,RFK,PHF19,IGSF1,ZNF287,PAPSS2,GPAT3,SNHG19,ZNF114,SNHG25,SNHG29,SNHG9,ZIC2,UTY,ADARB1,PYGO1,FABP5,C1QBP,ZFP82,SRM,TENT5A,HACD1,PDE4D,SCCPDH,NOP10,SNCA,GFPT2,SCD,EFR3B,FN1,NAA20,ZNF518B,POLR3K,NXT1,POLR3F,ADAL,HMOX1,SNRPB2,PPIF,MRPL41,NSUN5,…
GO:1902680	GO:BP	positive regulation of RNA biosynthetic process	547	3.18725e-14	13.4966	1706	4930	21031	GAL,ZEB2,LHX2,TFR2,ZNF287,ZIC2,PYGO1,PCID2,DDRGK1,TFDP1,ASPH,BLOC1S2,CREM,H2AZ1,SUPT16H,ZFPM1,RBCK1,PBX3,UCHL5,HAX1,DHX33,SNX5,SETD7,ILF2,PFKM,CCNA2,MEF2C,PSMC5,WDR5,KLF2,TAF5,TCF4,LDB1,NPM1,CHUK,BAZ1B,ITGB1BP1,EXOSC9,PRKN,PSMC3IP,NCL,FHOD1,ETV1,EIF5A,GTF2I,WDR43,MYBBP1A,SRA1,HMGB1,PQBP1,DDX21,FGF2,APEX1,ZNF770,THOC5,ABL1,IFI16,HNRNPAB,MED11,SREBF1,ING1,HRAS,IL6,LEO1,HDGF,CENPJ,MCRS1,HNRNPU,SMYD3…
GO:2001141	GO:BP	regulation of RNA biosynthetic process	928	0.000653914	3.18448	3464	4930	21031	TWIST2,EPHA5,MAGEH1,GAL,NR0B1,BASP1,BNC2,ZEB2,LHX2,TFR2,SCML2,PHF19,IGSF1,ZNF287,ZNF114,ZIC2,PYGO1,C1QBP,ZFP82,SNCA,ZNF518B,POLR3F,HMOX1,PCID2,BIRC5,PRNP,DDRGK1,GLRX2,POLR3G,TFDP1,TXN,POLE3,EIF2AK4,DNAJC17,ASPH,TRIP13,BLOC1S2,PCNA,CREM,EFEMP1,H2AZ1,SUPT16H,CAV1,BATF3,CKS2,AURKB,ZFPM1,RBCK1,CKS1B,POLR2L,PBX3,UCHL5,HAX1,CDCA7,DHX33,SNX5,SETD7,ILF2,PFKM,PFN1,CCNA2,MEF2C,PSMC5,WDR5,PRDX3,KLF2,TAF5,TC…
GO:0006357	GO:BP	regulation of transcription by RNA polymerase II	341	6.58667e-05	4.18133	2567	2130	21031	YBX1,ATF4,GLO1,NFIA,ARF4,BPTF,MECP2,FOXA1,NELFE,MBD2,NIPBL,HEXB,ATRX,NR3C1,SP100,NFE2L1,SUDS3,PAWR,STAT6,NR4A2,ZKSCAN1,NFIB,CEBPB,ELP2,TAF11,KMT2C,ZNF507,ANXA2,ARID4B,SLC2A4RG,LRRFIP1,MAGED1,FOSL1,MED30,MED13L,PHF21A,MACROH2A1,TSC22D3,CD81,NR1H2,GPBP1,CDC5L,ELF1,SUPT3H,BRD2,NRIP1,ATXN7,RPL23,STAT5B,ZNF516,ZZZ3,GADD45A,ELK3,CALR,RFX3,CREBBP,EPC1,WWC3,MED29,ZC3H12A,SUPT5H,LCOR,SMARCC1,PHIP,ADNP,KDM…
GO:0006366	GO:BP	transcription by RNA polymerase II	346	0.00148682	2.82774	2691	2130	21031	YBX1,ATF4,GLO1,NFIA,ARF4,BPTF,MECP2,FOXA1,NELFE,MBD2,NIPBL,HEXB,ATRX,NR3C1,SP100,NFE2L1,SUDS3,PAWR,STAT6,NR4A2,RNF168,ZKSCAN1,NFIB,MBD1,CEBPB,ELP2,TAF11,KMT2C,ZNF507,ANXA2,ARID4B,SLC2A4RG,LRRFIP1,MAGED1,FOSL1,MED30,MED13L,PHF21A,MACROH2A1,TSC22D3,CD81,NR1H2,GPBP1,CDC5L,ELF1,SUPT3H,BRD2,NRIP1,ATXN7,RPL23,STAT5B,ZNF516,ZZZ3,GADD45A,ELK3,CALR,RFX3,CREBBP,EPC1,WWC3,MED29,ZC3H12A,SUPT5H,LCOR,SMARCC1,P…
GO:0007155	GO:BP	cell adhesion	302	1.50995e-29	28.821	1512	2130	21031	SERPINE1,KRT18,RAB1A,LAMC1,LGALS3BP,RC3H1,ITGB5,FOXA1,STK10,ANK3,SLC7A1,DNAJB6,CLIC1,PAWR,CEBPB,FNDC3A,CLASP1,ADGRG1,EXT1,CD276,ANXA2,RAC1,PTPRJ,GNAS,CD81,ATP2A2,CRKL,PODXL2,FLOT1,KITLG,STAT5B,CALR,CTNNA1,EFNA5,ZC3H12A,CNN3,SMARCC1,STX3,PSEN1,GFUS,VCL,DLG3,DLG1,NCK1,EMB,MYL12A,RIPK2,CD46,HLA-A,MAPK14,NFAT5,BCR,CFDP1,FAF1,CTTN,BAIAP2L1,CDC42EP1,EGFR,APP,BAG4,EFNA1,ROCK1,CLSTN1,XBP1,CLDN16,FXYD5,AC…
GO:0007166	GO:BP	cell surface receptor signaling pathway	457	8.21451e-25	24.0854	2799	2130	21031	SERPINE1,KRT18,SEPTIN2,NFIA,LAMC1,EIF4EBP2,RC3H1,MECP2,ITGB5,NCSTN,FOXA1,CSNK1A1,OSMR,SP100,SUDS3,PAWR,STAT6,NR4A2,MBD5,GCLC,ELP2,DAXX,ECE1,AP3S1,ADGRG1,EXT1,CD276,NMI,ARID4B,RAC1,RAP1A,PELI2,PTPRJ,FAIM,FOSL1,LNPEP,LSM14A,CD81,NR1H2,CEP57,DENND1B,KRT19,BTN3A2,TNFRSF19,IGF1R,CRKL,ELF1,APH1B,SASH1,KITLG,STAT5B,GADD45A,CTNNA1,EFNA5,PJA2,CREBBP,ZC3H12A,NUS1,SMARCC1,PHIP,ADNP,PIK3C2A,PSEN1,MLLT3,IGF2R…
GO:0007167	GO:BP	enzyme-linked receptor protein signaling pathway	293	0.000761759	3.11818	967	4930	21031	VEGFC,SPART,EPHA5,ZEB2,CHN1,FBN1,IGSF1,SNCA,VIM,ADISSP,COL4A5,DGKD,FBN2,EFEMP1,IGFBP6,CAV1,SOCS2,CD109,KIF16B,GPC1,SNX5,MVB12B,CHST11,DOCK3,NCL,SHCBP1,NUP93,FGF2,ABL1,SREBF1,ARRB2,ING1,HRAS,AGR2,IRS2,PIN1,FBXL15,PARP1,IDE,ECSIT,TGFBR1,PDCD4,SOCS4,SLC2A8,RAPGEF1,SDCBP,HGS,RNF126,NCLN,CPNE3,SUB1,DDX5,ZNF106,FERMT1,CTDSPL2,FERMT2,CNOT9,FIBP,STXBP4,PLCE1,NDEL1,CCDC88A,SRC,HIPK2,SPRED2,ARHGEF7,UBE2O,A…
GO:0007169	GO:BP	transmembrane receptor protein tyrosine kinase signaling pathway	190	0.0278921	1.55452	616	4930	21031	VEGFC,EPHA5,CHN1,SNCA,COL4A5,DGKD,EFEMP1,IGFBP6,SOCS2,KIF16B,GPC1,SNX5,MVB12B,DOCK3,NCL,SHCBP1,FGF2,ABL1,SREBF1,HRAS,AGR2,IRS2,IDE,SOCS4,SLC2A8,RAPGEF1,HGS,RNF126,CPNE3,ZNF106,CNOT9,FIBP,STXBP4,PLCE1,NDEL1,CCDC88A,SRC,ARHGEF7,AHI1,FOXC1,CRK,STMN1,MAP2K2,VPS25,SNX6,PTPN18,MPZL1,RAB14,SLC39A14,CYFIP1,PHF14,CD63,RNF115,SETX,HSPB1,DDIT4,CAV2,APPL1,SHOC2,PTPRA,GRB2,MYO1C,EIF4EBP2,STAT6,MBD5,AP3S1,EXT1…
GO:0007267	GO:BP	cell-cell signaling	242	4.13145e-05	4.3839	1704	2130	21031	ATF4,RAB1A,EIF4EBP2,CLCN3,MECP2,NCSTN,FOXA1,CPT1A,CSNK1A1,NR3C1,NR4A2,YTHDF1,ADGRG1,EXT1,STAU2,RAC1,RAP1A,LNPEP,ATP2A2,CRKL,FCHSD2,FLOT1,RFX3,EFNA5,STAU1,CEP89,TBC1D1,PLK2,ADNP,STX3,PSEN1,MLLT3,PPP3CB,DLG3,GID8,IGFBP4,DLG1,RNF213,ATP6AP2,KPNA4,MAPK14,TBX18,BCR,DNAJC5,DAAM1,VPS4B,EGFR,APP,TCF7L2,EFNA1,NHERF1,CLSTN1,LGMN,DBN1,UNC13B,INHBA,STK3,ZMYND8,EXOC4,MAPK3,RNF207,UTRN,VGLL4,TNKS,FXR1,GABRE,SI…
GO:0007275	GO:BP	multicellular organism development	1335	2.48056e-18	17.6054	4643	4930	21031	ST8SIA4,VEGFC,NAP1L2,SPART,EPHA5,GAL,NR0B1,ANTXR1,BASP1,SLITRK5,PMP22,ADD2,BNC2,SLC9B2,FKBP10,DCLK2,NOVA1,HEG1,ZEB2,APBA2,LHX2,UCHL1,CNTN1,SLC8A1,CHN1,EXO1,FBN1,RFLNB,NCS1,PAPSS2,SEMA3A,GINS1,CXCL1,ZIC2,ADARB1,CLMP,PYGO1,C1QBP,TENT5A,PXDN,DOCK10,SNCA,ARHGAP22,FN1,RECK,MYPN,TRAPPC4,HMOX1,DAW1,NSUN5,PCID2,PDE3B,MAP1B,VIM,NOLC1,ODC1,TUBB2A,DLL3,UGDH,TMEM38B,B4GALNT1,TUBB2B,MMP16,AURKA,DDRGK1,ASS1,G6…
GO:0007399	GO:BP	nervous system development	720	6.90255e-07	6.16099	2531	4930	21031	ST8SIA4,VEGFC,NAP1L2,SPART,EPHA5,NR0B1,BASP1,SLITRK5,PMP22,ADD2,DCLK2,NOVA1,ZEB2,APBA2,LHX2,UCHL1,CNTN1,CHN1,NCS1,SEMA3A,CXCL1,ZIC2,ADARB1,DOCK10,SNCA,FN1,RECK,MYPN,TRAPPC4,NSUN5,MAP1B,VIM,TUBB2A,DLL3,UGDH,B4GALNT1,TUBB2B,AURKA,G6PD,TTL,EIF2AK4,NRCAM,NRSN2,PALM,BLOC1S2,TIMM8A,PSMG1,LIG4,BCCIP,SOCS2,GABRB3,CD320,ASTN2,PPT1,PBX3,EIF2B2,UCHL5,GPC1,SSNA1,CALM1,GDA,PFN1,MEF2C,PTS,WDR62,CYB5D2,SIGMAR1,…
GO:0008283	GO:BP	cell population proliferation	599	4.81784e-09	8.31715	2006	4930	21031	VEGFC,GAL,PMP22,ZEB2,LHX2,UCHL1,NUDT6,GINS1,CXCL1,ADARB1,PDE1A,FN1,SLC20A1,AKR1C2,HMOX1,CDKN3,ODC1,BIRC5,PTGES,SCARB1,SLC25A5,MMP16,PRNP,DDRGK1,POLR3G,TFDP1,PRDX1,MCM7,CCNB1,ASPH,CUL4A,BLOC1S2,IGFBP6,PSMG1,CDC25A,NDUFAF4,CAV1,LIG4,CKS2,NUAK1,EGFL7,CD320,PLCD3,CD109,CKS1B,CTPS1,CDCA7,HSPD1,CCNA2,MEF2C,CDC25B,WDR62,FAM98B,PRDX3,CHST11,PRAME,RACGAP1,NPM1,PAK1IP1,PDCL3,ITGB1BP1,KIF14,ASPM,SHCBP1,NES,…
GO:0009653	GO:BP	anatomical structure morphogenesis	761	3.76146e-07	6.42464	2684	4930	21031	VEGFC,SPART,EPHA5,NR0B1,BASP1,SLITRK5,PMP22,FKBP10,HEG1,LHX2,UCHL1,CNTN1,CHN1,SCML2,FBN1,RFLNB,SEMA3A,ADARB1,FAM171A1,PXDN,DOCK10,ARHGAP22,FN1,RECK,MYPN,HMOX1,PDE3B,MAP1B,NOLC1,DLL3,UGDH,TUBB2B,MMP16,AURKA,KNL1,FBN2,TTL,RRP7A,EIF2AK4,NRCAM,ASPH,MFF,PALM,EFEMP1,CAV1,EGFL7,DLD,FHL1,ZFPM1,FJX1,NAXE,ASTN2,PLCD3,CD109,PBX3,UCHL5,KIF16B,GPC1,SSNA1,PFN1,MEF2C,KLF2,CHST11,GZF1,TCOF1,LDB1,CHUK,TOR1A,RPL38…
GO:0009790	GO:BP	embryo development	346	1.47944e-05	4.8299	1128	4930	21031	VEGFC,NR0B1,BASP1,FKBP10,HEG1,APBA2,LHX2,FBN1,GINS1,FN1,RECK,NOLC1,DLL3,UGDH,TUBB2B,MMP16,FBN2,RRP7A,RRM2,CCNB1,CUL4A,EFEMP1,LIG4,UPF3A,DLD,ZFPM1,PLCD3,PBX3,UCHL5,KIF16B,COPS3,PFN1,MEF2C,WDR5,KLF2,NXN,CHST11,RACGAP1,TCOF1,LDB1,TRIP6,RPL38,NES,KIF20B,FGF2,RTF1,B9D1,THOC5,MKKS,SOD1,ABL1,RNASEH2B,CMTM3,CXCL8,PGAP1,LEO1,MCRS1,NSUN2,C1ORF43,XRCC2,ZPR1,NCAPG2,RPS7,GNA13,RBM19,INSIG1,PBX1,EIF4A3,SBDS,XY…
GO:0009888	GO:BP	tissue development	579	6.98604e-06	5.15577	2010	4930	21031	VEGFC,SPART,GAL,NR0B1,BASP1,BNC2,HEG1,LHX2,SLC8A1,RFLNB,SEMA3A,ADARB1,FABP5,TENT5A,PDE4D,FN1,SLC20A1,AKR1C2,AKR1C1,MAP1B,VIM,NOLC1,DLL3,TMEM38B,SELENOM,DDRGK1,TFDP1,G6PD,FBN2,PCNA,EFEMP1,AKR1B1,CAV1,BCCIP,ZFPM1,RBBP9,ASTN2,CD109,KIF16B,GPC1,PARP2,FASN,PFN1,MEF2C,KLF2,CHST11,GZF1,TCOF1,LDB1,TOR1A,RPL38,CENPF,ITGB1BP1,SGCB,WDR72,CFL2,KIF20B,SLC7A11,FGF2,RTF1,B9D1,MKKS,SOD1,ABL1,HNRNPAB,ARRB2,MINPP1…
GO:0009892	GO:BP	negative regulation of metabolic process	421	0.0239535	1.62063	3455	2130	21031	YBX1,SERPINE1,ATF4,TMBIM6,CAST,LSM2,EIF4EBP2,BPTF,UPF2,PRDX5,RC3H1,CSTB,MECP2,SRSF4,RNF216,FOXA1,NELFE,MBD2,NIPBL,SMG1,ATRX,DNAJB6,NR3C1,WWP1,SP100,SUDS3,PAWR,STAT6,ERP29,NR4A2,RNF168,NFIB,NNT,MBD1,CEBPB,ZCCHC17,GCLC,YTHDF1,DAXX,ATG5,DAP,NMI,ANXA2,ARID4B,RAC1,LRRFIP1,MAGED1,PTPRJ,LNPEP,LSM14A,PHF21A,MACROH2A1,GSPT2,NR1H2,DUSP6,CRKL,NRIP1,PPP2R5A,RPL23,CSDE1,GADD45A,ELK3,CALR,RFX3,FTO,CREBBP,STAU1…
GO:0010468	GO:BP	regulation of gene expression	669	3.20408e-05	4.4943	5526	2130	21031	YBX1,SERPINE1,ATF4,GLO1,TMBIM6,MORF4L1,NFIA,CAST,RAB1A,LSM2,ARF4,EIF4EBP2,BPTF,UPF2,PRDX5,RC3H1,MECP2,SRSF4,RNF216,FOXA1,NELFE,PTPN14,MBD2,NIPBL,SMG1,HEXB,ATRX,ANK3,DNAJB6,NR3C1,WWP1,SP100,NFE2L1,SUDS3,HMCES,PAWR,STAT6,ERP29,NR4A2,RNF168,ZKSCAN1,NFIB,MBD1,CEBPB,ZCCHC17,GCLC,MBNL2,ELP2,YTHDF1,DAXX,TAF11,ATG5,DAP,SERTAD3,CD276,NMI,KMT2C,ZNF507,ANXA2,ARID4B,RAC1,SLC2A4RG,GFPT1,LRRFIP1,MAGED1,PTPRJ,F…
GO:0016049	GO:BP	cell growth	160	0.0129533	1.88762	499	4930	21031	SPART,LHX2,SEMA3A,FN1,MAP1B,AURKA,G6PD,EXOSC2,TTL,EIF2AK4,NRCAM,SOCS2,FHL1,PPT1,SSNA1,PARP2,NPM1,KIF14,EXOSC9,PRKN,DCUN1D5,CCDC85B,OSGIN1,ABL1,ING1,ENO1,ING5,DERL2,SYT1,SLIT3,NCBP1,TGFBR1,SDCBP,SHTN1,H3-3B,INO80,NDUFS3,MTPN,NIN,LAMTOR2,PLAA,WDR36,MAP2,SLC23A2,LLPH,RACK1,KMT2D,NDEL1,PSMD10,MAPKAP1,ARIH2,EIF4G2,BRCA1,SFN,MAD2L2,CRK,TAF9B,TOMM70,CHPT1,CIB1,SMARCA4,DDX3X,SPG11,DNPH1,SGK1,CREB3,CYFIP1…
GO:0016477	GO:BP	cell migration	445	8.08465e-06	5.09234	1496	4930	21031	TWIST2,VEGFC,ADD2,ZEB2,GPC6,MPP1,SEMA3A,CXCL1,KNSTRN,ADARB1,C1QBP,DOCK10,FN1,RECK,HMOX1,MAP1B,SCARB1,TUBB2B,DDRGK1,NRCAM,ARPC5L,FSCN1,MCTP1,IGFBP6,CAV1,ASTN2,GPC1,PFN1,MEF2C,WDR62,LDB1,TRIP6,TOR1A,ITGB1BP1,KIF14,SYDE1,ASPM,TMEM18,HMGB1,KIF20B,NINJ1,FGF2,OSGIN1,ABL1,CXCL8,SPDL1,ARRB2,ING1,HRAS,IL6,SOD2,IRS2,CD99,ATP5F1B,PHB2,GNA13,BMERB1,SBDS,FBXO5,MSN,LRP12,CDK1,TGFBR1,PKN3,SDCBP,RAP2A,SHTN1,NUP8…
GO:0022008	GO:BP	neurogenesis	491	0.00227736	2.64257	1742	4930	21031	VEGFC,NAP1L2,SPART,EPHA5,SLITRK5,PMP22,DCLK2,ZEB2,LHX2,UCHL1,CNTN1,CHN1,NCS1,SEMA3A,ADARB1,DOCK10,FN1,MYPN,TRAPPC4,NSUN5,MAP1B,VIM,DLL3,UGDH,TUBB2B,AURKA,TTL,EIF2AK4,NRCAM,BLOC1S2,LIG4,BCCIP,SOCS2,ASTN2,PPT1,PBX3,EIF2B2,GPC1,SSNA1,MEF2C,WDR62,CYB5D2,TCF4,RACGAP1,LDB1,TOR1A,PRKN,ETV1,ASPM,BNIP3,HMGB1,MYCBP2,KIF20B,PQBP1,DGKG,XRN2,FGF2,SOD1,ABL1,CAMSAP2,HRAS,IL6,SOD2,DPYSL2,XRCC2,PIN1,ZPR1,MAPK6,UQ…
GO:0022603	GO:BP	regulation of anatomical structure morphogenesis	260	0.00041846	3.37835	838	4930	21031	VEGFC,SPART,CHN1,SEMA3A,FAM171A1,FN1,RECK,HMOX1,PDE3B,MAP1B,AURKA,MFF,PALM,NAXE,MEF2C,KLF2,PDCL3,PRKN,PGAM5,GTF2I,BNIP3,PQBP1,NINJ1,FGF2,ABL1,CXCL8,IL6,ZMPSTE24,PHB2,SYT1,GNA13,ZDHHC6,MSN,MTDH,DVL2,RAP2A,SHTN1,HGS,MTCH2,FIS1,NIN,LARP4,PLAA,RDX,MAP2,SLC23A2,SIX1,FERMT2,RACK1,RHOG,ADM,RNH1,POGLUT1,EIF4G2,SRC,HIPK2,MYDGF,ARHGEF7,BRCA1,AHI1,PRKDC,FOXC1,CRK,PRPF40A,SPRED1,HTATIP2,CAMSAP1,MAP2K2,DNM1L,…
GO:0030030	GO:BP	cell projection organization	477	5.00302e-06	5.30077	1613	4930	21031	SPART,EPHA5,SLITRK5,PMP22,LHX2,UCHL1,DOCK11,CNTN1,CHN1,NCS1,SEMA3A,ADARB1,DOCK10,FN1,MYPN,TRAPPC4,DAW1,MAP1B,VIM,RAB34,TUBB2B,PRNP,AURKA,PHPT1,EMP3,TTL,RRP7A,EIF2AK4,NRCAM,ENTR1,FSCN1,PALM,BLOC1S2,CAV1,DEF8,SSNA1,PFN1,MEF2C,TOR1A,PRKN,IFT22,ETV1,DYNC2I2,NES,HMGB1,CIBAR1,MYCBP2,KIF20B,PQBP1,DGKG,B9D1,MKKS,SOD1,ABL1,PDCL,SEPTIN6,CAMSAP2,HRAS,IL6,CENPJ,DPYSL2,ZPR1,BBIP1,MAPK6,TMEM138,ARL3,SYT1,CTNND…
GO:0030154	GO:BP	cell differentiation	1168	1.27956e-05	4.89294	4366	4930	21031	TWIST2,ZDBF2,VEGFC,NAP1L2,SPART,EPHA5,NR0B1,BASP1,SLITRK5,PMP22,ADD2,SLC9B2,DCLK2,HEG1,ZEB2,LHX2,UCHL1,DOCK11,CTSL,CNTN1,SLC8A1,CHN1,PHF19,FBN1,RFLNB,NCS1,SEMA3A,LGALS1,ZIC2,ADARB1,PYGO1,TENT5A,PDE4D,DOCK10,ARHGAP22,FN1,RECK,SLIRP,MYPN,AKR1C2,TRAPPC4,AKR1C1,NSUN5,PCID2,MAP1B,VIM,NOLC1,CIAPIN1,DLL3,UGDH,TMEM38B,SLC25A5,TUBB2B,AURKA,KNL1,GLRX2,G6PD,FBN2,TTL,EIF2AK4,NRCAM,CUL4A,TRIP13,BLOC1S2,PCNA,C…
GO:0030155	GO:BP	regulation of cell adhesion	243	0.000587336	3.23111	778	4930	21031	LGALS1,C1QBP,FN1,PDE3B,PRNP,ASS1,CCDC80,CAV1,NUAK1,HSPD1,LDB1,ITGB1BP1,KIF14,HMGB1,IRAK1,ABL1,POLDIP2,CXCL8,IL6,CD55,AGR2,ATP5F1B,TMX1,BAD,SMARCD1,METTL3,RDX,ZC3H8,GPAM,FERMT1,FERMT2,RIPOR2,HSPH1,NKAP,SMARCD2,ACTG1,SRC,ARHGEF7,SLK,MAD2L2,CRK,IL6ST,RPS3,RC3H2,CBLL1,CIB1,SMARCA4,LGALS3,GTPBP4,LIMCH1,B2M,BRD7,IFT74,TLN1,ADAM22,ROCK2,WNK1,MARCHF7,PTPRA,ATM,ARID2,SERPINE1,LAMC1,RC3H1,FOXA1,ANK3,SLC7A1…
GO:0030182	GO:BP	neuron differentiation	401	0.0431886	1.36463	1431	4930	21031	NAP1L2,SPART,EPHA5,SLITRK5,PMP22,DCLK2,LHX2,UCHL1,CNTN1,CHN1,NCS1,SEMA3A,ADARB1,DOCK10,FN1,MYPN,TRAPPC4,MAP1B,VIM,UGDH,TUBB2B,AURKA,TTL,EIF2AK4,NRCAM,BLOC1S2,BCCIP,SOCS2,PPT1,PBX3,SSNA1,MEF2C,WDR62,CYB5D2,TCF4,LDB1,TOR1A,PRKN,ETV1,ASPM,HMGB1,MYCBP2,KIF20B,PQBP1,DGKG,XRN2,FGF2,SOD1,ABL1,CAMSAP2,IL6,SOD2,DPYSL2,PIN1,ZPR1,MAPK6,UQCRQ,ARL3,SYT1,CTNND2,PBX1,DDX56,SLIT3,KATNB1,CDK5RAP2,LRP12,FAM151B,TG…
GO:0030334	GO:BP	regulation of cell migration	290	7.47616e-05	4.12632	934	4930	21031	TWIST2,VEGFC,ZEB2,MPP1,SEMA3A,ADARB1,C1QBP,DOCK10,FN1,RECK,HMOX1,SCARB1,DDRGK1,MCTP1,CAV1,PFN1,MEF2C,WDR62,LDB1,TRIP6,ITGB1BP1,KIF14,SYDE1,HMGB1,KIF20B,FGF2,OSGIN1,ABL1,CXCL8,ING1,HRAS,IL6,SOD2,IRS2,CD99,ATP5F1B,GNA13,BMERB1,FBXO5,MSN,TGFBR1,SDCBP,RAP2A,SHTN1,CPNE3,PLAA,SRPX2,RDX,ELP6,FERMT1,FERMT2,RACK1,RIPOR2,TCAF1,ACTG1,SRC,ARHGEF7,RIPOR1,SLK,DPYSL3,BSG,RNF20,CRK,SPRED1,UBE2I,CBLL1,STMN1,MAGI2…
GO:0030335	GO:BP	positive regulation of cell migration	175	0.00227437	2.64314	540	4930	21031	TWIST2,VEGFC,SEMA3A,C1QBP,FN1,HMOX1,SCARB1,DDRGK1,CAV1,PFN1,WDR62,TRIP6,ITGB1BP1,SYDE1,HMGB1,KIF20B,FGF2,ABL1,CXCL8,HRAS,IL6,SOD2,IRS2,CD99,ATP5F1B,FBXO5,TGFBR1,SDCBP,SHTN1,CPNE3,PLAA,SRPX2,RDX,ELP6,FERMT1,FERMT2,RACK1,RIPOR2,ACTG1,SRC,ARHGEF7,RIPOR1,BSG,CRK,UBE2I,CBLL1,CIB1,LGALS3,DNM1L,CCAR1,CREB3,GPI,CAPN7,HSPB1,ROCK2,WNK1,MDM2,IL1R1,RHOB,ATM,MYO1C,SSH2,CCL20,SP1,SERPINE1,NIPBL,CLASP1,RAC1,IGF…
GO:0034330	GO:BP	cell junction organization	230	0.0140396	1.85265	759	4930	21031	SLITRK5,ADD2,HEG1,MPDZ,CNKSR2,DOCK10,SNCA,ARHGAP22,FN1,MAP1B,PRNP,COL4A5,NRCAM,FSCN1,PALM,CAV1,KIFC3,GABRB3,PFN1,MEF2C,LDB1,TRIP6,ITGB1BP1,MYCBP2,SLC7A11,KIRREL1,CDC20,ABL1,POLDIP2,PIN1,CTNND2,ANK2,TGFBR1,ZDHHC12,RAPGEF1,SDCBP,RAP2A,LAMTOR2,SNAPIN,RER1,SRPX2,RDX,SIX1,FERMT2,ACTG1,SRC,ARHGEF7,SLK,MTMR2,CAP2,GNPAT,CRK,ARF1,VCP,SPG11,MESD,LIMCH1,CYFIP1,CDK5,TLN1,DCTN1,NLGN1,ROCK2,CRIPT,YWHAZ,APPL1,C…
GO:0035295	GO:BP	tube development	321	0.00411844	2.38527	1091	4930	21031	VEGFC,BASP1,FKBP10,HEG1,LHX2,CLMP,PXDN,ARHGAP22,FN1,RECK,HMOX1,PDE3B,TMEM38B,ASS1,NRCAM,AKR1B1,CAV1,EGFL7,RBBP9,NAXE,PLCD3,PFN1,MEF2C,KLF2,GZF1,PDCL3,ITGB1BP1,NCL,GTF2I,KIF20B,SLC7A11,NINJ1,FGF2,MKKS,ABL1,CXCL8,SREBF1,IL6,AGR2,THSD7A,ATP5F1B,TIMELESS,PHB2,RPS7,GNA13,PBX1,PANK2,MTDH,TGFBR1,ACAT1,DVL2,HGS,EPAS1,NAA15,NOTCH3,MTHFD1,AIMP1,PPP1CA,JMJD6,SRPX2,LIAS,UBB,SIX1,PTGES3,TMEM107,ADM,RNH1,TNFAI…
GO:0040007	GO:BP	growth	294	2.43939e-05	4.61272	939	4930	21031	SPART,BASP1,BNC2,HEG1,APBA2,LHX2,SEMA3A,GINS1,ADARB1,FN1,MAP1B,TMEM38B,SELENOM,AURKA,G6PD,EXOSC2,TTL,EIF2AK4,NRCAM,SOCS2,FHL1,MT2A,PPT1,SSNA1,PARP2,MEF2C,KLF2,CHST11,NPM1,KIF14,EXOSC9,PRKN,DCUN1D5,ASPM,MYCBP2,NINJ1,CCDC85B,FGF2,RTF1,OSGIN1,MKKS,SOD1,ABL1,ING1,AGR2,PNPT1,XRCC2,ZPR1,ENO1,ING5,DERL2,NCAPG2,ZMPSTE24,SYT1,SLIT3,SBDS,NCBP1,LRP12,CDK1,TGFBR1,RMI1,SDCBP,EIF4H,SHTN1,H3-3B,INO80,NDUFS3,CHE…
GO:0040008	GO:BP	regulation of growth	194	0.00829564	2.08115	620	4930	21031	SPART,BASP1,SEMA3A,FN1,MAP1B,G6PD,EXOSC2,TTL,NRCAM,SOCS2,FHL1,MT2A,PPT1,PARP2,MEF2C,NPM1,KIF14,EXOSC9,PRKN,DCUN1D5,MYCBP2,CCDC85B,FGF2,OSGIN1,MKKS,SOD1,ABL1,ING1,AGR2,PNPT1,ZPR1,ENO1,ING5,DERL2,ZMPSTE24,SYT1,SLIT3,NCBP1,LRP12,CDK1,TGFBR1,SDCBP,SHTN1,H3-3B,INO80,NDUFS3,MTPN,LAMTOR2,PLAA,WDR36,NACA,MAP2,GPAM,SLC23A2,SIX1,RACK1,PSMD10,MAPKAP1,EIF4G2,BRCA1,SFN,MAD2L2,FOXC1,CRK,TAF9B,TOMM70,CHPT1,CIB1…
GO:0040011	GO:BP	locomotion	360	0.00235808	2.62744	1234	4930	21031	TWIST2,VEGFC,ZEB2,MPP1,SEMA3A,CXCL1,ADARB1,C1QBP,DOCK10,SNCA,FN1,RECK,HMOX1,SCARB1,TUBB2B,DDRGK1,PHPT1,MCTP1,CAV1,PFN1,MEF2C,WDR62,LDB1,TRIP6,ITGB1BP1,KIF14,SYDE1,HMGB1,MYCBP2,KIF20B,NINJ1,FGF2,OSGIN1,MKKS,ABL1,CMTM3,CXCL8,ARRB2,ING1,HRAS,IL6,SOD2,IRS2,PIN1,CD99,ATP5F1B,GNA13,BMERB1,CAVIN1,SLIT3,SBDS,FBXO5,MSN,TGFBR1,SDCBP,RAP2A,SHTN1,NUP85,CPNE3,INPP5F,PLAA,SRPX2,RDX,ELP6,FERMT1,ALKBH1,FERMT2,RA…
GO:0040012	GO:BP	regulation of locomotion	314	0.000338245	3.47077	1038	4930	21031	TWIST2,VEGFC,ZEB2,MPP1,SEMA3A,ADARB1,C1QBP,DOCK10,SNCA,FN1,RECK,HMOX1,SCARB1,TUBB2B,DDRGK1,PHPT1,MCTP1,CAV1,PFN1,MEF2C,WDR62,LDB1,TRIP6,ITGB1BP1,KIF14,SYDE1,HMGB1,MYCBP2,KIF20B,FGF2,OSGIN1,MKKS,ABL1,CXCL8,ING1,HRAS,IL6,SOD2,IRS2,PIN1,CD99,ATP5F1B,GNA13,BMERB1,CAVIN1,FBXO5,MSN,TGFBR1,SDCBP,RAP2A,SHTN1,CPNE3,INPP5F,PLAA,SRPX2,RDX,ELP6,FERMT1,FERMT2,RACK1,RIPOR2,TCAF1,CFAP20,ACTG1,SRC,ARHGEF7,RIPOR1…
GO:0040017	GO:BP	positive regulation of locomotion	182	0.0192158	1.71634	583	4930	21031	TWIST2,VEGFC,SEMA3A,C1QBP,FN1,HMOX1,SCARB1,DDRGK1,PHPT1,CAV1,PFN1,WDR62,TRIP6,ITGB1BP1,SYDE1,HMGB1,KIF20B,FGF2,ABL1,CXCL8,HRAS,IL6,SOD2,IRS2,CD99,ATP5F1B,CAVIN1,FBXO5,TGFBR1,SDCBP,SHTN1,CPNE3,PLAA,SRPX2,RDX,ELP6,FERMT1,FERMT2,RACK1,RIPOR2,CFAP20,ACTG1,SRC,ARHGEF7,RIPOR1,BSG,CRK,UBE2I,CBLL1,MAP2K2,CIB1,LGALS3,DNM1L,CCAR1,CREB3,GPI,CAPN7,HSPB1,ROCK2,WNK1,MDM2,IL1R1,RHOB,ATM,MYO1C,SSH2,CCL20,SP1,SER…
GO:0042127	GO:BP	regulation of cell population proliferation	481	0.000511365	3.29127	1683	4930	21031	VEGFC,GAL,PMP22,LHX2,NUDT6,CXCL1,ADARB1,PDE1A,FN1,AKR1C2,HMOX1,CDKN3,ODC1,BIRC5,PTGES,SLC25A5,PRNP,DDRGK1,TFDP1,CCNB1,ASPH,CUL4A,BLOC1S2,IGFBP6,NDUFAF4,CAV1,LIG4,NUAK1,EGFL7,CD320,PLCD3,CD109,CDCA7,CCNA2,MEF2C,CDC25B,WDR62,FAM98B,PRDX3,CHST11,PRAME,NPM1,PDCL3,ITGB1BP1,KIF14,ASPM,SHCBP1,NES,HMGB1,KIF20B,SLC7A11,COPS9,IRAK1,FGF2,PRDX4,OSGIN1,DNMT1,ABL1,RNASEH2B,RPS9,CXCL8,ING1,HRAS,IL6,CD55,PDCD2,C…
GO:0045595	GO:BP	regulation of cell differentiation	261	3.62338e-13	12.4409	1576	2130	21031	YBX1,SERPINE1,ATF4,LAMC1,RC3H1,MECP2,FOXA1,CLIC1,WDR1,MBD1,CEBPB,CLASP1,STAU2,ANXA2,RAP1A,SUCO,FAIM,TUG1,ANKRD27,MACROH2A1,NR1H2,DYNLT1,KITLG,STAT5B,CALR,RFX3,CTNNA1,EFNA5,FTO,ZC3H12A,SMARCC1,ADNP,DOCK7,PSEN1,NFE2L2,ABCA5,VCL,NCOA3,APPL2,NR1D2,DNAJB11,KAT6A,ARHGAP32,RIPK2,TOB2,CD46,MAPK14,DHX36,KDM4C,EGFR,BRD1,HOOK3,APP,TCF7L2,SEMA3C,SMAP1,EFNA1,ROCK1,XBP1,PIAS1,DBN1,FBXW7,IL15RA,MAP3K5,INHBA,IKB…
GO:0045597	GO:BP	positive regulation of cell differentiation	157	3.78829e-10	9.42156	864	2130	21031	SERPINE1,LAMC1,MECP2,FOXA1,CLIC1,CEBPB,STAU2,RAP1A,SUCO,FAIM,ANKRD27,MACROH2A1,KITLG,STAT5B,RFX3,EFNA5,ZC3H12A,SMARCC1,ADNP,NCOA3,ARHGAP32,RIPK2,CD46,MAPK14,DHX36,EGFR,BRD1,TCF7L2,SMAP1,XBP1,PIAS1,DBN1,IL15RA,MAP3K5,INHBA,STK3,ACVR1,EEIG1,ISG15,HSPA1A,CPNE1,FOS,PLXNA1,BMPR2,TIAM2,SLC7A5,NOTCH2,CEBPD,ETS1,TIAM1,NBL1,AMBRA1,SMAD3,MAP3K13,SHOX2,DAG1,RREB1,HDAC1,ATP11A,MED1,PTK2,PRKCA,LTBP3,NRP1,KLHL…
GO:0048468	GO:BP	cell development	771	0.000286167	3.54338	2819	4930	21031	ZDBF2,VEGFC,SPART,EPHA5,SLITRK5,PMP22,ADD2,SLC9B2,DCLK2,HEG1,ZEB2,LHX2,UCHL1,DOCK11,CTSL,CNTN1,SLC8A1,CHN1,FBN1,RFLNB,NCS1,SEMA3A,LGALS1,ADARB1,PYGO1,PDE4D,DOCK10,FN1,RECK,SLIRP,MYPN,TRAPPC4,NSUN5,PCID2,MAP1B,VIM,NOLC1,CIAPIN1,DLL3,UGDH,SLC25A5,TUBB2B,AURKA,KNL1,G6PD,TTL,EIF2AK4,NRCAM,CUL4A,TRIP13,BLOC1S2,AKR1B1,BATF3,LIG4,ARMC6,DLD,ZFPM1,CD109,PPT1,PBX3,EIF2B2,HAX1,SSNA1,PARP2,FASN,MEF2C,CDC25B,…
GO:0048513	GO:BP	animal organ development	831	8.35512e-05	4.07805	3039	4930	21031	VEGFC,SPART,EPHA5,GAL,NR0B1,BASP1,SLITRK5,BNC2,SLC9B2,DCLK2,HEG1,LHX2,CNTN1,SLC8A1,FBN1,RFLNB,PAPSS2,SEMA3A,ZIC2,ADARB1,PYGO1,TENT5A,PXDN,FN1,SLC20A1,DAW1,NSUN5,PCID2,VIM,NOLC1,ODC1,TUBB2A,DLL3,TMEM38B,SELENOM,TUBB2B,MMP16,AURKA,DDRGK1,ASS1,G6PD,COPRS,FBN2,NRCAM,PCNA,EFEMP1,PSMG1,AKR1B1,CAV1,SOCS2,DUT,FHL1,ZFPM1,RBBP9,FJX1,PLCD3,CD109,PPT1,PBX3,EIF2B2,UCHL5,GPC1,CALM1,PARP2,FASN,CCNA2,MEF2C,WDR62…
GO:0048589	GO:BP	developmental growth	208	0.00482503	2.3165	667	4930	21031	SPART,BASP1,BNC2,HEG1,APBA2,LHX2,SEMA3A,GINS1,ADARB1,FN1,MAP1B,TMEM38B,SELENOM,AURKA,G6PD,TTL,EIF2AK4,NRCAM,SOCS2,SSNA1,PARP2,MEF2C,KLF2,CHST11,PRKN,ASPM,MYCBP2,NINJ1,FGF2,RTF1,MKKS,SOD1,ABL1,AGR2,XRCC2,ZPR1,NCAPG2,ZMPSTE24,SYT1,SLIT3,SBDS,CDK1,TGFBR1,RMI1,EIF4H,SHTN1,CHEK1,MTPN,NIN,PLAA,WDR36,NACA,MAP2,COPS2,GPAM,SLC23A2,LLPH,SIX1,ALKBH1,KMT2D,ADM,NBN,NDEL1,BRCA2,ARIH2,EIF4G2,SRC,CTC1,FOXC1,RC3H…
GO:0048646	GO:BP	anatomical structure formation involved in morphogenesis	344	0.00572768	2.24202	1183	4930	21031	VEGFC,NR0B1,PMP22,LHX2,CNTN1,PXDN,ARHGAP22,FN1,RECK,MYPN,HMOX1,PDE3B,NOLC1,DLL3,KNL1,FBN2,RRP7A,NRCAM,CAV1,EGFL7,ZFPM1,FJX1,NAXE,PLCD3,CD109,KIF16B,GPC1,PFN1,MEF2C,KLF2,TCOF1,LDB1,PDCL3,ITGB1BP1,WDR72,NCL,GTF2I,CFL2,KIF20B,NINJ1,FGF2,RTF1,ABL1,CXCL8,IL6,LEO1,THSD7A,XRCC2,ATP5F1B,RPS7,GNA13,BMERB1,PANK2,ANK2,MTDH,TGFBR1,POLR1B,COL6A1,DVL2,HGS,EPAS1,NAA15,NOTCH3,TXNRD1,MTPN,CCNB1IP1,MTHFD1,AIMP1,FH…
GO:0048699	GO:BP	generation of neurons	422	0.044758	1.34913	1514	4930	21031	VEGFC,NAP1L2,SPART,EPHA5,SLITRK5,PMP22,DCLK2,LHX2,UCHL1,CNTN1,CHN1,NCS1,SEMA3A,ADARB1,DOCK10,FN1,MYPN,TRAPPC4,MAP1B,VIM,UGDH,TUBB2B,AURKA,TTL,EIF2AK4,NRCAM,BLOC1S2,BCCIP,SOCS2,ASTN2,PPT1,PBX3,SSNA1,MEF2C,WDR62,CYB5D2,TCF4,RACGAP1,LDB1,TOR1A,PRKN,ETV1,ASPM,HMGB1,MYCBP2,KIF20B,PQBP1,DGKG,XRN2,FGF2,SOD1,ABL1,CAMSAP2,IL6,SOD2,DPYSL2,PIN1,ZPR1,MAPK6,UQCRQ,ARL3,SYT1,CTNND2,PBX1,DDX56,SLIT3,KATNB1,CDK5R…
GO:0048731	GO:BP	system development	1117	4.11742e-11	10.3854	3973	4930	21031	ST8SIA4,VEGFC,NAP1L2,SPART,EPHA5,NR0B1,ANTXR1,BASP1,SLITRK5,PMP22,ADD2,BNC2,SLC9B2,FKBP10,DCLK2,NOVA1,HEG1,ZEB2,APBA2,LHX2,UCHL1,CNTN1,SLC8A1,CHN1,EXO1,FBN1,RFLNB,NCS1,PAPSS2,SEMA3A,CXCL1,ZIC2,ADARB1,CLMP,PYGO1,PXDN,DOCK10,SNCA,ARHGAP22,FN1,RECK,MYPN,TRAPPC4,HMOX1,DAW1,NSUN5,PCID2,PDE3B,MAP1B,VIM,ODC1,TUBB2A,DLL3,UGDH,TMEM38B,B4GALNT1,TUBB2B,MMP16,AURKA,DDRGK1,ASS1,G6PD,PRDX1,FBN2,TTL,EIF2AK4,NRC…
GO:0048869	GO:BP	cellular developmental process	1168	1.3544e-05	4.86825	4367	4930	21031	TWIST2,ZDBF2,VEGFC,NAP1L2,SPART,EPHA5,NR0B1,BASP1,SLITRK5,PMP22,ADD2,SLC9B2,DCLK2,HEG1,ZEB2,LHX2,UCHL1,DOCK11,CTSL,CNTN1,SLC8A1,CHN1,PHF19,FBN1,RFLNB,NCS1,SEMA3A,LGALS1,ZIC2,ADARB1,PYGO1,TENT5A,PDE4D,DOCK10,ARHGAP22,FN1,RECK,SLIRP,MYPN,AKR1C2,TRAPPC4,AKR1C1,NSUN5,PCID2,MAP1B,VIM,NOLC1,CIAPIN1,DLL3,UGDH,TMEM38B,SLC25A5,TUBB2B,AURKA,KNL1,GLRX2,G6PD,FBN2,TTL,EIF2AK4,NRCAM,CUL4A,TRIP13,BLOC1S2,PCNA,C…
GO:0048870	GO:BP	cell motility	487	0.000626998	3.20273	1709	4930	21031	TWIST2,VEGFC,ADD2,SLC9B2,ZEB2,GPC6,ELMO1,MPP1,SEMA3A,CXCL1,KNSTRN,ADARB1,C1QBP,DOCK10,FN1,RECK,SLIRP,HMOX1,MAP1B,SCARB1,TUBB2B,DDRGK1,PHPT1,NRCAM,ARPC5L,FSCN1,MCTP1,IGFBP6,CAV1,ASTN2,GPC1,PFN1,MEF2C,WDR62,LDB1,TRIP6,TOR1A,ITGB1BP1,KIF14,SYDE1,ASPM,TMEM18,HMGB1,SORD,KIF20B,NINJ1,FGF2,OSGIN1,MKKS,ABL1,CXCL8,SPDL1,ARRB2,ING1,HRAS,DSTN,IL6,SOD2,IRS2,PIN1,CD99,ATP5F1B,PHB2,GNA13,BMERB1,CAVIN1,SBDS,FBX…
GO:0050793	GO:BP	regulation of developmental process	714	8.80872e-09	8.05509	2455	4930	21031	TWIST2,VEGFC,NAP1L2,SPART,GAL,BASP1,SLITRK5,SLC9B2,ZEB2,LHX2,SLC8A1,CHN1,FBN1,RFLNB,SEMA3A,FAM171A1,C1QBP,TENT5A,FN1,RECK,HMOX1,NSUN5,PCID2,PDE3B,MAP1B,DLL3,AURKA,G6PD,FBN2,TTL,EIF2AK4,NRCAM,CUL4A,MFF,PALM,EFEMP1,CAV1,LIG4,SOCS2,ZFPM1,NAXE,CD109,UCHL5,HAX1,GPC1,ST7,PARP2,MEF2C,WDR62,CYB5D2,WDR5,KLF2,TCF4,PRAME,RACGAP1,LDB1,ANP32B,CENPF,PDCL3,KIF14,PRKN,SYDE1,ASPM,PGAM5,GTF2I,WDR43,BNIP3,SRA1,HMGB…
GO:0051094	GO:BP	positive regulation of developmental process	385	0.00196098	2.70753	1328	4930	21031	VEGFC,NAP1L2,GAL,BASP1,SLITRK5,SLC9B2,ZEB2,SLC8A1,C1QBP,TENT5A,FN1,HMOX1,PCID2,MAP1B,AURKA,FBN2,NRCAM,MFF,LIG4,SOCS2,HAX1,GPC1,PARP2,MEF2C,WDR62,CYB5D2,TCF4,PDCL3,PRKN,SYDE1,ASPM,PGAM5,BNIP3,HMGB1,CDC20,NINJ1,FGF2,WDFY2,MKKS,ABL1,SHLD2,CXCL8,ARRB2,ING1,IL6,SOD2,AGR2,HNRNPU,XRCC2,PWP1,MAPK6,SYT1,RBM19,PARP1,LBH,ZDHHC6,FBXO5,TP53BP1,BAD,ATP2B1,MTDH,CDK1,TGFBR1,SRRT,DVL2,SDCBP,SHTN1,MTCH2,FIS1,UPF3B…
GO:0051130	GO:BP	positive regulation of cellular component organization	389	1.25648e-15	14.9008	1116	4930	21031	SLITRK5,DOCK11,CNTN1,TFR2,SNCA,FN1,MAP1B,RAB31,SLC25A5,TUBB2B,AURKA,DGKD,ENTR1,PFDN2,FSCN1,MFF,PALM,CAV1,LIG4,ATAD1,AURKB,DEF8,PPT1,SLF1,UCHL5,CDC16,DHX33,PFN1,CCT5,TOR1A,EIF5AL1,CCT4,ITGB1BP1,PRKN,FHOD1,SIVA1,EIF5A,SMC2,KATNBL1,SSBP1,NCAPH,PGAM5,NES,DKC1,BNIP3,CFL2,EIF5A2,KIRREL1,CDC20,SOD1,ABL1,POLDIP2,BUB1,UBE2C,DLGAP5,ARRB2,CCT3,SLF2,HRAS,DSTN,IL6,CCT7,SURF4,ANAPC11,CENPJ,MCRS1,DYNC1H1,GTF2H2…
GO:0051239	GO:BP	regulation of multicellular organismal process	828	6.34032e-07	6.19789	2955	4930	21031	VEGFC,SPART,GAL,BASP1,SLITRK5,SLC9B2,NOVA1,HEG1,LHX2,SLC8A1,FBN1,ZNF287,RFLNB,SEMA3A,LGALS1,PROCR,FABP5,C1QBP,TENT5A,PDE4D,SNCA,SCD,FN1,RECK,POLR3F,HMOX1,NSUN5,PCID2,PDE3B,MAP1B,DLL3,TMEM38B,PTGES,SCARB1,PRNP,GSTO1,POLR3G,G6PD,FBN2,EIF2AK4,ASPH,CUL4A,GLRX3,EFEMP1,CAV1,LIG4,SOCS2,ZFPM1,NAXE,CD320,DEF8,CD109,PBX3,UCHL5,HAX1,CALM1,DHX33,PARP2,PFN1,HSPD1,MEF2C,WDR62,WDR5,KLF2,RACGAP1,LDB1,CHUK,PDCL3,…
GO:0051240	GO:BP	positive regulation of multicellular organismal process	468	0.000728198	3.13775	1637	4930	21031	VEGFC,GAL,BASP1,SLITRK5,SLC9B2,HEG1,SLC8A1,LGALS1,FABP5,C1QBP,TENT5A,PDE4D,SCD,FN1,POLR3F,HMOX1,PCID2,MAP1B,GSTO1,POLR3G,FBN2,CAV1,LIG4,ZFPM1,CD320,DEF8,HAX1,DHX33,PARP2,HSPD1,MEF2C,WDR62,CHUK,PDCL3,SYDE1,ASPM,STOML2,HMGB1,PQBP1,NINJ1,DDX21,IRAK1,FGF2,MKKS,SOD1,ABL1,SHLD2,IFI16,DDX1,CXCL8,ARRB2,ING1,HRAS,IL6,FH,CD55,DYNC1H1,IRS2,XRCC2,ENO1,PARK7,TRIM65,RBM19,PARP1,LBH,TP53BP1,STMP1,BAD,ATP2B1,MTD…
GO:0060284	GO:BP	regulation of cell development	153	1.5616e-09	8.80643	849	2130	21031	RC3H1,MECP2,MBD1,CEBPB,STAU2,ANXA2,FAIM,TUG1,ANKRD27,DYNLT1,KITLG,STAT5B,RFX3,CTNNA1,EFNA5,ZC3H12A,SMARCC1,ADNP,DOCK7,PSEN1,VCL,APPL2,DNAJB11,KAT6A,ARHGAP32,RIPK2,TOB2,CD46,MAPK14,DHX36,EGFR,BRD1,HOOK3,SEMA3C,SMAP1,ROCK1,XBP1,DBN1,FBXW7,IL15RA,INHBA,IKBKB,MYSM1,EEIG1,KAT6B,ISG15,HSPA1A,PIK3R1,FXR1,FOS,PLXNA1,BMPR2,TIAM2,SLC7A5,CDK6,NOTCH2,ETS1,TIAM1,PTPN2,AMBRA1,MAP3K13,SHOX2,DAG1,HDAC1,CAMK4,PTP…
GO:0060429	GO:BP	epithelium development	355	0.00556589	2.25447	1225	4930	21031	VEGFC,GAL,NR0B1,BASP1,HEG1,LHX2,PDE4D,AKR1C2,AKR1C1,MAP1B,VIM,DLL3,TMEM38B,PCNA,AKR1B1,CAV1,BCCIP,RBBP9,ASTN2,CD109,FASN,PFN1,MEF2C,KLF2,GZF1,LDB1,TOR1A,KIF20B,SLC7A11,FGF2,B9D1,MKKS,SOD1,ABL1,AGR2,NSUN2,XRCC2,ZMPSTE24,TIMELESS,PHB2,RPS7,GNA13,LBH,PBX1,MSN,BAD,CDK1,ACAT1,RAPGEF1,DVL2,NSDHL,EPAS1,MTHFD1,EDF1,E2F4,KANK2,PPP1CA,PPHLN1,RDX,KEAP1,LIAS,TNFRSF1A,SIX1,FERMT1,FERMT2,CEP152,RAB10,TMEM107,A…
GO:0072359	GO:BP	circulatory system development	334	0.0015884	2.79904	1130	4930	21031	VEGFC,ANTXR1,BASP1,SLITRK5,FKBP10,HEG1,SLC8A1,FBN1,PXDN,ARHGAP22,FN1,RECK,HMOX1,DAW1,PDE3B,G6PD,NRCAM,PCNA,CAV1,EGFL7,ZFPM1,NAXE,PLCD3,PARP2,MEF2C,KLF2,NXN,CACYBP,ANP32B,PDCL3,ITGB1BP1,SGCB,NCL,GTF2I,NINJ1,FGF2,B9D1,MKKS,DNMT1,ABL1,CXCL8,ARRB2,IL6,SOD2,ZDHHC16,THSD7A,HNRNPU,ATP5F1B,ZMPSTE24,GNA13,PANK2,SLIT3,ANK2,MTDH,CDK1,TGFBR1,PDCD4,RAPGEF1,DVL2,CAD,NSDHL,MTERF4,HGS,EPAS1,NAA15,NOTCH3,MTHFD1,A…
GO:0120036	GO:BP	plasma membrane bounded cell projection organization	465	6.51913e-06	5.18581	1570	4930	21031	SPART,EPHA5,SLITRK5,PMP22,LHX2,UCHL1,DOCK11,CNTN1,CHN1,NCS1,SEMA3A,ADARB1,DOCK10,FN1,MYPN,TRAPPC4,DAW1,MAP1B,VIM,TUBB2B,PRNP,AURKA,PHPT1,EMP3,TTL,RRP7A,EIF2AK4,NRCAM,ENTR1,FSCN1,PALM,BLOC1S2,CAV1,DEF8,SSNA1,PFN1,MEF2C,TOR1A,PRKN,IFT22,ETV1,DYNC2I2,HMGB1,CIBAR1,MYCBP2,KIF20B,PQBP1,DGKG,B9D1,MKKS,SOD1,ABL1,SEPTIN6,CAMSAP2,HRAS,IL6,CENPJ,DPYSL2,ZPR1,BBIP1,MAPK6,TMEM138,ARL3,SYT1,CTNND2,FAM161A,DDX56…
GO:2000026	GO:BP	regulation of multicellular organismal development	408	0.00122251	2.91275	1411	4930	21031	VEGFC,SPART,GAL,BASP1,SLITRK5,SLC9B2,LHX2,SLC8A1,FBN1,RFLNB,SEMA3A,TENT5A,FN1,RECK,HMOX1,NSUN5,PCID2,PDE3B,MAP1B,DLL3,G6PD,FBN2,CUL4A,EFEMP1,CAV1,LIG4,ZFPM1,NAXE,CD109,UCHL5,HAX1,PARP2,MEF2C,WDR62,WDR5,KLF2,RACGAP1,LDB1,PDCL3,KIF14,ASPM,GTF2I,HMGB1,NINJ1,FGF2,SOD1,ABL1,CXCL8,IL6,LEO1,MCRS1,H4C3,XRCC2,ZPR1,ING5,HSPA9,ZMPSTE24,RBM19,FBXO5,BAD,ATP2B1,MTDH,CDK1,TGFBR1,SRRT,SHTN1,HGS,HMGB3,INO80,KAT14…
GO:2000145	GO:BP	regulation of cell motility	305	0.000144937	3.83882	996	4930	21031	TWIST2,VEGFC,ZEB2,MPP1,SEMA3A,ADARB1,C1QBP,DOCK10,FN1,RECK,HMOX1,SCARB1,DDRGK1,PHPT1,MCTP1,CAV1,PFN1,MEF2C,WDR62,LDB1,TRIP6,ITGB1BP1,KIF14,SYDE1,HMGB1,KIF20B,FGF2,OSGIN1,MKKS,ABL1,CXCL8,ING1,HRAS,IL6,SOD2,IRS2,PIN1,CD99,ATP5F1B,GNA13,BMERB1,CAVIN1,FBXO5,MSN,TGFBR1,SDCBP,RAP2A,SHTN1,CPNE3,INPP5F,PLAA,SRPX2,RDX,ELP6,FERMT1,FERMT2,RACK1,RIPOR2,TCAF1,CFAP20,ACTG1,SRC,ARHGEF7,RIPOR1,SLK,DPYSL3,BSG,RNF…
GO:2000147	GO:BP	positive regulation of cell motility	180	0.00782172	2.1067	568	4930	21031	TWIST2,VEGFC,SEMA3A,C1QBP,FN1,HMOX1,SCARB1,DDRGK1,PHPT1,CAV1,PFN1,WDR62,TRIP6,ITGB1BP1,SYDE1,HMGB1,KIF20B,FGF2,ABL1,CXCL8,HRAS,IL6,SOD2,IRS2,CD99,ATP5F1B,CAVIN1,FBXO5,TGFBR1,SDCBP,SHTN1,CPNE3,PLAA,SRPX2,RDX,ELP6,FERMT1,FERMT2,RACK1,RIPOR2,CFAP20,ACTG1,SRC,ARHGEF7,RIPOR1,BSG,CRK,UBE2I,CBLL1,MAP2K2,CIB1,LGALS3,DNM1L,CCAR1,CREB3,GPI,CAPN7,HSPB1,ROCK2,WNK1,MDM2,IL1R1,RHOB,ATM,MYO1C,SSH2,CCL20,SP1,SER…
GO:0000070	GO:BP	mitotic sister chromatid segregation	107	1.91055e-19	18.7188	189	4930	21031	KNSTRN,CHAMP1,PCID2,BIRC5,KNL1,CCNB1,TRIP13,BCCIP,AURKB,BUB3,MZT1,CDC16,RACGAP1,BAZ1B,CENPF,TUBG1,KIF14,MAD2L1,SMC2,SMC3,NCAPH,AAAS,ZWINT,BUB1B,CENPE,NUF2,KIF4A,RAN,CDC20,POLDIP2,BUB1,DYNC1LI1,UBE2C,DLGAP5,SPDL1,ANAPC11,HNRNPU,SPC24,ZWILCH,CENPK,SMC1A,NCAPG2,SKA3,KATNB1,FBXO5,CDK5RAP2,PLK1,KIF22,CDK1,MIS12,SKA2,CDC23,INO80,CENPI,MYBL2,NSL1,NUDC,KIF11,DRG1,NCAPG,NEK2,KIF18B,TPX2,RIPOR2,SKA1,CDCA8,…
GO:0000075	GO:BP	cell cycle checkpoint signaling	96	1.69739e-11	10.7702	197	4930	21031	WDR76,PCID2,BIRC5,KNL1,EIF2AK4,CCNB1,CUL4A,TRIP13,AURKB,BUB3,NAE1,RAD51,CLSPN,CENPF,MAD2L1,DTL,ZWINT,BUB1B,NUF2,CDC20,THOC5,RPA2,RNASEH2B,BUB1,DYNC1LI1,SPDL1,NSUN2,SPC24,ZWILCH,CDC45,TIPIN,TIMELESS,RAD1,CDK5RAP2,PLK1,TP53BP1,CDK1,CHEK1,ORC1,DONSON,MBTPS2,NBN,TIPRL,GTSE1,INIP,CDCA8,ZNF207,ATRIP,BRCA2,NABP2,HORMAD1,BRCA1,H2AX,ZFYVE19,PRKDC,MAD2L2,RPS27L,FANCD2,BRIP1,USP28,TTK,KNTC1,SPC25,RINT1,DNA2…
GO:0000086	GO:BP	G2/M transition of mitotic cell cycle	67	2.36296e-07	6.62654	138	4930	21031	FBXL7,AVEN,RAD51C,AURKA,CCNB1,CDC25A,AURKB,FHL1,NAE1,CALM1,CLSPN,CCNA2,CDC25B,CENPF,KIF14,DTL,NES,MELK,RNASEH2B,UBE2A,FBXL15,PBX1,FBXO5,PLK1,CDK1,CHEK1,KAT14,ORC1,DONSON,MBTPS2,RRM1,NBN,INIP,NABP2,BRCA1,CTC1,ZFYVE19,PPM1D,CDC7,RRM2B,RINT1,UIMC1,ARPP19,RAD21,DBF4B,LCMT1,TAF2,ATM,BLM,CDC25C,MECP2,RAD51B,CDC14B,TAOK3,BABAM2,NOP53,VPS4B,APP,NABP1,WEE1,CDK6,MBTPS1,USH1C,FOXN3,ABCB1,CDK14,GPR132
GO:0000278	GO:BP	mitotic cell cycle	390	9.38648e-39	38.0275	895	4930	21031	FBXL7,BCAT1,AVEN,GINS1,KNSTRN,CHAMP1,PCID2,CDKN3,NOLC1,TUBB2A,BIRC5,PBK,TUBB2B,RAD51C,AURKA,KNL1,TFDP1,MCM4,TTL,RRM2,CCNB1,CUL4A,TRIP13,PCNA,CDC25A,CKS2,BCCIP,AURKB,FHL1,BUB3,NAE1,MCM6,CKS1B,MZT1,RAD51,CDC16,CALM1,CLSPN,CCNA2,CDC25B,TUBB4B,WDR62,RACGAP1,ZNRD2,BAZ1B,TUBA4A,CENPF,TUBG1,KIF14,MAD2L1,RANBP1,SMC2,DTL,SMC3,NCAPH,AAAS,NES,ZWINT,TTC28,BUB1B,CENPE,SRA1,NUF2,KIF4A,RAN,KIF20B,CDC20,MELK,MKI…
GO:0000280	GO:BP	nuclear division	189	1.01828e-15	14.9921	447	4930	21031	KNSTRN,RNF212,SYCP2L,CHAMP1,PCID2,CENPX,BIRC5,RAD51C,AURKA,KNL1,CCNB1,TRIP13,CKS2,BCCIP,AURKB,PTTG1,BUB3,MZT1,RAD51,CDC16,C9ORF78,CDC25B,RACGAP1,BAZ1B,CENPF,TUBG1,KIF14,MAD2L1,RANBP1,PSMC3IP,SMC2,SMC3,NCAPH,ASPM,AAAS,ZWINT,BUB1B,CENPE,NUF2,KIF4A,RAN,KIF20B,CDC20,MKI67,POLDIP2,BUB1,DYNC1LI1,UBE2C,DLGAP5,SPDL1,ANAPC11,HNRNPU,SPC24,TOM1L1,PIN1,ZWILCH,CENPK,SMC1A,FANCM,NCAPG2,PHB2,RAD1,SKA3,KATNB1,FB…
GO:0000819	GO:BP	sister chromatid segregation	118	7.48725e-17	16.1257	230	4930	21031	KNSTRN,CHAMP1,PCID2,BIRC5,KNL1,CCNB1,TRIP13,BCCIP,AURKB,BUB3,MZT1,CDC16,RACGAP1,BAZ1B,CENPF,TUBG1,KIF14,MAD2L1,SMC2,SMC3,NCAPH,AAAS,ZWINT,BUB1B,CENPE,NUF2,KIF4A,RAN,CDC20,POLDIP2,BUB1,DYNC1LI1,UBE2C,DLGAP5,SPDL1,ANAPC11,HNRNPU,SPC24,ZWILCH,CENPK,SMC1A,NCAPG2,SKA3,KATNB1,FBXO5,CDK5RAP2,PLK1,KIF22,CDK1,MIS12,SKA2,CDC23,INO80,CENPI,SMARCD1,MYBL2,NSL1,NUDC,BCL7B,KIF11,DRG1,NCAPG,NEK2,KIF18B,TPX2,RIPO…
GO:0007051	GO:BP	spindle organization	105	1.0329e-14	13.9859	205	4930	21031	KNSTRN,NTMT1,BIRC5,AURKA,HAUS2,CCNB1,BCCIP,AURKB,MZT1,WDR62,RACGAP1,TUBG1,RANBP1,SMC3,ASPM,AAAS,CENPE,STARD9,NUF2,KIF4A,RAN,CDC20,POLDIP2,HAUS8,DLGAP5,TACC2,CENPJ,DYNC1H1,HNRNPU,SMC1A,TUBGCP3,TUBGCP5,PTPA,CENPH,SBDS,FBXO5,PLK1,INO80,MYBL2,SASS6,NUDC,KIF11,DRG1,KIZ,TUBGCP2,NEK2,TPX2,RIPOR2,RCC1,PCNT,AUNIP,TACC3,CDCA8,ZNF207,STAG2,KPNB1,INTS13,PRC1,CKAP5,MLH1,RMDN1,RPS3,NCOR1,EML1,TTK,STMN1,ABRAXAS…
GO:0007052	GO:BP	mitotic spindle organization	76	1.47169e-13	12.8322	133	4930	21031	BIRC5,AURKA,CCNB1,BCCIP,AURKB,MZT1,WDR62,RACGAP1,TUBG1,SMC3,AAAS,CENPE,NUF2,KIF4A,RAN,CDC20,POLDIP2,DLGAP5,TACC2,CENPJ,DYNC1H1,HNRNPU,SMC1A,PTPA,CENPH,SBDS,PLK1,MYBL2,SASS6,NUDC,KIF11,DRG1,NEK2,TPX2,RIPOR2,RCC1,PCNT,TACC3,CDCA8,ZNF207,STAG2,KPNB1,INTS13,PRC1,CKAP5,RMDN1,EML1,TTK,STMN1,ABRAXAS2,VCP,SPC25,CHMP5,GOLGA2,DCTN1,CLTC,GNAI1,TPR,SPAST,CEP97,RAE1,DCTN2,MECP2,CLASP1,CHMP2A,LSM14A,MISP,PLK2,…
GO:0007059	GO:BP	chromosome segregation	197	3.01442e-22	21.5208	425	4930	21031	KNSTRN,RNF212,CHAMP1,PCID2,NTMT1,CENPX,BIRC5,SLC25A5,AURKA,KNL1,HAUS2,TTL,CCNB1,TRIP13,BCCIP,AURKB,PTTG1,BUB3,MZT1,CDC16,C9ORF78,RACGAP1,HJURP,BAZ1B,CENPF,TUBG1,KIF14,MAD2L1,PSMC3IP,SMC2,SMC3,NCAPH,ASPM,AAAS,ZWINT,BUB1B,CENPE,STARD9,NUF2,KIF4A,RAN,CDC20,MKI67,POLDIP2,BUB1,HAUS8,DYNC1LI1,UBE2C,DLGAP5,SPDL1,ANAPC11,CENPJ,RAD18,DYNC1H1,HNRNPU,SPC24,ZWILCH,CENPK,SMC1A,TUBGCP3,NCAPG2,TUBGCP5,SKA3,CIAO…
GO:0007088	GO:BP	regulation of mitotic nuclear division	63	4.31162e-09	8.36536	118	4930	21031	PCID2,BIRC5,AURKA,KNL1,CCNB1,TRIP13,AURKB,BUB3,CDC16,CENPF,MAD2L1,ZWINT,BUB1B,NUF2,KIF20B,CDC20,MKI67,BUB1,DYNC1LI1,UBE2C,DLGAP5,SPDL1,ANAPC11,SPC24,TOM1L1,PIN1,ZWILCH,FBXO5,CDK5RAP2,PLK1,AURKAIP1,CDC23,CHEK1,NEK2,RCC1,CDCA8,ZNF207,ANAPC7,MAD2L2,FBXW5,TTK,KNTC1,SPC25,IK,CDCA2,RAD21,CAV2,TPR,LCMT1,PSMG2,ATM,CDC25C,PHIP,OBSL1,RGCC,CUL9,CUL7,EDN1,IL1B,USP44,BTC,EREG,TGFA
GO:0007091	GO:BP	metaphase/anaphase transition of mitotic cell cycle	52	6.21709e-08	7.20641	94	4930	21031	PCID2,BIRC5,KNL1,CCNB1,TRIP13,AURKB,BUB3,CDC16,CENPF,MAD2L1,ZWINT,BUB1B,CENPE,NUF2,CDC20,BUB1,DYNC1LI1,UBE2C,DLGAP5,SPDL1,ANAPC11,SPC24,ZWILCH,FBXO5,CDK5RAP2,PLK1,CDC23,SMARCD1,BCL7B,TACC3,CDCA8,ZNF207,ANAPC7,SMARCD2,ANAPC1,MAD2L2,TTK,SMARCA4,KNTC1,SPC25,BRD7,IK,DPF2,RAD21,CDC27,TPR,LCMT1,PSMG2,ATM,ARID2,SMARCC1,USP44
GO:0007093	GO:BP	mitotic cell cycle checkpoint signaling	69	5.67603e-07	6.24596	146	4930	21031	PCID2,BIRC5,KNL1,CCNB1,TRIP13,AURKB,BUB3,NAE1,CLSPN,CENPF,MAD2L1,DTL,ZWINT,BUB1B,NUF2,CDC20,RPA2,BUB1,DYNC1LI1,SPDL1,SPC24,ZWILCH,TIPIN,CDK5RAP2,PLK1,CDK1,CHEK1,ORC1,DONSON,MBTPS2,NBN,GTSE1,INIP,CDCA8,ZNF207,NABP2,BRCA1,ZFYVE19,PRKDC,MAD2L2,RPS27L,FANCD2,TTK,KNTC1,SPC25,RINT1,XPC,IK,UIMC1,MSH2,MDM2,TPR,LCMT1,PSMG2,ATM,BLM,RFWD3,CDC14B,TAOK3,PLK2,BABAM2,NOP53,NABP1,PML,MBTPS1,FOXN3,CDKN1B,NEK11,US…
GO:0007094	GO:BP	mitotic spindle assembly checkpoint signaling	32	1.01514e-07	6.99347	46	4930	21031	PCID2,BIRC5,KNL1,CCNB1,TRIP13,AURKB,BUB3,CENPF,MAD2L1,ZWINT,BUB1B,NUF2,CDC20,BUB1,DYNC1LI1,SPDL1,SPC24,ZWILCH,CDK5RAP2,PLK1,CDCA8,ZNF207,MAD2L2,TTK,KNTC1,SPC25,IK,TPR,LCMT1,PSMG2,ATM,USP44
GO:0007346	GO:BP	regulation of mitotic cell cycle	204	1.71792e-15	14.765	496	4930	21031	AVEN,PCID2,BIRC5,RAD51C,AURKA,KNL1,TFDP1,TTL,RRM2,CCNB1,CUL4A,TRIP13,CDC25A,CKS2,AURKB,FHL1,BUB3,NAE1,CKS1B,CDC16,CLSPN,CDC25B,CENPF,KIF14,MAD2L1,DTL,ZWINT,TTC28,BUB1B,CENPE,SRA1,NUF2,KIF20B,CDC20,MKI67,RPA2,ABL1,POLDIP2,RNASEH2B,BUB1,DYNC1LI1,UBE2C,DLGAP5,SPDL1,LSM10,ANAPC11,CENPJ,HNRNPU,SPC24,TOM1L1,PIN1,ZWILCH,TIPIN,CDC26,ZMPSTE24,PHB2,PBX1,FBXO5,CDK5RAP2,PLK1,CDK1,PSME3,AURKAIP1,SDCBP,CDC23,I…
GO:0008608	GO:BP	attachment of spindle microtubules to kinetochore	30	0.000495441	3.30501	53	4930	21031	KNSTRN,CHAMP1,BIRC5,KNL1,CCNB1,AURKB,BUB3,RACGAP1,CENPE,NUF2,HNRNPU,SPC24,ZWILCH,SKA3,MIS12,SKA2,NSL1,SGO1,NEK2,SKA1,CDCA8,ZNF207,DSN1,RMDN1,ABRAXAS2,KNTC1,SPC25,CDT1,CENPC,EML4
GO:0010389	GO:BP	regulation of G2/M transition of mitotic cell cycle	51	1.68561e-05	4.77324	103	4930	21031	AVEN,RAD51C,AURKA,CCNB1,CDC25A,AURKB,FHL1,NAE1,CLSPN,CDC25B,CENPF,KIF14,DTL,RNASEH2B,PBX1,FBXO5,PLK1,CDK1,CHEK1,ORC1,DONSON,MBTPS2,RRM1,NBN,INIP,NABP2,BRCA1,CTC1,ZFYVE19,CDC7,RRM2B,RINT1,UIMC1,RAD21,DBF4B,ATM,BLM,CDC25C,MECP2,RAD51B,CDC14B,TAOK3,BABAM2,NOP53,VPS4B,APP,NABP1,CDK6,MBTPS1,FOXN3,GPR132
GO:0010564	GO:BP	regulation of cell cycle process	289	1.74388e-20	19.7585	724	4930	21031	AVEN,KNSTRN,WDR76,PCID2,BIRC5,RAD51C,AURKA,DDRGK1,KNL1,TFDP1,RRM2,EIF2AK4,CCNB1,ENTR1,CUL4A,TRIP13,CDC25A,AURKB,FHL1,BUB3,NAE1,RAD51,SLF1,CDC16,CALM1,CLSPN,C9ORF78,CDC25B,WDR62,RACGAP1,NPM1,BAZ1B,CENPF,CCNQ,KIF14,MAD2L1,RANBP1,SMC2,DTL,NCAPH,ZWINT,BUB1B,CENPE,CHORDC1,MYBBP1A,NUF2,KIF20B,CDC20,MKI67,THOC5,RPA2,POLDIP2,RNASEH2B,BUB1,DYNC1LI1,UBE2C,DLGAP5,SPDL1,LSM10,SLF2,ANAPC11,CENPJ,RAD18,NSUN2,D…
GO:0010948	GO:BP	negative regulation of cell cycle process	130	6.95472e-11	10.1577	302	4930	21031	AVEN,WDR76,PCID2,BIRC5,KNL1,EIF2AK4,CCNB1,CUL4A,TRIP13,AURKB,FHL1,BUB3,NAE1,RAD51,CLSPN,NPM1,BAZ1B,CENPF,MAD2L1,DTL,ZWINT,BUB1B,NUF2,CDC20,THOC5,RPA2,RNASEH2B,BUB1,DYNC1LI1,SPDL1,NSUN2,SPC24,TOM1L1,ZWILCH,CDC45,TIPIN,TIMELESS,RAD1,FBXO5,CDK5RAP2,PLK1,TP53BP1,CDK1,AURKAIP1,CHEK1,ORC1,DONSON,KANK2,MBTPS2,NEK2,NBN,TIPRL,GTSE1,METTL13,INIP,CDCA8,ZNF207,ATRIP,TRIM37,RBL1,BRCA2,NABP2,HORMAD1,BRCA1,H2AX…
GO:0010965	GO:BP	regulation of mitotic sister chromatid separation	40	1.39425e-09	8.85566	59	4930	21031	PCID2,BIRC5,KNL1,CCNB1,TRIP13,AURKB,BUB3,CDC16,CENPF,MAD2L1,ZWINT,BUB1B,NUF2,CDC20,BUB1,DYNC1LI1,UBE2C,DLGAP5,SPDL1,ANAPC11,SPC24,ZWILCH,FBXO5,CDK5RAP2,PLK1,CDC23,CDCA8,ZNF207,ANAPC7,MAD2L2,TTK,KNTC1,SPC25,IK,RAD21,TPR,LCMT1,PSMG2,ATM,USP44
GO:0022402	GO:BP	cell cycle process	513	7.28807e-40	39.1374	1276	4930	21031	FBXL7,BCAT1,AVEN,GINS1,KNSTRN,RNF212,SYCP2L,CHAMP1,WDR76,PCID2,NTMT1,CDKN3,CENPX,BIRC5,SLC25A5,RAD51C,AURKA,DDRGK1,KNL1,TFDP1,HAUS2,MCM4,TTL,RRM2,EIF2AK4,CCNB1,ENTR1,CUL4A,TRIP13,PCNA,CDC25A,CKS2,MCMBP,BCCIP,AURKB,FHL1,PTTG1,BUB3,NAE1,MCM6,CKS1B,MZT1,RAD51,SLF1,CDC16,CALM1,CLSPN,C9ORF78,CCNA2,CDC25B,WDR62,RACGAP1,NPM1,HJURP,BAZ1B,CENPF,TUBG1,CCNQ,KIF14,MAD2L1,RANBP1,PSMC3IP,SMC2,DTL,SMC3,NCAPH,AS…
GO:0030071	GO:BP	regulation of mitotic metaphase/anaphase transition	49	4.92558e-07	6.30754	90	4930	21031	PCID2,BIRC5,KNL1,CCNB1,TRIP13,AURKB,BUB3,CDC16,CENPF,MAD2L1,ZWINT,BUB1B,CENPE,NUF2,CDC20,BUB1,DYNC1LI1,UBE2C,DLGAP5,SPDL1,ANAPC11,SPC24,ZWILCH,FBXO5,CDK5RAP2,PLK1,CDC23,SMARCD1,BCL7B,CDCA8,ZNF207,ANAPC7,SMARCD2,MAD2L2,TTK,SMARCA4,KNTC1,SPC25,BRD7,IK,DPF2,RAD21,TPR,LCMT1,PSMG2,ATM,ARID2,SMARCC1,USP44
GO:0031577	GO:BP	spindle checkpoint signaling	32	2.4639e-07	6.60838	47	4930	21031	PCID2,BIRC5,KNL1,CCNB1,TRIP13,AURKB,BUB3,CENPF,MAD2L1,ZWINT,BUB1B,NUF2,CDC20,BUB1,DYNC1LI1,SPDL1,SPC24,ZWILCH,CDK5RAP2,PLK1,CDCA8,ZNF207,MAD2L2,TTK,KNTC1,SPC25,IK,TPR,LCMT1,PSMG2,ATM,USP44
GO:0033044	GO:BP	regulation of chromosome organization	117	4.30805e-13	12.3657	248	4930	21031	PCID2,BIRC5,KNL1,CCNB1,TRIP13,LIG4,AURKB,BUB3,SLF1,UCHL5,CDC16,CCT5,BAZ1B,CENPF,CCT4,MAD2L1,NSMCE4A,SMC2,NCAPH,ZWINT,DKC1,BUB1B,CENPE,NUF2,CDC20,BUB1,DYNC1LI1,UBE2C,DLGAP5,SPDL1,CCT3,SLF2,CCT7,ANAPC11,MCRS1,HNRNPU,SPC24,ZWILCH,GTF2H2C,NCAPG2,CCT2,PARP1,CCT8,HNRNPA2B1,FBXO5,CDK5RAP2,PLK1,CDK1,HNRNPC,CDC23,INO80,SMARCD1,BCL7B,SUB1,PPHLN1,GNL3L,XRCC5,GNL3,NCAPG,NEK2,SMC6,TINF2,NBN,TACC3,CDCA8,ZNF207…
GO:0033045	GO:BP	regulation of sister chromatid segregation	54	6.47697e-07	6.18863	104	4930	21031	PCID2,BIRC5,KNL1,CCNB1,TRIP13,AURKB,BUB3,CDC16,CENPF,MAD2L1,ZWINT,BUB1B,CENPE,NUF2,CDC20,BUB1,DYNC1LI1,UBE2C,DLGAP5,SPDL1,ANAPC11,HNRNPU,SPC24,ZWILCH,FBXO5,CDK5RAP2,PLK1,CDK1,CDC23,SMARCD1,BCL7B,TACC3,CDCA8,ZNF207,ANAPC7,SMARCD2,ANAPC1,MAD2L2,TTK,SMARCA4,KNTC1,SPC25,BRD7,IK,DPF2,RAD21,CDC27,TPR,LCMT1,PSMG2,ATM,ARID2,SMARCC1,USP44
GO:0033046	GO:BP	negative regulation of sister chromatid segregation	34	1.1027e-08	7.95754	48	4930	21031	PCID2,BIRC5,KNL1,CCNB1,TRIP13,AURKB,BUB3,CENPF,MAD2L1,ZWINT,BUB1B,NUF2,CDC20,BUB1,DYNC1LI1,SPDL1,SPC24,ZWILCH,FBXO5,CDK5RAP2,PLK1,CDCA8,ZNF207,MAD2L2,TTK,KNTC1,SPC25,IK,RAD21,TPR,LCMT1,PSMG2,ATM,USP44
GO:0033047	GO:BP	regulation of mitotic sister chromatid segregation	36	4.29508e-08	7.36703	54	4930	21031	PCID2,BIRC5,KNL1,CCNB1,TRIP13,AURKB,BUB3,CENPF,MAD2L1,ZWINT,BUB1B,NUF2,CDC20,BUB1,DYNC1LI1,SPDL1,HNRNPU,SPC24,ZWILCH,FBXO5,CDK5RAP2,PLK1,CDK1,CDCA8,ZNF207,MAD2L2,TTK,KNTC1,SPC25,IK,RAD21,TPR,LCMT1,PSMG2,ATM,USP44
GO:0033048	GO:BP	negative regulation of mitotic sister chromatid segregation	34	1.1027e-08	7.95754	48	4930	21031	PCID2,BIRC5,KNL1,CCNB1,TRIP13,AURKB,BUB3,CENPF,MAD2L1,ZWINT,BUB1B,NUF2,CDC20,BUB1,DYNC1LI1,SPDL1,SPC24,ZWILCH,FBXO5,CDK5RAP2,PLK1,CDCA8,ZNF207,MAD2L2,TTK,KNTC1,SPC25,IK,RAD21,TPR,LCMT1,PSMG2,ATM,USP44
GO:0044770	GO:BP	cell cycle phase transition	229	4.29191e-20	19.3673	537	4930	21031	FBXL7,BCAT1,AVEN,WDR76,PCID2,CDKN3,BIRC5,RAD51C,AURKA,DDRGK1,KNL1,TFDP1,RRM2,EIF2AK4,CCNB1,CUL4A,TRIP13,CDC25A,CKS2,AURKB,FHL1,BUB3,NAE1,CKS1B,RAD51,CDC16,CALM1,CLSPN,CCNA2,CDC25B,NPM1,CENPF,CCNQ,KIF14,MAD2L1,DTL,NES,ZWINT,BUB1B,CENPE,NUF2,CDC20,MELK,THOC5,RPA2,RNASEH2B,BUB1,DYNC1LI1,UBE2C,DLGAP5,SPDL1,LSM10,ANAPC11,CENPJ,NSUN2,UBE2A,SPC24,ZWILCH,DBF4,CDC45,TIPIN,FBXL15,TIMELESS,PHB2,RAD1,PBX1,FB…
GO:0044772	GO:BP	mitotic cell cycle phase transition	191	1.56296e-18	17.8061	432	4930	21031	FBXL7,BCAT1,AVEN,PCID2,CDKN3,BIRC5,RAD51C,AURKA,KNL1,TFDP1,RRM2,CCNB1,CUL4A,TRIP13,CDC25A,CKS2,AURKB,FHL1,BUB3,NAE1,CKS1B,CDC16,CALM1,CLSPN,CCNA2,CDC25B,CENPF,KIF14,MAD2L1,DTL,NES,ZWINT,BUB1B,CENPE,NUF2,CDC20,MELK,RPA2,RNASEH2B,BUB1,DYNC1LI1,UBE2C,DLGAP5,SPDL1,LSM10,ANAPC11,CENPJ,UBE2A,SPC24,ZWILCH,DBF4,FBXL15,PHB2,PBX1,FBXO5,CDK5RAP2,PLK1,CDK1,PSME3,CDC23,PPP6C,INO80,CHEK1,KAT14,ORC1,SMARCD1,SAS…
GO:0044784	GO:BP	metaphase/anaphase transition of cell cycle	52	2.9807e-07	6.52568	97	4930	21031	PCID2,BIRC5,KNL1,CCNB1,TRIP13,AURKB,BUB3,CDC16,CENPF,MAD2L1,ZWINT,BUB1B,CENPE,NUF2,CDC20,BUB1,DYNC1LI1,UBE2C,DLGAP5,SPDL1,ANAPC11,SPC24,ZWILCH,FBXO5,CDK5RAP2,PLK1,CDC23,SMARCD1,BCL7B,TACC3,CDCA8,ZNF207,ANAPC7,SMARCD2,ANAPC1,MAD2L2,TTK,SMARCA4,KNTC1,SPC25,BRD7,IK,DPF2,RAD21,CDC27,TPR,LCMT1,PSMG2,ATM,ARID2,SMARCC1,USP44
GO:0044839	GO:BP	cell cycle G2/M phase transition	70	3.53274e-06	5.45189	154	4930	21031	FBXL7,AVEN,RAD51C,AURKA,CCNB1,CDC25A,AURKB,FHL1,NAE1,CALM1,CLSPN,CCNA2,CDC25B,NPM1,CENPF,CCNQ,KIF14,DTL,NES,MELK,RNASEH2B,UBE2A,FBXL15,PBX1,FBXO5,PLK1,CDK1,CHEK1,KAT14,ORC1,DONSON,MBTPS2,RRM1,NBN,INIP,NABP2,BRCA1,CTC1,ZFYVE19,PPM1D,CDC7,RRM2B,RINT1,UIMC1,ARPP19,RAD21,DBF4B,LCMT1,TAF2,ATM,BLM,CDC25C,MECP2,RAD51B,CDC14B,MACROH2A1,TAOK3,BABAM2,NOP53,VPS4B,APP,NABP1,WEE1,CDK6,MBTPS1,USH1C,FOXN3,ABCB1…
GO:0045786	GO:BP	negative regulation of cell cycle	154	1.12219e-09	8.94993	388	4930	21031	AVEN,NUDT6,WDR76,PCID2,BIRC5,KNL1,EIF2AK4,CCNB1,CUL4A,TRIP13,AURKB,FHL1,BUB3,NAE1,RAD51,CLSPN,NPM1,BAZ1B,CENPF,MAD2L1,DTL,IPO5,ZWINT,BUB1B,NUF2,CDC20,THOC5,RPA2,ABL1,RNASEH2B,BUB1,DYNC1LI1,SPDL1,NSUN2,SPC24,TOM1L1,ZWILCH,CDC45,TIPIN,TIMELESS,RAD1,FBXO5,CDK5RAP2,PLK1,TP53BP1,CDK1,AURKAIP1,RRP8,CHEK1,ORC1,DONSON,KANK2,MBTPS2,NEK2,NBN,TIPRL,GTSE1,METTL13,INIP,CDCA8,ZNF207,ATRIP,TRIM37,RBL1,BRCA2,NAB…
GO:0045787	GO:BP	positive regulation of cell cycle	134	5.26423e-07	6.27866	349	4930	21031	PCID2,BIRC5,RAD51C,AURKA,DDRGK1,KNL1,TFDP1,TTL,RRM2,CCNB1,CUL4A,CDC25A,AURKB,SLF1,CDC16,CDC25B,RACGAP1,NPM1,KIF14,MAD2L1,RANBP1,SMC2,DTL,NCAPH,KIF20B,CDC20,THOC5,ABL1,POLDIP2,BUB1,DYNC1LI1,UBE2C,DLGAP5,LSM10,SLF2,ANAPC11,CENPJ,RAD18,DYNC1H1,HNRNPU,ZPR1,DBF4,NCAPG2,PHB2,PBX1,FBXO5,CDK1,CDC23,RAD23A,INO80,CHEK1,SASS6,PLRG1,RDX,NCAPG,RRM1,SMC6,STXBP4,CDCA8,ANAPC7,PSMD10,BRCA2,EIF4E,RPS15A,CDCA5,HCFC…
GO:0045839	GO:BP	negative regulation of mitotic nuclear division	37	3.38221e-08	7.4708	56	4930	21031	PCID2,BIRC5,KNL1,CCNB1,TRIP13,AURKB,BUB3,CENPF,MAD2L1,ZWINT,BUB1B,NUF2,CDC20,BUB1,DYNC1LI1,SPDL1,SPC24,TOM1L1,ZWILCH,FBXO5,CDK5RAP2,PLK1,AURKAIP1,CHEK1,CDCA8,ZNF207,MAD2L2,TTK,KNTC1,SPC25,IK,RAD21,TPR,LCMT1,PSMG2,ATM,USP44
GO:0045841	GO:BP	negative regulation of mitotic metaphase/anaphase transition	34	1.1027e-08	7.95754	48	4930	21031	PCID2,BIRC5,KNL1,CCNB1,TRIP13,AURKB,BUB3,CENPF,MAD2L1,ZWINT,BUB1B,NUF2,CDC20,BUB1,DYNC1LI1,SPDL1,SPC24,ZWILCH,FBXO5,CDK5RAP2,PLK1,CDCA8,ZNF207,MAD2L2,TTK,KNTC1,SPC25,IK,RAD21,TPR,LCMT1,PSMG2,ATM,USP44
GO:0045930	GO:BP	negative regulation of mitotic cell cycle	99	1.44888e-07	6.83897	232	4930	21031	AVEN,PCID2,BIRC5,KNL1,CCNB1,TRIP13,AURKB,FHL1,BUB3,NAE1,CLSPN,CENPF,MAD2L1,DTL,ZWINT,BUB1B,NUF2,CDC20,RPA2,ABL1,BUB1,DYNC1LI1,SPDL1,SPC24,TOM1L1,ZWILCH,TIPIN,FBXO5,CDK5RAP2,PLK1,CDK1,AURKAIP1,CHEK1,ORC1,DONSON,KANK2,MBTPS2,NBN,GTSE1,INIP,CDCA8,ZNF207,RBL1,NABP2,BRCA1,ZFYVE19,PRKDC,MAD2L2,RPS27L,FOXC1,FANCD2,TTK,EZH2,KNTC1,SPC25,RINT1,XPC,BRD7,IK,UIMC1,BTG3,RAD21,MSH2,MDM2,TPR,CTDSP1,LCMT1,YTHDC2,…
GO:0048285	GO:BP	organelle fission	210	6.4894e-18	17.1878	495	4930	21031	KNSTRN,RNF212,SYCP2L,CHAMP1,PCID2,CENPX,BIRC5,RAD51C,AURKA,KNL1,CCNB1,TRIP13,MFF,CKS2,BCCIP,AURKB,PTTG1,BUB3,MZT1,RAD51,CDC16,C9ORF78,CDC25B,RACGAP1,BAZ1B,CENPF,TUBG1,KIF14,MAD2L1,PRKN,RANBP1,PSMC3IP,SMC2,SMC3,NCAPH,ASPM,PGAM5,AAAS,ZWINT,BNIP3,BUB1B,CENPE,NUF2,KIF4A,RAN,KIF20B,CDC20,MKI67,POLDIP2,BUB1,DYNC1LI1,UBE2C,DLGAP5,SPDL1,ANAPC11,HNRNPU,SPC24,TOM1L1,PIN1,ZWILCH,CENPK,SMC1A,FANCM,NCAPG2,PHB…
GO:0050000	GO:BP	chromosome localization	56	0.000195257	3.70939	124	4930	21031	KNSTRN,CHAMP1,BIRC5,KNL1,TTL,CCNB1,AURKB,BUB3,RACGAP1,CENPF,KIF14,ZWINT,CENPE,NUF2,DLGAP5,SPDL1,DYNC1H1,HNRNPU,SPC24,ZWILCH,SKA3,KATNB1,KIF22,MIS12,SKA2,CDC23,NSL1,NUDC,SGO1,NEK2,NDEL1,SKA1,CDCA8,ZNF207,KPNB1,CDCA5,DSN1,MLH1,RMDN1,ABRAXAS2,KNTC1,SPC25,KIF18A,CHMP5,FAM83D,CDT1,TRAPPC12,CENPC,ATM,DCTN2,EML4,CHMP2A,SUN1,VPS4B,CHMP4B,MEIOC
GO:0051225	GO:BP	spindle assembly	62	8.91556e-06	5.04985	133	4930	21031	BIRC5,AURKA,HAUS2,BCCIP,AURKB,MZT1,RACGAP1,SMC3,ASPM,AAAS,STARD9,KIF4A,CDC20,POLDIP2,HAUS8,CENPJ,DYNC1H1,HNRNPU,SMC1A,TUBGCP3,TUBGCP5,FBXO5,PLK1,INO80,MYBL2,SASS6,KIF11,DRG1,TUBGCP2,NEK2,TPX2,RIPOR2,RCC1,CDCA8,ZNF207,STAG2,KPNB1,PRC1,MLH1,RPS3,NCOR1,ABRAXAS2,RNF4,HAUS1,CHMP5,GOLGA2,HAUS6,TPR,CEP97,CLASP1,WASHC5,CHMP2A,SENP6,LSM14A,MISP,CEP192,VPS4B,HSPA1A,TNKS,STIL,PRICKLE1,CHMP4B
GO:0051276	GO:BP	chromosome organization	290	1.89536e-32	31.7223	635	4930	21031	EXO1,GINS1,KNSTRN,RNF212,NOP10,CHAMP1,PCID2,CENPX,BIRC5,RFC2,RAD51C,KNL1,MCM4,MCM7,CCNB1,TRIP13,PCNA,ITPA,LIG4,MCMBP,BCCIP,AURKB,PTTG1,BUB3,MCM6,GINS2,MZT1,RAD51,SLF1,UCHL5,CDC16,RACGAP1,LDB1,CCT5,HJURP,BAZ1B,CENPF,CCT4,TUBG1,TWNK,KIF14,MAD2L1,NSMCE4A,H1-3,PSMC3IP,SMC2,RFC3,SMC3,SSBP1,NCAPH,DTD1,AAAS,ZWINT,DKC1,BUB1B,CENPE,NUF2,HMGB1,KIF4A,RAN,CDC20,APEX1,RPA2,ABL1,POLDIP2,SHLD2,DDX1,BUB1,DYNC1LI…
GO:0051301	GO:BP	cell division	290	2.35647e-29	28.6277	656	4930	21031	VEGFC,NAP1L2,SPART,FBXL7,KNSTRN,CENPX,BIRC5,AURKA,KNL1,HAUS2,CCNB1,TXNL4A,ENTR1,CDC25A,LIG4,CKS2,MCMBP,AURKB,PTTG1,BUB3,CKS1B,CINP,CDC16,SSNA1,CALM1,CCNA2,CDC25B,WDR5,RACGAP1,CLTA,ZNRD2,CENPF,PIMREG,ITGB1BP1,KIF14,MAD2L1,SMC2,SMC3,NCAPH,ASPM,ZWINT,TTC28,BUB1B,CENPE,NUF2,KIF4A,RAN,KIF20B,CDC20,FGF2,POLDIP2,DCLRE1A,BUB1,HELLS,HAUS8,DYNC1LI1,UBE2C,SEPTIN6,SPDL1,CEP55,HDGF,CDC123,ANAPC11,CENPJ,MCM5,N…
GO:0051303	GO:BP	establishment of chromosome localization	54	9.37299e-05	4.02812	116	4930	21031	KNSTRN,CHAMP1,BIRC5,KNL1,TTL,CCNB1,AURKB,BUB3,RACGAP1,CENPF,KIF14,ZWINT,CENPE,NUF2,SPDL1,DYNC1H1,HNRNPU,SPC24,ZWILCH,SKA3,KIF22,MIS12,SKA2,CDC23,NSL1,NUDC,SGO1,NEK2,NDEL1,SKA1,CDCA8,ZNF207,KPNB1,CDCA5,DSN1,MLH1,RMDN1,ABRAXAS2,KNTC1,SPC25,KIF18A,CHMP5,FAM83D,CDT1,TRAPPC12,CENPC,ATM,DCTN2,EML4,CHMP2A,SUN1,VPS4B,CHMP4B,MEIOC
GO:0051304	GO:BP	chromosome separation	50	4.77179e-10	9.32132	81	4930	21031	PCID2,BIRC5,KNL1,CCNB1,TRIP13,AURKB,BUB3,CDC16,CENPF,MAD2L1,SMC2,NCAPH,ZWINT,BUB1B,NUF2,CDC20,BUB1,DYNC1LI1,UBE2C,DLGAP5,SPDL1,ANAPC11,SPC24,ZWILCH,NCAPG2,FBXO5,CDK5RAP2,PLK1,CDC23,TOP3A,NCAPG,CDCA8,ZNF207,ANAPC7,NCAPD3,MAD2L2,SMARCAD1,TTK,KNTC1,SPC25,IK,RAD21,NCAPD2,TPR,LCMT1,PSMG2,CSNK2A1,ATM,USP44,PLSCR1
GO:0051306	GO:BP	mitotic sister chromatid separation	40	1.58416e-08	7.8002	62	4930	21031	PCID2,BIRC5,KNL1,CCNB1,TRIP13,AURKB,BUB3,CDC16,CENPF,MAD2L1,ZWINT,BUB1B,NUF2,CDC20,BUB1,DYNC1LI1,UBE2C,DLGAP5,SPDL1,ANAPC11,SPC24,ZWILCH,FBXO5,CDK5RAP2,PLK1,CDC23,CDCA8,ZNF207,ANAPC7,MAD2L2,TTK,KNTC1,SPC25,IK,RAD21,TPR,LCMT1,PSMG2,ATM,USP44
GO:0051310	GO:BP	metaphase chromosome alignment	51	1.10073e-05	4.95832	102	4930	21031	KNSTRN,CHAMP1,BIRC5,KNL1,TTL,CCNB1,AURKB,BUB3,RACGAP1,CENPF,KIF14,ZWINT,CENPE,NUF2,SPDL1,DYNC1H1,HNRNPU,SPC24,ZWILCH,SKA3,KIF22,MIS12,SKA2,CDC23,NSL1,NUDC,SGO1,NEK2,SKA1,CDCA8,ZNF207,KPNB1,CDCA5,DSN1,MLH1,RMDN1,ABRAXAS2,KNTC1,SPC25,KIF18A,CHMP5,FAM83D,CDT1,TRAPPC12,CENPC,DCTN2,EML4,CHMP2A,VPS4B,CHMP4B,MEIOC
GO:0051321	GO:BP	meiotic cell cycle	100	0.0288302	1.54015	290	4930	21031	EXO1,RNF212,SYCP2L,CENPX,BIRC5,RAD51C,AURKA,KNL1,TRIP13,CDC25A,CKS2,PTTG1,BUB3,RAD51,CDC16,C9ORF78,CDC25B,TUBG1,PSMC3IP,SMC2,SMC3,NCAPH,ASPM,ZWINT,NUF2,CDC20,ANAPC11,NSUN2,XRCC2,SMC1A,FANCM,TUBGCP3,TUBGCP5,CDC26,RAD1,FBXO5,PLK1,RAD54B,SGO2,RMI1,CDC23,CCNB1IP1,RPA1,TOP3A,METTL3,SGO1,MYBL1,TUBGCP2,UBB,NEK2,NBN,ANAPC7,BRCA2,HORMAD1,STAG2,ANAPC1,H2AX,NCAPD3,MLH1,FANCD2,FANCA,BRIP1,TTK,KIF18A,GOLGA2,R…
GO:0051726	GO:BP	regulation of cell cycle	415	5.07508e-24	23.2946	1105	4930	21031	AVEN,NUDT6,KNSTRN,ADARB1,WDR76,PCID2,CDKN3,BIRC5,RAD51C,PRNP,AURKA,DDRGK1,KNL1,TFDP1,TTL,RRM2,EIF2AK4,CCNB1,ENTR1,CUL4A,TRIP13,CDC25A,CKS2,BCCIP,AURKB,FHL1,BUB3,NAE1,CKS1B,RAD51,SLF1,UCHL5,CDC16,CALM1,CLSPN,C9ORF78,CDC25B,WDR62,WDR5,RACGAP1,NPM1,BAZ1B,CENPF,CCNQ,KIF14,MAD2L1,RANBP1,SMC2,DTL,NCAPH,ASPM,IPO5,ZWINT,TTC28,BUB1B,CENPE,CHORDC1,MYBBP1A,SRA1,NUF2,KIF20B,CDC20,FGF2,MKI67,THOC5,RPA2,ABL1,P…
GO:0051783	GO:BP	regulation of nuclear division	70	2.75544e-07	6.55981	147	4930	21031	PCID2,BIRC5,AURKA,KNL1,CCNB1,TRIP13,AURKB,BUB3,CDC16,CENPF,MAD2L1,ZWINT,BUB1B,NUF2,KIF20B,CDC20,MKI67,BUB1,DYNC1LI1,UBE2C,DLGAP5,SPDL1,ANAPC11,SPC24,TOM1L1,PIN1,ZWILCH,RAD1,FBXO5,CDK5RAP2,PLK1,AURKAIP1,CDC23,CHEK1,NEK2,RCC1,CDCA8,ZNF207,ANAPC7,HORMAD1,MAD2L2,FBXW5,TTK,KNTC1,SPC25,IK,RAD51AP1,CDCA2,RAD21,CAV2,TPR,LCMT1,PSMG2,ATM,CDC25C,CALR,PHIP,OBSL1,RGCC,CUL9,LIF,CUL7,EDN1,IL1B,USP44,BTC,RPS6KA2…
GO:0051784	GO:BP	negative regulation of nuclear division	41	5.651e-09	8.24787	63	4930	21031	PCID2,BIRC5,KNL1,CCNB1,TRIP13,AURKB,BUB3,CENPF,MAD2L1,ZWINT,BUB1B,NUF2,CDC20,BUB1,DYNC1LI1,SPDL1,SPC24,TOM1L1,ZWILCH,RAD1,FBXO5,CDK5RAP2,PLK1,AURKAIP1,CHEK1,CDCA8,ZNF207,HORMAD1,MAD2L2,TTK,KNTC1,SPC25,IK,RAD21,TPR,LCMT1,PSMG2,ATM,LIF,USP44,RPS6KA2
GO:0051983	GO:BP	regulation of chromosome segregation	69	3.41295e-10	9.46687	129	4930	21031	PCID2,BIRC5,KNL1,CCNB1,TRIP13,AURKB,BUB3,CDC16,C9ORF78,CENPF,MAD2L1,SMC2,NCAPH,ZWINT,BUB1B,CENPE,NUF2,CDC20,MKI67,BUB1,DYNC1LI1,UBE2C,DLGAP5,SPDL1,ANAPC11,RAD18,HNRNPU,SPC24,ZWILCH,NCAPG2,FBXO5,CDK5RAP2,PLK1,CDK1,CDC23,SMARCD1,BCL7B,NCAPG,SMC6,TACC3,CDCA8,ZNF207,ANAPC7,SMARCD2,HORMAD1,ANAPC1,NCAPD3,MAD2L2,TTK,SMARCA4,KNTC1,SPC25,BRD7,IK,DPF2,CDCA2,RAD21,CDC27,NCAPD2,TPR,LCMT1,PSMG2,CSNK2A1,ATM,AR…
GO:0051985	GO:BP	negative regulation of chromosome segregation	34	6.74733e-08	7.17087	50	4930	21031	PCID2,BIRC5,KNL1,CCNB1,TRIP13,AURKB,BUB3,CENPF,MAD2L1,ZWINT,BUB1B,NUF2,CDC20,BUB1,DYNC1LI1,SPDL1,SPC24,ZWILCH,FBXO5,CDK5RAP2,PLK1,CDCA8,ZNF207,MAD2L2,TTK,KNTC1,SPC25,IK,RAD21,TPR,LCMT1,PSMG2,ATM,USP44
GO:0071173	GO:BP	spindle assembly checkpoint signaling	32	1.01514e-07	6.99347	46	4930	21031	PCID2,BIRC5,KNL1,CCNB1,TRIP13,AURKB,BUB3,CENPF,MAD2L1,ZWINT,BUB1B,NUF2,CDC20,BUB1,DYNC1LI1,SPDL1,SPC24,ZWILCH,CDK5RAP2,PLK1,CDCA8,ZNF207,MAD2L2,TTK,KNTC1,SPC25,IK,TPR,LCMT1,PSMG2,ATM,USP44
GO:0071174	GO:BP	mitotic spindle checkpoint signaling	32	1.01514e-07	6.99347	46	4930	21031	PCID2,BIRC5,KNL1,CCNB1,TRIP13,AURKB,BUB3,CENPF,MAD2L1,ZWINT,BUB1B,NUF2,CDC20,BUB1,DYNC1LI1,SPDL1,SPC24,ZWILCH,CDK5RAP2,PLK1,CDCA8,ZNF207,MAD2L2,TTK,KNTC1,SPC25,IK,TPR,LCMT1,PSMG2,ATM,USP44
GO:0090068	GO:BP	positive regulation of cell cycle process	106	3.51873e-07	6.45361	257	4930	21031	PCID2,BIRC5,RAD51C,AURKA,DDRGK1,KNL1,TFDP1,RRM2,CCNB1,CUL4A,CDC25A,AURKB,SLF1,CDC16,CDC25B,RACGAP1,NPM1,KIF14,MAD2L1,RANBP1,SMC2,DTL,NCAPH,KIF20B,CDC20,THOC5,POLDIP2,BUB1,DYNC1LI1,UBE2C,DLGAP5,LSM10,SLF2,ANAPC11,CENPJ,RAD18,DYNC1H1,HNRNPU,DBF4,NCAPG2,PHB2,PBX1,FBXO5,CDK1,CDC23,INO80,SASS6,PLRG1,RDX,NCAPG,RRM1,SMC6,STXBP4,CDCA8,ANAPC7,CDCA5,NCAPD3,DDX11,CEP295,PLK4,CDC7,EZH2,RRM2B,DDX3X,FAM83D,RAD…
GO:0090307	GO:BP	mitotic spindle assembly	38	0.000254291	3.59467	73	4930	21031	BIRC5,BCCIP,AURKB,MZT1,RACGAP1,SMC3,AAAS,KIF4A,CDC20,POLDIP2,HNRNPU,SMC1A,PLK1,MYBL2,KIF11,DRG1,NEK2,TPX2,RIPOR2,CDCA8,ZNF207,STAG2,KPNB1,PRC1,ABRAXAS2,CHMP5,GOLGA2,TPR,CEP97,CLASP1,CHMP2A,LSM14A,MISP,CEP192,VPS4B,HSPA1A,PRICKLE1,CHMP4B
GO:0098813	GO:BP	nuclear chromosome segregation	142	1.05864e-13	12.9753	318	4930	21031	KNSTRN,RNF212,CHAMP1,PCID2,BIRC5,AURKA,KNL1,TTL,CCNB1,TRIP13,BCCIP,AURKB,PTTG1,BUB3,MZT1,CDC16,C9ORF78,RACGAP1,BAZ1B,CENPF,TUBG1,KIF14,MAD2L1,PSMC3IP,SMC2,SMC3,NCAPH,ASPM,AAAS,ZWINT,BUB1B,CENPE,NUF2,KIF4A,RAN,CDC20,POLDIP2,BUB1,DYNC1LI1,UBE2C,DLGAP5,SPDL1,ANAPC11,DYNC1H1,HNRNPU,SPC24,ZWILCH,CENPK,SMC1A,NCAPG2,SKA3,KATNB1,FBXO5,CDK5RAP2,PLK1,KIF22,CDK1,MIS12,SKA2,CDC23,INO80,CENPI,CCNB1IP1,SMARCD1…
GO:0140014	GO:BP	mitotic nuclear division	147	4.93536e-23	22.3067	279	4930	21031	KNSTRN,CHAMP1,PCID2,BIRC5,AURKA,KNL1,CCNB1,TRIP13,BCCIP,AURKB,BUB3,MZT1,CDC16,RACGAP1,BAZ1B,CENPF,TUBG1,KIF14,MAD2L1,RANBP1,SMC2,SMC3,NCAPH,AAAS,ZWINT,BUB1B,CENPE,NUF2,KIF4A,RAN,KIF20B,CDC20,MKI67,POLDIP2,BUB1,DYNC1LI1,UBE2C,DLGAP5,SPDL1,ANAPC11,HNRNPU,SPC24,TOM1L1,PIN1,ZWILCH,CENPK,SMC1A,NCAPG2,PHB2,SKA3,KATNB1,FBXO5,CDK5RAP2,PLK1,KIF22,CDK1,AURKAIP1,MIS12,SKA2,CDC23,INO80,CHEK1,CENPI,MYBL2,NSL1…
GO:1901987	GO:BP	regulation of cell cycle phase transition	186	2.53986e-16	15.5952	433	4930	21031	AVEN,WDR76,PCID2,BIRC5,RAD51C,AURKA,DDRGK1,KNL1,TFDP1,RRM2,EIF2AK4,CCNB1,CUL4A,TRIP13,CDC25A,AURKB,FHL1,BUB3,NAE1,RAD51,CDC16,CLSPN,CDC25B,NPM1,CENPF,CCNQ,KIF14,MAD2L1,DTL,ZWINT,BUB1B,CENPE,NUF2,CDC20,THOC5,RPA2,RNASEH2B,BUB1,DYNC1LI1,UBE2C,DLGAP5,SPDL1,LSM10,ANAPC11,CENPJ,NSUN2,SPC24,ZWILCH,DBF4,CDC45,TIPIN,TIMELESS,PHB2,RAD1,PBX1,FBXO5,CDK5RAP2,PLK1,TP53BP1,CDK1,PSME3,CDC23,INO80,CHEK1,ORC1,SMA…
GO:1901988	GO:BP	negative regulation of cell cycle phase transition	118	1.12232e-11	10.9499	260	4930	21031	AVEN,WDR76,PCID2,BIRC5,KNL1,EIF2AK4,CCNB1,CUL4A,TRIP13,AURKB,FHL1,BUB3,NAE1,RAD51,CLSPN,CENPF,MAD2L1,DTL,ZWINT,BUB1B,NUF2,CDC20,THOC5,RPA2,RNASEH2B,BUB1,DYNC1LI1,SPDL1,NSUN2,SPC24,ZWILCH,CDC45,TIPIN,TIMELESS,RAD1,FBXO5,CDK5RAP2,PLK1,TP53BP1,CDK1,CHEK1,ORC1,DONSON,KANK2,MBTPS2,NBN,TIPRL,GTSE1,METTL13,INIP,CDCA8,ZNF207,ATRIP,RBL1,BRCA2,NABP2,HORMAD1,BRCA1,H2AX,ZFYVE19,PRKDC,MAD2L2,RPS27L,FANCD2,BRI…
GO:1901990	GO:BP	regulation of mitotic cell cycle phase transition	147	7.42193e-14	13.1295	332	4930	21031	AVEN,PCID2,BIRC5,RAD51C,AURKA,KNL1,TFDP1,RRM2,CCNB1,CUL4A,TRIP13,CDC25A,AURKB,FHL1,BUB3,NAE1,CDC16,CLSPN,CDC25B,CENPF,KIF14,MAD2L1,DTL,ZWINT,BUB1B,CENPE,NUF2,CDC20,RPA2,RNASEH2B,BUB1,DYNC1LI1,UBE2C,DLGAP5,SPDL1,LSM10,ANAPC11,CENPJ,SPC24,ZWILCH,PHB2,PBX1,FBXO5,CDK5RAP2,PLK1,CDK1,PSME3,CDC23,INO80,CHEK1,ORC1,SMARCD1,SASS6,DONSON,KANK2,BCL7B,PLRG1,MBTPS2,RDX,CDK7,RRM1,NBN,GTSE1,INIP,CDCA8,ZNF207,ANA…
GO:1901991	GO:BP	negative regulation of mitotic cell cycle phase transition	84	2.20972e-08	7.65566	181	4930	21031	AVEN,PCID2,BIRC5,KNL1,CCNB1,TRIP13,AURKB,FHL1,BUB3,NAE1,CLSPN,CENPF,MAD2L1,DTL,ZWINT,BUB1B,NUF2,CDC20,RPA2,BUB1,DYNC1LI1,SPDL1,SPC24,ZWILCH,FBXO5,CDK5RAP2,PLK1,CDK1,CHEK1,ORC1,DONSON,KANK2,MBTPS2,NBN,GTSE1,INIP,CDCA8,ZNF207,RBL1,NABP2,BRCA1,ZFYVE19,PRKDC,MAD2L2,RPS27L,TTK,EZH2,KNTC1,SPC25,RINT1,BRD7,IK,UIMC1,RAD21,MDM2,TPR,CTDSP1,LCMT1,PSMG2,SLFN11,ATM,BLM,RFWD3,CDC14B,TAOK3,PLK2,BABAM2,NOP53,DLG…
GO:1902099	GO:BP	regulation of metaphase/anaphase transition of cell cycle	49	2.22953e-06	5.65179	93	4930	21031	PCID2,BIRC5,KNL1,CCNB1,TRIP13,AURKB,BUB3,CDC16,CENPF,MAD2L1,ZWINT,BUB1B,CENPE,NUF2,CDC20,BUB1,DYNC1LI1,UBE2C,DLGAP5,SPDL1,ANAPC11,SPC24,ZWILCH,FBXO5,CDK5RAP2,PLK1,CDC23,SMARCD1,BCL7B,CDCA8,ZNF207,ANAPC7,SMARCD2,MAD2L2,TTK,SMARCA4,KNTC1,SPC25,BRD7,IK,DPF2,RAD21,TPR,LCMT1,PSMG2,ATM,ARID2,SMARCC1,USP44
GO:1902100	GO:BP	negative regulation of metaphase/anaphase transition of cell cycle	34	6.74733e-08	7.17087	50	4930	21031	PCID2,BIRC5,KNL1,CCNB1,TRIP13,AURKB,BUB3,CENPF,MAD2L1,ZWINT,BUB1B,NUF2,CDC20,BUB1,DYNC1LI1,SPDL1,SPC24,ZWILCH,FBXO5,CDK5RAP2,PLK1,CDCA8,ZNF207,MAD2L2,TTK,KNTC1,SPC25,IK,RAD21,TPR,LCMT1,PSMG2,ATM,USP44
GO:1902749	GO:BP	regulation of cell cycle G2/M phase transition	54	9.37299e-05	4.02812	116	4930	21031	AVEN,RAD51C,AURKA,CCNB1,CDC25A,AURKB,FHL1,NAE1,CLSPN,CDC25B,NPM1,CENPF,CCNQ,KIF14,DTL,RNASEH2B,PBX1,FBXO5,PLK1,CDK1,CHEK1,ORC1,DONSON,MBTPS2,RRM1,NBN,INIP,NABP2,BRCA1,CTC1,ZFYVE19,CDC7,RRM2B,RINT1,UIMC1,RAD21,DBF4B,ATM,BLM,CDC25C,MECP2,RAD51B,CDC14B,MACROH2A1,TAOK3,BABAM2,NOP53,VPS4B,APP,NABP1,CDK6,MBTPS1,FOXN3,GPR132
GO:1902850	GO:BP	microtubule cytoskeleton organization involved in mitosis	87	3.13334e-12	11.504	168	4930	21031	BIRC5,AURKA,CCNB1,BCCIP,AURKB,MZT1,WDR62,RACGAP1,TUBG1,MAD2L1,SMC3,AAAS,CENPE,NUF2,KIF4A,RAN,CDC20,POLDIP2,DLGAP5,SPDL1,TACC2,CENPJ,DYNC1H1,HNRNPU,SMC1A,PTPA,CENPH,SBDS,CDK5RAP2,PLK1,CDK1,MYBL2,SASS6,NUDC,KIF11,DRG1,CENPA,NEK2,TPX2,RIPOR2,NDEL1,RCC1,PCNT,TACC3,CDCA8,ZNF207,STAG2,KPNB1,INTS13,PRC1,CKAP5,RMDN1,EML1,TTK,STMN1,ABRAXAS2,VCP,SPC25,CHMP5,GOLGA2,DCTN1,CLTC,NSFL1C,GNAI1,TPR,SPAST,CEP97,RA…
GO:1903047	GO:BP	mitotic cell cycle process	342	2.094e-39	38.679	745	4930	21031	FBXL7,BCAT1,AVEN,GINS1,KNSTRN,CHAMP1,PCID2,CDKN3,BIRC5,RAD51C,AURKA,KNL1,TFDP1,MCM4,RRM2,CCNB1,CUL4A,TRIP13,PCNA,CDC25A,CKS2,BCCIP,AURKB,FHL1,BUB3,NAE1,MCM6,CKS1B,MZT1,RAD51,CDC16,CALM1,CLSPN,CCNA2,CDC25B,WDR62,RACGAP1,BAZ1B,CENPF,TUBG1,KIF14,MAD2L1,RANBP1,SMC2,DTL,SMC3,NCAPH,AAAS,NES,ZWINT,BUB1B,CENPE,NUF2,KIF4A,RAN,KIF20B,CDC20,MELK,MKI67,RPA2,POLDIP2,RNASEH2B,BUB1,DYNC1LI1,UBE2C,SEPTIN6,DLGAP5…
GO:1905818	GO:BP	regulation of chromosome separation	48	9.17821e-11	10.0372	74	4930	21031	PCID2,BIRC5,KNL1,CCNB1,TRIP13,AURKB,BUB3,CDC16,CENPF,MAD2L1,SMC2,NCAPH,ZWINT,BUB1B,NUF2,CDC20,BUB1,DYNC1LI1,UBE2C,DLGAP5,SPDL1,ANAPC11,SPC24,ZWILCH,NCAPG2,FBXO5,CDK5RAP2,PLK1,CDC23,NCAPG,CDCA8,ZNF207,ANAPC7,NCAPD3,MAD2L2,TTK,KNTC1,SPC25,IK,RAD21,NCAPD2,TPR,LCMT1,PSMG2,CSNK2A1,ATM,USP44,PLSCR1
GO:1905819	GO:BP	negative regulation of chromosome separation	34	6.74733e-08	7.17087	50	4930	21031	PCID2,BIRC5,KNL1,CCNB1,TRIP13,AURKB,BUB3,CENPF,MAD2L1,ZWINT,BUB1B,NUF2,CDC20,BUB1,DYNC1LI1,SPDL1,SPC24,ZWILCH,FBXO5,CDK5RAP2,PLK1,CDCA8,ZNF207,MAD2L2,TTK,KNTC1,SPC25,IK,RAD21,TPR,LCMT1,PSMG2,ATM,USP44
GO:2000816	GO:BP	negative regulation of mitotic sister chromatid separation	34	1.1027e-08	7.95754	48	4930	21031	PCID2,BIRC5,KNL1,CCNB1,TRIP13,AURKB,BUB3,CENPF,MAD2L1,ZWINT,BUB1B,NUF2,CDC20,BUB1,DYNC1LI1,SPDL1,SPC24,ZWILCH,FBXO5,CDK5RAP2,PLK1,CDCA8,ZNF207,MAD2L2,TTK,KNTC1,SPC25,IK,RAD21,TPR,LCMT1,PSMG2,ATM,USP44
GO:2001251	GO:BP	negative regulation of chromosome organization	50	1.58357e-06	5.80036	95	4930	21031	PCID2,BIRC5,KNL1,CCNB1,TRIP13,AURKB,BUB3,BAZ1B,CENPF,MAD2L1,ZWINT,BUB1B,NUF2,CDC20,BUB1,DYNC1LI1,SPDL1,MCRS1,HNRNPU,SPC24,ZWILCH,PARP1,FBXO5,CDK5RAP2,PLK1,HNRNPC,SUB1,GNL3L,TINF2,NBN,CDCA8,ZNF207,SRC,CTC1,MAD2L2,TTK,KNTC1,SPC25,IK,TNKS2,RAD21,TPR,LCMT1,PSMG2,ATM,ATRX,TNKS,PML,XRN1,USP44
GO:0000154	GO:BP	rRNA modification	17	0.00122424	2.91213	35	2800	21031	NOP10,NSUN5,MRM3,BUD23,RPUSD1,DKC1,RPUSD2,NHP2,GAR1,TSR3,METTL5,METTL16,FTSJ3,TRMT112,TFB1M,TFB2M,NAF1
GO:0000460	GO:BP	maturation of 5.8S rRNA	20	5.85132e-06	5.23275	36	2800	21031	RPP40,EXOSC2,EXOSC8,URB1,EXOSC9,RRP15,LAS1L,WDR12,KRI1,NOP14,RPS21,FTSJ3,PES1,BOP1,PRKDC,RCL1,MTREX,FCF1,RPF1,MPHOSPH6
GO:0000462	GO:BP	maturation of SSU-rRNA from tricistronic rRNA transcript (SSU-rRNA, 5.8S rRNA, LSU-rRNA)	25	5.86091e-06	5.23203	35	4930	21031	RPP40,TSR1,SLX9,WDR43,NGDN,KRI1,UTP6,NOP14,TSR2,RPS21,HEATR1,BMS1,BYSL,UTP25,NOL10,RCL1,UTP23,RRP36,RPS8,UTP4,RPS16,FCF1,RPS19,GTF2H5,ERCC2
GO:0000463	GO:BP	maturation of LSU-rRNA from tricistronic rRNA transcript (SSU-rRNA, 5.8S rRNA, LSU-rRNA)	12	0.0447394	1.34931	16	4930	21031	RPL35,URB1,NIFK,WDR12,RPL7,FTSJ3,ZNHIT3,RPF2,DDX18,PES1,BOP1,GTPBP4
GO:0000466	GO:BP	maturation of 5.8S rRNA from tricistronic rRNA transcript (SSU-rRNA, 5.8S rRNA, LSU-rRNA)	14	0.00133318	2.87511	25	2800	21031	RPP40,EXOSC2,EXOSC8,URB1,EXOSC9,WDR12,KRI1,NOP14,RPS21,FTSJ3,PES1,BOP1,RCL1,FCF1
GO:0000470	GO:BP	maturation of LSU-rRNA	19	0.00180321	2.74395	28	4930	21031	RPL35,URB1,RPL7A,NIFK,RRP15,NHP2,RSL1D1,LAS1L,WDR12,RPL7,FTSJ3,ZNHIT3,RPF2,DDX18,RPL10A,PES1,BOP1,GTPBP4,RPF1
GO:0000479	GO:BP	endonucleolytic cleavage of tricistronic rRNA transcript (SSU-rRNA, 5.8S rRNA, LSU-rRNA)	10	0.0325892	1.48693	17	2800	21031	RPP40,TSR1,KRI1,NOP14,RPS21,BMS1,BOP1,RCL1,UTP23,FCF1
GO:0000959	GO:BP	mitochondrial RNA metabolic process	24	2.03162e-05	4.69216	52	2800	21031	SLIRP,ELAC2,TWNK,HSD17B10,MTERF3,PNPT1,METTL8,PUS1,MTERF4,RPUSD4,TRMT10C,DARS2,LRPPRC,FASTKD1,TFB1M,POLRMT,TFB2M,FASTKD2,YARS2,TFAM,PDE12,GRSF1,GARS1,MTERF1
GO:0000966	GO:BP	RNA 5'-end processing	14	0.000141801	3.84832	22	2800	21031	RPP40,POP7,RPP30,HSD17B10,RPP25,POP1,THG1L,PNPT1,SSB,POP5,NOP14,RPP25L,TRMT10C,POP4
GO:0001510	GO:BP	RNA methylation	35	5.45551e-06	5.26316	92	2800	21031	NSUN5,SNRPB,TRMT6,MRM3,SNRPE,SNRPG,BUD23,WDR4,HSD17B10,SNRPF,NSUN2,SNRPD1,TRMT10A,METTL8,METTL2A,METTL5,METTL16,FTSJ3,METTL3,GTPBP3,PCIF1,TRMT10C,TRMO,TRMT112,THUMPD2,TFB1M,TFB2M,ZC3H13,CBLL1,SNRPD2,METTL2B,TRMT1L,LARP7,TGS1,TYW3
GO:0001522	GO:BP	pseudouridine synthesis	12	0.000614482	3.21149	18	2800	21031	NOP10,RPUSD1,DKC1,RPUSD2,PUS7,NHP2,GAR1,TSR3,PUS1,RPUSD4,PUS7L,NAF1
GO:0001682	GO:BP	tRNA 5'-leader removal	9	0.013314	1.87569	13	2800	21031	RPP40,POP7,RPP30,RPP25,POP1,SSB,POP5,RPP25L,POP4
GO:0006364	GO:BP	rRNA processing	145	2.15148e-36	35.6673	224	4930	21031	NOP10,NSUN5,NOLC1,RPP40,RPL35,EXOSC2,NPM3,RRP7A,NOP56,POP7,MRM3,IMP4,TSR1,GEMIN4,RIOK1,BUD23,SLX9,RPP30,EXOSC1,RPUSD1,EXOSC8,RPS15,RPS28,BRIX1,URB1,EXOSC9,ESF1,RPL7A,RRP9,RPS25,DKC1,WDR43,RPP25,NOL8,ISG20,XRN2,DDX21,RPS27,NIFK,PDCD11,NGDN,WDR18,RPUSD2,EBNA1BP2,RRP15,MRTO4,NOP58,NHP2,GAR1,PWP1,RSL1D1,LAS1L,WDR12,REXO4,RPS7,POP5,RPS14,DDX56,EIF4A3,SBDS,RPL14,TSR3,KRI1,UTP6,RPL7,RRP8,MTERF4,NOP14,ME…
GO:0006399	GO:BP	tRNA metabolic process	83	0.000116796	3.93257	206	4930	21031	RPP40,EXOSC2,CARS2,POP7,TRMT6,ELAC2,POLR2L,GTF3C6,RPP30,GATC,WDR4,EXOSC8,FAM98B,DUS2,HSD17B10,EXOSC9,DTD1,RPP25,LAGE3,HARS1,FARSA,POP1,DDX1,URM1,ELP1,PUS7,NSUN2,THG1L,TPRKB,PNPT1,SSB,IARS1,DUS1L,POP5,TARS1,TRMT10A,FAM98A,POLR3D,METTL8,METTL2A,PUS1,RTRAF,RPP25L,ADAT2,GATB,RPUSD4,GTF3C5,GTPBP3,TRMT10C,ZCCHC7,TRMO,ELP6,TYW1,DARS2,ALKBH1,GTF3C4,RARS1,TSEN15,TRMT112,THUMPD2,LSM6,DPH3,LARS1,YRDC,YARS2,…
GO:0006400	GO:BP	tRNA modification	33	0.000205431	3.68733	95	2800	21031	TRMT6,WDR4,DUS2,HSD17B10,URM1,ELP1,PUS7,NSUN2,THG1L,TPRKB,SSB,DUS1L,TRMT10A,METTL8,METTL2A,PUS1,ADAT2,RPUSD4,GTPBP3,TRMT10C,TRMO,ELP6,TYW1,ALKBH1,TRMT112,THUMPD2,DPH3,YRDC,MTFMT,METTL2B,TRMT1L,TYW3,QTRT2
GO:0008033	GO:BP	tRNA processing	56	0.00983285	2.00732	137	4930	21031	RPP40,POP7,TRMT6,ELAC2,RPP30,WDR4,FAM98B,DUS2,HSD17B10,RPP25,LAGE3,POP1,DDX1,URM1,ELP1,PUS7,NSUN2,THG1L,TPRKB,PNPT1,SSB,DUS1L,POP5,TRMT10A,FAM98A,METTL8,METTL2A,PUS1,RTRAF,RPP25L,ADAT2,RPUSD4,GTPBP3,TRMT10C,TRMO,ELP6,TYW1,ALKBH1,TSEN15,TRMT112,THUMPD2,LSM6,DPH3,YRDC,POP4,MTFMT,METTL2B,C2ORF49,TRMT1L,GRSF1,ZBTB8OS,TYW3,QTRT2,ELP2,CDKAL1,TRMT44
GO:0009451	GO:BP	RNA modification	78	1.18202e-05	4.92737	182	4930	21031	ADARB1,NOP10,NSUN5,SNRPB,TRMT6,MRM3,SNRPE,SNRPG,BUD23,WDR4,RPUSD1,DUS2,HSD17B10,DKC1,SNRPF,RPUSD2,HNRNPAB,URM1,ELP1,PUS7,NHP2,NSUN2,THG1L,GAR1,TPRKB,SSB,DUS1L,SNRPD1,TSR3,TRMT10A,METTL8,METTL2A,PUS1,METTL5,ADAT2,RPUSD4,METTL16,FTSJ3,METTL3,JMJD6,GTPBP3,PCIF1,TRMT10C,TRMO,ELP6,TYW1,ALKBH1,TRMT112,THUMPD2,TFB1M,PUS7L,TFB2M,DPH3,NAF1,ALKBH5,ZC3H13,YRDC,MTFMT,CBLL1,SNRPD2,METTL2B,TRMT1L,LARP7,TGS1,TY…
GO:0016072	GO:BP	rRNA metabolic process	165	4.46262e-39	38.3504	263	4930	21031	NOP10,NSUN5,NOLC1,RPP40,RPL35,EXOSC2,NPM3,RRP7A,POLR1E,NOP56,POP7,MRM3,IMP4,TSR1,GEMIN4,RIOK1,GTF3C6,BUD23,SLX9,RPP30,EXOSC1,RPUSD1,EXOSC8,RPS15,RPS28,TCOF1,BRIX1,URB1,EXOSC9,ESF1,NCL,RPL7A,RRP9,RPS25,DKC1,WDR43,RPP25,NOL8,ISG20,XRN2,DDX21,RPS27,NIFK,PDCD11,NGDN,WDR18,RPUSD2,EBNA1BP2,RRP15,MRTO4,NOP58,NHP2,GAR1,PWP1,RSL1D1,LAS1L,WDR12,REXO4,RPS7,POP5,RPS14,CAVIN1,DDX56,EIF4A3,SBDS,RPL14,TSR3,KRI1…
GO:0016073	GO:BP	snRNA metabolic process	25	2.32641e-05	4.63331	56	2800	21031	NOP10,EXOSC2,EXOSC8,EXOSC9,DKC1,SNAPC4,NHP2,USB1,INTS6,SNAPC2,METTL16,SNAPC5,ZC3H8,CDK7,ZCCHC7,SNAPC3,INTS13,USPL1,MTREX,INTS2,INTS10,LARP7,ZCCHC8,EXOSC6,ICE1
GO:0016556	GO:BP	mRNA modification	16	0.00453065	2.34384	34	2800	21031	TRMT6,DKC1,RPUSD2,HNRNPAB,PUS7,NSUN2,METTL8,PUS1,RPUSD4,METTL16,METTL3,PCIF1,TRMT10C,PUS7L,ZC3H13,CBLL1
GO:0030490	GO:BP	maturation of SSU-rRNA	38	1.18124e-10	9.92766	52	4930	21031	RPP40,IMP4,TSR1,RIOK1,SLX9,RPS28,WDR43,NGDN,RPS14,TSR3,KRI1,UTP6,NOP14,TSR2,RPS21,HEATR1,BMS1,BYSL,UTP25,MPHOSPH10,NOL11,LSM6,IMP3,NOL10,RCL1,UTP23,RRP36,RPS8,UTP4,WDR3,RPS16,FCF1,RPS19,SRFBP1,GTF2H5,DDX52,ERCC2,RIOK3
GO:0031118	GO:BP	rRNA pseudouridine synthesis	8	0.0216151	1.66524	8	4930	21031	NOP10,RPUSD1,DKC1,RPUSD2,NHP2,GAR1,TSR3,NAF1
GO:0031123	GO:BP	RNA 3'-end processing	31	0.046514	1.33242	108	2800	21031	EXOSC2,ELAC2,EXOSC8,HSD17B10,EXOSC9,DKC1,LSM10,LEO1,PNPT1,SSB,USB1,INTS6,NCBP1,CDK9,CSTF2,CPSF2,RPS21,ZC3H14,TRMT10C,CSTF1,CPSF6,INTS2,GRSF1,LARP7,POLR2D,SSU72,PCF11,CPSF3,PAPOLA,MTPAP,EXOSC6
GO:0032259	GO:BP	methylation	98	0.00192852	2.71477	268	4930	21031	NSUN5,METTL21A,NTMT1,SNRPB,TRMT6,MRM3,SNRPE,NDUFAF5,SNRPG,BUD23,SETD7,WDR4,FAM98B,HSD17B10,SNRPF,DNMT1,HELLS,NSUN2,SMYD3,NDUFAF7,EEF1AKMT1,ZMPSTE24,PRMT3,PARP1,SNRPD1,ASMTL,TRMT10A,FAM98A,METTL8,METTL2A,PRMT7,RRP8,METTL5,MIS18A,METTL16,CARNMT1,FTSJ3,METTL3,GTPBP3,COQ3,PCIF1,TRMT10C,TRMO,SMYD5,KMT2D,DPH5,ETF1,TRMT112,MTRR,MBD3,THUMPD2,SMYD2,METTL13,TFB1M,TFB2M,ZC3H13,GATAD2A,KMT5A,ANTKMT,PPM1D,CTC…
GO:0032543	GO:BP	mitochondrial translation	76	2.44581e-14	13.6116	130	4930	21031	C1QBP,MRPL41,MRPS26,MRPL36,GADD45GIP1,MRPS21,MRPS7,MRPL55,MRPS18C,MRPS23,MRPL58,MRPL9,MRPL52,MRPS34,GATC,MPV17L2,MRPL24,MRPL21,MRPL39,MRPL57,MRPL27,MRPL15,MRPL35,MRPL43,HARS1,MRPS14,MRPL20,MRPL22,MRPS33,DAP3,RCC1L,MRPL50,MRPL19,MRPL18,MTIF2,MRPL33,MRPL51,MRPS30,AURKAIP1,METTL8,MRPS27,MRPL17,GATB,RPUSD4,RMND1,MRPS15,MTRF1L,MRPL23,MRPL32,MRPL13,MTG1,TUFM,MRPL37,TRMT10C,DARS2,LRPPRC,ALKBH1,MRPL54,MR…
GO:0034470	GO:BP	ncRNA processing	218	2.07894e-30	29.6822	438	4930	21031	NOP10,NSUN5,NOLC1,RPP40,RPL35,EXOSC2,NPM3,RRP7A,NOP56,POP7,TRMT6,MRM3,IMP4,TSR1,ELAC2,GEMIN4,RIOK1,BUD23,SLX9,RPP30,EXOSC1,WDR4,RPUSD1,EXOSC8,FAM98B,DUS2,RPS15,RPS28,BRIX1,URB1,HSD17B10,EXOSC9,ESF1,RPL7A,RRP9,RPS25,DKC1,WDR43,RPP25,LAGE3,NOL8,ISG20,XRN2,DDX21,RPS27,NIFK,TARBP2,PDCD11,POP1,NGDN,WDR18,RPUSD2,EBNA1BP2,RRP15,DDX1,MRTO4,URM1,IL6,ELP1,PUS7,NOP58,NHP2,NSUN2,THG1L,GAR1,TPRKB,PNPT1,SSB,PW…
GO:0034471	GO:BP	ncRNA 5'-end processing	13	0.000684454	3.16466	21	2800	21031	RPP40,POP7,RPP30,HSD17B10,RPP25,POP1,THG1L,SSB,POP5,NOP14,RPP25L,TRMT10C,POP4
GO:0034660	GO:BP	ncRNA metabolic process	304	2.80809e-38	37.5516	640	4930	21031	NOP10,NSUN5,NOLC1,RPP40,RPL35,EXOSC2,NPM3,RRP7A,POLR1E,CARS2,NOP56,POP7,TRMT6,MRM3,IMP4,TSR1,ELAC2,GEMIN4,POLR2L,RIOK1,GTF3C6,BUD23,SLX9,RPP30,EXOSC1,GATC,WDR4,RPUSD1,EXOSC8,FAM98B,DUS2,RPS15,RPS28,TCOF1,BRIX1,URB1,HSD17B10,EXOSC9,ESF1,NCL,RPL7A,RRP9,DTD1,RPS25,DKC1,WDR43,RPP25,LAGE3,NOL8,ISG20,XRN2,HARS1,FARSA,DDX21,RPS27,FGF2,NIFK,TARBP2,PDCD11,POP1,NGDN,WDR18,RPUSD2,EBNA1BP2,SNAPC4,RRP15,DDX1,…
GO:0042254	GO:BP	ribosome biogenesis	201	1.27237e-47	46.8954	322	4930	21031	C1QBP,NOP10,NSUN5,NOLC1,RPP40,RPL35,ABCE1,EXOSC2,NPM3,RRP7A,CUL4A,NOP56,POP7,MRM3,MRPS7,IMP4,TSR1,CINP,GEMIN4,RIOK1,BUD23,SLX9,RPP30,EXOSC1,RPUSD1,EXOSC8,MPV17L2,RPS15,RPS28,NPM1,PAK1IP1,BRIX1,RPL38,RPL26L1,URB1,DHX29,EXOSC9,ESF1,RPS23,RPL7A,RRP9,RPS25,DKC1,WDR43,RPP25,NOL8,MYBBP1A,ISG20,NOL7,RAN,XRN2,DDX21,RPS27,NIFK,PDCD11,NGDN,WDR18,RPUSD2,EBNA1BP2,RRP15,RPS9,EIF5,MTERF3,C1ORF131,DDX31,MRPL20,…
GO:0042255	GO:BP	ribosome assembly	38	9.70534e-07	6.01299	63	4930	21031	C1QBP,RRP7A,MRPS7,MPV17L2,RPS15,RPS28,NPM1,BRIX1,RPL38,DHX29,RPS27,EIF5,MTERF3,MRPL20,MRTO4,RPL6,RPS14,SBDS,MTERF4,EIF1AX,RPL10,RPSA,XRCC5,EIF5B,RPF2,RPLP0,DHX30,RPS5,BOP1,PRKDC,FASTKD2,RPS27L,RPL24,DDX3X,RPL11,RPS19,NOP53,RPSA2
GO:0042273	GO:BP	ribosomal large subunit biogenesis	42	2.99728e-06	5.52327	75	4930	21031	RPL35,CINP,NPM1,PAK1IP1,BRIX1,RPL26L1,URB1,RPL7A,NIFK,EBNA1BP2,RRP15,MRPL20,MRTO4,AFG2A,RPL6,NHP2,RSL1D1,LAS1L,WDR12,RPL14,RPL7,RPL10,ZNF622,TMA16,FTSJ3,ZNHIT3,SURF6,SDAD1,GTF3A,RPF2,DDX18,RPLP0,DHX30,RPL10A,PES1,BOP1,FASTKD2,RPL24,GTPBP4,RPL11,RPF1,NOP53
GO:0042274	GO:BP	ribosomal small subunit biogenesis	73	7.78843e-22	21.1086	101	4930	21031	RPP40,RRP7A,NOP56,MRPS7,IMP4,TSR1,RIOK1,SLX9,RPS15,RPS28,NPM1,RPS23,RRP9,RPS25,WDR43,NOL7,RPS27,NGDN,RPS9,C1ORF131,NOP58,RPS7,RPS14,TSR3,KRI1,UTP6,NOP14,RPS24,RPS13,TSR2,RPS21,RPSA,RPS19BP1,UTP11,HEATR1,BMS1,SURF6,XRCC5,BYSL,RPS6,WDR75,UTP25,MPHOSPH10,NOL11,LSM6,UTP15,RPS5,RPS15A,NOM1,PRKDC,RPS27L,RPS12,IMP3,NOL10,RPS3A,RCL1,UTP23,RRP36,UTP18,RPS8,RPS11,UTP4,WDR3,RPS16,FCF1,RPS19,SRFBP1,GTF2H5,FB…
GO:0043414	GO:BP	macromolecule methylation	76	2.25531e-05	4.64679	178	4930	21031	NSUN5,METTL21A,NTMT1,SNRPB,TRMT6,MRM3,SNRPE,SNRPG,BUD23,SETD7,WDR4,FAM98B,HSD17B10,SNRPF,DNMT1,HELLS,NSUN2,NDUFAF7,EEF1AKMT1,ZMPSTE24,PRMT3,PARP1,SNRPD1,TRMT10A,FAM98A,METTL8,METTL2A,PRMT7,METTL5,MIS18A,METTL16,FTSJ3,METTL3,GTPBP3,PCIF1,TRMT10C,TRMO,ETF1,TRMT112,MTRR,MBD3,THUMPD2,SMYD2,TFB1M,TFB2M,ZC3H13,GATAD2A,KMT5A,ANTKMT,PPM1D,CTCF,PRMT1,CBLL1,SNRPD2,EZH2,METTL2B,TRMT1L,EHMT1,LARP7,TGS1,TYW3,…
GO:0070129	GO:BP	regulation of mitochondrial translation	13	0.0182294	1.73923	26	2800	21031	C1QBP,MPV17L2,RCC1L,METTL8,MRPS27,RPUSD4,RMND1,MTG1,TRMT10C,LRPPRC,ALKBH1,UQCC2,FASTKD2
GO:0070131	GO:BP	positive regulation of mitochondrial translation	10	0.0325892	1.48693	17	2800	21031	C1QBP,MPV17L2,RCC1L,METTL8,MRPS27,RPUSD4,RMND1,TRMT10C,UQCC2,FASTKD2
GO:0099116	GO:BP	tRNA 5'-end processing	12	0.0447394	1.34931	16	4930	21031	RPP40,POP7,RPP30,HSD17B10,RPP25,POP1,THG1L,SSB,POP5,RPP25L,TRMT10C,POP4
GO:0140053	GO:BP	mitochondrial gene expression	90	4.50384e-15	14.3464	163	4930	21031	C1QBP,MRPL41,MRPS26,MRPL36,GADD45GIP1,MRPS21,MRPS7,MRPL55,MRPS18C,MRPS23,MRPL58,ELAC2,MRPL9,MRPL52,MRPS34,GATC,MPV17L2,MRPL24,MRPL21,MRPL39,MRPL57,TWNK,HSD17B10,MRPL27,MRPL15,MRPL35,MRPL43,HARS1,MRPS14,MTERF3,MRPL20,MRPL22,MRPS33,DAP3,PNPT1,RCC1L,MRPL50,MRPL19,MRPL18,MTIF2,MRPL33,MRPL51,MRPS30,AURKAIP1,METTL8,PUS1,MRPS27,MTERF4,MRPL17,GATB,RPUSD4,RMND1,MRPS15,MTRF1L,MRPL23,MRPL32,MRPL13,MTG1,TUFM…
GO:0006091	GO:BP	generation of precursor metabolites and energy	222	3.86193e-20	19.4132	515	4930	21031	NQO2,CHCHD5,SNCA,GFPT2,COA6,PPIF,CIAPIN1,GLRX2,PGAM1,G6PD,CCNB1,ASPH,SLC27A5,PHKA1,NDUFA8,NDUFAF1,SLC2A6,AKR1B1,NDUFB10,DLD,DLAT,GHITM,NDUFC1,CYCS,PFKM,NDUFS6,CHCHD4,PYGL,ATP5ME,NDUFB2,GBE1,STOML2,OXCT1,ATP5F1D,BNIP3,PRXL2C,MYBBP1A,MDH2,DEGS1,NDUFB1,ATP5PF,CS,NDUFV3,NDUFAB1,DLST,SDHB,COX7B,FH,SOD2,NDUFS5,IRS2,PNPT1,NDUFA1,ENO1,COX5B,PARK7,UQCRQ,ATP5F1B,NDUFS7,PHB2,IDE,COX11,PDHB,PANK2,PDHA1,NDUFB…
GO:0006119	GO:BP	oxidative phosphorylation	83	4.75435e-15	14.3229	145	4930	21031	SNCA,COA6,PPIF,CCNB1,NDUFA8,NDUFAF1,NDUFB10,DLD,GHITM,NDUFC1,CYCS,NDUFS6,ATP5ME,NDUFB2,STOML2,ATP5F1D,NDUFB1,ATP5PF,NDUFV3,NDUFAB1,SDHB,COX7B,NDUFS5,NDUFA1,COX5B,PARK7,UQCRQ,ATP5F1B,NDUFS7,NDUFB11,CDK1,COX5A,ISCU,NDUFS3,NDUFB7,ATP5F1E,NDUFA6,NDUFS1,CYC1,COX6C,UQCRB,COX6B1,NDUFB9,NDUFA4,MT-ND4L,NDUFB6,NDUFA10,NDUFA5,ATP5PB,DNAJC15,NDUFS4,UQCRFS1,NDUFB4,UQCC2,NDUFS2,UQCRC1,ANTKMT,NDUFA12,COX4I1,DNA…
GO:0006120	GO:BP	mitochondrial electron transport, NADH to ubiquinone	37	3.71299e-10	9.43028	51	4930	21031	SNCA,NDUFA8,NDUFAF1,NDUFB10,DLD,NDUFC1,NDUFS6,NDUFB2,NDUFB1,NDUFV3,NDUFAB1,NDUFS5,NDUFA1,PARK7,NDUFS7,ISCU,NDUFS3,NDUFB7,NDUFA6,NDUFS1,NDUFB9,NDUFA4,MT-ND4L,NDUFB6,NDUFA10,NDUFA5,DNAJC15,NDUFS4,NDUFB4,NDUFS2,MT-ND2,MT-ND1,NDUFS8,NDUFA2,MT-ND3,NDUFA3,MT-ND6
GO:0006163	GO:BP	purine nucleotide metabolic process	204	4.55661e-11	10.3414	538	4930	21031	MPP1,PAPSS2,HACD1,PDE4D,SNCA,PDE1A,AADAT,PDE10A,PFAS,PGAM1,G6PD,ATP5MK,PANK1,NDUFA8,NQO1,SLC2A6,ITPA,ATP5MJ,NDUFB10,DLD,DLAT,PPT1,NDUFC1,NT5C,ATP5MC2,ELOVL2,GDA,ATP5MC3,PFKM,NDUFS6,NME4,ATP5ME,PAICS,NDUFB2,DCXR,AK1,STOML2,ATP5F1D,PRXL2C,HSPA8,MDH2,RAN,AFMID,NDUFB1,HINT1,KYNU,ATP5PF,NDUFV3,NDUFAB1,DLST,SDHB,NDUFS5,NDUFA1,ENO1,PPAT,PRPS1,ATP5F1B,NDUFS7,GART,PARP1,ACOT9,COX11,PDHB,PANK2,PDHA1,PARP16…
GO:0006164	GO:BP	purine nucleotide biosynthetic process	108	6.16554e-08	7.21003	257	4930	21031	PAPSS2,HACD1,SNCA,PFAS,ATP5MK,PANK1,NDUFA8,ATP5MJ,NDUFB10,DLD,DLAT,PPT1,NDUFC1,ATP5MC2,ELOVL2,ATP5MC3,NDUFS6,NME4,ATP5ME,PAICS,NDUFB2,AK1,STOML2,ATP5F1D,AFMID,NDUFB1,KYNU,ATP5PF,NDUFV3,NDUFAB1,SDHB,NDUFS5,NDUFA1,ENO1,PPAT,PRPS1,ATP5F1B,NDUFS7,GART,PARP1,COX11,PDHB,PANK2,PDHA1,PARP16,NDUFB11,ACAT1,DCK,NDUFS3,NDUFB7,ATP5F1E,NDUFA6,MTHFD1,NDUFS1,ACOT7,PRPSAP1,ATIC,NDUFB9,HPRT1,MT-ND4L,NDUFB6,PRPSAP2…
GO:0006753	GO:BP	nucleoside phosphate metabolic process	245	1.57683e-17	16.8022	609	4930	21031	MPP1,RFK,PAPSS2,HACD1,PDE4D,SNCA,PDE1A,ADAL,AADAT,PDE10A,PFAS,PGAM1,G6PD,RRM2,ATP5MK,NT5M,PANK1,NDUFA8,NQO1,SLC2A6,ITPA,FLAD1,ATP5MJ,NDUFB10,DUT,DLD,DLAT,NAXE,PPT1,CTPS1,NDUFC1,DTYMK,NT5C,ATP5MC2,ELOVL2,UPP1,GDA,ATP5MC3,PFKM,NDUFS6,NME4,ATP5ME,PAICS,NDUFB2,DCXR,AK1,STOML2,ATP5F1D,PRXL2C,HSPA8,MDH2,RAN,AFMID,AK6,UCK2,NDUFB1,HINT1,KYNU,RNASEH2B,ATP5PF,NTHL1,NDUFV3,NDUFAB1,DLST,SDHB,NDUFS5,NDUFA1,EN…
GO:0006754	GO:BP	ATP biosynthetic process	57	3.95179e-09	8.40321	102	4930	21031	ATP5MK,NDUFA8,ATP5MJ,NDUFB10,NDUFC1,ATP5MC2,ATP5MC3,NDUFS6,ATP5ME,NDUFB2,STOML2,ATP5F1D,NDUFB1,ATP5PF,NDUFV3,NDUFAB1,SDHB,NDUFS5,NDUFA1,ENO1,ATP5F1B,NDUFS7,PARP1,COX11,NDUFB11,NDUFS3,NDUFB7,ATP5F1E,NDUFA6,NDUFS1,NDUFB9,MT-ND4L,NDUFB6,NDUFA10,NDUFA5,ATP5PB,SLC25A13,NDUFS4,NDUFB4,PRKAG2,NDUFS2,ANTKMT,NDUFA12,DNAJC30,DMAC2L,VCP,MT-ND2,MT-ATP8,MT-ND1,NDUFS8,NDUFA2,ATP5F1C,MT-ND3,NDUFA3,MT-ND6,TMSB4X,…
GO:0009060	GO:BP	aerobic respiration	111	2.90978e-20	19.5361	196	4930	21031	SNCA,COA6,PPIF,CCNB1,NDUFA8,NDUFAF1,NDUFB10,DLD,DLAT,GHITM,NDUFC1,CYCS,NDUFS6,ATP5ME,NDUFB2,STOML2,ATP5F1D,BNIP3,MDH2,NDUFB1,ATP5PF,CS,NDUFV3,NDUFAB1,DLST,SDHB,COX7B,FH,NDUFS5,NDUFA1,COX5B,PARK7,UQCRQ,ATP5F1B,NDUFS7,IDE,PDHB,PANK2,PDHA1,NDUFB11,IDH3A,OXA1L,CDK1,MRPS36,COX5A,ISCU,IDH3B,MTFR2,NDUFS3,SUCLG1,NDUFB7,ATP5F1E,NDUFA6,NDUFS1,CYC1,COX6C,UQCRB,COX6B1,IDH3G,NDUFB9,NDUFA4,MT-ND4L,NDUFB6,NDUFA…
GO:0009117	GO:BP	nucleotide metabolic process	243	1.04953e-17	16.979	601	4930	21031	MPP1,RFK,PAPSS2,HACD1,PDE4D,SNCA,PDE1A,ADAL,AADAT,PDE10A,PFAS,PGAM1,G6PD,RRM2,ATP5MK,NT5M,PANK1,NDUFA8,NQO1,SLC2A6,ITPA,FLAD1,ATP5MJ,NDUFB10,DUT,DLD,DLAT,NAXE,PPT1,CTPS1,NDUFC1,DTYMK,NT5C,ATP5MC2,ELOVL2,UPP1,GDA,ATP5MC3,PFKM,NDUFS6,NME4,ATP5ME,PAICS,NDUFB2,DCXR,AK1,STOML2,ATP5F1D,PRXL2C,HSPA8,MDH2,RAN,AFMID,AK6,UCK2,NDUFB1,HINT1,KYNU,RNASEH2B,ATP5PF,NTHL1,NDUFV3,NDUFAB1,DLST,SDHB,NDUFS5,NDUFA1,EN…
GO:0009141	GO:BP	nucleoside triphosphate metabolic process	113	2.94033e-08	7.5316	270	4930	21031	PGAM1,ATP5MK,NDUFA8,SLC2A6,ITPA,ATP5MJ,NDUFB10,DUT,CTPS1,NDUFC1,DTYMK,ATP5MC2,ATP5MC3,PFKM,NDUFS6,NME4,ATP5ME,NDUFB2,AK1,STOML2,ATP5F1D,PRXL2C,HSPA8,RAN,UCK2,NDUFB1,ATP5PF,NDUFV3,NDUFAB1,SDHB,NDUFS5,NDUFA1,ENO1,ATP5F1B,NDUFS7,UCK1,PARP1,COX11,BAD,NDUFB11,GAPDH,NUDT5,CAD,TPI1,NDUFS3,NDUFB7,ATP5F1E,FIS1,NDUFA6,NDUFS1,HDAC4,NDUFB9,MT-ND4L,NDUFB6,LDHA,NDUFA10,NDUFA5,ATP5PB,SLC25A13,NDUFS4,NDUFB4,PRKA…
GO:0009142	GO:BP	nucleoside triphosphate biosynthetic process	67	1.81062e-09	8.74217	127	4930	21031	ATP5MK,NDUFA8,ATP5MJ,NDUFB10,CTPS1,NDUFC1,DTYMK,ATP5MC2,ATP5MC3,NDUFS6,NME4,ATP5ME,NDUFB2,AK1,STOML2,ATP5F1D,UCK2,NDUFB1,ATP5PF,NDUFV3,NDUFAB1,SDHB,NDUFS5,NDUFA1,ENO1,ATP5F1B,NDUFS7,UCK1,PARP1,COX11,NDUFB11,CAD,NDUFS3,NDUFB7,ATP5F1E,NDUFA6,NDUFS1,NDUFB9,MT-ND4L,NDUFB6,NDUFA10,NDUFA5,ATP5PB,SLC25A13,NDUFS4,NDUFB4,PRKAG2,NDUFS2,ANTKMT,NDUFA12,DNAJC30,DMAC2L,VCP,MT-ND2,MT-ATP8,MT-ND1,TBPL1,NDUFS8,ND…
GO:0009144	GO:BP	purine nucleoside triphosphate metabolic process	104	8.5874e-07	6.06614	254	4930	21031	PGAM1,ATP5MK,NDUFA8,SLC2A6,ITPA,ATP5MJ,NDUFB10,NDUFC1,ATP5MC2,ATP5MC3,PFKM,NDUFS6,NME4,ATP5ME,NDUFB2,AK1,STOML2,ATP5F1D,PRXL2C,HSPA8,RAN,NDUFB1,ATP5PF,NDUFV3,NDUFAB1,SDHB,NDUFS5,NDUFA1,ENO1,ATP5F1B,NDUFS7,PARP1,COX11,BAD,NDUFB11,GAPDH,NUDT5,TPI1,NDUFS3,NDUFB7,ATP5F1E,FIS1,NDUFA6,NDUFS1,HDAC4,NDUFB9,MT-ND4L,NDUFB6,LDHA,NDUFA10,NDUFA5,ATP5PB,SLC25A13,NDUFS4,NDUFB4,PRKAG2,GALK1,NDUFS2,OLA1,ANTKMT,CT…
GO:0009145	GO:BP	purine nucleoside triphosphate biosynthetic process	58	4.09997e-07	6.38722	114	4930	21031	ATP5MK,NDUFA8,ATP5MJ,NDUFB10,NDUFC1,ATP5MC2,ATP5MC3,NDUFS6,NME4,ATP5ME,NDUFB2,STOML2,ATP5F1D,NDUFB1,ATP5PF,NDUFV3,NDUFAB1,SDHB,NDUFS5,NDUFA1,ENO1,ATP5F1B,NDUFS7,PARP1,COX11,NDUFB11,NDUFS3,NDUFB7,ATP5F1E,NDUFA6,NDUFS1,NDUFB9,MT-ND4L,NDUFB6,NDUFA10,NDUFA5,ATP5PB,SLC25A13,NDUFS4,NDUFB4,PRKAG2,NDUFS2,ANTKMT,NDUFA12,DNAJC30,DMAC2L,VCP,MT-ND2,MT-ATP8,MT-ND1,NDUFS8,NDUFA2,ATP5F1C,MT-ND3,NDUFA3,MT-ND6,TM…
GO:0009150	GO:BP	purine ribonucleotide metabolic process	176	1.16985e-10	9.93187	450	4930	21031	MPP1,PAPSS2,HACD1,PDE4D,SNCA,PDE1A,AADAT,PDE10A,PFAS,PGAM1,ATP5MK,PANK1,NDUFA8,SLC2A6,ITPA,ATP5MJ,NDUFB10,DLD,DLAT,PPT1,NDUFC1,NT5C,ATP5MC2,ELOVL2,GDA,ATP5MC3,PFKM,NDUFS6,NME4,ATP5ME,PAICS,NDUFB2,AK1,STOML2,ATP5F1D,PRXL2C,HSPA8,RAN,NDUFB1,HINT1,ATP5PF,NDUFV3,NDUFAB1,DLST,SDHB,NDUFS5,NDUFA1,ENO1,PPAT,ATP5F1B,NDUFS7,GART,PARP1,ACOT9,COX11,PDHB,PANK2,PDHA1,BAD,NDUFB11,GAPDH,ACAT1,NUDT5,CROT,PMVK,NUD…
GO:0009152	GO:BP	purine ribonucleotide biosynthetic process	98	2.3285e-09	8.63292	216	4930	21031	PAPSS2,HACD1,SNCA,PFAS,ATP5MK,PANK1,NDUFA8,ATP5MJ,NDUFB10,DLD,DLAT,PPT1,NDUFC1,ATP5MC2,ELOVL2,ATP5MC3,NDUFS6,NME4,ATP5ME,PAICS,NDUFB2,AK1,STOML2,ATP5F1D,NDUFB1,ATP5PF,NDUFV3,NDUFAB1,SDHB,NDUFS5,NDUFA1,ENO1,PPAT,ATP5F1B,NDUFS7,GART,PARP1,COX11,PDHB,PANK2,PDHA1,NDUFB11,ACAT1,NDUFS3,NDUFB7,ATP5F1E,NDUFA6,MTHFD1,NDUFS1,ACOT7,ATIC,NDUFB9,HPRT1,MT-ND4L,NDUFB6,NDUFA10,NDUFA5,ATP5PB,SLC25A13,ACSL3,NDUFS4…
GO:0009165	GO:BP	nucleotide biosynthetic process	131	2.96761e-12	11.5276	295	4930	21031	RFK,PAPSS2,HACD1,SNCA,PFAS,RRM2,ATP5MK,PANK1,NDUFA8,FLAD1,ATP5MJ,NDUFB10,DUT,DLD,DLAT,PPT1,CTPS1,NDUFC1,DTYMK,ATP5MC2,ELOVL2,UPP1,ATP5MC3,NDUFS6,NME4,ATP5ME,PAICS,NDUFB2,AK1,STOML2,ATP5F1D,AFMID,AK6,UCK2,NDUFB1,KYNU,ATP5PF,NDUFV3,NDUFAB1,SDHB,NDUFS5,NDUFA1,ENO1,PPAT,PRPS1,ATP5F1B,NDUFS7,UCK1,GART,PARP1,COX11,PDHB,PANK2,PDHA1,PARP16,NDUFB11,ACAT1,CAD,DCK,NDUFS3,NDUFB7,ATP5F1E,NDUFA6,MTHFD1,NDUFS1,…
GO:0009199	GO:BP	ribonucleoside triphosphate metabolic process	107	6.37549e-08	7.19549	254	4930	21031	PGAM1,ATP5MK,NDUFA8,SLC2A6,ITPA,ATP5MJ,NDUFB10,CTPS1,NDUFC1,ATP5MC2,ATP5MC3,PFKM,NDUFS6,NME4,ATP5ME,NDUFB2,AK1,STOML2,ATP5F1D,PRXL2C,HSPA8,RAN,UCK2,NDUFB1,ATP5PF,NDUFV3,NDUFAB1,SDHB,NDUFS5,NDUFA1,ENO1,ATP5F1B,NDUFS7,UCK1,PARP1,COX11,BAD,NDUFB11,GAPDH,NUDT5,CAD,TPI1,NDUFS3,NDUFB7,ATP5F1E,FIS1,NDUFA6,NDUFS1,HDAC4,NDUFB9,MT-ND4L,NDUFB6,LDHA,NDUFA10,NDUFA5,ATP5PB,SLC25A13,NDUFS4,NDUFB4,PRKAG2,GALK1,N…
GO:0009201	GO:BP	ribonucleoside triphosphate biosynthetic process	63	7.07431e-09	8.15032	119	4930	21031	ATP5MK,NDUFA8,ATP5MJ,NDUFB10,CTPS1,NDUFC1,ATP5MC2,ATP5MC3,NDUFS6,NME4,ATP5ME,NDUFB2,STOML2,ATP5F1D,UCK2,NDUFB1,ATP5PF,NDUFV3,NDUFAB1,SDHB,NDUFS5,NDUFA1,ENO1,ATP5F1B,NDUFS7,UCK1,PARP1,COX11,NDUFB11,CAD,NDUFS3,NDUFB7,ATP5F1E,NDUFA6,NDUFS1,NDUFB9,MT-ND4L,NDUFB6,NDUFA10,NDUFA5,ATP5PB,SLC25A13,NDUFS4,NDUFB4,PRKAG2,NDUFS2,ANTKMT,NDUFA12,DNAJC30,DMAC2L,VCP,MT-ND2,MT-ATP8,MT-ND1,NDUFS8,NDUFA2,ATP5F1C,MT-…
GO:0009205	GO:BP	purine ribonucleoside triphosphate metabolic process	102	7.15382e-07	6.14546	247	4930	21031	PGAM1,ATP5MK,NDUFA8,SLC2A6,ITPA,ATP5MJ,NDUFB10,NDUFC1,ATP5MC2,ATP5MC3,PFKM,NDUFS6,NME4,ATP5ME,NDUFB2,AK1,STOML2,ATP5F1D,PRXL2C,HSPA8,RAN,NDUFB1,ATP5PF,NDUFV3,NDUFAB1,SDHB,NDUFS5,NDUFA1,ENO1,ATP5F1B,NDUFS7,PARP1,COX11,BAD,NDUFB11,GAPDH,NUDT5,TPI1,NDUFS3,NDUFB7,ATP5F1E,FIS1,NDUFA6,NDUFS1,HDAC4,NDUFB9,MT-ND4L,NDUFB6,LDHA,NDUFA10,NDUFA5,ATP5PB,SLC25A13,NDUFS4,NDUFB4,PRKAG2,GALK1,NDUFS2,OLA1,ANTKMT,CT…
GO:0009206	GO:BP	purine ribonucleoside triphosphate biosynthetic process	58	2.60717e-07	6.58383	113	4930	21031	ATP5MK,NDUFA8,ATP5MJ,NDUFB10,NDUFC1,ATP5MC2,ATP5MC3,NDUFS6,NME4,ATP5ME,NDUFB2,STOML2,ATP5F1D,NDUFB1,ATP5PF,NDUFV3,NDUFAB1,SDHB,NDUFS5,NDUFA1,ENO1,ATP5F1B,NDUFS7,PARP1,COX11,NDUFB11,NDUFS3,NDUFB7,ATP5F1E,NDUFA6,NDUFS1,NDUFB9,MT-ND4L,NDUFB6,NDUFA10,NDUFA5,ATP5PB,SLC25A13,NDUFS4,NDUFB4,PRKAG2,NDUFS2,ANTKMT,NDUFA12,DNAJC30,DMAC2L,VCP,MT-ND2,MT-ATP8,MT-ND1,NDUFS8,NDUFA2,ATP5F1C,MT-ND3,NDUFA3,MT-ND6,TM…
GO:0009259	GO:BP	ribonucleotide metabolic process	190	2.99363e-13	12.5238	471	4930	21031	MPP1,RFK,PAPSS2,HACD1,PDE4D,SNCA,PDE1A,AADAT,PDE10A,PFAS,PGAM1,ATP5MK,PANK1,NDUFA8,SLC2A6,ITPA,ATP5MJ,NDUFB10,DLD,DLAT,PPT1,CTPS1,NDUFC1,NT5C,ATP5MC2,ELOVL2,UPP1,GDA,ATP5MC3,PFKM,NDUFS6,NME4,ATP5ME,PAICS,NDUFB2,AK1,STOML2,ATP5F1D,PRXL2C,HSPA8,RAN,UCK2,NDUFB1,HINT1,RNASEH2B,ATP5PF,NDUFV3,NDUFAB1,DLST,SDHB,NDUFS5,NDUFA1,ENO1,PPAT,ATP5F1B,NDUFS7,UCK1,GART,PARP1,ACOT9,COX11,PDHB,PANK2,PDHA1,BAD,NDUFB…
GO:0009260	GO:BP	ribonucleotide biosynthetic process	110	1.50091e-12	11.8236	231	4930	21031	RFK,PAPSS2,HACD1,SNCA,PFAS,ATP5MK,PANK1,NDUFA8,ATP5MJ,NDUFB10,DLD,DLAT,PPT1,CTPS1,NDUFC1,ATP5MC2,ELOVL2,UPP1,ATP5MC3,NDUFS6,NME4,ATP5ME,PAICS,NDUFB2,AK1,STOML2,ATP5F1D,UCK2,NDUFB1,ATP5PF,NDUFV3,NDUFAB1,SDHB,NDUFS5,NDUFA1,ENO1,PPAT,ATP5F1B,NDUFS7,UCK1,GART,PARP1,COX11,PDHB,PANK2,PDHA1,NDUFB11,ACAT1,CAD,DCK,NDUFS3,NDUFB7,ATP5F1E,NDUFA6,MTHFD1,NDUFS1,ACOT7,ATIC,DHODH,NDUFB9,HPRT1,MT-ND4L,NDUFB6,NDUF…
GO:0010257	GO:BP	NADH dehydrogenase complex assembly	45	2.26076e-12	11.6457	63	4930	21031	NDUFA8,NDUFAF1,NDUFAF8,NDUFAF4,NDUFB10,NDUFAF5,NDUFC1,NDUFB2,TMEM126A,DMAC1,NDUFB1,NDUFAB1,TMEM126B,NDUFS5,NDUFA1,NDUFAF7,BCS1L,NDUFS7,NDUFAF2,ECSIT,NDUFB11,OXA1L,NDUFS3,NDUFB7,NDUFA6,NDUFS1,FOXRED1,LYRM2,NDUFB9,NDUFB6,NDUFA10,NDUFAF6,NDUFA5,AIFM1,TIMM21,NDUFS4,NDUFB4,NDUFS2,NDUFA12,MT-ND2,MT-ND1,NDUFS8,NDUFA2,NDUFA3,MT-ND6
GO:0015980	GO:BP	energy derivation by oxidation of organic compounds	150	1.01876e-14	13.9919	335	4930	21031	CHCHD5,SNCA,GFPT2,COA6,PPIF,CCNB1,PHKA1,NDUFA8,NDUFAF1,NDUFB10,DLD,DLAT,GHITM,NDUFC1,CYCS,PFKM,NDUFS6,CHCHD4,PYGL,ATP5ME,NDUFB2,GBE1,STOML2,ATP5F1D,BNIP3,MYBBP1A,MDH2,NDUFB1,ATP5PF,CS,NDUFV3,NDUFAB1,DLST,SDHB,COX7B,FH,SOD2,NDUFS5,IRS2,PNPT1,NDUFA1,COX5B,PARK7,UQCRQ,ATP5F1B,NDUFS7,IDE,PDHB,PANK2,PDHA1,NDUFB11,IDH3A,CISD1,OXA1L,CDK1,MRPS36,COX5A,ISCU,IDH3B,MTFR2,NDUFS3,SUCLG1,NDUFB7,ATP5F1E,NDUFA6,…
GO:0015986	GO:BP	proton motive force-driven ATP synthesis	48	8.47645e-10	9.07179	77	4930	21031	ATP5MK,NDUFA8,ATP5MJ,NDUFB10,NDUFC1,ATP5MC2,ATP5MC3,NDUFS6,ATP5ME,NDUFB2,STOML2,ATP5F1D,NDUFB1,ATP5PF,NDUFV3,NDUFAB1,SDHB,NDUFS5,NDUFA1,ATP5F1B,NDUFS7,NDUFB11,NDUFS3,NDUFB7,ATP5F1E,NDUFA6,NDUFS1,NDUFB9,MT-ND4L,NDUFB6,NDUFA10,NDUFA5,ATP5PB,NDUFS4,NDUFB4,NDUFS2,ANTKMT,NDUFA12,DNAJC30,MT-ND2,MT-ATP8,MT-ND1,NDUFS8,NDUFA2,ATP5F1C,MT-ND3,NDUFA3,MT-ND6
GO:0019637	GO:BP	organophosphate metabolic process	375	2.81714e-18	17.5502	1034	4930	21031	MPP1,RFK,PAPSS2,GPAT3,FABP5,HACD1,PDE4D,SNCA,PDE1A,GFPT2,EFR3B,ADAL,AADAT,PDE10A,TMEM38B,PGP,SCARB1,PFAS,DGKD,PGAM1,G6PD,RRM2,ATP5MK,NT5M,PANK1,NDUFA8,NQO1,SLC2A6,ITPA,FLAD1,ATP5MJ,NDUFB10,SOCS2,DUT,DLD,SLC44A1,DLAT,NAXE,PPT1,CTPS1,NDUFC1,DTYMK,NT5C,ATP5MC2,ELOVL2,UPP1,PIP4P2,GDA,ATP5MC3,PFKM,NDUFS6,NME4,PYGL,PTDSS1,ATP5ME,PAICS,NDUFB2,DCXR,AK1,STOML2,ATP5F1D,PRXL2C,DOLPP1,DBI,HSPA8,MDH2,SORD,RAN…
GO:0019646	GO:BP	aerobic electron transport chain	57	7.84793e-12	11.1052	92	4930	21031	SNCA,NDUFA8,NDUFAF1,NDUFB10,DLD,NDUFC1,CYCS,NDUFS6,NDUFB2,NDUFB1,NDUFV3,NDUFAB1,SDHB,COX7B,NDUFS5,NDUFA1,COX5B,PARK7,UQCRQ,NDUFS7,COX5A,ISCU,NDUFS3,NDUFB7,NDUFA6,NDUFS1,CYC1,COX6C,UQCRB,COX6B1,NDUFB9,NDUFA4,MT-ND4L,NDUFB6,NDUFA10,NDUFA5,DNAJC15,NDUFS4,UQCRFS1,NDUFB4,NDUFS2,UQCRC1,COX4I1,COX7A2L,MT-ND2,MT-ND1,UQCR10,NDUFS8,COX7A2,NDUFA2,MT-ND3,MT-CO2,MT-CO3,NDUFA3,MT-CO1,MT-ND6,AFG1L
GO:0019693	GO:BP	ribose phosphate metabolic process	198	1.47897e-14	13.83	485	4930	21031	MPP1,RFK,PAPSS2,HACD1,PDE4D,SNCA,PDE1A,AADAT,PDE10A,PFAS,PGAM1,G6PD,ATP5MK,PANK1,NDUFA8,SLC2A6,ITPA,ATP5MJ,NDUFB10,DLD,DLAT,PPT1,CTPS1,NDUFC1,NT5C,ATP5MC2,ELOVL2,UPP1,GDA,ATP5MC3,PFKM,NDUFS6,NME4,PYGL,ATP5ME,PAICS,NDUFB2,AK1,STOML2,ATP5F1D,PRXL2C,HSPA8,RAN,UCK2,NDUFB1,HINT1,RNASEH2B,ATP5PF,NDUFV3,NDUFAB1,DLST,SDHB,NDUFS5,NDUFA1,ENO1,PPAT,PRPS1,ATP5F1B,NDUFS7,UCK1,GART,PARP1,ACOT9,COX11,PDHB,PANK2…
GO:0022900	GO:BP	electron transport chain	93	3.64303e-14	13.4385	175	4930	21031	NQO2,SNCA,COA6,CIAPIN1,GLRX2,CCNB1,ASPH,NDUFA8,NDUFAF1,AKR1B1,NDUFB10,DLD,GHITM,NDUFC1,CYCS,NDUFS6,NDUFB2,MYBBP1A,DEGS1,NDUFB1,NDUFV3,NDUFAB1,SDHB,COX7B,SOD2,NDUFS5,NDUFA1,COX5B,PARK7,UQCRQ,NDUFS7,COX11,CDK1,COX5A,SRD5A1,FDX1,ISCU,IDH3B,NDUFS3,NDUFB7,NDUFA6,NDUFS1,CYC1,COX6C,UQCRB,POR,COX6B1,NDUFB9,NDUFA4,MT-ND4L,NDUFB6,NDUFA10,NDUFA5,SLC25A13,QDPR,DNAJC15,NDUFS4,UQCRFS1,NDUFB4,NDUFS2,UQCRC1,NDUF…
GO:0022904	GO:BP	respiratory electron transport chain	69	8.0829e-12	11.0924	122	4930	21031	SNCA,COA6,CCNB1,NDUFA8,NDUFAF1,NDUFB10,DLD,GHITM,NDUFC1,CYCS,NDUFS6,NDUFB2,MYBBP1A,NDUFB1,NDUFV3,NDUFAB1,SDHB,COX7B,SOD2,NDUFS5,NDUFA1,COX5B,PARK7,UQCRQ,NDUFS7,CDK1,COX5A,ISCU,NDUFS3,NDUFB7,NDUFA6,NDUFS1,CYC1,COX6C,UQCRB,COX6B1,NDUFB9,NDUFA4,MT-ND4L,NDUFB6,NDUFA10,NDUFA5,SLC25A13,DNAJC15,NDUFS4,UQCRFS1,NDUFB4,NDUFS2,UQCRC1,NDUFA12,COX4I1,COX7A2L,MT-ND2,MT-ND1,UQCR10,NDUFS8,COX7A2,NDUFA2,POLG2,ETF…
GO:0032981	GO:BP	mitochondrial respiratory chain complex I assembly	45	2.26076e-12	11.6457	63	4930	21031	NDUFA8,NDUFAF1,NDUFAF8,NDUFAF4,NDUFB10,NDUFAF5,NDUFC1,NDUFB2,TMEM126A,DMAC1,NDUFB1,NDUFAB1,TMEM126B,NDUFS5,NDUFA1,NDUFAF7,BCS1L,NDUFS7,NDUFAF2,ECSIT,NDUFB11,OXA1L,NDUFS3,NDUFB7,NDUFA6,NDUFS1,FOXRED1,LYRM2,NDUFB9,NDUFB6,NDUFA10,NDUFAF6,NDUFA5,AIFM1,TIMM21,NDUFS4,NDUFB4,NDUFS2,NDUFA12,MT-ND2,MT-ND1,NDUFS8,NDUFA2,NDUFA3,MT-ND6
GO:0033108	GO:BP	mitochondrial respiratory chain complex assembly	62	6.73144e-12	11.1719	104	4930	21031	NDUFA8,NDUFAF1,UQCC5,NDUFAF8,NDUFAF4,NDUFB10,NDUFAF5,NDUFC1,SDHAF3,CHCHD4,NDUFB2,TMEM126A,DMAC1,NDUFB1,NDUFAB1,TMEM126B,NDUFS5,NDUFA1,NDUFAF7,BCS1L,NDUFS7,SCO1,NDUFAF2,ECSIT,STMP1,NDUFB11,OXA1L,NDUFS3,UQCC4,NDUFB7,NDUFA6,NDUFS1,FOXRED1,COA4,LYRM2,NDUFB9,NDUFB6,NDUFA10,NDUFAF6,NDUFA5,AIFM1,COX17,TIMM21,NDUFS4,UQCRFS1,NDUFB4,UQCC2,NDUFS2,COA5,TFAM,NDUFA12,MT-ND2,MT-ND1,TMEM223,NDUFS8,NDUFA2,SMIM20,…
GO:0042773	GO:BP	ATP synthesis coupled electron transport	62	4.61496e-13	12.3358	100	4930	21031	SNCA,COA6,CCNB1,NDUFA8,NDUFAF1,NDUFB10,DLD,GHITM,NDUFC1,CYCS,NDUFS6,NDUFB2,NDUFB1,NDUFV3,NDUFAB1,SDHB,COX7B,NDUFS5,NDUFA1,COX5B,PARK7,UQCRQ,NDUFS7,CDK1,COX5A,ISCU,NDUFS3,NDUFB7,NDUFA6,NDUFS1,CYC1,COX6C,UQCRB,COX6B1,NDUFB9,NDUFA4,MT-ND4L,NDUFB6,NDUFA10,NDUFA5,DNAJC15,NDUFS4,UQCRFS1,NDUFB4,NDUFS2,UQCRC1,NDUFA12,COX4I1,COX7A2L,MT-ND2,MT-ND1,UQCR10,NDUFS8,COX7A2,NDUFA2,MT-ND3,MT-CO2,MT-CO3,NDUFA3,MT-…
GO:0042775	GO:BP	mitochondrial ATP synthesis coupled electron transport	62	4.61496e-13	12.3358	100	4930	21031	SNCA,COA6,CCNB1,NDUFA8,NDUFAF1,NDUFB10,DLD,GHITM,NDUFC1,CYCS,NDUFS6,NDUFB2,NDUFB1,NDUFV3,NDUFAB1,SDHB,COX7B,NDUFS5,NDUFA1,COX5B,PARK7,UQCRQ,NDUFS7,CDK1,COX5A,ISCU,NDUFS3,NDUFB7,NDUFA6,NDUFS1,CYC1,COX6C,UQCRB,COX6B1,NDUFB9,NDUFA4,MT-ND4L,NDUFB6,NDUFA10,NDUFA5,DNAJC15,NDUFS4,UQCRFS1,NDUFB4,NDUFS2,UQCRC1,NDUFA12,COX4I1,COX7A2L,MT-ND2,MT-ND1,UQCR10,NDUFS8,COX7A2,NDUFA2,MT-ND3,MT-CO2,MT-CO3,NDUFA3,MT-…
GO:0042776	GO:BP	proton motive force-driven mitochondrial ATP synthesis	44	2.44371e-10	9.61195	66	4930	21031	NDUFA8,NDUFB10,NDUFC1,NDUFS6,ATP5ME,NDUFB2,STOML2,ATP5F1D,NDUFB1,ATP5PF,NDUFV3,NDUFAB1,SDHB,NDUFS5,NDUFA1,ATP5F1B,NDUFS7,NDUFB11,NDUFS3,NDUFB7,ATP5F1E,NDUFA6,NDUFS1,NDUFB9,MT-ND4L,NDUFB6,NDUFA10,NDUFA5,ATP5PB,NDUFS4,NDUFB4,NDUFS2,ANTKMT,NDUFA12,DNAJC30,MT-ND2,MT-ATP8,MT-ND1,NDUFS8,NDUFA2,ATP5F1C,MT-ND3,NDUFA3,MT-ND6
GO:0044281	GO:BP	small molecule metabolic process	615	4.49277e-23	22.3475	1813	4930	21031	SLC2A3,BCAT1,NQO2,MPP1,AKR1B10,RFK,PAPSS2,HAGHL,FABP5,HACD1,PDE4D,SNCA,PDE1A,GFPT2,SCD,ADAL,AKR1C2,AKR1C1,ODC1,AADAT,PDE10A,UGDH,SLC5A6,PGP,PTGES,NANP,OSBPL6,SCARB1,ADI1,PFAS,ASS1,SLC25A11,GSTO1,MPDU1,PGAM1,G6PD,PSAT1,RRM2,ATP5MK,NT5M,PANK1,SLC27A5,NDUFA8,ALDH1B1,NQO1,SLC2A6,ITPA,AKR1B1,FLAD1,CAV1,ATP5MJ,NDUFB10,ECHS1,DUT,DLD,DLAT,NAXE,CD320,PPT1,CTPS1,NDUFC1,DTYMK,SDHAF3,NT5C,ATP5MC2,ELOVL2,UPP1…
GO:0045333	GO:BP	cellular respiration	123	8.04125e-17	16.0947	244	4930	21031	CHCHD5,SNCA,COA6,PPIF,CCNB1,NDUFA8,NDUFAF1,NDUFB10,DLD,DLAT,GHITM,NDUFC1,CYCS,NDUFS6,CHCHD4,ATP5ME,NDUFB2,STOML2,ATP5F1D,BNIP3,MYBBP1A,MDH2,NDUFB1,ATP5PF,CS,NDUFV3,NDUFAB1,DLST,SDHB,COX7B,FH,SOD2,NDUFS5,PNPT1,NDUFA1,COX5B,PARK7,UQCRQ,ATP5F1B,NDUFS7,IDE,PDHB,PANK2,PDHA1,NDUFB11,IDH3A,CISD1,OXA1L,CDK1,MRPS36,COX5A,ISCU,IDH3B,MTFR2,NDUFS3,SUCLG1,NDUFB7,ATP5F1E,NDUFA6,NDUFS1,CYC1,COX6C,UQCRB,COX6B1,I…
GO:0046034	GO:BP	ATP metabolic process	98	2.3502e-08	7.62889	223	4930	21031	PGAM1,ATP5MK,NDUFA8,SLC2A6,ATP5MJ,NDUFB10,NDUFC1,ATP5MC2,ATP5MC3,PFKM,NDUFS6,ATP5ME,NDUFB2,AK1,STOML2,ATP5F1D,PRXL2C,HSPA8,NDUFB1,ATP5PF,NDUFV3,NDUFAB1,SDHB,NDUFS5,NDUFA1,ENO1,ATP5F1B,NDUFS7,PARP1,COX11,BAD,NDUFB11,GAPDH,NUDT5,TPI1,NDUFS3,NDUFB7,ATP5F1E,FIS1,NDUFA6,NDUFS1,HDAC4,NDUFB9,MT-ND4L,NDUFB6,LDHA,NDUFA10,NDUFA5,ATP5PB,SLC25A13,NDUFS4,NDUFB4,PRKAG2,GALK1,NDUFS2,OLA1,ANTKMT,CTNS,NDUFA12,ATP…
GO:0046390	GO:BP	ribose phosphate biosynthetic process	115	8.35447e-14	13.0781	238	4930	21031	RFK,PAPSS2,HACD1,SNCA,PFAS,G6PD,ATP5MK,PANK1,NDUFA8,ATP5MJ,NDUFB10,DLD,DLAT,PPT1,CTPS1,NDUFC1,ATP5MC2,ELOVL2,UPP1,ATP5MC3,NDUFS6,NME4,PYGL,ATP5ME,PAICS,NDUFB2,AK1,STOML2,ATP5F1D,UCK2,NDUFB1,ATP5PF,NDUFV3,NDUFAB1,SDHB,NDUFS5,NDUFA1,ENO1,PPAT,PRPS1,ATP5F1B,NDUFS7,UCK1,GART,PARP1,COX11,PDHB,PANK2,PDHA1,NDUFB11,ACAT1,CAD,DCK,NDUFS3,NDUFB7,ATP5F1E,NDUFA6,MTHFD1,NDUFS1,ACOT7,PRPSAP1,ATIC,DHODH,NDUFB9,H…
GO:0055086	GO:BP	nucleobase-containing small molecule metabolic process	269	1.46015e-18	17.8356	677	4930	21031	MPP1,RFK,PAPSS2,HACD1,PDE4D,SNCA,PDE1A,GFPT2,ADAL,AADAT,PDE10A,UGDH,PFAS,PGAM1,G6PD,RRM2,ATP5MK,NT5M,PANK1,NDUFA8,NQO1,SLC2A6,ITPA,FLAD1,ATP5MJ,NDUFB10,DUT,DLD,DLAT,NAXE,PPT1,CTPS1,NDUFC1,DTYMK,NT5C,ATP5MC2,ELOVL2,UPP1,GDA,ATP5MC3,PFKM,NDUFS6,NME4,ATP5ME,PAICS,NDUFB2,DCXR,AK1,STOML2,ATP5F1D,PRXL2C,HSPA8,MDH2,GNPNAT1,RAN,AFMID,AK6,UCK2,NDUFB1,HINT1,KYNU,RNASEH2B,ATP5PF,NTHL1,NDUFV3,NDUFAB1,DLST,SD…
GO:0072521	GO:BP	purine-containing compound metabolic process	211	1.49277e-10	9.82601	567	4930	21031	MPP1,PAPSS2,HACD1,PDE4D,SNCA,PDE1A,ADAL,AADAT,PDE10A,PFAS,PGAM1,G6PD,ATP5MK,PANK1,NDUFA8,NQO1,SLC2A6,ITPA,ATP5MJ,NDUFB10,DLD,DLAT,PPT1,NDUFC1,NT5C,ATP5MC2,ELOVL2,GDA,ATP5MC3,PFKM,NDUFS6,NME4,ATP5ME,PAICS,NDUFB2,DCXR,AK1,STOML2,ATP5F1D,PRXL2C,HSPA8,MDH2,RAN,AFMID,NDUFB1,HINT1,KYNU,ATP5PF,NDUFV3,NDUFAB1,DLST,SDHB,NDUFS5,NDUFA1,ENO1,NUDT1,PPAT,PRPS1,ATP5F1B,NDUFS7,GART,PARP1,ACOT9,COX11,PDHB,PANK2,P…
GO:0072522	GO:BP	purine-containing compound biosynthetic process	109	3.09049e-07	6.50997	266	4930	21031	PAPSS2,HACD1,SNCA,ADAL,PFAS,ATP5MK,PANK1,NDUFA8,ATP5MJ,NDUFB10,DLD,DLAT,PPT1,NDUFC1,ATP5MC2,ELOVL2,ATP5MC3,NDUFS6,NME4,ATP5ME,PAICS,NDUFB2,AK1,STOML2,ATP5F1D,AFMID,NDUFB1,KYNU,ATP5PF,NDUFV3,NDUFAB1,SDHB,NDUFS5,NDUFA1,ENO1,PPAT,PRPS1,ATP5F1B,NDUFS7,GART,PARP1,COX11,PDHB,PANK2,PDHA1,PARP16,NDUFB11,ACAT1,DCK,NDUFS3,NDUFB7,ATP5F1E,NDUFA6,MTHFD1,NDUFS1,ACOT7,PRPSAP1,ATIC,NDUFB9,HPRT1,MT-ND4L,NDUFB6,PR…
GO:0090407	GO:BP	organophosphate biosynthetic process	238	4.76896e-16	15.3216	600	4930	21031	RFK,PAPSS2,GPAT3,FABP5,HACD1,SNCA,EFR3B,TMEM38B,PFAS,DGKD,G6PD,RRM2,ATP5MK,PANK1,NDUFA8,FLAD1,ATP5MJ,NDUFB10,SOCS2,DUT,DLD,SLC44A1,DLAT,PPT1,CTPS1,NDUFC1,DTYMK,ATP5MC2,ELOVL2,UPP1,ATP5MC3,NDUFS6,NME4,PYGL,PTDSS1,ATP5ME,PAICS,NDUFB2,DCXR,AK1,STOML2,ATP5F1D,DOLPP1,SORD,DGKG,AFMID,AK6,UCK2,NDUFB1,KYNU,ATP5PF,PGAP1,NDUFV3,DPM3,NDUFAB1,SDHB,NDUFS5,NDUFA1,ENO1,PPAT,IMPA1,TK1,PRPS1,ATP5F1B,NDUFS7,UCK1,G…
GO:1901135	GO:BP	carbohydrate derivative metabolic process	408	3.92343e-23	22.4063	1091	4930	21031	ST8SIA4,GALNT13,CTSL,TUSC3,MPP1,AKR1B10,RFK,PAPSS2,GPAT3,HACD1,PDE4D,SCCPDH,SNCA,PDE1A,GFPT2,ADAL,AKR1C2,AKR1C1,AADAT,PDE10A,UGDH,B4GALNT1,NANP,PFAS,MPDU1,PGAM1,G6PD,RRM2,ATP5MK,NT5M,PANK1,GXYLT2,NDUFA8,CREM,SLC2A6,ITPA,AKR1B1,ATP5MJ,NDUFB10,DUT,DLD,DLAT,PPT1,CTPS1,NDUFC1,DTYMK,NT5C,GPC1,ATP5MC2,ELOVL2,UPP1,GDA,ATP5MC3,PFKM,NDUFS6,NME4,CHST11,PYGL,ATP5ME,PAICS,NDUFB2,DCXR,AK1,GLTP,STOML2,ATP5F1D,…
GO:1901137	GO:BP	carbohydrate derivative biosynthetic process	269	2.43335e-20	19.6138	661	4930	21031	ST8SIA4,GALNT13,TUSC3,RFK,PAPSS2,HACD1,SCCPDH,SNCA,GFPT2,ADAL,UGDH,B4GALNT1,NANP,PFAS,MPDU1,G6PD,RRM2,ATP5MK,PANK1,GXYLT2,NDUFA8,ATP5MJ,NDUFB10,DUT,DLD,DLAT,PPT1,CTPS1,NDUFC1,DTYMK,ATP5MC2,ELOVL2,UPP1,ATP5MC3,NDUFS6,NME4,CHST11,PYGL,ATP5ME,PAICS,NDUFB2,DCXR,AK1,STOML2,ATP5F1D,DOLPP1,GNPNAT1,SORD,OST4,UCK2,NDUFB1,ATP5PF,PGAP1,NDUFV3,DPM3,NDUFAB1,SDHB,TMTC4,NDUFS5,NDUFA1,ENO1,PPAT,TK1,PRPS1,ATP5F1B…
GO:1901293	GO:BP	nucleoside phosphate biosynthetic process	132	2.12878e-12	11.6719	297	4930	21031	RFK,PAPSS2,HACD1,SNCA,PFAS,RRM2,ATP5MK,PANK1,NDUFA8,FLAD1,ATP5MJ,NDUFB10,DUT,DLD,DLAT,PPT1,CTPS1,NDUFC1,DTYMK,ATP5MC2,ELOVL2,UPP1,ATP5MC3,NDUFS6,NME4,ATP5ME,PAICS,NDUFB2,AK1,STOML2,ATP5F1D,AFMID,AK6,UCK2,NDUFB1,KYNU,ATP5PF,NDUFV3,NDUFAB1,SDHB,NDUFS5,NDUFA1,ENO1,PPAT,TK1,PRPS1,ATP5F1B,NDUFS7,UCK1,GART,PARP1,COX11,PDHB,PANK2,PDHA1,PARP16,NDUFB11,ACAT1,CAD,DCK,NDUFS3,NDUFB7,ATP5F1E,NDUFA6,MTHFD1,NDU…
GO:0000723	GO:BP	telomere maintenance	72	3.57511e-06	5.44671	160	4930	21031	EXO1,NOP10,RAD51C,PCNA,AURKB,RAD51,SLF1,UCHL5,CCT5,CCT4,NSMCE4A,DKC1,APEX1,RPA2,SHLD2,CCT3,SLF2,CCT7,MCRS1,NHP2,GAR1,HNRNPU,CCT2,PARP1,CCT8,HNRNPA2B1,HNRNPC,WRAP53,INO80,HSP90AA1,RPA1,GNL3L,XRCC5,GNL3,PTGES3,NEK2,SMC6,TINF2,NBN,BRCA2,NABP2,SRC,NAF1,CTC1,TCP1,PRKDC,MAD2L2,SHLD1,RUVBL2,DNA2,TNKS2,YY1,RPA3,HSP90AB1,MYC,ATM,BLM,SMG1,ATRX,SP100,CCT6A,INO80D,ZNF827,DHX36,MAPK3,ATR,TNKS,MAP3K4,PML,XRN1,…
GO:0006278	GO:BP	RNA-templated DNA biosynthetic process	38	0.000254291	3.59467	73	4930	21031	NOP10,AURKB,CCT5,CCT4,DKC1,CCT3,CCT7,NHP2,GAR1,HNRNPU,CCT2,CCT8,HNRNPC,WRAP53,HSP90AA1,RPA1,GNL3L,XRCC5,PTGES3,NEK2,TINF2,SRC,NAF1,CTC1,TCP1,POLQ,TNKS2,HSP90AB1,ATM,CCT6A,MAPK3,ATR,TNKS,MAP3K4,PML,XRN1,TNKS1BP1,PKIB
GO:0007004	GO:BP	telomere maintenance via telomerase	37	0.000359135	3.44474	71	4930	21031	NOP10,AURKB,CCT5,CCT4,DKC1,CCT3,CCT7,NHP2,GAR1,HNRNPU,CCT2,CCT8,HNRNPC,WRAP53,HSP90AA1,RPA1,GNL3L,XRCC5,PTGES3,NEK2,TINF2,SRC,NAF1,CTC1,TCP1,TNKS2,HSP90AB1,ATM,CCT6A,MAPK3,ATR,TNKS,MAP3K4,PML,XRN1,TNKS1BP1,PKIB
GO:0010833	GO:BP	telomere maintenance via telomere lengthening	42	0.000246367	3.60842	84	4930	21031	NOP10,AURKB,RAD51,CCT5,CCT4,DKC1,CCT3,CCT7,MCRS1,NHP2,GAR1,HNRNPU,CCT2,PARP1,CCT8,HNRNPA2B1,HNRNPC,WRAP53,HSP90AA1,RPA1,GNL3L,XRCC5,PTGES3,NEK2,TINF2,SRC,NAF1,CTC1,TCP1,TNKS2,HSP90AB1,ATM,CCT6A,DHX36,MAPK3,ATR,TNKS,MAP3K4,PML,XRN1,TNKS1BP1,PKIB
GO:0032200	GO:BP	telomere organization	75	0.00167679	2.77552	191	4930	21031	EXO1,NOP10,RAD51C,PCNA,AURKB,RAD51,SLF1,UCHL5,CCT5,CCT4,NSMCE4A,DKC1,APEX1,RPA2,SHLD2,CCT3,SLF2,CCT7,MCRS1,NHP2,GAR1,HNRNPU,H4C3,CCT2,PARP1,CCT8,HNRNPA2B1,HNRNPC,WRAP53,H3-3B,INO80,HSP90AA1,RPA1,GNL3L,XRCC5,GNL3,PTGES3,NEK2,SMC6,TINF2,NBN,BRCA2,NABP2,SRC,NAF1,CTC1,TCP1,PRKDC,MAD2L2,SHLD1,RUVBL2,EZH2,DNA2,TNKS2,YY1,RPA3,HSP90AB1,MYC,ATM,BLM,SMG1,ATRX,SP100,CCT6A,INO80D,ZNF827,DHX36,MAPK3,ATR,TNKS,…
GO:0032204	GO:BP	regulation of telomere maintenance	47	0.00284908	2.5453	105	4930	21031	AURKB,SLF1,UCHL5,CCT5,CCT4,NSMCE4A,DKC1,CCT3,SLF2,CCT7,MCRS1,HNRNPU,CCT2,PARP1,CCT8,HNRNPA2B1,HNRNPC,INO80,GNL3L,XRCC5,GNL3,NEK2,SMC6,TINF2,NBN,NABP2,SRC,NAF1,CTC1,TCP1,RUVBL2,TNKS2,YY1,MYC,ATM,SMG1,ATRX,CCT6A,INO80D,DHX36,MAPK3,ATR,TNKS,MAP3K4,PML,XRN1,PKIB
GO:0032206	GO:BP	positive regulation of telomere maintenance	34	0.00911857	2.04007	70	4930	21031	AURKB,UCHL5,CCT5,CCT4,DKC1,CCT3,CCT7,MCRS1,CCT2,CCT8,HNRNPA2B1,INO80,XRCC5,GNL3,NEK2,TINF2,NBN,NABP2,NAF1,TCP1,RUVBL2,TNKS2,YY1,ATM,ATRX,CCT6A,INO80D,DHX36,MAPK3,ATR,TNKS,MAP3K4,PML,PKIB
GO:0032210	GO:BP	regulation of telomere maintenance via telomerase	28	0.0130594	1.88408	54	4930	21031	AURKB,CCT5,CCT4,DKC1,CCT3,CCT7,HNRNPU,CCT2,CCT8,HNRNPC,GNL3L,XRCC5,NEK2,TINF2,SRC,NAF1,CTC1,TCP1,TNKS2,ATM,CCT6A,MAPK3,ATR,TNKS,MAP3K4,PML,XRN1,PKIB
GO:0032212	GO:BP	positive regulation of telomere maintenance via telomerase	20	0.0242234	1.61576	34	4930	21031	AURKB,CCT5,CCT4,DKC1,CCT3,CCT7,CCT2,CCT8,XRCC5,NEK2,NAF1,TCP1,TNKS2,ATM,CCT6A,MAPK3,ATR,TNKS,MAP3K4,PKIB
GO:0034502	GO:BP	protein localization to chromosome	57	2.32906e-05	4.63282	121	4930	21031	CHAMP1,KNL1,AURKB,BUB3,SLF1,CCT5,CCT4,DKC1,BUB1B,RPA2,SPDL1,CCT3,SLF2,CCT7,H4C3,ZWILCH,CCT2,PARP1,CCT8,PLK1,CDK1,CDK9,WRAP53,RPA1,VRK1,PPHLN1,GNL3L,XRCC5,GNL3,CENPA,TINF2,BRCA2,NABP2,TCP1,ESCO2,CTCF,TTK,RUVBL2,VCP,EZH2,KNTC1,RNF4,IK,TRAPPC12,TNKS2,RAD21,MMS22L,MSH2,NIPBL,ATRX,CCT6A,MACROH2A1,ZNF827,ZMYND8,ATR,TNKS,PML
GO:0070198	GO:BP	protein localization to chromosome, telomeric region	23	2.13295e-05	4.67102	32	4930	21031	CCT5,CCT4,DKC1,CCT3,CCT7,CCT2,CCT8,WRAP53,GNL3L,XRCC5,GNL3,TINF2,BRCA2,NABP2,TCP1,TNKS2,ATRX,CCT6A,MACROH2A1,ZNF827,ATR,TNKS,PML
GO:0070200	GO:BP	establishment of protein localization to telomere	13	0.0383775	1.41592	18	4930	21031	CCT5,CCT4,DKC1,CCT3,CCT7,CCT2,CCT8,WRAP53,BRCA2,NABP2,TCP1,CCT6A,ZNF827
GO:0070202	GO:BP	regulation of establishment of protein localization to chromosome	10	0.0484825	1.31441	12	4930	21031	CCT5,CCT4,DKC1,CCT3,CCT7,CCT2,CCT8,WRAP53,TCP1,CCT6A
GO:0070203	GO:BP	regulation of establishment of protein localization to telomere	10	0.0102583	1.98892	11	4930	21031	CCT5,CCT4,DKC1,CCT3,CCT7,CCT2,CCT8,WRAP53,TCP1,CCT6A
GO:0071897	GO:BP	DNA biosynthetic process	80	3.51918e-05	4.45356	192	4930	21031	NOP10,RFC2,TFDP1,POLE3,POLE4,PCNA,LIG4,AURKB,CCNA2,CCT5,CENPF,CCT4,DTL,RFC3,DKC1,RCHY1,FGF2,POLE2,POLDIP2,CCT3,CCT7,MCRS1,NHP2,GAR1,HNRNPU,ING5,TK1,CCT2,CCT8,RFC5,HNRNPA2B1,HNRNPC,WRAP53,POLD2,HSP90AA1,CHEK1,RPA1,LIN9,GNL3L,XRCC5,LIG3,RRM1,PTGES3,NEK2,TINF2,SRC,NAF1,CTC1,POLA1,TCP1,MAD2L2,SPRTN,POLQ,LIG1,VCP,RRM2B,RFC4,POLE,TNKS2,POLG2,HSP90AB1,MYC,ATM,CCT6A,CHRAC1,MAPK3,ATR,TNKS,MAP3K4,PML,SYCP1…
GO:0090670	GO:BP	RNA localization to Cajal body	15	0.00119862	2.92132	19	4930	21031	NOP10,CCT5,CCT4,DKC1,CCT3,CCT7,NHP2,CCT2,CCT8,WRAP53,NAF1,TCP1,RUVBL2,SHQ1,CCT6A
GO:0090671	GO:BP	telomerase RNA localization to Cajal body	15	0.00119862	2.92132	19	4930	21031	NOP10,CCT5,CCT4,DKC1,CCT3,CCT7,NHP2,CCT2,CCT8,WRAP53,NAF1,TCP1,RUVBL2,SHQ1,CCT6A
GO:0090672	GO:BP	telomerase RNA localization	15	0.00119862	2.92132	19	4930	21031	NOP10,CCT5,CCT4,DKC1,CCT3,CCT7,NHP2,CCT2,CCT8,WRAP53,NAF1,TCP1,RUVBL2,SHQ1,CCT6A
GO:0090685	GO:BP	RNA localization to nucleus	15	0.00119862	2.92132	19	4930	21031	NOP10,CCT5,CCT4,DKC1,CCT3,CCT7,NHP2,CCT2,CCT8,WRAP53,NAF1,TCP1,RUVBL2,SHQ1,CCT6A
GO:1903405	GO:BP	protein localization to nuclear body	11	0.00261345	2.58279	12	4930	21031	CCT5,CCT4,DKC1,CCT3,CCT7,CCT2,CCT8,WRAP53,TCP1,LARP7,CCT6A
GO:1904356	GO:BP	regulation of telomere maintenance via telomere lengthening	32	0.00511404	2.29124	63	4930	21031	AURKB,CCT5,CCT4,DKC1,CCT3,CCT7,MCRS1,HNRNPU,CCT2,PARP1,CCT8,HNRNPA2B1,HNRNPC,GNL3L,XRCC5,NEK2,TINF2,SRC,NAF1,CTC1,TCP1,TNKS2,ATM,CCT6A,DHX36,MAPK3,ATR,TNKS,MAP3K4,PML,XRN1,PKIB
GO:1904358	GO:BP	positive regulation of telomere maintenance via telomere lengthening	22	0.00679376	2.16789	37	4930	21031	AURKB,CCT5,CCT4,DKC1,CCT3,CCT7,CCT2,CCT8,HNRNPA2B1,XRCC5,NEK2,NAF1,TCP1,TNKS2,ATM,CCT6A,DHX36,MAPK3,ATR,TNKS,MAP3K4,PKIB
GO:1904814	GO:BP	regulation of protein localization to chromosome, telomeric region	14	4.16437e-05	4.38045	15	4930	21031	CCT5,CCT4,DKC1,CCT3,CCT7,CCT2,CCT8,WRAP53,GNL3L,GNL3,TCP1,CCT6A,MACROH2A1,PML
GO:1904816	GO:BP	positive regulation of protein localization to chromosome, telomeric region	13	1.51815e-05	4.81868	13	4930	21031	CCT5,CCT4,DKC1,CCT3,CCT7,CCT2,CCT8,WRAP53,GNL3L,GNL3,TCP1,CCT6A,PML
GO:1904851	GO:BP	positive regulation of establishment of protein localization to telomere	10	0.00118463	2.92642	10	4930	21031	CCT5,CCT4,DKC1,CCT3,CCT7,CCT2,CCT8,WRAP53,TCP1,CCT6A
GO:1904867	GO:BP	protein localization to Cajal body	11	0.00261345	2.58279	12	4930	21031	CCT5,CCT4,DKC1,CCT3,CCT7,CCT2,CCT8,WRAP53,TCP1,LARP7,CCT6A
GO:1904869	GO:BP	regulation of protein localization to Cajal body	10	0.0102583	1.98892	11	4930	21031	CCT5,CCT4,DKC1,CCT3,CCT7,CCT2,CCT8,TCP1,LARP7,CCT6A
GO:1904871	GO:BP	positive regulation of protein localization to Cajal body	10	0.0102583	1.98892	11	4930	21031	CCT5,CCT4,DKC1,CCT3,CCT7,CCT2,CCT8,TCP1,LARP7,CCT6A
GO:1904872	GO:BP	regulation of telomerase RNA localization to Cajal body	14	0.00406605	2.39083	18	4930	21031	NOP10,CCT5,CCT4,DKC1,CCT3,CCT7,NHP2,CCT2,CCT8,NAF1,TCP1,RUVBL2,SHQ1,CCT6A
GO:1904874	GO:BP	positive regulation of telomerase RNA localization to Cajal body	14	4.16437e-05	4.38045	15	4930	21031	NOP10,CCT5,CCT4,DKC1,CCT3,CCT7,NHP2,CCT2,CCT8,NAF1,TCP1,RUVBL2,SHQ1,CCT6A
GO:1990173	GO:BP	protein localization to nucleoplasm	13	0.000166371	3.77892	14	4930	21031	CCT5,CCT4,DKC1,CCT3,CCT7,CCT2,CCT8,WRAP53,TBRG1,TCP1,LARP7,CCT6A,NOP53
GO:2000278	GO:BP	regulation of DNA biosynthetic process	52	0.00103843	2.98362	117	4930	21031	RFC2,TFDP1,PCNA,AURKB,CCNA2,CCT5,CCT4,RFC3,DKC1,FGF2,CCT3,CCT7,MCRS1,HNRNPU,ING5,CCT2,CCT8,RFC5,HNRNPA2B1,HNRNPC,WRAP53,HSP90AA1,CHEK1,GNL3L,XRCC5,PTGES3,NEK2,TINF2,SRC,NAF1,CTC1,TCP1,RFC4,TNKS2,POLG2,HSP90AB1,MYC,ATM,CCT6A,MAPK3,ATR,TNKS,MAP3K4,PML,XRN1,RGCC,PARM1,VEGFA,PKIB,FGFR4,SMOC2,GRHL2
GO:2000573	GO:BP	positive regulation of DNA biosynthetic process	39	1.41379e-05	4.84961	70	4930	21031	RFC2,PCNA,AURKB,CCNA2,CCT5,CCT4,RFC3,DKC1,FGF2,CCT3,CCT7,CCT2,CCT8,RFC5,WRAP53,HSP90AA1,XRCC5,PTGES3,NEK2,NAF1,TCP1,RFC4,TNKS2,POLG2,HSP90AB1,MYC,ATM,CCT6A,MAPK3,ATR,TNKS,MAP3K4,RGCC,PARM1,VEGFA,PKIB,FGFR4,SMOC2,GRHL2
GO:2001252	GO:BP	positive regulation of chromosome organization	53	2.88262e-05	4.54021	110	4930	21031	LIG4,AURKB,SLF1,UCHL5,CCT5,CCT4,SMC2,NCAPH,DKC1,BUB1,CCT3,SLF2,CCT7,MCRS1,GTF2H2C,NCAPG2,CCT2,CCT8,HNRNPA2B1,CDK1,INO80,PPHLN1,XRCC5,GNL3,NCAPG,NEK2,TINF2,NBN,NABP2,NAF1,TCP1,NCAPD3,DDX11,RUVBL2,TNKS2,RAD21,NCAPD2,MPHOSPH8,YY1,TPR,ATM,ATRX,CCT6A,MACROH2A1,INO80D,DHX36,MAPK3,ATR,TNKS,MAP3K4,PML,ATF7IP2,PKIB
GO:0000226	GO:BP	microtubule cytoskeleton organization	254	2.33387e-15	14.6319	659	4930	21031	DCLK2,MPDZ,KNSTRN,SNCA,DAW1,MAP1B,NTMT1,TUBB2A,BIRC5,TUBB2B,AURKA,HAUS2,TTL,CCNB1,BLOC1S2,BCCIP,AURKB,MZT1,SSNA1,TUBB4B,WDR62,MAP7D3,RACGAP1,NPM1,TUBA4A,TUBG1,MAD2L1,RANBP1,KATNBL1,SMC3,ASPM,AAAS,CENPE,CHORDC1,STARD9,NUF2,KIF4A,RAN,CDC20,ABL1,POLDIP2,HAUS8,DYNC1LI1,DLGAP5,SPDL1,CAMSAP2,TACC2,MAP7,CENPJ,DYNC1H1,HNRNPU,MID1IP1,XRCC2,ZPR1,SMC1A,TUBGCP3,TUBGCP5,CCDC102B,PTPA,BMERB1,SKA3,CENPH,SBDS,KA…
GO:0007010	GO:BP	cytoskeleton organization	519	3.63146e-20	19.4399	1512	4930	21031	EPHA5,ANTXR1,ADD2,DCLK2,ZEB2,ELMO1,MPDZ,RFLNB,CXCL1,KNSTRN,FAM171A1,SNCA,MYPN,DAW1,MAP1B,NTMT1,VIM,TUBB2A,BIRC5,TUBB2B,AURKA,PHPT1,HAUS2,TTL,CCNB1,ARPC5L,PFDN2,FSCN1,PALM,BLOC1S2,BCCIP,AURKB,MZT1,HAX1,SSNA1,PFN1,TUBB4B,WDR62,MAP7D3,RACGAP1,NPM1,TOR1A,TUBA4A,PDCL3,ITGB1BP1,TUBG1,MAD2L1,PRKN,RANBP1,SYDE1,FHOD1,KATNBL1,SMC3,ASPM,AAAS,NES,CENPE,CHORDC1,STARD9,NUF2,KIF4A,RAN,CFL2,MYCBP2,KIRREL1,CDC20,…
GO:0007015	GO:BP	actin filament organization	161	3.98423e-05	4.39966	463	4930	21031	ADD2,ZEB2,ELMO1,RFLNB,FAM171A1,ARPC5L,FSCN1,HAX1,PFN1,ITGB1BP1,PRKN,FHOD1,CFL2,KIRREL1,MKKS,ABL1,DSTN,TGFBR1,SHTN1,TPM3,MTPN,FHOD3,MSRB1,KANK2,MYO5A,DIAPH3,TWF1,RDX,ABITRAM,FERMT2,RHOG,RNH1,CCDC88A,ACTG1,SRC,CAP2,DPYSL3,MAD2L2,ARF1,GMFB,STMN1,LIMCH1,CYFIP1,ROCK2,TMOD3,TTC8,RHOB,NEBL,GRB2,MYO1C,SSH2,NCKAP1,ITGB5,MYO1B,TPM2,DIAPH2,WDR1,PAWR,CAP1,PLS3,DIAPH1,CLASP1,WASHC5,RAC1,CAPZB,FCHSD2,TAGLN2,MY…
GO:0007017	GO:BP	microtubule-based process	331	1.13894e-12	11.9435	953	4930	21031	SLC9B2,DCLK2,UCHL1,MPDZ,KNSTRN,SNCA,SLIRP,DAW1,MAP1B,NTMT1,TUBB2A,BIRC5,TUBB2B,AURKA,KIF21A,HAUS2,TTL,CCNB1,BLOC1S2,BCCIP,KIFC3,AURKB,MZT1,KIF16B,SSNA1,TUBB4B,WDR62,MAP7D3,RACGAP1,NPM1,TUBA4A,TUBG1,KIF14,MAD2L1,RANBP1,IFT22,KATNBL1,SMC3,ASPM,AAAS,DYNC2I2,VBP1,CENPE,CHORDC1,STARD9,HSPA8,NUF2,SORD,KIF4A,RAN,KIF20B,CDC20,MKKS,SOD1,ABL1,POLDIP2,HAUS8,DYNC1LI1,DLGAP5,SPDL1,BAG3,CAMSAP2,TACC2,MAP7,CENP…
GO:0007163	GO:BP	establishment or maintenance of cell polarity	84	0.00988414	2.00506	229	4930	21031	LHX2,MAP1B,FSCN1,BCCIP,MAD2L1,KIF20B,ABL1,SPDL1,RAB11FIP2,MAP7,CDK5RAP2,MSN,PLK1,SHTN1,DIAPH3,CENPA,FERMT1,RACK1,RHOG,RAB10,RIPOR2,NDEL1,PDZD11,CAP2,CKAP5,CRK,FRMD4B,NEK3,DCTN1,NSFL1C,ROCK2,RPGRIP1L,TTC8,LIN7C,PAFAH1B1,ARF4,WDR1,CAP1,CLASP1,RAC1,DYNLT1,IGF1R,CRKL,MISP,CTNNA1,DOCK7,DLG3,SDCCAG8,DLG1,RICTOR,NHERF1,ROCK1,PALS1,MTCL1,ERBIN,EZR,PARD3B,GOLPH3,WEE1,CYRIB,MYO18A,OPHN1,ARFGEF1,PTK2,MYH9,P…
GO:0007264	GO:BP	small GTPase-mediated signal transduction	162	0.0124943	1.90329	506	4930	21031	RASA3,HEG1,DOCK11,ELMO1,CHN1,CTNNAL1,DOCK10,ARHGAP22,RABIF,CCNA2,DOCK3,RACGAP1,CHUK,KIF14,SYDE1,FGF2,ABL1,HRAS,RAB18,PARK7,ARL3,GNA13,RAPGEF1,SDCBP,RAP2A,SHTN1,SQSTM1,KANK2,RAB35,RDX,RHOG,RIPOR2,PLCE1,GARNL3,DENND1A,CCDC88A,MAPKAP1,SRC,ARHGEF7,RIPOR1,KPNB1,CRK,YWHAQ,STMN1,RAP2C,G3BP2,CYFIP1,RUFY1,ARHGAP10,MYO9B,G3BP1,HACD3,SSX2IP,ROCK2,SCAI,SHOC2,GDI2,RHOB,DNMBP,CHP1,STAMBP,CHM,GRB2,NKIRAS1,NRAS,…
GO:0007266	GO:BP	Rho protein signal transduction	36	0.000452989	3.34391	143	2130	21031	ARHGEF12,CSNK1A1,RALBP1,ADGRG1,RAC1,FLOT1,BCR,CDC42EP1,ROCK1,NET1,RTKN,ARHGAP5,MET,CDC42SE2,OPHN1,AKAP13,NRP1,ARHGEF28,ARHGAP29,DLC1,PLEKHG7,ARHGAP42,ROBO1,ARHGEF3,EPS8,EPS8L1,F11R,EPS8L2,ITGA3,PRAG1,PLXNB1,RHOU,ARHGDIB,ERBB2,ADRA2A,GPR35
GO:0008064	GO:BP	regulation of actin polymerization or depolymerization	39	0.000119813	3.9215	154	2130	21031	NCKAP1,WDR1,CAPZB,FCHSD2,DLG1,NCK1,SPTBN1,RICTOR,CTTN,BAIAP2L1,CDC42EP1,BAG4,TMSB4X,VASP,NCK2,ADD3,COTL1,PRKCD,FER,CYRIB,TRIOBP,CAPG,ARFGEF1,ARHGAP18,PIK3CA,SSH3,VIL1,SVIL,HIP1R,MYADM,EPS8,RASA1,FMN1,PLEKHH2,VILL,CARMIL1,SCIN,BAIAP2L2,ARHGAP40
GO:0008154	GO:BP	actin polymerization or depolymerization	49	4.68068e-06	5.32969	197	2130	21031	NCKAP1,DIAPH2,WDR1,DIAPH1,WASHC5,RAC1,CAPZB,FCHSD2,COBL,DLG1,NCK1,SPTBN1,RICTOR,CTTN,BAIAP2L1,CDC42EP1,BAG4,TMSB4X,MICAL1,VASP,NCK2,ADD3,COTL1,PRKCD,FER,CYRIB,TRIOBP,CAPG,ABI1,SPIRE1,ARFGEF1,ARHGAP18,PIK3CA,MICALL2,SSH3,VIL1,SVIL,HIP1R,MYADM,EPS8,RASA1,FMN1,PLEKHH2,PSTPIP2,VILL,CARMIL1,SCIN,BAIAP2L2,ARHGAP40
GO:0008360	GO:BP	regulation of cell shape	36	0.000255384	3.59281	140	2130	21031	HEXB,WDR1,DIAPH1,RAC1,PHIP,DLG1,MYL12A,CFDP1,CDC42EP1,MYL12B,NHERF1,EZR,PLXNA1,CDC42SE2,DAG1,PTK2,MYH9,ARHGAP18,PLXNA3,ITGA7,DLC1,PALMD,VIL1,PLXNB2,GAS2,VEGFA,EPS8,RASA1,F11R,PRAG1,PLXNB1,MYH14,RHOU,FGD4,FYN,SHROOM3
GO:0010638	GO:BP	positive regulation of organelle organization	196	1.0383e-11	10.9837	505	4930	21031	SNCA,MAP1B,SLC25A5,AURKA,ENTR1,PFDN2,FSCN1,MFF,LIG4,AURKB,SLF1,UCHL5,CDC16,PFN1,CCT5,CCT4,ITGB1BP1,PRKN,FHOD1,SIVA1,SMC2,KATNBL1,SSBP1,NCAPH,PGAM5,NES,DKC1,BNIP3,CFL2,KIRREL1,CDC20,ABL1,BUB1,UBE2C,DLGAP5,CCT3,SLF2,DSTN,CCT7,SURF4,ANAPC11,CENPJ,MCRS1,DYNC1H1,GTF2H2C,NCAPG2,PARK7,CCT2,SYT1,ZDHHC6,CCT8,HNRNPA2B1,KATNB1,CDK5RAP2,MSN,BAD,CDK1,TGFBR1,SDCBP,DYNLL1,PDCD5,CDC23,INO80,FIS1,SASS6,PPHLN1,DRG…
GO:0010639	GO:BP	negative regulation of organelle organization	145	1.83325e-09	8.73678	361	4930	21031	ADD2,SNCA,PPIF,PCID2,MAP1B,BIRC5,SLC25A6,SLC25A5,KNL1,CCNB1,TRIP13,AURKB,BUB3,GHITM,PFN1,NPM1,BAZ1B,CENPF,MAD2L1,PRKN,ZWINT,BNIP3,BUB1B,NUF2,CDC20,MKKS,BUB1,DYNC1LI1,SPDL1,CAMSAP2,MCRS1,HNRNPU,SPC24,TOM1L1,MID1IP1,ZWILCH,RAD1,BMERB1,PARP1,KATNB1,FBXO5,CDK5RAP2,PLK1,AURKAIP1,HNRNPC,CHEK1,MTPN,FHOD3,NOL3,KANK2,DIAPH3,SUB1,GNL3L,TWF1,RDX,MAP2,TPX2,TINF2,NBN,CDCA8,ZNF207,TRIM37,PSMD10,MPHOSPH9,HORMAD…
GO:0022411	GO:BP	cellular component disassembly	186	3.99115e-07	6.3989	523	4930	21031	ADD2,PLIN2,MAP1B,SLC25A5,AURKA,DDRGK1,ABCE1,RRP7A,DNAJC17,ASPH,FSCN1,SUPT16H,MRPL58,HAX1,CALM1,EIF5AL1,PRKN,WDR72,EIF5A,NES,BNIP3,SET,RCHY1,HSPA8,CFL2,EIF5A2,TOMM7,MRRF,FUNDC2,GRWD1,SREBF1,CAMSAP2,DSTN,IL6,MID1IP1,PARK7,ZMPSTE24,PHB2,BMERB1,KATNB1,PLK1,CDK1,MTIF2,TGFBR1,UBQLN1,EXOG,SQSTM1,MTPN,MCTS1,FIS1,MTRF1L,SMARCD1,KLC1,SNAPIN,EIF4E2,PPP1CA,VRK1,DIAPH3,TWF1,RDX,SKIC8,RACK1,KIF18B,TPX2,ETF1,RN…
GO:0022604	GO:BP	regulation of cell morphogenesis	90	0.00426073	2.37052	245	4930	21031	FAM171A1,FN1,PALM,PRKN,ZMPSTE24,SYT1,GNA13,MSN,DVL2,LARP4,PLAA,RDX,SLC23A2,FERMT2,RHOG,SRC,ARHGEF7,PRKDC,CRK,PRPF40A,CAMSAP1,CYFIP1,CAPRIN1,DNMBP,CUX1,PAFAH1B1,PALM2AKAP2,MECP2,ITSN2,HEXB,WDR1,DIAPH1,STAU2,RAC1,ANKRD27,CAPZB,EFNA5,PHIP,MOV10,DLG1,MYL12A,CFDP1,DHX36,CDC42EP1,MYL12B,NHERF1,DBN1,EZR,ZMYM4,PLXNA1,DVL3,CDC42SE2,TIAM1,MAP3K13,DAG1,RREB1,CD44,PTK2,MYH9,ARHGAP18,OBSL1,PLXNA3,ITGA7,MACF1,…
GO:0030010	GO:BP	establishment of cell polarity	60	0.0437458	1.35906	156	4930	21031	MAP1B,FSCN1,BCCIP,MAD2L1,KIF20B,ABL1,SPDL1,RAB11FIP2,CDK5RAP2,MSN,PLK1,SHTN1,DIAPH3,CENPA,FERMT1,RACK1,RAB10,RIPOR2,NDEL1,CRK,FRMD4B,NEK3,DCTN1,NSFL1C,ROCK2,TTC8,PAFAH1B1,CLASP1,DYNLT1,IGF1R,CRKL,MISP,DOCK7,SDCCAG8,RICTOR,NHERF1,ROCK1,PARD3B,GOLPH3,WEE1,CYRIB,MYO18A,OPHN1,ARFGEF1,PTK2,MYH9,PRICKLE1,CYTH3,PRKCI,PATJ,PHLDB2,WWC1,LLGL2,HES1,SPRY1,MPP7,SYNE4,PTK7,CAMSAP3,PKHD1
GO:0030029	GO:BP	actin filament-based process	257	3.13788e-05	4.50336	805	4930	21031	EPHA5,ANTXR1,ADD2,ZEB2,ELMO1,RFLNB,CXCL1,FAM171A1,PDE4D,MYPN,PHPT1,ARPC5L,FSCN1,CAV1,HAX1,PFN1,RACGAP1,PDCL3,ITGB1BP1,PRKN,SYDE1,FHOD1,RAN,CFL2,KIRREL1,CACNA2D1,MKKS,ABL1,HRAS,DSTN,THSD7A,ANK2,TGFBR1,DVL2,SDCBP,RAP2A,SHTN1,NUP155,TPM3,MTPN,FHOD3,MSRB1,KANK2,MYO5A,DIAPH3,TWF1,RDX,ABITRAM,FERMT2,RHOG,ALKBH4,RNH1,SRI,CCDC88A,ACTG1,SRC,CAP2,DPYSL3,MAD2L2,CRK,ARF1,GMFB,ANLN,STMN1,MYL6,LIMCH1,CYFIP1,TL…
GO:0030031	GO:BP	cell projection assembly	197	0.000125995	3.89965	598	4930	21031	PMP22,DOCK11,DAW1,EMP3,ENTR1,FSCN1,PALM,CAV1,DEF8,PFN1,IFT22,DYNC2I2,CIBAR1,B9D1,MKKS,ABL1,SEPTIN6,HRAS,CENPJ,BBIP1,TMEM138,ARL3,FAM161A,RO60,TGFBR1,TXNDC15,FAM98A,ODF2,SDCBP,RAP2A,DYNLL1,SHTN1,RAB8A,VDAC3,NUP85,TMEM250,HSP90AA1,TMEM237,PIERCE1,WDR35,CEP20,E2F4,TWF1,RDX,ABITRAM,CNTROB,RHOG,TMEM107,RIPOR2,PLCE1,NDEL1,PCNT,KIAA0586,CEP41,CFAP20,ATG3,ATP6V1D,CCDC88A,MPHOSPH9,DNAAF5,SRC,CEP164,POC1A,…
GO:0030036	GO:BP	actin cytoskeleton organization	231	7.46061e-05	4.12723	717	4930	21031	EPHA5,ANTXR1,ADD2,ZEB2,ELMO1,RFLNB,CXCL1,FAM171A1,MYPN,PHPT1,ARPC5L,FSCN1,HAX1,PFN1,RACGAP1,PDCL3,ITGB1BP1,PRKN,SYDE1,FHOD1,RAN,CFL2,KIRREL1,MKKS,ABL1,HRAS,DSTN,THSD7A,TGFBR1,DVL2,SDCBP,RAP2A,SHTN1,TPM3,MTPN,FHOD3,MSRB1,KANK2,MYO5A,DIAPH3,TWF1,RDX,ABITRAM,FERMT2,RHOG,ALKBH4,RNH1,CCDC88A,ACTG1,SRC,CAP2,DPYSL3,MAD2L2,CRK,ARF1,GMFB,ANLN,STMN1,LIMCH1,CYFIP1,TLN1,ROCK2,TMOD3,TTC8,RHOB,RAP1GDS1,PAFAH1B…
GO:0030041	GO:BP	actin filament polymerization	44	5.57202e-06	5.25399	168	2130	21031	NCKAP1,DIAPH2,DIAPH1,WASHC5,RAC1,CAPZB,FCHSD2,COBL,DLG1,NCK1,SPTBN1,RICTOR,CTTN,BAIAP2L1,CDC42EP1,BAG4,TMSB4X,VASP,NCK2,ADD3,COTL1,PRKCD,FER,CYRIB,TRIOBP,CAPG,SPIRE1,ARFGEF1,ARHGAP18,MICALL2,SSH3,VIL1,SVIL,HIP1R,MYADM,EPS8,RASA1,FMN1,PSTPIP2,VILL,CARMIL1,SCIN,BAIAP2L2,ARHGAP40
GO:0030832	GO:BP	regulation of actin filament length	39	0.000209418	3.67899	157	2130	21031	NCKAP1,WDR1,CAPZB,FCHSD2,DLG1,NCK1,SPTBN1,RICTOR,CTTN,BAIAP2L1,CDC42EP1,BAG4,TMSB4X,VASP,NCK2,ADD3,COTL1,PRKCD,FER,CYRIB,TRIOBP,CAPG,ARFGEF1,ARHGAP18,PIK3CA,SSH3,VIL1,SVIL,HIP1R,MYADM,EPS8,RASA1,FMN1,PLEKHH2,VILL,CARMIL1,SCIN,BAIAP2L2,ARHGAP40
GO:0030833	GO:BP	regulation of actin filament polymerization	36	0.000114922	3.9396	136	2130	21031	NCKAP1,CAPZB,FCHSD2,DLG1,NCK1,SPTBN1,RICTOR,CTTN,BAIAP2L1,CDC42EP1,BAG4,TMSB4X,VASP,NCK2,ADD3,COTL1,PRKCD,FER,CYRIB,TRIOBP,CAPG,ARFGEF1,ARHGAP18,SSH3,VIL1,SVIL,HIP1R,MYADM,EPS8,RASA1,FMN1,VILL,CARMIL1,SCIN,BAIAP2L2,ARHGAP40
GO:0031032	GO:BP	actomyosin structure organization	42	0.0145553	1.83698	204	2130	21031	CDC42BPA,ITGB5,WDR1,CLASP1,RAC1,CSRP2,KRT19,CNN3,BAG4,ROCK1,EPB41,RTKN,CD47,PIK3R1,MYO18A,MET,SMAD3,PLEC,AKAP13,MEF2A,MYH9,NRP1,OBSL1,RGCC,FRMD5,EPB41L1,DLC1,RHPN2,ARHGEF10L,PHLDB2,CFLAR,EDN1,EPB41L4A,RHPN1,SDC4,F11R,ARHGEF5,MYH14,CARMIL1,CDC42BPG,EPHA1,TACSTD2
GO:0031109	GO:BP	microtubule polymerization or depolymerization	59	0.000369103	3.43285	135	4930	21031	SNCA,MAP1B,HAUS2,BLOC1S2,MZT1,SSNA1,MAP7D3,TUBG1,ABL1,HAUS8,CAMSAP2,CENPJ,MID1IP1,TUBGCP3,TUBGCP5,BMERB1,SKA3,KATNB1,FBXO5,CDK5RAP2,SKA2,NIN,NEDD1,DIAPH3,DRG1,MAP2,TUBGCP2,KIF18B,TPX2,NDEL1,SKA1,ZNF207,ARHGEF7,CKAP5,RPS3,STMN1,CAMSAP1,CKAP2,CIB1,HAUS1,KIF18A,GOLGA2,DCTN1,HAUS6,SPAST,MECP2,CLASP1,RAC1,ATXN7,CEP192,HSPA1A,MID1,MET,CDKN1B,TRIM54,TPPP3,OCLN,CAMSAP3,TRPV4
GO:0031334	GO:BP	positive regulation of protein-containing complex assembly	77	0.00236997	2.62526	199	4930	21031	SNCA,MAP1B,FSCN1,SLF1,DHX33,PFN1,KIRREL1,SLF2,PARK7,TRIM65,CDK5RAP2,MSN,STMP1,PSMC6,HSP90AA1,GNL3L,DRG1,FERMT1,FERMT2,RACK1,CRBN,SRC,CLU,CKAP5,RPS3,VCP,DDX3X,LGALS3,DCTN1,MAVS,SUMO1,ATM,GRB2,ICE1,NCKAP1,MECP2,CLASP1,RAC1,NR1H2,FCHSD2,SH3GLB1,DLG1,NCK1,RICTOR,FAF1,CTTN,BAIAP2L1,CDC42EP1,BAG4,UNC13B,ISG15,HSPA1A,VASP,NCK2,ATR,FER,MET,MAPK8,AMBRA1,MED25,CDKN1B,FNIP2,HIP1R,DAB2IP,BBC3,VEGFA,FMN1,TPPP…
GO:0032271	GO:BP	regulation of protein polymerization	81	0.000353905	3.45111	204	4930	21031	ADD2,SNCA,MAP1B,HAUS2,ARPC5L,HAX1,PFN1,KIRREL1,MKKS,ABL1,HAUS8,CAMSAP2,VDAC2,CDK5RAP2,HSP90AA1,MTPN,FHOD3,KANK2,TWF1,DRG1,RDX,MAP2,ABITRAM,ARHGEF7,CKAP5,RPS3,STMN1,CAMSAP1,HAUS1,CYFIP1,DCTN1,HAUS6,TMOD3,GRB2,SSH2,NCKAP1,MECP2,CLASP1,RAC1,CAPZB,FCHSD2,DLG1,NCK1,SPTBN1,RICTOR,CTTN,BAIAP2L1,CDC42EP1,BAG4,TMSB4X,HSPA1A,VASP,NCK2,ADD3,COTL1,PRKCD,FER,CYRIB,MET,TRIOBP,CAPG,AMBRA1,ARFGEF1,CDKN1B,ARHGAP1…
GO:0032273	GO:BP	positive regulation of protein polymerization	24	0.0202565	1.69344	91	2130	21031	NCKAP1,MECP2,CLASP1,RAC1,FCHSD2,DLG1,NCK1,RICTOR,CTTN,BAIAP2L1,CDC42EP1,BAG4,HSPA1A,VASP,NCK2,FER,MET,AMBRA1,CDKN1B,FMN1,TPPP3,CARMIL1,OCLN,BAIAP2L2
GO:0032535	GO:BP	regulation of cellular component size	132	0.000409263	3.388	376	4930	21031	SPART,ADD2,RAB3B,SEMA3A,FN1,MAP1B,TTL,NRCAM,ARPC5L,BLOC1S2,HAX1,PFN1,NPM1,LAMTOR4,CFL2,KIRREL1,MKKS,ABL1,DSTN,MSN,SHTN1,CCDC51,HSP90AA1,MTPN,E2F4,SNAPIN,FHOD3,KANK2,PPP1CA,WDR36,TWF1,CLNS1A,RDX,MAP2,ABITRAM,EIF4G2,LARS1,PEX11B,CYFIP1,SLC12A8,CDK5,TMOD3,WNK1,KCNMA1,PAFAH1B1,RNF6,GRB2,SSH2,NCKAP1,CLCN3,WDR1,WASHC5,RAC1,CAPZB,FCHSD2,EFNA5,AP2M1,ADNP,KDM6A,BORCS5,DLG1,ARHGAP32,NCK1,SPTBN1,RICTOR,CTTN…
GO:0032886	GO:BP	regulation of microtubule-based process	61	0.0218108	1.66133	264	2800	21031	MPDZ,SNCA,MAP1B,AURKA,HAUS2,WDR62,NPM1,CHORDC1,MKKS,ABL1,HAUS8,CAMSAP2,CENPJ,DYNC1H1,HNRNPU,MID1IP1,BMERB1,SKA3,KATNB1,CDK5RAP2,PLK1,SKA2,SASS6,DIAPH3,DRG1,MAP2,TPX2,RIPOR2,SKA1,CFAP20,TACC3,TRIM37,ARHGEF7,BRCA1,BICD2,CKAP5,FBXW5,RPS3,CEP295,PLK4,STMN1,CAMSAP1,CKAP2,CIB1,RNF4,HAUS1,KLHL42,KIF18A,CHMP5,DCTN1,HAUS6,TTC21B,CLTC,XPO1,GNAI1,ROCK2,TPR,SPAST,CEP97,RAE1,PAFAH1B1
GO:0032956	GO:BP	regulation of actin cytoskeleton organization	68	3.63713e-05	4.43924	334	2130	21031	NCKAP1,WDR1,CLASP1,WASHC5,STAU2,RAC1,CAPZB,FCHSD2,EFNA5,DLG1,NCK1,SPTBN1,RICTOR,CTTN,BAIAP2L1,CDC42EP1,BAG4,ROCK1,TMSB4X,VASP,NCK2,CD47,PIK3R1,ADD3,COTL1,PRKCD,FER,CYRIB,MET,TRIOBP,CAPG,DVL3,SMAD3,ARFGEF1,AKAP13,ARHGAP18,NRP1,PIK3CA,RGCC,DLC1,CD2AP,SSH3,VIL1,SVIL,RHPN2,ARHGAP44,HIP1R,MYADM,ARHGEF10L,PHLDB2,EDN1,EPS8,RHPN1,SDC4,RASA1,FMN1,F11R,PLEKHH2,VILL,ARHGEF5,CARMIL1,SCIN,BAIAP2L2,EPHA1,ARHGA…
GO:0032970	GO:BP	regulation of actin filament-based process	76	7.34585e-06	5.13396	376	2130	21031	NCKAP1,WDR1,CLASP1,WASHC5,STAU2,RAC1,ATP2A2,CAPZB,FCHSD2,EFNA5,DLG1,NCK1,SPTBN1,RICTOR,CTTN,BAIAP2L1,CDC42EP1,BAG4,ROCK1,TMSB4X,VASP,NCK2,CD47,PIK3R1,ADD3,COTL1,PRKCD,FER,CYRIB,MET,TRIOBP,CAPG,DVL3,DSC2,SMAD3,ARFGEF1,DSG2,AKAP13,MYH9,ARHGAP18,NRP1,PIK3CA,TRPM4,RGCC,DLC1,CD2AP,SSH3,VIL1,JUP,SVIL,RHPN2,ARHGAP44,HIP1R,MYADM,ARHGEF10L,PHLDB2,EDN1,EPS8,RHPN1,SDC4,RASA1,FMN1,F11R,PKP2,PLEKHH2,VILL,ARHG…
GO:0032984	GO:BP	protein-containing complex disassembly	99	1.82561e-05	4.73859	250	4930	21031	ADD2,MAP1B,ABCE1,DNAJC17,ASPH,SUPT16H,MRPL58,CALM1,EIF5AL1,EIF5A,NES,BNIP3,SET,HSPA8,CFL2,EIF5A2,GRWD1,CAMSAP2,DSTN,MID1IP1,ZMPSTE24,BMERB1,KATNB1,UBQLN1,MTPN,MTRF1L,SMARCD1,KLC1,SNAPIN,PPP1CA,DIAPH3,TWF1,RDX,KIF18B,TPX2,ETF1,SMARCD2,PYM1,CKAP5,PHF23,STMN1,VCP,CKAP2,CIB1,VPS16,SMARCA4,ZFAND1,KIF18A,CHMP5,KIF5B,SETX,TMOD3,DDIT4,WNK1,VTA1,ATG12,FAF2,SPAST,STX17,MYC,ARID2,MAP1LC3B,WDR1,ATG5,CLASP1,C…
GO:0033043	GO:BP	regulation of organelle organization	437	1.35771e-24	23.8672	1173	4930	21031	EPHA5,ADD2,ZEB2,MPDZ,SNCA,PPIF,PCID2,MAP1B,BIRC5,SLC25A6,SLC25A5,AURKA,KNL1,HAUS2,CCNB1,ARPC5L,ENTR1,PFDN2,TRIP13,FSCN1,MFF,LIG4,AURKB,BUB3,GHITM,SLF1,UCHL5,HAX1,CDC16,PFN1,NPM1,CCT5,BAZ1B,CENPF,CCT4,ITGB1BP1,MAD2L1,PRKN,SYDE1,NSMCE4A,FHOD1,SIVA1,SMC2,KATNBL1,SSBP1,NCAPH,PGAM5,NES,ZWINT,DKC1,BNIP3,BUB1B,CENPE,NUF2,CFL2,MYCBP2,KIF20B,KIRREL1,CDC20,MKI67,MKKS,ABL1,BUB1,HAUS8,DYNC1LI1,UBE2C,DLGAP5,S…
GO:0043244	GO:BP	regulation of protein-containing complex disassembly	55	0.000732712	3.13507	125	4930	21031	ADD2,MAP1B,ASPH,EIF5AL1,EIF5A,NES,BNIP3,CFL2,EIF5A2,CAMSAP2,DSTN,MID1IP1,ZMPSTE24,BMERB1,KATNB1,MTPN,DIAPH3,TWF1,RDX,TPX2,ETF1,PHF23,CKAP2,CIB1,SETX,TMOD3,WNK1,ATG12,SPAST,WDR1,ATG5,CLASP1,IGF1R,ATXN7,CAPZB,TOM1,SPTBN1,CALCOCO2,CLEC16A,ADD3,MID1,TRIOBP,CAPG,PIK3CA,IRAK3,VIL1,SVIL,TRIM54,EPS8,PLEKHH2,VILL,CARMIL1,SCIN,TRPV4,ADRB2
GO:0043254	GO:BP	regulation of protein-containing complex assembly	159	2.11863e-08	7.67394	417	4930	21031	ADD2,SNCA,MAP1B,HAUS2,ARPC5L,FSCN1,DUT,SLF1,HAX1,DHX33,PFN1,HJURP,KIF14,HSPA8,HMGB1,KIRREL1,MKKS,ABL1,HAUS8,CAMSAP2,SLF2,PARK7,TRIM65,VDAC2,CDK5RAP2,MSN,STMP1,PSMC6,ZDHHC12,STX1A,HSP90AA1,MTPN,PREB,NCLN,FHOD3,KANK2,JMJD6,GNL3L,TWF1,DRG1,RDX,MAP2,ABITRAM,STXBP5,FERMT1,FERMT2,RACK1,CRBN,DNAJC15,SRC,ARHGEF7,CLU,CKAP5,HCFC1,RPS3,STMN1,CAMSAP1,VCP,VPS16,DDX3X,LGALS3,RNF4,STXBP6,HAUS1,CYFIP1,DCTN1,HAUS…
GO:0044087	GO:BP	regulation of cellular component biogenesis	340	1.14745e-13	12.9403	971	4930	21031	ANTXR1,SLITRK5,ADD2,DOCK11,SNCA,MAP1B,HAUS2,ARPC5L,ENTR1,FSCN1,PALM,CAV1,DUT,DEF8,SACS,SLF1,HAX1,DHX33,PFN1,MEF2C,LDB1,NPM1,HJURP,ITGB1BP1,KIF14,PRKN,FHOD1,HSPA8,HMGB1,MYCBP2,KIRREL1,MKKS,ABL1,POLDIP2,HAUS8,CAMSAP2,SLF2,HRAS,CENPJ,DYNC1H1,HNRNPU,PARK7,TRIM65,VDAC2,CDK5RAP2,MSN,PLK1,STMP1,PSMC6,TGFBR1,FAM98A,ZDHHC12,RAPGEF1,ODF2,SDCBP,STX1A,RAP2A,DYNLL1,HGS,HSP90AA1,MTPN,PREB,NCLN,FHOD3,SASS6,KANK…
GO:0044089	GO:BP	positive regulation of cellular component biogenesis	174	4.31304e-05	4.36522	509	4930	21031	SLITRK5,DOCK11,SNCA,MAP1B,ENTR1,FSCN1,PALM,CAV1,DEF8,SLF1,DHX33,PFN1,ITGB1BP1,FHOD1,KIRREL1,ABL1,POLDIP2,SLF2,HRAS,CENPJ,DYNC1H1,PARK7,TRIM65,CDK5RAP2,MSN,STMP1,PSMC6,TGFBR1,FAM98A,SDCBP,DYNLL1,HGS,HSP90AA1,SASS6,PPHLN1,GNL3L,DRG1,SRPX2,UBAP2L,FERMT1,FERMT2,RACK1,RIPOR2,PLCE1,NDEL1,CRBN,CCDC88A,SRC,CEP135,DPYSL3,CLU,CKAP5,MAD2L2,RPS3,CEP295,ANLN,PLK4,VCP,DDX3X,LGALS3,SNF8,CDC34,LIMCH1,G3BP2,CYFIP…
GO:0046785	GO:BP	microtubule polymerization	45	0.000662543	3.17879	95	4930	21031	SNCA,MAP1B,HAUS2,BLOC1S2,MZT1,SSNA1,MAP7D3,TUBG1,ABL1,HAUS8,CAMSAP2,CENPJ,TUBGCP3,TUBGCP5,FBXO5,CDK5RAP2,NIN,NEDD1,DIAPH3,DRG1,MAP2,TUBGCP2,TPX2,NDEL1,ZNF207,ARHGEF7,CKAP5,RPS3,STMN1,CAMSAP1,HAUS1,GOLGA2,DCTN1,HAUS6,MECP2,CLASP1,RAC1,CEP192,HSPA1A,MET,CDKN1B,TPPP3,OCLN,CAMSAP3,TRPV4
GO:0051017	GO:BP	actin filament bundle assembly	38	0.000745152	3.12776	158	2130	21031	ITGB5,MYO1B,PAWR,PLS3,CLASP1,RAC1,BAIAP2L1,BAG4,ROCK1,MICAL1,HSP90B1,EZR,CD47,PIK3R1,MET,SPIRE1,USH1C,SMAD3,NRP1,RGCC,PLS1,DLC1,VIL1,RHPN2,ARHGEF10L,PHLDB2,MARCKS,EPS8,RHPN1,SDC4,F11R,ARHGEF5,CARMIL1,BAIAP2L2,EPHA1,CALD1,CX3CL1,TACSTD2
GO:0051056	GO:BP	regulation of small GTPase mediated signal transduction	71	4.03665e-08	7.39398	306	2130	21031	ARHGEF12,CSNK1A1,RALBP1,ADGRG1,RAC1,CRKL,FLOT1,KITLG,ARFGEF2,ARHGAP32,RALGAPB,BCR,NET1,ARHGAP12,ARHGAP5,SIPA1L1,CYRIB,TIAM2,MET,NOTCH2,CDC42SE2,OPHN1,TIAM1,ARFGEF1,CADM4,AKAP13,RASA2,ARHGAP18,NRP1,ARHGEF28,ARHGAP39,ARHGAP29,DLC1,CD2AP,CYTH3,ARHGAP24,ARHGAP23,ARHGAP30,ARHGAP42,ARHGAP44,ARHGAP27,ARHGEF10L,RALGAPA2,DAB2IP,DEF6,ROBO1,ARHGEF3,EPS8,RASAL1,EPS8L1,F11R,SRGAP3,EPS8L2,ITGA3,PRAG1,SPRY1,ARH…
GO:0051129	GO:BP	negative regulation of cellular component organization	260	9.33156e-12	11.03	719	4930	21031	SPART,ANTXR1,PMP22,ADD2,SEMA3A,SNCA,PPIF,PCID2,MAP1B,VIM,BIRC5,SLC25A6,SLC25A5,PRNP,KNL1,CCNB1,PFDN2,TRIP13,MCTP1,CAV1,AURKB,BUB3,SACS,GHITM,PIP4P2,PFN1,NPM1,BAZ1B,CENPF,ITGB1BP1,KIF14,MAD2L1,PRKN,ZWINT,VBP1,BNIP3,BUB1B,HSPA8,NUF2,HMGB1,CDC20,MKKS,BUB1,DYNC1LI1,SPDL1,CAMSAP2,MCRS1,HNRNPU,SPC24,TOM1L1,MID1IP1,ZWILCH,PARK7,RAD1,BMERB1,PARP1,VDAC2,KATNB1,FBXO5,CDK5RAP2,PLK1,AURKAIP1,HNRNPC,ZDHHC12,S…
GO:0051258	GO:BP	protein polymerization	116	2.22059e-07	6.65353	287	4930	21031	ADD2,SNCA,MAP1B,HAUS2,ARPC5L,BLOC1S2,MZT1,HAX1,SSNA1,PFN1,MAP7D3,TUBG1,PRKN,KIRREL1,MKKS,ABL1,HAUS8,UBE2C,CAMSAP2,CENPJ,MID1IP1,TUBGCP3,TUBGCP5,VDAC2,FBXO5,CDK5RAP2,HSP90AA1,MTPN,RNF135,NIN,FHOD3,MSRB1,NEDD1,KANK2,DIAPH3,TWF1,DRG1,RDX,MAP2,TUBGCP2,ABITRAM,TPX2,NDEL1,ZNF207,ARHGEF7,CKAP5,UBE2K,RPS3,STMN1,CAMSAP1,HAUS1,CYFIP1,GOLGA2,DCTN1,HAUS6,TMOD3,GRB2,SSH2,GPX4,NCKAP1,MECP2,DIAPH2,DIAPH1,CLASP1…
GO:0051493	GO:BP	regulation of cytoskeleton organization	184	3.25768e-07	6.48709	515	4930	21031	EPHA5,ADD2,MPDZ,SNCA,MAP1B,HAUS2,ARPC5L,PFDN2,FSCN1,HAX1,PFN1,NPM1,ITGB1BP1,PRKN,SYDE1,FHOD1,KATNBL1,NES,CFL2,MYCBP2,KIRREL1,MKKS,ABL1,HAUS8,CAMSAP2,HRAS,DSTN,CENPJ,DYNC1H1,HNRNPU,MID1IP1,BMERB1,SKA3,KATNB1,CDK5RAP2,PLK1,TGFBR1,DVL2,SKA2,MTPN,FHOD3,SASS6,KANK2,DIAPH3,TWF1,DRG1,RDX,MAP2,ABITRAM,FERMT2,RHOG,TPX2,RNH1,RIPOR2,SKA1,TACC3,TRIM37,CCDC88A,ACTG1,ARHGEF7,BRCA1,BICD2,CKAP5,CRK,ARF1,GMFB,RPS…
GO:0051494	GO:BP	negative regulation of cytoskeleton organization	62	0.0306069	1.51418	161	4930	21031	ADD2,SNCA,MAP1B,PFN1,NPM1,PRKN,MKKS,CAMSAP2,MID1IP1,BMERB1,KATNB1,CDK5RAP2,MTPN,FHOD3,KANK2,DIAPH3,TWF1,RDX,MAP2,TPX2,TRIM37,ARHGEF7,BRCA1,GMFB,STMN1,CKAP2,CIB1,TMOD3,SSH2,CLASP1,ATXN7,CAPZB,SPTBN1,TMSB4X,PIK3R1,ADD3,MID1,PRKCD,CYRIB,MET,TRIOBP,CAPG,ARFGEF1,PIK3CA,DLC1,SSH3,IQCJ-SCHIP1,VIL1,SVIL,RHPN2,HIP1R,MYADM,PHLDB2,TRIM54,EPS8,RHPN1,F11R,PLEKHH2,VILL,CARMIL1,SCIN,TACSTD2
GO:0051495	GO:BP	positive regulation of cytoskeleton organization	70	0.01441	1.84134	184	4930	21031	MAP1B,PFDN2,PFN1,ITGB1BP1,FHOD1,KATNBL1,NES,CFL2,KIRREL1,ABL1,DSTN,CENPJ,DYNC1H1,KATNB1,CDK5RAP2,TGFBR1,SASS6,DRG1,FERMT2,CCDC88A,CKAP5,RPS3,CEP295,PLK4,LIMCH1,CYFIP1,DCTN1,ROCK2,SPAST,GRB2,NCKAP1,MECP2,WDR1,CLASP1,RAC1,FCHSD2,DLG1,NCK1,RICTOR,CTTN,BAIAP2L1,CDC42EP1,VPS4B,BAG4,HSPA1A,VASP,NCK2,CD47,ADD3,FER,MET,SMAD3,CDKN1B,STIL,NRP1,PLXNA3,RGCC,VIL1,ARHGEF10L,EDN1,SDC4,FMN1,ARHGEF5,CARMIL1,SCIN,…
GO:0051640	GO:BP	organelle localization	219	1.99679e-08	7.69967	620	4930	21031	RAB3B,UCHL1,KNSTRN,SNCA,CHAMP1,TRAPPC4,RABEPK,MAP1B,BIRC5,RAB34,KNL1,ABCE1,TTL,CCNB1,MLPH,BLOC1S2,BCCIP,AURKB,BUB3,DEF8,CALM1,RPS15,RACGAP1,NPM1,TOR1A,CENPF,KIF14,MAD2L1,PRKN,FHOD1,ASPM,ZWINT,CENPE,NUF2,RAN,MKKS,DLGAP5,SPDL1,DYNC1H1,HNRNPU,SPC24,ZWILCH,SYT1,SKA3,KATNB1,CDK5RAP2,KIF1C,PLK1,KIF22,UXT,CDK9,FAM98A,SDCBP,STX1A,MIS12,DYNLL1,SKA2,HGS,ARMCX3,RAB8A,CDC23,PPP6C,PREB,SNAPIN,NSL1,EXOC2,NUDC,…
GO:0051656	GO:BP	establishment of organelle localization	182	4.26111e-09	8.37048	486	4930	21031	UCHL1,KNSTRN,SNCA,CHAMP1,TRAPPC4,MAP1B,BIRC5,KNL1,ABCE1,TTL,CCNB1,MLPH,BLOC1S2,BCCIP,AURKB,BUB3,RPS15,RACGAP1,NPM1,TOR1A,CENPF,KIF14,MAD2L1,PRKN,FHOD1,ZWINT,CENPE,NUF2,RAN,MKKS,SPDL1,DYNC1H1,HNRNPU,SPC24,ZWILCH,SKA3,CDK5RAP2,KIF1C,PLK1,KIF22,UXT,SDCBP,MIS12,DYNLL1,SKA2,HGS,ARMCX3,CDC23,PPP6C,PREB,SNAPIN,NSL1,EXOC2,NUDC,MYO5A,SGO1,TRAPPC13,MAP2,LMNB1,SDAD1,LRPPRC,CENPA,UBB,NEK2,NDEL1,SKA1,CDCA8,ZN…
GO:0051668	GO:BP	localization within membrane	271	0.0220794	1.65601	919	4930	21031	RAB3B,GPC6,TIMM10,EFR3B,TIMM22,EMC4,RAB34,RAB31,PRNP,EMC7,ENTR1,MFF,PALM,TIMM8A,CAV1,TIMM8B,ATAD1,NAXE,GPC1,SSNA1,RABEP1,ITGB1BP1,PRKN,WDR72,EMC9,ATP1B3,SLC7A11,TOMM7,TIMM13,NDUFB1,HRAS,SRP72,RAB11FIP2,MAP7,TMEM147,AGR2,SEC61B,BBIP1,BCS1L,NETO2,ARL3,ZDHHC6,SRP19,ANK2,OXA1L,HYCC1,SRPRA,RAB32,ZDHHC12,SDCBP,RAP2A,HGS,RAB8A,PDCD5,VPS29,SQSTM1,NUP155,HSP90AA1,MTCH2,FIS1,SRP68,NCLN,EXOC2,INPP5F,MYO5A,E…
GO:0060491	GO:BP	regulation of cell projection assembly	82	0.000158551	3.79983	204	4930	21031	DOCK11,ENTR1,FSCN1,PALM,CAV1,DEF8,PFN1,HRAS,CENPJ,TGFBR1,FAM98A,ODF2,DYNLL1,HSP90AA1,TWF1,RDX,ABITRAM,CNTROB,RHOG,RIPOR2,PLCE1,NDEL1,ATG3,CCDC88A,MPHOSPH9,SRC,CEP135,DPYSL3,ANLN,TBC1D7,CYFIP1,NLGN1,GDI2,CEP97,ARF4,NCKAP1,SEPTIN9,ATG5,STAU2,RAC1,CAPZB,LIMK2,COBL,SDCCAG8,SRGAP2C,CDC42EP1,ZMYND8,DYNC2LI1,PIK3R1,FXR1,DZIP1,PRKCD,FER,TAPT1,MNS1,PLD1,NRP1,PIK3CA,BIN3,PLEKHM1,ARHGAP24,FNBP1L,CDKL5,ARHGA…
GO:0061024	GO:BP	membrane organization	278	3.04752e-09	8.51605	815	4930	21031	GRAMD1B,CTSL,ELMO1,TIMM10,SNCA,TIMM22,TRAPPC4,PPIF,EMC4,SLC25A6,RAB34,RAB31,SLC25A5,EMC7,RABIF,NRCAM,SEC23B,BLOC1S2,TIMM8A,CAV1,TIMM8B,AURKB,NAXE,PPT1,GHITM,TLCD1,MVB12B,TOR1A,RABEP1,RAB20,TMEM11,LETM1,PRKN,SIVA1,EMC9,GLTP,ARV1,BNIP3,NUP93,HSPA8,USE1,CIBAR1,SLC7A11,TOMM7,DEGS1,TIMM13,SOD1,TIMM50,CEP55,TMEM147,HSPA9,BCS1L,ZMPSTE24,SYT1,INSIG1,VDAC2,ANK2,PLK1,BAD,OXA1L,PITPNA,THEM4,STX1A,HGS,RAB8A,…
GO:0061572	GO:BP	actin filament bundle organization	62	0.0306069	1.51418	161	4930	21031	ADD2,ZEB2,RFLNB,FAM171A1,FSCN1,PFN1,ITGB1BP1,PRKN,FHOD1,MKKS,ABL1,TGFBR1,SHTN1,DIAPH3,RDX,FERMT2,CCDC88A,ACTG1,SRC,DPYSL3,STMN1,LIMCH1,ROCK2,TTC8,ITGB5,MYO1B,PAWR,PLS3,CLASP1,RAC1,BAIAP2L1,BAG4,ROCK1,MICAL1,HSP90B1,EZR,CD47,PIK3R1,MET,SPIRE1,USH1C,SMAD3,NRP1,RGCC,PLS1,DLC1,VIL1,RHPN2,ARHGEF10L,PHLDB2,MARCKS,EPS8,RHPN1,SDC4,F11R,ARHGEF5,CARMIL1,BAIAP2L2,EPHA1,CALD1,CX3CL1,TACSTD2
GO:0070507	GO:BP	regulation of microtubule cytoskeleton organization	68	0.000388831	3.41024	163	4930	21031	MPDZ,SNCA,MAP1B,HAUS2,ABL1,HAUS8,CAMSAP2,CENPJ,DYNC1H1,HNRNPU,MID1IP1,BMERB1,SKA3,KATNB1,CDK5RAP2,PLK1,SKA2,SASS6,DIAPH3,DRG1,MAP2,TPX2,RIPOR2,SKA1,TACC3,ARHGEF7,BICD2,CKAP5,RPS3,STMN1,CAMSAP1,CKAP2,CIB1,RNF4,HAUS1,KIF18A,CHMP5,DCTN1,HAUS6,CLTC,GNAI1,TPR,SPAST,CEP97,RAE1,PAFAH1B1,MECP2,CLASP1,CHMP2A,RAC1,SENP6,ATXN7,EFNA5,VPS4B,ROCK1,HSPA1A,MID1,MET,CDKN1B,STIL,CHMP4B,CEP70,PATJ,PHLDB2,TRIM54,OCL…
GO:0070925	GO:BP	organelle assembly	346	5.26872e-13	12.2783	1001	4930	21031	C1QBP,MYPN,DAW1,CENPX,BIRC5,RAB34,AURKA,KNL1,HAUS2,RRP7A,ENTR1,FSCN1,BCCIP,MRPS7,AURKB,MZT1,MVB12B,WDR62,MPV17L2,RPS15,RACGAP1,RPS28,NPM1,RAB20,BRIX1,RPL38,CENPF,DHX29,IFT22,RPS23,SMC3,ASPM,AAAS,DYNC2I2,CENPE,STARD9,KIF4A,CFL2,EIF2S1,CIBAR1,CDC20,RPS27,B9D1,MKKS,AP1S3,POLDIP2,EIF5,MTERF3,MRPL20,MRTO4,HAUS8,SEPTIN6,DLGAP5,AUP1,BAG3,LSM4,RPL6,AP1M1,CENPJ,DYNC1H1,HNRNPU,CENPK,SMC1A,TUBGCP3,BBIP1,TUB…
GO:0072659	GO:BP	protein localization to plasma membrane	107	0.000665501	3.17685	293	4930	21031	RAB3B,EFR3B,RAB34,RAB31,PRNP,PALM,ITGB1BP1,WDR72,ATP1B3,RAB11FIP2,MAP7,AGR2,ANK2,HYCC1,RAP2A,RAB8A,SQSTM1,MYO5A,RER1,RDX,TNFRSF1A,RACK1,RHOG,RAB10,SEC23A,PSMD10,ACSL3,CCDC88A,EXOC5,BSG,LYPLA1,STX8,CIB1,SEC16A,LGALS3,CDK5,KIF5B,CLTC,ROCK2,WNK1,APPL1,TTC8,KRT18,ANK3,RAP1A,CD81,PPP2R5A,FLOT1,AP2M1,SLMAP,STX3,ZDHHC5,DLG1,MYL12A,SPTBN1,ARHGEF16,EGFR,BAG4,RAB7A,NHERF1,TSPAN14,ROCK1,RAB40C,PALS1,GGA1,IK…
GO:0090066	GO:BP	regulation of anatomical structure size	168	0.0040306	2.39463	519	4930	21031	SPART,ADD2,RAB3B,SLC8A1,SEMA3A,FN1,MAP1B,TTL,NRCAM,ARPC5L,BLOC1S2,CAV1,HAX1,GCLM,PFN1,KLF2,NPM1,ITGB1BP1,LAMTOR4,CFL2,KIRREL1,MKKS,SOD1,ABL1,DSTN,SOD2,MSN,ATP2B1,SHTN1,CCDC51,HSP90AA1,MTPN,E2F4,SNAPIN,FHOD3,KANK2,PPP1CA,WDR36,TWF1,CLNS1A,RDX,MAP2,ABITRAM,ADM,EIF4G2,LARS1,PEX11B,SCPEP1,FOXC1,CYFIP1,SLC12A8,CDK5,ROCK2,TMOD3,WNK1,KCNMA1,RAP1GDS1,PAFAH1B1,RNF6,GRB2,SSH2,NCKAP1,CLCN3,WDR1,GCLC,ATG5,EC…
GO:0097435	GO:BP	supramolecular fiber organization	272	3.28021e-06	5.4841	842	4930	21031	ADD2,FKBP10,ZEB2,ELMO1,RFLNB,FAM171A1,PXDN,SNCA,MYPN,MAP1B,VIM,HAUS2,CRTAP,ARPC5L,PFDN2,FSCN1,BLOC1S2,MZT1,HAX1,SSNA1,PFN1,MAP7D3,ITGB1BP1,TUBG1,PRKN,FHOD1,KATNBL1,VBP1,HSPA8,CFL2,KIRREL1,MKKS,ABL1,HAUS8,CAMSAP2,DSTN,CENPJ,DYNC1H1,MID1IP1,TUBGCP3,PARK7,TUBGCP5,BMERB1,KATNB1,FBXO5,CDK5RAP2,TGFBR1,SHTN1,TPM3,MTPN,NIN,FHOD3,MSRB1,NEDD1,TARDBP,KANK2,MYO5A,DIAPH3,TWF1,DRG1,RDX,MAP2,TUBGCP2,ABITRAM,FER…
GO:0110053	GO:BP	regulation of actin filament organization	60	7.43241e-06	5.12887	269	2130	21031	NCKAP1,WDR1,CLASP1,WASHC5,RAC1,CAPZB,FCHSD2,DLG1,NCK1,SPTBN1,RICTOR,CTTN,BAIAP2L1,CDC42EP1,BAG4,ROCK1,TMSB4X,VASP,NCK2,CD47,PIK3R1,ADD3,COTL1,PRKCD,FER,CYRIB,MET,TRIOBP,CAPG,SMAD3,ARFGEF1,ARHGAP18,NRP1,PIK3CA,RGCC,DLC1,SSH3,VIL1,SVIL,RHPN2,HIP1R,MYADM,ARHGEF10L,PHLDB2,EPS8,RHPN1,SDC4,RASA1,FMN1,F11R,PLEKHH2,VILL,ARHGEF5,CARMIL1,SCIN,BAIAP2L2,EPHA1,ARHGAP40,CX3CL1,TACSTD2
GO:0120031	GO:BP	plasma membrane bounded cell projection assembly	193	0.000152364	3.81712	585	4930	21031	PMP22,DOCK11,DAW1,EMP3,ENTR1,FSCN1,PALM,CAV1,DEF8,PFN1,IFT22,DYNC2I2,CIBAR1,B9D1,MKKS,ABL1,SEPTIN6,HRAS,CENPJ,BBIP1,TMEM138,ARL3,FAM161A,RO60,TGFBR1,TXNDC15,FAM98A,ODF2,SDCBP,RAP2A,DYNLL1,SHTN1,RAB8A,VDAC3,NUP85,TMEM250,HSP90AA1,TMEM237,PIERCE1,WDR35,CEP20,E2F4,TWF1,RDX,ABITRAM,CNTROB,RHOG,TMEM107,RIPOR2,PLCE1,NDEL1,PCNT,KIAA0586,CEP41,CFAP20,ATG3,ATP6V1D,CCDC88A,MPHOSPH9,DNAAF5,CEP164,POC1A,ARHG…
GO:0120032	GO:BP	regulation of plasma membrane bounded cell projection assembly	80	0.000478171	3.32042	202	4930	21031	DOCK11,ENTR1,FSCN1,PALM,CAV1,DEF8,PFN1,HRAS,CENPJ,TGFBR1,FAM98A,ODF2,DYNLL1,HSP90AA1,TWF1,RDX,ABITRAM,CNTROB,RHOG,RIPOR2,PLCE1,NDEL1,ATG3,CCDC88A,MPHOSPH9,CEP135,DPYSL3,ANLN,TBC1D7,CYFIP1,NLGN1,GDI2,CEP97,ARF4,NCKAP1,SEPTIN9,ATG5,STAU2,RAC1,CAPZB,LIMK2,COBL,SDCCAG8,SRGAP2C,CDC42EP1,ZMYND8,DYNC2LI1,PIK3R1,FXR1,DZIP1,PRKCD,FER,TAPT1,MNS1,PLD1,NRP1,PIK3CA,BIN3,PLEKHM1,ARHGAP24,FNBP1L,CDKL5,ARHGAP44,…
GO:0140694	GO:BP	non-membrane-bounded organelle assembly	174	1.26133e-14	13.8992	409	4930	21031	C1QBP,MYPN,CENPX,BIRC5,AURKA,HAUS2,RRP7A,FSCN1,BCCIP,MRPS7,AURKB,MZT1,WDR62,MPV17L2,RPS15,RACGAP1,RPS28,NPM1,BRIX1,RPL38,CENPF,DHX29,RPS23,SMC3,ASPM,AAAS,CENPE,STARD9,KIF4A,CFL2,EIF2S1,CDC20,RPS27,POLDIP2,EIF5,MTERF3,MRPL20,MRTO4,HAUS8,DLGAP5,AUP1,LSM4,RPL6,CENPJ,DYNC1H1,HNRNPU,CENPK,SMC1A,TUBGCP3,TUBGCP5,RPS14,CENPH,SBDS,FBXO5,CDK5RAP2,MSN,PLK1,MIS12,MTERF4,EIF1AX,INO80,RPL10,LSM3,E2F4,MYBL2,FHO…
GO:1902903	GO:BP	regulation of supramolecular fiber organization	136	0.000124008	3.90655	383	4930	21031	ADD2,SNCA,MAP1B,HAUS2,ARPC5L,PFDN2,HAX1,PFN1,ITGB1BP1,PRKN,FHOD1,VBP1,HSPA8,CFL2,KIRREL1,MKKS,ABL1,HAUS8,CAMSAP2,DSTN,MID1IP1,PARK7,BMERB1,KATNB1,CDK5RAP2,TGFBR1,MTPN,FHOD3,KANK2,DIAPH3,TWF1,DRG1,RDX,MAP2,ABITRAM,FERMT2,TPX2,RNH1,CCDC88A,ACTG1,ARHGEF7,CLU,CKAP5,ARF1,GMFB,RPS3,STMN1,CAMSAP1,CKAP2,CIB1,HAUS1,LIMCH1,CYFIP1,DCTN1,HAUS6,ROCK2,PFDN1,TMOD3,PFDN4,TTC8,SPAST,GRB2,SSH2,NCKAP1,MECP2,WDR1,CL…
GO:1902904	GO:BP	negative regulation of supramolecular fiber organization	63	0.0228371	1.64136	163	4930	21031	ADD2,SNCA,MAP1B,PFDN2,PFN1,PRKN,VBP1,HSPA8,MKKS,CAMSAP2,MID1IP1,BMERB1,KATNB1,MTPN,FHOD3,KANK2,DIAPH3,TWF1,RDX,MAP2,TPX2,ARHGEF7,CLU,GMFB,STMN1,CKAP2,CIB1,PFDN1,TMOD3,PFDN4,SSH2,CLASP1,ATXN7,CAPZB,SPTBN1,TMSB4X,PIK3R1,ADD3,MID1,PRKCD,CYRIB,MET,TRIOBP,CAPG,ARFGEF1,PIK3CA,DLC1,SSH3,VIL1,SVIL,RHPN2,HIP1R,MYADM,PHLDB2,TRIM54,EPS8,RHPN1,F11R,PLEKHH2,VILL,CARMIL1,SCIN,TACSTD2
GO:1902905	GO:BP	positive regulation of supramolecular fiber organization	38	0.0107754	1.96757	175	2130	21031	NCKAP1,MECP2,WDR1,CLASP1,RAC1,FCHSD2,PSEN1,DLG1,NCK1,RICTOR,CTTN,BAIAP2L1,CDC42EP1,APP,BAG4,HSPA1A,VASP,NCK2,CD47,FER,MET,SMAD3,CDKN1B,NRP1,RGCC,VIL1,ARHGEF10L,EDN1,SDC4,FMN1,ARHGEF5,CARMIL1,SCIN,OCLN,BAIAP2L2,TRPV4,EPHA1,CX3CL1
GO:1905475	GO:BP	regulation of protein localization to membrane	73	0.00147656	2.83075	184	4930	21031	GPC6,PRNP,MFF,GPC1,ITGB1BP1,PRKN,SLC7A11,HRAS,RAB11FIP2,AGR2,NETO2,PDCD5,SQSTM1,FIS1,RER1,RACK1,RHOG,TCAF1,ACSL3,LYPLA1,CRK,STX8,CIB1,LGALS3,MESD,CDK5,KIF5B,CLTC,CRIPT,WNK1,APPL1,STOM,CHP1,MYO1C,ANK3,RAP1A,CD81,CRKL,PPP2R5A,AP2M1,STX3,ZDHHC5,DLG1,SPTBN1,ARHGEF16,EGFR,MTCL1,ZMYND8,EZR,PIK3R1,NBEA,TMEM59,DAG1,PICALM,PIK3CA,PLS1,GBP1,ATP2C1,VIL1,PRKCI,ARHGAP44,ADAM10,FARP1,GPC3,BCL2L1,PRKCH,ITGA3,EP…
GO:1905477	GO:BP	positive regulation of protein localization to membrane	48	0.00203769	2.69086	107	4930	21031	PRNP,MFF,ITGB1BP1,PRKN,HRAS,RAB11FIP2,AGR2,PDCD5,SQSTM1,FIS1,RER1,RACK1,RHOG,TCAF1,ACSL3,CRK,CIB1,LGALS3,MESD,CDK5,KIF5B,STOM,CHP1,MYO1C,ANK3,CD81,CRKL,STX3,ZDHHC5,DLG1,SPTBN1,ARHGEF16,EGFR,MTCL1,EZR,PIK3R1,PIK3CA,PLS1,ATP2C1,VIL1,PRKCI,FARP1,PRKCH,ITGA3,EPHB2,FYN,CEMIP,ERBB2
GO:1990778	GO:BP	protein localization to cell periphery	135	2.78321e-06	5.55545	360	4930	21031	RAB3B,GPC6,SNCA,EFR3B,RAB34,RAB31,PRNP,PALM,CAV1,RABEP1,ITGB1BP1,WDR72,ATP1B3,HRAS,RAB11FIP2,MAP7,AGR2,BBIP1,NETO2,ARL3,ANK2,PLK1,HYCC1,RAP2A,RAB8A,SQSTM1,MYO5A,RER1,RDX,TNFRSF1A,RACK1,RHOG,RAB10,SEC23A,PDZD11,PSMD10,ACSL3,CCDC88A,EXOC5,BSG,LYPLA1,STX8,SNAP47,CIB1,SEC16A,LGALS3,CDK5,KIF5B,CLTC,GNAI1,ADAM22,ROCK2,WNK1,APPL1,TTC8,LIN7C,KRT18,ANK3,RAP1A,CD81,PPP2R5A,MISP,FLOT1,AP2M1,SLMAP,STX3,ZDHHC…
GO:0000902	GO:BP	cell morphogenesis	291	0.00962614	2.01655	986	4930	21031	SPART,EPHA5,SLITRK5,HEG1,LHX2,UCHL1,CNTN1,CHN1,SEMA3A,ADARB1,FAM171A1,DOCK10,FN1,MYPN,MAP1B,TUBB2B,AURKA,TTL,EIF2AK4,NRCAM,PALM,ZFPM1,SSNA1,MEF2C,KLF2,PRKN,ETV1,NES,STRADB,MYCBP2,KIF20B,PQBP1,SOD1,ABL1,ZMPSTE24,SYT1,CTNND2,GNA13,SLIT3,MSN,PITPNA,DVL2,RAP2A,SHTN1,RAB8A,NOTCH3,S100A6,NIN,LARP4,PLAA,METTL3,WDR36,RDX,MAP2,HPRT1,ABITRAM,SLC23A2,UBB,LLPH,FERMT2,RHOG,RAB10,RIPOR2,NDEL1,EIF4G2,ACTG1,SRC,…
GO:0007409	GO:BP	axonogenesis	87	3.02417e-05	4.51939	466	2130	21031	ANK3,NR4A2,NFIB,YTHDF1,ECE1,EXT1,RAC1,IGF1R,FLOT1,EFNA5,ADNP,COBL,DOCK7,PSEN1,PPP3CB,VCL,ARHGAP32,EMB,USP33,CTTN,APP,SEMA3C,EFNA1,VASP,SIPA1L1,PLXNA1,B4GALT5,BMPR2,TIAM2,KLF7,NOTCH2,MAPK8IP3,OPHN1,TIAM1,MAP3K13,SHOX2,DAG1,NEO1,PTPRS,RPS6KA5,PTK2,ALCAM,PRICKLE1,PICALM,NRP1,ARHGEF28,PLXNA3,MACF1,LAMB2,RYK,DISC1,CDKL5,NEXN,LMO4,SEMA4B,TRAK1,MEGF8,EPHA6,PLXNB2,ROBO1,VEGFA,EDN1,PLA2G10,LAMA2,NTRK2,SKI…
GO:0007411	GO:BP	axon guidance	54	0.000122823	3.91072	249	2130	21031	NFIB,YTHDF1,ECE1,EXT1,RAC1,EFNA5,EMB,USP33,APP,SEMA3C,EFNA1,VASP,PLXNA1,BMPR2,KLF7,NOTCH2,MAPK8IP3,OPHN1,DAG1,NEO1,PTPRS,RPS6KA5,PTK2,ALCAM,NRP1,PLXNA3,LAMB2,RYK,NEXN,LMO4,SEMA4B,MEGF8,EPHA6,PLXNB2,ROBO1,VEGFA,EDN1,PLA2G10,LAMA2,PLXNB1,SEMA6A,CRPPA,EPHB2,PTK7,FGFR4,SEMA3B,FYN,UNC5A,ERBB2,WNT7B,EGR2,SEMA7A,IGSF9,ISL1
GO:0010720	GO:BP	positive regulation of cell development	91	2.00782e-07	6.69727	450	2130	21031	MECP2,STAU2,FAIM,ANKRD27,KITLG,STAT5B,RFX3,EFNA5,SMARCC1,ADNP,ARHGAP32,RIPK2,CD46,DHX36,EGFR,XBP1,DBN1,IL15RA,EEIG1,FOS,PLXNA1,BMPR2,TIAM2,SLC7A5,NOTCH2,TIAM1,AMBRA1,MAP3K13,SHOX2,DAG1,HDAC1,PRKCA,NRP1,KLHL25,AXL,OBSL1,PLXNA3,MACF1,IL7,DISC1,TESC,MDK,ZBTB46,CDKL5,PRKCI,LIF,TRAK1,MEGF8,FBXW8,CUL7,PLXNB2,SOX4,ROBO1,ADAM8,VEGFA,RARA,HES1,PDE5A,IL1B,NFKBIZ,FOXO3,TRIB1,NTRK2,SKIL,F11R,TGFBR2,PRKCH,LPA…
GO:0010975	GO:BP	regulation of neuron projection development	88	5.31915e-06	5.27416	457	2130	21031	YTHDF1,WASHC5,STAU2,RAP1A,ANKRD27,IGF1R,CRKL,EFNA5,ADNP,COBL,PSEN1,NFE2L2,ARHGAP32,NCK1,ULK4,DHX36,SEMA3C,EFNA1,DBN1,IL15RA,ENC1,SIPA1L1,PLXNA1,BMPR2,LRIG2,TIAM2,CBFA2T2,TIAM1,MAP3K13,SHOX2,NEO1,PTPRS,RETREG3,TMEM30A,ITM2C,CAMK1D,NRP1,OBSL1,PLXNA3,ITGA6,MACF1,RYK,DISC1,MDK,CDKL5,PRKCI,ALK,SEMA4B,TRAK1,ARHGAP44,MEGF8,FBXW8,CUL7,PLXNB2,GRN,DAB2IP,CFLAR,ROBO1,VEGFA,HES1,PTPRF,MBOAT1,DDR1,NTRK2,SKIL,…
GO:0016358	GO:BP	dendrite development	46	0.0310693	1.50767	238	2130	21031	ARF4,MECP2,STAU2,ANKRD27,CRKL,COBL,PSEN1,SRGAP2C,DHX36,APP,EFNA1,DBN1,ZMYND8,NCK2,RERE,SIPA1L1,KLF7,ABI1,TIAM1,PTPRS,MEF2A,CAMK1D,PRICKLE1,PICALM,NRP1,OBSL1,DISC1,SDK1,CDKL5,ALK,TRAK1,ARHGAP44,IGF2BP1,FBXW8,CUL7,FARP1,DAB2IP,NEDD4L,SRCIN1,EPHB2,TNIK,FYN,DCDC2,KIF1A,IGSF9,RAB17
GO:0031175	GO:BP	neuron projection development	295	0.0289762	1.53796	1014	4930	21031	SPART,EPHA5,SLITRK5,PMP22,LHX2,UCHL1,CNTN1,CHN1,NCS1,SEMA3A,ADARB1,DOCK10,FN1,MYPN,TRAPPC4,MAP1B,VIM,TUBB2B,AURKA,TTL,EIF2AK4,NRCAM,BLOC1S2,SSNA1,MEF2C,TOR1A,PRKN,ETV1,HMGB1,MYCBP2,KIF20B,PQBP1,DGKG,SOD1,ABL1,CAMSAP2,IL6,DPYSL2,ZPR1,MAPK6,SYT1,CTNND2,DDX56,SLIT3,KATNB1,LRP12,PITPNA,RAPGEF1,DVL2,RAP2A,SHTN1,RAB8A,NOTCH3,S100A6,UPF3B,NIN,SNAPIN,INPP5F,PLAA,ATF1,WDR36,TWF1,RAB35,MAP2,HPRT1,ABITRAM,S…
GO:0031344	GO:BP	regulation of cell projection organization	224	2.37768e-06	5.62385	667	4930	21031	SPART,PMP22,DOCK11,CNTN1,CHN1,NCS1,SEMA3A,FN1,MAP1B,VIM,TUBB2B,PRNP,NRCAM,ENTR1,FSCN1,PALM,CAV1,DEF8,PFN1,MYCBP2,PQBP1,DGKG,ABL1,CAMSAP2,HRAS,CENPJ,DPYSL2,DDX56,KATNB1,TGFBR1,FAM98A,RAPGEF1,ODF2,DVL2,RAP2A,DYNLL1,SHTN1,HSP90AA1,NIN,SNAPIN,INPP5F,ATF1,TWF1,RDX,MAP2,ABITRAM,CNTROB,RHOG,RIPOR2,PLCE1,NDEL1,ATG3,CCDC88A,MPHOSPH9,EIF4G2,SRC,ARHGEF7,CEP135,DPYSL3,RTCA,CRK,ANLN,TBC1D7,MAGI2,MAP2K2,CIB1,E…
GO:0031346	GO:BP	positive regulation of cell projection organization	127	0.00030097	3.52148	357	4930	21031	DOCK11,CNTN1,FN1,MAP1B,TUBB2B,ENTR1,FSCN1,PALM,DEF8,PFN1,ABL1,HRAS,CENPJ,DDX56,KATNB1,TGFBR1,FAM98A,RAPGEF1,DVL2,DYNLL1,SHTN1,HSP90AA1,NIN,ATF1,TWF1,RIPOR2,PLCE1,NDEL1,CCDC88A,EIF4G2,SRC,ARHGEF7,CEP135,DPYSL3,ANLN,MAGI2,MAP2K2,EZH2,CYFIP1,SETX,NLGN1,SHOC2,CAPRIN1,CUX1,PAFAH1B1,NCKAP1,SEPTIN9,WASHC5,STAU2,RAC1,RAP1A,ANKRD27,IGF1R,EFNA5,ADNP,COBL,NFE2L2,ARHGAP32,NCK1,DHX36,CDC42EP1,DBN1,ZMYND8,ENC1…
GO:0032989	GO:BP	cellular anatomical entity morphogenesis	146	4.33813e-10	9.3627	785	2130	21031	NCKAP1,MECP2,ITSN2,ANK3,WDR1,NR4A2,NFIB,YTHDF1,ECE1,CLASP1,EXT1,STAU2,RAC1,ANKRD27,CSRP2,KRT19,IGF1R,TAOK3,FLOT1,EFNA5,ADNP,COBL,DOCK7,PSEN1,PPP3CB,VCL,ERCC2,MOV10,ARHGAP32,EMB,USP33,CTTN,DHX36,EGFR,APP,SEMA3C,EFNA1,ROCK1,DBN1,PALS1,SLC9A8,VASP,CPNE1,RERE,WEE1,SIPA1L1,PLXNA1,B4GALT5,BMPR2,TIAM2,KLF7,NOTCH2,DVL3,ABI1,MAPK8IP3,OPHN1,TIAM1,NBL1,MAP3K13,SHOX2,DAG1,PLEC,RREB1,CD44,NEO1,PTPRS,AKAP13,RP…
GO:0048666	GO:BP	neuron development	198	2.37055e-10	9.62515	1167	2130	21031	MTCH1,ARF4,NCKAP1,MECP2,VAPA,ITSN2,ANK3,NR4A2,NFIB,YTHDF1,ECE1,EXT1,WASHC5,STAU2,RAC1,RAP1A,TUG1,ANKRD27,IGF1R,CRKL,TAOK3,FLOT1,CTNNA1,EFNA5,ADNP,COBL,STX3,DOCK7,PSEN1,NFE2L2,PPP3CB,VCL,RAB6A,MOV10,ARHGAP32,NCK1,EMB,ULK4,USP33,CTTN,SRGAP2C,DHX36,EGFR,ATXN10,APP,SEMA3C,EFNA1,NHERF1,ROCK1,XBP1,HS6ST1,DBN1,PALS1,IL15RA,ZMYND8,ENC1,VASP,NCK2,HERC1,CPNE1,FRYL,RERE,WEE1,SIPA1L1,PLXNA1,B4GALT5,BMPR2,LRI…
GO:0048667	GO:BP	cell morphogenesis involved in neuron differentiation	110	8.00895e-07	6.09642	597	2130	21031	ANK3,NR4A2,NFIB,YTHDF1,ECE1,EXT1,STAU2,RAC1,ANKRD27,IGF1R,FLOT1,EFNA5,ADNP,COBL,DOCK7,PSEN1,PPP3CB,VCL,ARHGAP32,EMB,USP33,CTTN,DHX36,APP,SEMA3C,EFNA1,NHERF1,DBN1,VASP,RERE,SIPA1L1,PLXNA1,B4GALT5,BMPR2,TIAM2,TRIOBP,KLF7,NOTCH2,ABI1,MAPK8IP3,OPHN1,TIAM1,MAP3K13,SHOX2,DAG1,NEO1,PTPRS,RPS6KA5,MEF2A,PTK2,ALCAM,PRICKLE1,PICALM,NRP1,ARHGEF28,OBSL1,PLXNA3,MACF1,CABP4,PLS1,LAMB2,RYK,DISC1,CDKL5,NEXN,LMO4,…
GO:0048812	GO:BP	neuron projection morphogenesis	123	1.9241e-08	7.71577	655	2130	21031	NCKAP1,MECP2,ITSN2,ANK3,NR4A2,NFIB,YTHDF1,ECE1,EXT1,STAU2,RAC1,ANKRD27,IGF1R,TAOK3,FLOT1,EFNA5,ADNP,COBL,DOCK7,PSEN1,PPP3CB,VCL,MOV10,ARHGAP32,EMB,USP33,CTTN,DHX36,EGFR,APP,SEMA3C,EFNA1,ROCK1,DBN1,VASP,CPNE1,RERE,WEE1,SIPA1L1,PLXNA1,B4GALT5,BMPR2,TIAM2,KLF7,NOTCH2,DVL3,ABI1,MAPK8IP3,OPHN1,TIAM1,NBL1,MAP3K13,SHOX2,DAG1,NEO1,PTPRS,RPS6KA5,MEF2A,PTK2,ALCAM,PRICKLE1,PICALM,NRP1,ARHGEF28,OBSL1,ATP9A,P…
GO:0048858	GO:BP	cell projection morphogenesis	128	3.91357e-09	8.40743	676	2130	21031	NCKAP1,MECP2,ITSN2,ANK3,NR4A2,NFIB,YTHDF1,ECE1,EXT1,STAU2,RAC1,ANKRD27,IGF1R,TAOK3,FLOT1,EFNA5,ADNP,COBL,DOCK7,PSEN1,PPP3CB,VCL,MOV10,ARHGAP32,EMB,USP33,CTTN,DHX36,EGFR,APP,SEMA3C,EFNA1,ROCK1,DBN1,VASP,CPNE1,RERE,WEE1,SIPA1L1,PLXNA1,B4GALT5,BMPR2,TIAM2,KLF7,NOTCH2,DVL3,ABI1,MAPK8IP3,OPHN1,TIAM1,NBL1,MAP3K13,SHOX2,DAG1,RREB1,CD44,NEO1,PTPRS,RPS6KA5,MEF2A,PTK2,ALCAM,PRICKLE1,PICALM,NRP1,ARHGEF28,OB…
GO:0050767	GO:BP	regulation of neurogenesis	73	0.00032233	3.4917	388	2130	21031	MECP2,MBD1,STAU2,ANXA2,FAIM,ANKRD27,DYNLT1,CTNNA1,EFNA5,ADNP,DOCK7,PSEN1,APPL2,DNAJB11,ARHGAP32,DHX36,EGFR,HOOK3,SEMA3C,DBN1,FXR1,PLXNA1,BMPR2,TIAM2,SLC7A5,TIAM1,MAP3K13,SHOX2,DAG1,HDAC1,PTPRS,NRP1,OBSL1,PLXNA3,MACF1,RYK,DISC1,MDK,CDKL5,PRKCI,LIF,SEMA4B,TRAK1,MEGF8,FBXW8,CUL7,PLXNB2,ROBO1,VEGFA,PER2,HES1,IL1B,NTRK2,SKIL,PRKCH,LPAR3,PLXNB1,SEMA6A,PLAG1,EPHB2,GRM5,VCAN,DUSP10,MME,SEMA3B,TGM2,CDH1,E…
GO:0050769	GO:BP	positive regulation of neurogenesis	54	5.95822e-05	4.22488	244	2130	21031	MECP2,STAU2,FAIM,ANKRD27,EFNA5,ADNP,ARHGAP32,DHX36,EGFR,DBN1,PLXNA1,BMPR2,TIAM2,SLC7A5,TIAM1,MAP3K13,SHOX2,DAG1,HDAC1,NRP1,OBSL1,PLXNA3,MACF1,DISC1,MDK,CDKL5,PRKCI,LIF,TRAK1,MEGF8,FBXW8,CUL7,PLXNB2,ROBO1,VEGFA,HES1,IL1B,NTRK2,SKIL,PRKCH,LPAR3,PLXNB1,PLAG1,EPHB2,GRM5,VCAN,MME,TGM2,EGR2,SEMA7A,SPINT1,PTPRZ1,TLR2,CX3CL1
GO:0050770	GO:BP	regulation of axonogenesis	36	0.0059232	2.22744	158	2130	21031	EFNA5,ADNP,PSEN1,ARHGAP32,SEMA3C,EFNA1,SIPA1L1,PLXNA1,BMPR2,TIAM2,TIAM1,MAP3K13,SHOX2,PTPRS,NRP1,PLXNA3,MACF1,RYK,DISC1,CDKL5,SEMA4B,TRAK1,MEGF8,PLXNB2,ROBO1,VEGFA,NTRK2,SKIL,KIF13B,LPAR3,PLXNB1,SEMA6A,EPHB2,SEMA3B,CDH1,SEMA7A
GO:0050772	GO:BP	positive regulation of axonogenesis	24	0.00165345	2.78161	80	2130	21031	EFNA5,ADNP,ARHGAP32,PLXNA1,BMPR2,TIAM2,TIAM1,MAP3K13,SHOX2,NRP1,PLXNA3,MACF1,DISC1,CDKL5,TRAK1,MEGF8,PLXNB2,ROBO1,VEGFA,NTRK2,SKIL,LPAR3,PLXNB1,SEMA7A
GO:0050808	GO:BP	synapse organization	88	9.88291e-05	4.00512	485	2130	21031	NFIA,CAST,ARF4,MECP2,ANK3,STAU2,IGF1R,CRKL,EFNA5,STAU1,ADNP,PSEN1,TANC1,DLG1,PTPN13,MAPK14,LINGO2,CTTN,SRGAP2C,DHX36,APP,EFNA1,ROCK1,CLSTN1,LGMN,DBN1,UNC13B,ZMYND8,EZR,SIPA1L1,OPHN1,LAMA5,NBEA,TIAM1,ABHD17C,DAG1,SNTA1,CLSTN3,PTPRS,RPS6KA5,NRP1,AMIGO2,ARHGAP39,LAMB2,RYK,DISC1,CD2AP,STK38,SDK1,CDKL5,C5AR1,PCLO,ARHGAP44,HIP1R,ADAM10,PLXNB2,FARP1,SHANK2,DAB2IP,PTPRF,IL1RAP,SEZ6L2,NTRK2,ERBB4,ITGA3,GP…
GO:0051960	GO:BP	regulation of nervous system development	87	2.208e-05	4.656	463	2130	21031	MECP2,MBD1,STAU2,ANXA2,FAIM,ANKRD27,DYNLT1,CTNNA1,EFNA5,ADNP,DOCK7,PSEN1,APPL2,DLG1,DNAJB11,ARHGAP32,PTPN13,LINGO2,DHX36,EGFR,HOOK3,SEMA3C,CLSTN1,DBN1,FXR1,PLXNA1,BMPR2,TIAM2,SLC7A5,EIF2AK3,TIAM1,MAP3K13,SHOX2,DAG1,HDAC1,CLSTN3,PTPRS,FIG4,NRP1,AMIGO2,OBSL1,PLXNA3,MACF1,RYK,DISC1,RARB,MDK,CDKL5,PRKCI,LIF,SEMA4B,TRAK1,MEGF8,TYMP,FBXW8,CUL7,PLXNB2,ROBO1,VEGFA,PER2,RARA,HES1,IL1B,IL1RAP,NTRK2,SKIL,PR…
GO:0051962	GO:BP	positive regulation of nervous system development	59	0.00042077	3.37596	292	2130	21031	MECP2,STAU2,FAIM,ANKRD27,EFNA5,ADNP,ARHGAP32,LINGO2,DHX36,EGFR,CLSTN1,DBN1,PLXNA1,BMPR2,TIAM2,SLC7A5,TIAM1,MAP3K13,SHOX2,DAG1,HDAC1,CLSTN3,NRP1,AMIGO2,OBSL1,PLXNA3,MACF1,DISC1,MDK,CDKL5,PRKCI,LIF,TRAK1,MEGF8,FBXW8,CUL7,PLXNB2,ROBO1,VEGFA,HES1,IL1B,IL1RAP,NTRK2,SKIL,PRKCH,LPAR3,PLXNB1,PLAG1,EPHB2,GRM5,VCAN,MME,TGM2,EGR2,SEMA7A,SPINT1,PTPRZ1,TLR2,CX3CL1
GO:0060560	GO:BP	developmental growth involved in morphogenesis	51	0.00161	2.79317	248	2130	21031	MECP2,ITSN2,EXT1,EFNA5,ADNP,COBL,PPP3CB,VCL,ARHGAP32,CTTN,APP,SEMA3C,CPNE1,PLXNA1,BMPR2,TIAM1,MAP3K13,PTPRS,MED1,ALCAM,PRICKLE1,NRP1,KDM5B,BIN3,PLXNA3,MACF1,LAMB2,RYK,DISC1,CDKL5,SEMA4B,MEGF8,VEGFA,EDN1,RASAL1,DDR1,FMN1,TGFBR2,SPRY1,NEDD4L,LPAR3,SEMA6A,PPP2R3A,PTK7,RIMS2,SEMA3B,HNF1B,CDH1,WNT7B,FGFR2,SEMA7A
GO:0061564	GO:BP	axon development	94	8.06448e-05	4.09342	527	2130	21031	ANK3,NR4A2,NFIB,YTHDF1,ECE1,EXT1,RAC1,IGF1R,FLOT1,CTNNA1,EFNA5,ADNP,COBL,DOCK7,PSEN1,PPP3CB,VCL,ARHGAP32,EMB,USP33,CTTN,APP,SEMA3C,EFNA1,VASP,SIPA1L1,PLXNA1,B4GALT5,BMPR2,LRIG2,TIAM2,KLF7,NOTCH2,MAPK8IP3,OPHN1,TIAM1,MAP3K13,SHOX2,DAG1,NEO1,PTPRS,RPS6KA5,PTK2,ALCAM,PRICKLE1,PICALM,NRP1,ARHGEF28,PLXNA3,MACF1,LAMB2,RYK,DISC1,CDKL5,NEXN,LMO4,SEMA4B,TRAK1,MEGF8,EPHA6,PLXNB2,GRN,ROBO1,VEGFA,EDN1,PTPRF,…
GO:0097485	GO:BP	neuron projection guidance	54	0.000122823	3.91072	249	2130	21031	NFIB,YTHDF1,ECE1,EXT1,RAC1,EFNA5,EMB,USP33,APP,SEMA3C,EFNA1,VASP,PLXNA1,BMPR2,KLF7,NOTCH2,MAPK8IP3,OPHN1,DAG1,NEO1,PTPRS,RPS6KA5,PTK2,ALCAM,NRP1,PLXNA3,LAMB2,RYK,NEXN,LMO4,SEMA4B,MEGF8,EPHA6,PLXNB2,ROBO1,VEGFA,EDN1,PLA2G10,LAMA2,PLXNB1,SEMA6A,CRPPA,EPHB2,PTK7,FGFR4,SEMA3B,FYN,UNC5A,ERBB2,WNT7B,EGR2,SEMA7A,IGSF9,ISL1
GO:0120035	GO:BP	regulation of plasma membrane bounded cell projection organization	218	6.10132e-06	5.21458	652	4930	21031	SPART,PMP22,DOCK11,CNTN1,CHN1,NCS1,SEMA3A,FN1,MAP1B,VIM,TUBB2B,PRNP,NRCAM,ENTR1,FSCN1,PALM,CAV1,DEF8,PFN1,MYCBP2,PQBP1,DGKG,ABL1,CAMSAP2,HRAS,CENPJ,DPYSL2,DDX56,KATNB1,TGFBR1,FAM98A,RAPGEF1,ODF2,RAP2A,DYNLL1,SHTN1,HSP90AA1,NIN,SNAPIN,INPP5F,ATF1,TWF1,RDX,MAP2,ABITRAM,CNTROB,RHOG,RIPOR2,PLCE1,NDEL1,ATG3,CCDC88A,MPHOSPH9,EIF4G2,SRC,ARHGEF7,CEP135,DPYSL3,RTCA,CRK,ANLN,TBC1D7,MAGI2,MAP2K2,CIB1,EZH2,Y…
GO:0120039	GO:BP	plasma membrane bounded cell projection morphogenesis	126	1.06433e-08	7.97292	671	2130	21031	NCKAP1,MECP2,ITSN2,ANK3,NR4A2,NFIB,YTHDF1,ECE1,EXT1,STAU2,RAC1,ANKRD27,IGF1R,TAOK3,FLOT1,EFNA5,ADNP,COBL,DOCK7,PSEN1,PPP3CB,VCL,MOV10,ARHGAP32,EMB,USP33,CTTN,DHX36,EGFR,APP,SEMA3C,EFNA1,ROCK1,DBN1,VASP,CPNE1,RERE,WEE1,SIPA1L1,PLXNA1,B4GALT5,BMPR2,TIAM2,KLF7,NOTCH2,DVL3,ABI1,MAPK8IP3,OPHN1,TIAM1,NBL1,MAP3K13,SHOX2,DAG1,RREB1,CD44,NEO1,PTPRS,RPS6KA5,MEF2A,PTK2,ALCAM,PRICKLE1,PICALM,NRP1,ARHGEF28,OB…
GO:0001816	GO:BP	cytokine production	236	0.0108597	1.96418	779	4930	21031	HEG1,ZNF287,C1QBP,PDE4D,FN1,POLR3F,HMOX1,PRNP,POLR3G,ZFPM1,DHX33,HSPD1,KLF2,CHUK,STOML2,HMGB1,PQBP1,DDX21,IRAK1,SOD1,ABL1,IFI16,DDX1,ARRB2,HRAS,IL6,CD55,PARK7,TRIM65,DDX56,STMP1,ATP2B1,GAPDH,PDCD4,POLR3D,HSP90AA1,RNF135,CUEDC2,POLR3C,GPAM,FERMT1,GSTP1,UFD1,DHX9,TUSC2,SRC,AKIRIN2,ZCCHC3,BRCA1,CLU,LAPTM4B,POLA1,BSG,TRIM16,IL6ST,RPS3,SELENOS,ZC3HAV1,TOMM70,EZH2,TRAF3,DDX3X,RBX1,HMGB2,AGPAT2,ASB1,B2M…
GO:0001817	GO:BP	regulation of cytokine production	234	0.0126527	1.89782	773	4930	21031	HEG1,ZNF287,C1QBP,PDE4D,FN1,POLR3F,HMOX1,PRNP,POLR3G,ZFPM1,DHX33,HSPD1,KLF2,CHUK,STOML2,HMGB1,PQBP1,DDX21,IRAK1,SOD1,ABL1,IFI16,DDX1,ARRB2,HRAS,IL6,CD55,PARK7,TRIM65,DDX56,STMP1,ATP2B1,GAPDH,PDCD4,POLR3D,HSP90AA1,RNF135,CUEDC2,POLR3C,GPAM,FERMT1,GSTP1,UFD1,DHX9,TUSC2,SRC,AKIRIN2,ZCCHC3,BRCA1,CLU,LAPTM4B,POLA1,BSG,TRIM16,IL6ST,RPS3,SELENOS,ZC3HAV1,TOMM70,EZH2,TRAF3,DDX3X,RBX1,HMGB2,AGPAT2,ASB1,B2M…
GO:0001819	GO:BP	positive regulation of cytokine production	155	0.0407346	1.39004	490	4930	21031	HEG1,PDE4D,POLR3F,HMOX1,POLR3G,ZFPM1,DHX33,HSPD1,CHUK,STOML2,HMGB1,PQBP1,DDX21,IRAK1,SOD1,ABL1,IFI16,DDX1,HRAS,IL6,CD55,PARK7,TRIM65,STMP1,GAPDH,POLR3D,HSP90AA1,RNF135,POLR3C,FERMT1,DHX9,TUSC2,SRC,AKIRIN2,ZCCHC3,BRCA1,CLU,BSG,TRIM16,IL6ST,RPS3,ZC3HAV1,TOMM70,TRAF3,DDX3X,HMGB2,AGPAT2,B2M,G3BP1,EIF2AK2,MAVS,HSPB1,RAD21,ROCK2,S100A13,UAP1,TRAF2,APPL1,IL1R1,TBK1,HK1,SERPINE1,ATF4,RAB1A,CEBPB,CD276,PT…
GO:0002218	GO:BP	activation of innate immune response	103	0.000603208	3.21953	279	4930	21031	C1QBP,CAV1,AURKB,DHX33,HSPD1,CHUK,IPO5,TMEM126A,HSPA8,HMGB1,PQBP1,NINJ1,IRAK1,TARBP2,IFI16,ARRB2,RAB11FIP2,PHB2,PARP1,ECSIT,STMP1,TNIP2,ZDHHC12,UBQLN1,PCBP2,PPP6C,HSP90AA1,RNF135,YWHAE,CLPB,XRCC5,UFD1,SRC,ZCCHC3,PRKDC,ZC3HAV1,TOMM70,TRAF3,DDX3X,NPLOC4,EIF2AK2,MAVS,RNF34,BANF1,APPL1,TBK1,LGR4,NAGK,CSNK1A1,NMI,FOSL1,LSM14A,FLOT1,PJA2,CREBBP,TSPAN6,NOP53,ZDHHC5,APPL2,RIPK2,LAMP2,IKBKB,ERBIN,MAPKAPK2…
GO:0002221	GO:BP	pattern recognition receptor signaling pathway	94	0.000102622	3.98876	241	4930	21031	C1QBP,CAV1,AURKB,DHX33,HSPD1,CHUK,IPO5,TMEM126A,HSPA8,HMGB1,NINJ1,IRAK1,TARBP2,ARRB2,RAB11FIP2,PHB2,PARP1,ECSIT,STMP1,TNIP2,ZDHHC12,UBQLN1,PCBP2,PPP6C,RNF135,YWHAE,CLPB,UFD1,SRC,ZCCHC3,PRKDC,ZC3HAV1,TRAF3,DDX3X,NPLOC4,EIF2AK2,MAVS,RNF34,BANF1,APPL1,TBK1,LGR4,NAGK,CSNK1A1,NMI,FOSL1,LSM14A,FLOT1,PJA2,TSPAN6,NOP53,ZDHHC5,APPL2,RIPK2,LAMP2,IKBKB,ERBIN,MAPKAPK2,HSPA1A,PIK3R1,MAPK8,EPG5,TNIP1,CYBA,IRF3…
GO:0002253	GO:BP	activation of immune response	181	2.8444e-05	4.54601	531	4930	21031	C1QBP,PDE4D,PRNP,PHPT1,CAV1,AURKB,CFD,RBCK1,EIF2B2,DHX33,HSPD1,MEF2C,CHUK,IPO5,STOML2,TMEM126A,HSPA8,HMGB1,PQBP1,NINJ1,IRAK1,TARBP2,ABL1,IFI16,CMTM3,ARRB2,HRAS,CD55,RAB11FIP2,PHB2,PARP1,ECSIT,STMP1,UBE2N,TNIP2,ZDHHC12,RAPGEF1,EIF2B1,UBQLN1,PCBP2,PPP6C,HSP90AA1,RNF135,YWHAE,EIF2B3,CLPB,XRCC5,UFD1,SRC,ZCCHC3,EIF2B4,CLU,SLC39A10,PRKDC,RPS3,RC3H2,ZC3HAV1,TOMM70,TRAF3,DDX3X,LGALS3,NPLOC4,EIF2AK2,MAVS,…
GO:0002376	GO:BP	immune system process	392	1.07163e-09	8.96996	2776	2130	21031	SERPINE1,TMBIM6,DHX15,RC3H1,NCSTN,ST3GAL1,STK10,CSNK1A1,SLC7A1,SP100,HMCES,WDR1,PAWR,STAT6,RNF168,CEBPB,YTHDF1,ATG5,EXT1,CD276,NMI,RAC1,PTPRJ,WDR37,FOSL1,SERINC3,TAX1BP1,LNPEP,LSM14A,TSC22D3,CD81,NR1H2,DENND1B,BTN3A2,DDOST,IGF1R,CRKL,ELF1,PODXL2,FLOT1,KITLG,STAT5B,CALR,KDELR1,PJA2,CREBBP,TSPAN6,ZC3H12A,PLK2,SMARCC1,GNL1,NOP53,PSEN1,NFE2L2,PPP3CB,SKAP2,CXCL3,BTN2A1,ERCC2,RAB6A,PSMB9,ZDHHC5,APPL2,C…
GO:0002682	GO:BP	regulation of immune system process	429	0.00560007	2.25181	1512	4930	21031	VEGFC,GAL,SLC9B2,MPP1,FBN1,LGALS1,C1QBP,PDE4D,SNCA,FN1,POLR3F,HMOX1,PCID2,PRNP,POLR3G,PHPT1,EIF2AK4,CUL4A,CAV1,AURKB,CFD,ZFPM1,CD320,RBCK1,EIF2B2,HAX1,DHX33,HSPD1,MEF2C,LDB1,CHUK,IPO5,STOML2,TMEM126A,HSPA8,HMGB1,PQBP1,SLC7A11,NINJ1,DDX21,IRAK1,TARBP2,SOD1,ABL1,SHLD2,IFI16,CMTM3,DDX1,CXCL8,ARRB2,HRAS,IL6,LEO1,CD55,RAB11FIP2,IRS2,H4C3,ING5,HSPA9,CD99,PARK7,PHB2,PARP1,MSN,TP53BP1,ECSIT,STMP1,BAD,UBE…
GO:0002684	GO:BP	positive regulation of immune system process	321	0.000117898	3.92849	1054	4930	21031	VEGFC,SLC9B2,LGALS1,C1QBP,PDE4D,POLR3F,PCID2,PRNP,POLR3G,PHPT1,EIF2AK4,CAV1,AURKB,CFD,CD320,RBCK1,EIF2B2,HAX1,DHX33,HSPD1,MEF2C,CHUK,IPO5,STOML2,TMEM126A,HSPA8,HMGB1,PQBP1,NINJ1,DDX21,IRAK1,TARBP2,ABL1,SHLD2,IFI16,CMTM3,DDX1,CXCL8,ARRB2,HRAS,IL6,CD55,RAB11FIP2,IRS2,CD99,PARK7,PHB2,PARP1,TP53BP1,ECSIT,STMP1,BAD,UBE2N,TNIP2,POLR3D,ZDHHC12,RAPGEF1,EIF2B1,UBQLN1,PCBP2,PPP6C,HSP90AA1,RNF135,SMARCD1,YW…
GO:0002753	GO:BP	cytoplasmic pattern recognition receptor signaling pathway	64	0.00180139	2.74439	156	4930	21031	C1QBP,CAV1,AURKB,DHX33,IPO5,HSPA8,HMGB1,IRAK1,TARBP2,PHB2,PARP1,STMP1,TNIP2,ZDHHC12,UBQLN1,PCBP2,PPP6C,RNF135,YWHAE,CLPB,UFD1,SRC,ZCCHC3,PRKDC,ZC3HAV1,DDX3X,NPLOC4,EIF2AK2,MAVS,RNF34,BANF1,TBK1,NAGK,CSNK1A1,LSM14A,FLOT1,TSPAN6,NOP53,RIPK2,LAMP2,IKBKB,ERBIN,HSPA1A,MAPK8,EPG5,IRF3,DDX60,PUM1,PTPRS,ALPK1,RIOK3,STING1,DHX58,NLRC3,GRAMD4,OASL,PELI1,RAB7B,BIRC3,PIK3AP1,INAVA,GBP2,TRIM15,TRIM31
GO:0002757	GO:BP	immune response-activating signaling pathway	163	1.72351e-05	4.76359	465	4930	21031	C1QBP,PDE4D,PRNP,PHPT1,CAV1,AURKB,RBCK1,EIF2B2,DHX33,HSPD1,MEF2C,CHUK,IPO5,STOML2,TMEM126A,HSPA8,HMGB1,NINJ1,IRAK1,TARBP2,ABL1,CMTM3,ARRB2,HRAS,RAB11FIP2,PHB2,PARP1,ECSIT,STMP1,UBE2N,TNIP2,ZDHHC12,RAPGEF1,EIF2B1,UBQLN1,PCBP2,PPP6C,RNF135,YWHAE,EIF2B3,CLPB,UFD1,SRC,ZCCHC3,EIF2B4,SLC39A10,PRKDC,RPS3,RC3H2,ZC3HAV1,TRAF3,DDX3X,LGALS3,NPLOC4,EIF2AK2,MAVS,RNF34,BANF1,WNK1,APPL1,TBK1,LGR4,NAGK,GRB2,RC3H…
GO:0002758	GO:BP	innate immune response-activating signaling pathway	97	0.000499733	3.30126	258	4930	21031	C1QBP,CAV1,AURKB,DHX33,HSPD1,CHUK,IPO5,TMEM126A,HSPA8,HMGB1,NINJ1,IRAK1,TARBP2,ARRB2,RAB11FIP2,PHB2,PARP1,ECSIT,STMP1,TNIP2,ZDHHC12,UBQLN1,PCBP2,PPP6C,RNF135,YWHAE,CLPB,UFD1,SRC,ZCCHC3,PRKDC,ZC3HAV1,TRAF3,DDX3X,NPLOC4,EIF2AK2,MAVS,RNF34,BANF1,APPL1,TBK1,LGR4,NAGK,CSNK1A1,NMI,FOSL1,LSM14A,FLOT1,PJA2,CREBBP,TSPAN6,NOP53,ZDHHC5,APPL2,RIPK2,LAMP2,IKBKB,ERBIN,MAPKAPK2,HSPA1A,PIK3R1,MAPK8,EPG5,TNIP1,CY…
GO:0002764	GO:BP	immune response-regulating signaling pathway	169	4.71865e-05	4.32618	492	4930	21031	C1QBP,PDE4D,PRNP,PHPT1,CAV1,AURKB,RBCK1,EIF2B2,DHX33,HSPD1,MEF2C,CHUK,IPO5,STOML2,TMEM126A,HSPA8,HMGB1,NINJ1,IRAK1,TARBP2,ABL1,CMTM3,ARRB2,HRAS,RAB11FIP2,PHB2,PARP1,ECSIT,STMP1,UBE2N,TNIP2,ZDHHC12,RAPGEF1,EIF2B1,UBQLN1,PCBP2,PPP6C,RNF135,YWHAE,EIF2B3,CLPB,UFD1,SRC,ZCCHC3,EIF2B4,SLC39A10,PRKDC,RPS3,RC3H2,ZC3HAV1,TRAF3,DDX3X,LGALS3,NPLOC4,EIF2AK2,MAVS,RNF34,BANF1,WNK1,APPL1,TBK1,LGR4,NAGK,GRB2,RC3H…
GO:0002831	GO:BP	regulation of response to biotic stimulus	174	1.39017e-05	4.85693	502	4930	21031	C1QBP,POLR3F,POLR3G,EIF2AK4,CAV1,AURKB,DHX33,HSPD1,CHUK,IPO5,TMEM126A,HSPA8,HMGB1,PQBP1,NINJ1,IRAK1,TARBP2,IFI16,ARRB2,CD55,RAB11FIP2,ZMPSTE24,PHB2,PARP1,ECSIT,STMP1,TNIP2,POLR3D,ZDHHC12,UBQLN1,PCBP2,PPP6C,HSP90AA1,RNF135,YWHAE,EIF4E2,METTL3,LYAR,CLPB,POLR3C,XRCC5,UFD1,DHX9,SRC,AKIRIN2,ZCCHC3,PRKDC,CRK,UBE2K,ZC3HAV1,TOMM70,TRAF3,DDX3X,HMGB2,CREB3,NPLOC4,EIF2AK2,SERPINB9,MAVS,RNF34,BANF1,YWHAZ,APP…
GO:0002833	GO:BP	positive regulation of response to biotic stimulus	126	0.00408308	2.38901	369	4930	21031	C1QBP,POLR3F,POLR3G,CAV1,AURKB,DHX33,HSPD1,CHUK,IPO5,TMEM126A,HSPA8,HMGB1,PQBP1,NINJ1,IRAK1,TARBP2,IFI16,ARRB2,RAB11FIP2,PHB2,PARP1,ECSIT,STMP1,TNIP2,POLR3D,ZDHHC12,UBQLN1,PCBP2,PPP6C,HSP90AA1,RNF135,YWHAE,CLPB,POLR3C,XRCC5,UFD1,DHX9,SRC,AKIRIN2,ZCCHC3,PRKDC,UBE2K,ZC3HAV1,TOMM70,TRAF3,DDX3X,HMGB2,NPLOC4,EIF2AK2,MAVS,RNF34,BANF1,APPL1,RPS19,TBK1,LGR4,NAGK,CSNK1A1,NMI,FOSL1,LSM14A,SASH1,FLOT1,STAT5…
GO:0006952	GO:BP	defense response	267	4.51515e-08	7.34533	1791	2130	21031	SERPINE1,DHX15,RAB1A,PRDX5,LGALS3BP,MECP2,RNF216,CSNK1A1,NR3C1,OSMR,SP100,STAT6,CERS6,CEBPB,ATG5,EXT1,NMI,RAC1,FOSL1,SERINC3,TAX1BP1,LSM14A,CD81,NR1H2,DDX60L,FLOT1,STAT5B,PJA2,CREBBP,TSPAN6,ZC3H12A,PLK2,NOP53,PSEN1,NFE2L2,CXCL3,TRIM44,MOV10,ZDHHC5,MICU1,APPL2,NR1D2,TAB2,NCK1,RNF213,RICTOR,CALCOCO2,RIPK2,SLC22A5,CD46,HLA-A,MAPK14,ZNF148,BCR,DHX36,UBE2L6,ENDOD1,IL27RA,RBM47,EGFR,APP,TMSB4X,TRAFD1,N…
GO:0006955	GO:BP	immune response	272	0.00016336	3.78685	1988	2130	21031	DHX15,RC3H1,ST3GAL1,CSNK1A1,SP100,HMCES,PAWR,STAT6,RNF168,CEBPB,ATG5,EXT1,CD276,NMI,PTPRJ,FOSL1,SERINC3,TAX1BP1,LSM14A,CD81,NR1H2,DENND1B,BTN3A2,IGF1R,CRKL,ELF1,FLOT1,STAT5B,PJA2,CREBBP,TSPAN6,ZC3H12A,PLK2,GNL1,NOP53,PSEN1,NFE2L2,PPP3CB,CXCL3,BTN2A1,ZDHHC5,APPL2,NCK1,CALCOCO2,RIPK2,SPPL3,SLC22A5,CD46,HLA-A,MAPK14,BCR,DHX36,UBE2L6,ENDOD1,NFIL3,IL27RA,RBM47,APP,SEMA3C,XBP1,SCART1,TRAFD1,LAMP2,MAP3K…
GO:0009605	GO:BP	response to external stimulus	422	7.08945e-18	17.1494	2723	2130	21031	SERPINE1,ATF4,DHX15,RAB1A,MAP1LC3B,ST13,XPR1,MECP2,RNF216,CPT1A,CSNK1A1,OSMR,SP100,BCKDHB,RALBP1,NR4A2,NFIB,NNT,MBD1,CEBPB,GCLC,YTHDF1,ATG5,CAMKMT,DAP,CLASP1,EXT1,NMI,SLC17A5,CMTM8,ANXA2,RAC1,PTPRJ,FOSL1,SERINC3,TAX1BP1,ANKRD27,LSM14A,CD81,NR1H2,DDX60L,IGF1R,CRKL,SASH1,FLOT1,STAT5B,GADD45A,CALR,EFNA5,PJA2,CREBBP,TSPAN6,ZC3H12A,PLK2,ADNP,KDM6A,STX3,NOP53,NFE2L2,NPC2,CXCL3,TRIM44,FBXL17,MOV10,ZDHHC…
GO:0009607	GO:BP	response to biotic stimulus	244	1.54128e-08	7.81212	1586	2130	21031	SERPINE1,DHX15,RAB1A,ST13,XPR1,MECP2,RNF216,CSNK1A1,SP100,NFIB,CEBPB,ATG5,EXT1,NMI,SLC17A5,PTPRJ,FOSL1,SERINC3,TAX1BP1,LSM14A,NR1H2,DDX60L,SASH1,FLOT1,STAT5B,CALR,PJA2,CREBBP,TSPAN6,ZC3H12A,NOP53,NFE2L2,NPC2,CXCL3,TRIM44,MOV10,ZDHHC5,APPL2,CEP192,TAB2,NCK1,RNF213,RNF5,CALCOCO2,RIPK2,SLC22A5,CD46,HLA-A,MAPK14,BCR,DHX36,UBE2L6,ENDOD1,IL27RA,RBM47,RAB7A,XBP1,TRAFD1,LAMP2,MAP3K5,N4BP1,IKBKB,ERAP1,ERB…
GO:0030522	GO:BP	intracellular receptor signaling pathway	134	8.36545e-06	5.07751	362	4930	21031	NR0B1,FABP5,C1QBP,DDRGK1,CAV1,AURKB,DHX33,KLF2,PRAME,IPO5,HSPA8,HMGB1,IRAK1,TARBP2,SREBF1,PARK7,PHB2,PARP1,LBH,STMP1,TNIP2,ZDHHC12,SAFB,UBQLN1,PCBP2,TRERF1,PPP6C,RNF135,DNAJA1,YWHAE,KANK2,DDX54,CLPB,DDX5,RWDD1,PTGES3,KMT2D,CNOT9,RNF14,UFD1,NR2F6,SRC,ZCCHC3,BRCA1,SAFB2,UFM1,PRKDC,TRIM16,NCOR1,ZC3HAV1,EZH2,SMARCA4,DDX3X,AKR1C3,YWHAH,NPLOC4,EIF2AK2,MAVS,RNF34,BANF1,DCBLD2,TBK1,NAGK,RNF6,ASXL2,FOXA1,…
GO:0031347	GO:BP	regulation of defense response	243	0.000181452	3.74124	768	4930	21031	LGALS1,C1QBP,SNCA,POLR3F,PTGES,PBK,POLR3G,EIF2AK4,CAV1,AURKB,DHX33,HSPD1,MEF2C,CHUK,IPO5,TMEM126A,HSPA8,HMGB1,PQBP1,NINJ1,IRAK1,TARBP2,SOD1,IFI16,ARRB2,IL6,RAB11FIP2,PARK7,ZMPSTE24,PHB2,TRIM65,PARP1,ECSIT,STMP1,TNIP2,PDCD4,POLR3D,ZDHHC12,UBQLN1,PCBP2,PPP6C,HSP90AA1,RNF135,YWHAE,EIF4E2,METTL3,LYAR,CTSC,CLPB,POLR3C,XRCC5,ABHD12,TNFRSF1A,GSTP1,UFD1,DHX9,SRC,AKIRIN2,ZCCHC3,LETMD1,MGST2,PRKDC,CRK,IL6S…
GO:0031349	GO:BP	positive regulation of defense response	160	0.000253854	3.59542	471	4930	21031	LGALS1,C1QBP,SNCA,POLR3F,POLR3G,CAV1,AURKB,DHX33,HSPD1,MEF2C,CHUK,IPO5,TMEM126A,HSPA8,HMGB1,PQBP1,NINJ1,IRAK1,TARBP2,IFI16,ARRB2,IL6,RAB11FIP2,PARK7,PHB2,PARP1,ECSIT,STMP1,TNIP2,PDCD4,POLR3D,ZDHHC12,UBQLN1,PCBP2,PPP6C,HSP90AA1,RNF135,YWHAE,CTSC,CLPB,POLR3C,XRCC5,TNFRSF1A,UFD1,DHX9,SRC,AKIRIN2,ZCCHC3,MGST2,PRKDC,IL6ST,UBE2K,ZC3HAV1,TOMM70,TRAF3,DDX3X,HMGB2,VAMP7,NPLOC4,EIF2AK2,MAVS,RNF34,BANF1,APP…
GO:0032101	GO:BP	regulation of response to external stimulus	325	0.000264318	3.57787	1077	4930	21031	VEGFC,MPP1,SEMA3A,LGALS1,C1QBP,SNCA,POLR3F,PTGES,PBK,TUBB2B,POLR3G,EIF2AK4,CAV1,AURKB,CD109,DHX33,HSPD1,CHUK,IPO5,TMEM126A,HSPA8,HMGB1,MYCBP2,PQBP1,NINJ1,IRAK1,FGF2,TARBP2,MKKS,SOD1,IFI16,CXCL8,ARRB2,IL6,CD55,RAB11FIP2,PARK7,ZMPSTE24,PHB2,TRIM65,PARP1,TMX1,ECSIT,STMP1,TNIP2,PDCD4,POLR3D,ZDHHC12,UBQLN1,PCBP2,PPP6C,PROS1,HSP90AA1,RNF135,YWHAE,EIF4E2,INPP5F,METTL3,LYAR,CTSC,KANK2,CLPB,POLR3C,XRCC5,A…
GO:0032103	GO:BP	positive regulation of response to external stimulus	200	0.000129848	3.88657	609	4930	21031	VEGFC,LGALS1,C1QBP,SNCA,POLR3F,POLR3G,CAV1,AURKB,DHX33,HSPD1,CHUK,IPO5,TMEM126A,HSPA8,HMGB1,PQBP1,NINJ1,IRAK1,FGF2,TARBP2,IFI16,CXCL8,ARRB2,IL6,RAB11FIP2,PARK7,PHB2,PARP1,ECSIT,STMP1,TNIP2,PDCD4,POLR3D,ZDHHC12,UBQLN1,PCBP2,PPP6C,HSP90AA1,RNF135,YWHAE,CTSC,CLPB,POLR3C,XRCC5,TNFRSF1A,UFD1,RIPOR2,DHX9,SRC,AKIRIN2,ZCCHC3,MGST2,PRKDC,IL6ST,UBE2K,ZC3HAV1,TOMM70,TRAF3,DDX3X,HMGB2,DNM1L,CREB3,VAMP7,NPLOC…
GO:0043207	GO:BP	response to external biotic stimulus	239	2.214e-08	7.65482	1551	2130	21031	SERPINE1,DHX15,RAB1A,ST13,XPR1,MECP2,RNF216,CSNK1A1,SP100,NFIB,CEBPB,ATG5,EXT1,NMI,SLC17A5,FOSL1,SERINC3,TAX1BP1,LSM14A,NR1H2,DDX60L,SASH1,FLOT1,STAT5B,CALR,PJA2,CREBBP,TSPAN6,ZC3H12A,NOP53,NFE2L2,NPC2,CXCL3,TRIM44,MOV10,ZDHHC5,APPL2,CEP192,TAB2,NCK1,RNF213,RNF5,CALCOCO2,RIPK2,SLC22A5,CD46,HLA-A,MAPK14,BCR,DHX36,UBE2L6,ENDOD1,IL27RA,RBM47,RAB7A,XBP1,TRAFD1,LAMP2,MAP3K5,N4BP1,IKBKB,ERAP1,ERBIN,MAP…
GO:0044419	GO:BP	biological process involved in interspecies interaction between organisms	502	1.89791e-05	4.72172	1724	4930	21031	TRIM7,CTSL,CXCL1,LGALS1,ADARB1,C1QBP,TENT5A,SNCA,FN1,POLR3K,POLR3F,VIM,ODC1,SCARB1,ASS1,POLR3G,PRDX1,EIF2AK4,CCDC80,NQO1,NDUFAF4,CAV1,BATF3,AURKB,CFD,RBBP9,RBCK1,CALM1,DHX33,FASN,HSPD1,MEF2C,TUBB4B,DUS2,PRDX3,CCT5,PYGL,CHUK,RAB20,PRKN,SIVA1,EIF5A,IPO5,TMEM126A,BNIP3,HSPA8,ISG20,HMGB1,PQBP1,NINJ1,DDX21,IRAK1,TARBP2,THOC5,KYNU,ABL1,IFI16,DDX1,CXCL8,AUP1,ARRB2,HRAS,IL6,CD55,RAB11FIP2,SOD2,ENO1,RPL30…
GO:0045087	GO:BP	innate immune response	146	0.000970957	3.0128	965	2130	21031	DHX15,CSNK1A1,SP100,ATG5,NMI,FOSL1,SERINC3,TAX1BP1,LSM14A,NR1H2,FLOT1,STAT5B,PJA2,CREBBP,TSPAN6,NOP53,NFE2L2,ZDHHC5,APPL2,NCK1,CALCOCO2,RIPK2,SLC22A5,CD46,HLA-A,DHX36,UBE2L6,ENDOD1,RBM47,TRAFD1,LAMP2,MAP3K5,N4BP1,IKBKB,ERAP1,ERBIN,MAPKAPK2,ISG15,ZNFX1,HSPA1A,CD47,PIK3R1,REL,ATP1B1,PARP14,FOSL2,PML,MAPK8,DTX3L,SPIRE1,IFI6,PTPN2,EPG5,TNIP1,CYBA,IRF3,ILRUN,JAK1,OPTN,DDX60,PUM1,PTPRS,MED1,ALPK1,PARP9…
GO:0045088	GO:BP	regulation of innate immune response	147	4.35635e-05	4.36088	415	4930	21031	C1QBP,POLR3F,POLR3G,CAV1,AURKB,DHX33,HSPD1,CHUK,IPO5,TMEM126A,HSPA8,HMGB1,PQBP1,NINJ1,IRAK1,TARBP2,IFI16,ARRB2,RAB11FIP2,PHB2,PARP1,ECSIT,STMP1,TNIP2,POLR3D,ZDHHC12,UBQLN1,PCBP2,PPP6C,HSP90AA1,RNF135,YWHAE,EIF4E2,METTL3,LYAR,CLPB,POLR3C,XRCC5,UFD1,DHX9,SRC,AKIRIN2,ZCCHC3,PRKDC,CRK,UBE2K,ZC3HAV1,TOMM70,TRAF3,DDX3X,HMGB2,NPLOC4,EIF2AK2,SERPINB9,MAVS,RNF34,BANF1,YWHAZ,APPL1,RPS19,ATG12,TBK1,LGR4,NAG…
GO:0045089	GO:BP	positive regulation of innate immune response	122	0.000761071	3.11857	345	4930	21031	C1QBP,POLR3F,POLR3G,CAV1,AURKB,DHX33,HSPD1,CHUK,IPO5,TMEM126A,HSPA8,HMGB1,PQBP1,NINJ1,IRAK1,TARBP2,IFI16,ARRB2,RAB11FIP2,PHB2,PARP1,ECSIT,STMP1,TNIP2,POLR3D,ZDHHC12,UBQLN1,PCBP2,PPP6C,HSP90AA1,RNF135,YWHAE,CLPB,POLR3C,XRCC5,UFD1,DHX9,SRC,AKIRIN2,ZCCHC3,PRKDC,UBE2K,ZC3HAV1,TOMM70,TRAF3,DDX3X,HMGB2,NPLOC4,EIF2AK2,MAVS,RNF34,BANF1,APPL1,RPS19,TBK1,LGR4,NAGK,CSNK1A1,NMI,FOSL1,LSM14A,FLOT1,STAT5B,PJA2…
GO:0050776	GO:BP	regulation of immune response	273	0.000232212	3.63411	881	4930	21031	C1QBP,PDE4D,POLR3F,PRNP,POLR3G,PHPT1,EIF2AK4,CAV1,AURKB,CFD,RBCK1,EIF2B2,DHX33,HSPD1,MEF2C,CHUK,IPO5,STOML2,TMEM126A,HSPA8,HMGB1,PQBP1,NINJ1,IRAK1,TARBP2,ABL1,SHLD2,IFI16,CMTM3,ARRB2,HRAS,IL6,CD55,RAB11FIP2,PARK7,PHB2,PARP1,TP53BP1,ECSIT,STMP1,UBE2N,TNIP2,POLR3D,ZDHHC12,RAPGEF1,EIF2B1,UBQLN1,PCBP2,PPP6C,HSP90AA1,RNF135,YWHAE,EIF4E2,EIF2B3,METTL3,LYAR,CLPB,POLR3C,XRCC5,UFD1,DHX9,WDR41,SRC,AKIRIN2,…
GO:0050778	GO:BP	positive regulation of immune response	233	3.2929e-05	4.48242	718	4930	21031	C1QBP,PDE4D,POLR3F,PRNP,POLR3G,PHPT1,EIF2AK4,CAV1,AURKB,CFD,RBCK1,EIF2B2,DHX33,HSPD1,MEF2C,CHUK,IPO5,STOML2,TMEM126A,HSPA8,HMGB1,PQBP1,NINJ1,IRAK1,TARBP2,ABL1,SHLD2,IFI16,CMTM3,ARRB2,HRAS,IL6,CD55,RAB11FIP2,PARK7,PHB2,PARP1,TP53BP1,ECSIT,STMP1,UBE2N,TNIP2,POLR3D,ZDHHC12,RAPGEF1,EIF2B1,UBQLN1,PCBP2,PPP6C,HSP90AA1,RNF135,YWHAE,EIF2B3,CLPB,POLR3C,XRCC5,UFD1,DHX9,SRC,AKIRIN2,ZCCHC3,EIF2B4,CLU,SLC39A1…
GO:0051707	GO:BP	response to other organism	239	1.81364e-08	7.74145	1548	2130	21031	SERPINE1,DHX15,RAB1A,ST13,XPR1,MECP2,RNF216,CSNK1A1,SP100,NFIB,CEBPB,ATG5,EXT1,NMI,SLC17A5,FOSL1,SERINC3,TAX1BP1,LSM14A,NR1H2,DDX60L,SASH1,FLOT1,STAT5B,CALR,PJA2,CREBBP,TSPAN6,ZC3H12A,NOP53,NFE2L2,NPC2,CXCL3,TRIM44,MOV10,ZDHHC5,APPL2,CEP192,TAB2,NCK1,RNF213,RNF5,CALCOCO2,RIPK2,SLC22A5,CD46,HLA-A,MAPK14,BCR,DHX36,UBE2L6,ENDOD1,IL27RA,RBM47,RAB7A,XBP1,TRAFD1,LAMP2,MAP3K5,N4BP1,IKBKB,ERAP1,ERBIN,MAP…
GO:0080134	GO:BP	regulation of response to stress	449	7.81733e-15	14.1069	1340	4930	21031	LGALS1,C1QBP,SNCA,POLR3F,WDR76,PTGES,PBK,DDRGK1,POLR3G,PRDX1,EIF2AK4,CUL4A,MCTP1,PCNA,IGFBP6,CAV1,AURKB,CD109,RAD51,SLF1,UCHL5,DHX33,COPS3,HSPD1,MEF2C,TAF5,NPM1,CHUK,LETM1,PRKN,IPO5,TMEM126A,CHORDC1,HSPA8,HMGB1,PQBP1,SLC7A11,NINJ1,IRAK1,FGF2,TARBP2,THOC5,SOD1,RPA2,ABL1,RNASEH2B,SHLD2,IFI16,PARPBP,ARRB2,SLF2,HRAS,IL6,RAB11FIP2,MCRS1,AGR2,UBE2V2,ENO1,SLC38A2,PARK7,TMEM161A,ZMPSTE24,TIMELESS,PHB2,TR…
GO:0098542	GO:BP	defense response to other organism	183	5.8157e-05	4.2354	1220	2130	21031	SERPINE1,DHX15,RAB1A,RNF216,CSNK1A1,SP100,CEBPB,ATG5,NMI,FOSL1,SERINC3,TAX1BP1,LSM14A,NR1H2,DDX60L,FLOT1,STAT5B,PJA2,CREBBP,TSPAN6,ZC3H12A,NOP53,NFE2L2,CXCL3,TRIM44,MOV10,ZDHHC5,APPL2,TAB2,NCK1,RNF213,CALCOCO2,RIPK2,SLC22A5,CD46,HLA-A,DHX36,UBE2L6,ENDOD1,IL27RA,RBM47,TRAFD1,LAMP2,MAP3K5,N4BP1,IKBKB,ERAP1,ERBIN,MAPKAPK2,ISG15,MAPK3,ZNFX1,HSPA1A,CD47,PIK3R1,REL,ATP1B1,COTL1,TAB3,PARP14,PRKCD,FOSL2,…
GO:0140546	GO:BP	defense response to symbiont	165	0.000638599	3.19477	1113	2130	21031	DHX15,RNF216,CSNK1A1,SP100,ATG5,NMI,FOSL1,SERINC3,TAX1BP1,LSM14A,NR1H2,DDX60L,FLOT1,STAT5B,PJA2,CREBBP,TSPAN6,ZC3H12A,NOP53,NFE2L2,CXCL3,TRIM44,MOV10,ZDHHC5,APPL2,NCK1,CALCOCO2,RIPK2,SLC22A5,CD46,HLA-A,DHX36,UBE2L6,ENDOD1,RBM47,TRAFD1,LAMP2,MAP3K5,N4BP1,IKBKB,ERAP1,ERBIN,MAPKAPK2,ISG15,ZNFX1,HSPA1A,CD47,PIK3R1,REL,ATP1B1,PARP14,FOSL2,PML,MAPK8,DTX3L,SPIRE1,IFI6,PTPN2,PMAIP1,EPG5,MICB,TNIP1,CYBA,I…
GO:0000122	GO:BP	negative regulation of transcription by RNA polymerase II	147	0.00211186	2.67534	986	2130	21031	YBX1,ATF4,BPTF,MECP2,FOXA1,NELFE,MBD2,NIPBL,NR3C1,SP100,SUDS3,PAWR,STAT6,NR4A2,CEBPB,ARID4B,LRRFIP1,MAGED1,PHF21A,MACROH2A1,NR1H2,NRIP1,RPL23,GADD45A,ELK3,CALR,CREBBP,EPC1,WWC3,SUPT5H,LCOR,NOP53,PSEN1,TGIF1,NR1D2,DLG1,BACH1,WWP2,TBX18,ZNF148,COQ7,NFIL3,TCF7L2,JAZF1,EFNA1,XBP1,RALY,PIAS1,ELK4,NFE2L3,FOXQ1,RYBP,ZMYND8,EZR,TRIM33,HSPA1A,HHEX,TBL1XR1,CDK6,KLF7,NOTCH2,MAGEF1,MXD1,AEBP2,ZBTB10,IRF2BP2,…
GO:0000165	GO:BP	MAPK cascade	143	5.97449e-11	10.2237	745	2130	21031	NELFE,ERP29,ZDHHC9,DAXX,RAP1A,PELI2,RNF149,PTPRJ,CD81,DUSP6,TNFRSF19,IGF1R,CRKL,SASH1,TAOK3,GADD45A,PJA2,ZC3H12A,IGFBP4,DLG1,PDE8A,RIPK2,ATP6AP2,ULK4,MAPK14,EGFR,APP,EFNA1,NHERF1,ROCK1,XBP1,FBXW7,VEGFB,MAP3K5,INHBA,IKBKB,STK3,EZR,MAPKAPK2,MAPK3,MID1,PRKCD,VRK3,PPP1CB,MAP3K4,NOTCH2,MAPK8,DVL3,GDF15,MAPK8IP3,TIAM1,FZD7,PTPN2,HIPK3,TNIP1,SMAD3,MAP3K13,PDGFC,DAG1,WNK2,CD44,NBR1,AKAP13,MEF2A,ZFP36L2,P…
GO:0001666	GO:BP	response to hypoxia	58	0.00342094	2.46585	303	2130	21031	ATF4,MT-CO2,TMBIM6,MECP2,MT-CO1,CPT1A,NR4A2,ACAA2,ERO1A,CREBBP,KDM6A,NOP53,NFE2L2,ERCC2,PLOD1,HSP90B1,VEGFB,INHBA,FOS,FOSL2,PDK3,PML,PMAIP1,AK4,SMAD3,TGFBR3,ANGPTL4,CDKN1B,BNIP3L,RGCC,UCP2,EGR1,CD24,PPARD,PTGS2,LIF,PLAT,PLOD2,HSPG2,CFLAR,SOX4,BBC3,ADAM8,VEGFA,EDN1,FOXO3,PPARA,ABAT,RORA,GATA6,KCND2,CLDN3,TRPV4,CAT,FGFR2,SOD3,TLR2,DPP4
GO:0001775	GO:BP	cell activation	175	8.37837e-07	6.07684	1092	2130	21031	RC3H1,NCSTN,ST3GAL1,SLC7A1,CLIC1,HMCES,PAWR,STAT6,RNF168,CEBPB,GCLC,ATG5,CD276,NMI,PTPRJ,GNAS,CD81,DDOST,KITLG,STAT5B,KDELR1,PJA2,ZC3H12A,SMARCC1,PSEN1,PPP3CB,VCL,SKAP2,DLG1,NCK1,MYL12A,RIPK2,CD46,HLA-A,MAPK14,BCR,NFIL3,IL27RA,EGFR,APP,XBP1,LEPR,IL15RA,INHBA,NCK2,WBP2NL,CD47,PIK3R1,SYVN1,PRKCD,FOSL2,FER,CYRIB,HHEX,MYO18A,CDK6,NOTCH2,BAG6,IRF2BP2,FZD7,PTPN2,KMT5B,MICB,AMBRA1,SMAD3,JAK1,KLF6,P2RX4,…
[truncated: 343 more rows]

## Sheet: ExpressAnalyst Results
ExpressAnalyst results of enriched BP terms for L-DEGs, S-DEGs, and LS-DEGs. Results are from combined up-regulated, down-regulated, and combined gene sets.
Classification	Term name	Term size	Expected	Hits	p-value	Gene ratio	FDR	Genes
[truncated: 123 more rows]
