# Supplementary material for: Tumor suppressors LKB1 and SMARCA4 functionally interact to regulate gene expression across diverse biological processes in lung cancer
Source: Front Cell Dev Biol. 2026 Mar 17;14:1685342. doi: 10.3389/fcell.2026.1685342 (PMC13036190; doi:10.3389/fcell.2026.1685342)
Supplement: Supplementary file 2 [file Table3.xlsx]

## Sheet: Patient tumor mutation data
TCGA firehose patient and tumor mutation information for LKB1(STK11), SMARCA4, KRAS, and TP53.
position	stk11_id	SMARCA4	countif	position	smarca4_id	KRAS	countif	position	kras_id	TP53	countif	position	tp53_id	PATIENT_ID
na	STK11:WT	SMCARCA4_WT	0	na	SMACAR4:WT	KRAS:WT	0	na	KRAS:WT	TP53:WT	0	na	TP53:WT	TCGA-05-4244
na	STK11:WT	SMCARCA4_WT	0	na	SMACAR4:WT	Missense_Mutation	36	ras	KRAS:TCGA-05-4249-01_G12C	TP53:WT	0	na	TP53:WT	TCGA-05-4249
na	STK11:WT	SMCARCA4_WT	0	na	SMACAR4:WT	KRAS:WT	0	na	KRAS:WT	TP53:WT	0	na	TP53:WT	TCGA-05-4250
na	STK11:WT	SMCARCA4_WT	0	na	SMACAR4:WT	KRAS:WT	0	na	KRAS:WT	Missense_Mutation	1	p53_dna-binding	TP53:TCGA-05-4382-01_V272G	TCGA-05-4382
na	STK11:WT	SMCARCA4_WT	0	na	SMACAR4:WT	KRAS:WT	0	na	KRAS:WT	Missense_Mutation	2	p53_dna-binding	TP53:TCGA-05-4384-01_Y205C	TCGA-05-4384
na	STK11:WT	SMCARCA4_WT	0	na	SMACAR4:WT	KRAS:WT	0	na	KRAS:WT	TP53:WT	0	na	TP53:WT	TCGA-05-4389
na	STK11:WT	SMCARCA4_WT	0	na	SMACAR4:WT	Missense_Mutation	20	ras	KRAS:TCGA-05-4390-01_G12V	TP53:WT	0	na	TP53:WT	TCGA-05-4390
kinase	STK11:TCGA-05-4395-01_G56W	SMCARCA4_WT	0	na	SMACAR4:WT	Missense_Mutation	20	ras	KRAS:TCGA-05-4395-01_G12V	Missense_Mutation	1	p53_dna-binding	TP53:TCGA-05-4395-01_C176Y	TCGA-05-4395
na	STK11:WT	SMCARCA4_WT	0	na	SMACAR4:WT	KRAS:WT	0	na	KRAS:WT	Frame_Shift_Del	1	p53_dna-binding	TP53:TCGA-05-4396-01_K139Rfs*31	TCGA-05-4396
na	STK11:WT	SMCARCA4_WT	0	na	SMACAR4:WT	KRAS:WT	0	na	KRAS:WT	TP53:WT	0	na	TP53:WT	TCGA-05-4397
na	STK11:WT	SMCARCA4_WT	0	na	SMACAR4:WT	KRAS:WT	0	na	KRAS:WT	Missense_Mutation	1	p53_dna-binding	TP53:TCGA-05-4398-01_G105D	TCGA-05-4398
na	STK11:WT	SMCARCA4_WT	0	na	SMACAR4:WT	KRAS:WT	0	na	KRAS:WT	Frame_Shift_Del	1	p53_dna-binding	TP53:TCGA-05-4402-01_V173Afs*69	TCGA-05-4402
na	STK11:WT	SMCARCA4_WT	0	na	SMACAR4:WT	Missense_Mutation	36	ras	KRAS:TCGA-05-4403-01_G12C	TP53:WT	0	na	TP53:WT	TCGA-05-4403
na	STK11:WT	SMCARCA4_WT	0	na	SMACAR4:WT	Missense_Mutation	36	ras	KRAS:TCGA-05-4405-01_G12C	Missense_Mutation	3	p53_dna-binding	TP53:TCGA-05-4405-01_R175H	TCGA-05-4405
na	STK11:WT	SMCARCA4_WT	0	na	SMACAR4:WT	KRAS:WT	0	na	KRAS:WT	Missense_Mutation	1	p53_dna-binding	TP53:TCGA-05-4410-01_D281V	TCGA-05-4410
kinase	STK11:TCGA-05-4415-01_L228Rfs*33	SMCARCA4_WT	0	na	SMACAR4:WT	Missense_Mutation	36	ras	KRAS:TCGA-05-4415-01_G12C	Splice_Region	3	p53_dna-binding	TP53:TCGA-05-4415-01_T125=	TCGA-05-4415
kinase	STK11:TCGA-05-4417-01_H168R	SMCARCA4_WT	0	na	SMACAR4:WT	Missense_Mutation	36	ras	KRAS:TCGA-05-4417-01_G12C	TP53:WT	0	na	TP53:WT	TCGA-05-4417
na	STK11:WT	SMCARCA4_WT	0	na	SMACAR4:WT	Missense_Mutation	36	ras	KRAS:TCGA-05-4418-01_G12C	TP53:WT	0	na	TP53:WT	TCGA-05-4418
na	STK11:WT	SMCARCA4_WT	0	na	SMACAR4:WT	KRAS:WT	0	na	KRAS:WT	Missense_Mutation	1	p53_dna-binding	TP53:TCGA-05-4420-01_R280I	TCGA-05-4420
kinase	STK11:TCGA-05-4422-01_G251V	SMCARCA4_WT	0	na	SMACAR4:WT	KRAS:WT	0	na	KRAS:WT	TP53:WT	0	na	TP53:WT	TCGA-05-4422
na	STK11:WT	SMCARCA4_WT	0	na	SMACAR4:WT	KRAS:WT	0	na	KRAS:WT	Missense_Mutation	1	p53_dna-binding	TP53:TCGA-05-4424-01_L194R	TCGA-05-4424
na	STK11:WT	SMCARCA4_WT	0	na	SMACAR4:WT	KRAS:WT	0	na	KRAS:WT	TP53:WT	0	na	TP53:WT	TCGA-05-4425
na	STK11:WT	SMCARCA4_WT	0	na	SMACAR4:WT	KRAS:WT	0	na	KRAS:WT	Missense_Mutation	1	p53_dna-binding	TP53:TCGA-05-4426-01_T155I	TCGA-05-4426
na	STK11:WT	SMCARCA4_WT	0	na	SMACAR4:WT	KRAS:WT	0	na	KRAS:WT	TP53:WT	0	na	TP53:WT	TCGA-05-4427
na	STK11:WT	SMCARCA4_WT	0	na	SMACAR4:WT	Missense_Mutation	36	ras	KRAS:TCGA-05-4430-01_G12C	Missense_Mutation	2	p53_dna-binding	TP53:TCGA-05-4430-01_R249M	TCGA-05-4430
kinase	STK11:TCGA-05-4432-01_QE137H*	Missense_Mutation	1	exon	SMARCA4:TCGA-05-4432-01_G1232S	KRAS:WT	0	na	KRAS:WT	Nonsense_Mutation	1	p53_tetramer	TP53:TCGA-05-4432-01_R342*	TCGA-05-4432
na	STK11:WT	SMCARCA4_WT	0	na	SMACAR4:WT	Missense_Mutation	20	ras	KRAS:TCGA-05-4433-01_G12V	TP53:WT	0	na	TP53:WT	TCGA-05-4433
na	STK11:WT	SMCARCA4_WT	0	na	SMACAR4:WT	KRAS:WT	0	na	KRAS:WT	TP53:WT	0	na	TP53:WT	TCGA-05-4434
na	STK11:WT	Nonsense_Mutation	1	exon	SMARCA4:TCGA-05-5420-01_R381*	KRAS:WT	0	na	KRAS:WT	TP53:WT	0	na	TP53:WT	TCGA-05-5420
na	STK11:WT	SMCARCA4_WT	0	na	SMACAR4:WT	KRAS:WT	0	na	KRAS:WT	Missense_Mutation	2	p53_dna-binding	TP53:TCGA-05-5423-01_R249M	TCGA-05-5423
na	STK11:WT	SMCARCA4_WT	0	na	SMACAR4:WT	KRAS:WT	0	na	KRAS:WT	TP53:WT	0	na	TP53:WT	TCGA-05-5425
na	STK11:WT	SMCARCA4_WT	0	na	SMACAR4:WT	KRAS:WT	0	na	KRAS:WT	Missense_Mutation	1	p53_dna-binding	TP53:TCGA-05-5428-01_C238Y	TCGA-05-5428
na	STK11:WT	SMCARCA4_WT	0	na	SMACAR4:WT	KRAS:WT	0	na	KRAS:WT	TP53:WT	0	na	TP53:WT	TCGA-05-5429
na	STK11:WT	SMCARCA4_WT	0	na	SMACAR4:WT	KRAS:WT	0	na	KRAS:WT	TP53:WT	0	na	TP53:WT	TCGA-05-5715
kinase	STK11:TCGA-35-3615-01_X245_splice	SMCARCA4_WT	0	na	SMACAR4:WT	Missense_Mutation	36	ras	KRAS:TCGA-35-3615-01_G12C	TP53:WT	0	na	TP53:WT	TCGA-35-3615
na	STK11:WT	SMCARCA4_WT	0	na	SMACAR4:WT	KRAS:WT	0	na	KRAS:WT	TP53:WT	0	na	TP53:WT	TCGA-35-4122
na	STK11:WT	SMCARCA4_WT	0	na	SMACAR4:WT	KRAS:WT	0	na	KRAS:WT	TP53:WT	0	na	TP53:WT	TCGA-35-4123
na	STK11:WT	SMCARCA4_WT	0	na	SMACAR4:WT	KRAS:WT	0	na	KRAS:WT	TP53:WT	0	na	TP53:WT	TCGA-35-5375
na	STK11:WT	SMCARCA4_WT	0	na	SMACAR4:WT	KRAS:WT	0	na	KRAS:WT	TP53:WT	0	na	TP53:WT	TCGA-38-4625
na	STK11:WT	SMCARCA4_WT	0	na	SMACAR4:WT	Missense_Mutation	20	ras	KRAS:TCGA-38-4626-01_G12V	TP53:WT	0	na	TP53:WT	TCGA-38-4626
na	STK11:WT	SMCARCA4_WT	0	na	SMACAR4:WT	KRAS:WT	0	na	KRAS:WT	TP53:WT	0	na	TP53:WT	TCGA-38-4627
na	STK11:WT	SMCARCA4_WT	0	na	SMACAR4:WT	KRAS:WT	0	na	KRAS:WT	TP53:WT	0	na	TP53:WT	TCGA-38-4628
na	STK11:WT	SMCARCA4_WT	0	na	SMACAR4:WT	KRAS:WT	0	na	KRAS:WT	TP53:WT	0	na	TP53:WT	TCGA-38-4629
na	STK11:WT	SMCARCA4_WT	0	na	SMACAR4:WT	KRAS:WT	0	na	KRAS:WT	TP53:WT	0	na	TP53:WT	TCGA-38-4630
na	STK11:WT	Nonsense_Mutation	1	exon	SMARCA4:TCGA-38-4631-01_E1083*	KRAS:WT	0	na	KRAS:WT	TP53:WT	0	na	TP53:WT	TCGA-38-4631
na	STK11:WT	SMCARCA4_WT	0	na	SMACAR4:WT	KRAS:WT	0	na	KRAS:WT	Missense_Mutation	3	p53_dna-binding	TP53:TCGA-38-4632-01_A159P	TCGA-38-4632
na	STK11:WT	SMCARCA4_WT	0	na	SMACAR4:WT	KRAS:WT	0	na	KRAS:WT	Missense_Mutation	1	p53_dna-binding	TP53:TCGA-38-6178-01_R283P	TCGA-38-6178
na	STK11:WT	SMCARCA4_WT	0	na	SMACAR4:WT	KRAS:WT	0	na	KRAS:WT	TP53:WT	0	na	TP53:WT	TCGA-38-7271
na	STK11:WT	SMCARCA4_WT	0	na	SMACAR4:WT	KRAS:WT	0	na	KRAS:WT	TP53:WT	0	na	TP53:WT	TCGA-38-A44F
na	STK11:WT	SMCARCA4_WT	0	na	SMACAR4:WT	KRAS:WT	0	na	KRAS:WT	TP53:WT	0	na	TP53:WT	TCGA-44-2655
na	STK11:WT	SMCARCA4_WT	0	na	SMACAR4:WT	KRAS:WT	0	na	KRAS:WT	Frame_Shift_Del	3	exon	TP53:TCGA-44-2656-01_V73Wfs*50	TCGA-44-2656
na	STK11:WT	SMCARCA4_WT	0	na	SMACAR4:WT	KRAS:WT	0	na	KRAS:WT	TP53:WT	0	na	TP53:WT	TCGA-44-2657
na	STK11:WT	SMCARCA4_WT	0	na	SMACAR4:WT	KRAS:WT	0	na	KRAS:WT	Splice_Site	1	p53_dna-binding	TP53:TCGA-44-2659-01_X126_splice	TCGA-44-2659
na	STK11:WT	SMCARCA4_WT	0	na	SMACAR4:WT	KRAS:WT	0	na	KRAS:WT	TP53:WT	0	na	TP53:WT	TCGA-44-2661
na	STK11:WT	SMCARCA4_WT	0	na	SMACAR4:WT	KRAS:WT	0	na	KRAS:WT	Missense_Mutation	1	p53_dna-binding	TP53:TCGA-44-2662-01_R280T	TCGA-44-2662
na	STK11:WT	SMCARCA4_WT	0	na	SMACAR4:WT	KRAS:WT	0	na	KRAS:WT	TP53:WT	0	na	TP53:WT	TCGA-44-2665
na	STK11:WT	SMCARCA4_WT	0	na	SMACAR4:WT	KRAS:WT	0	na	KRAS:WT	Nonsense_Mutation	2	p53_dna-binding	TP53:TCGA-44-2666-01_R196*	TCGA-44-2666
na	STK11:WT	SMCARCA4_WT	0	na	SMACAR4:WT	KRAS:WT	0	na	KRAS:WT	TP53:WT	0	na	TP53:WT	TCGA-44-2668
na	STK11:WT	SMCARCA4_WT	0	na	SMACAR4:WT	KRAS:WT	0	na	KRAS:WT	Missense_Mutation	1	p53_dna-binding	TP53:TCGA-44-3396-01_E286G	TCGA-44-3396
na	STK11:WT	SMCARCA4_WT	0	na	SMACAR4:WT	KRAS:WT	0	na	KRAS:WT	TP53:WT	0	na	TP53:WT	TCGA-44-3398
na	STK11:WT	SMCARCA4_WT	0	na	SMACAR4:WT	KRAS:WT	0	na	KRAS:WT	TP53:WT	0	na	TP53:WT	TCGA-44-3918
na	STK11:WT	SMCARCA4_WT	0	na	SMACAR4:WT	KRAS:WT	0	na	KRAS:WT	TP53:WT	0	na	TP53:WT	TCGA-44-3919
na	STK11:WT	SMCARCA4_WT	0	na	SMACAR4:WT	KRAS:WT	0	na	KRAS:WT	TP53:WT	0	na	TP53:WT	TCGA-44-4112
na	STK11:WT	SMCARCA4_WT	0	na	SMACAR4:WT	KRAS:WT	0	na	KRAS:WT	TP53:WT	0	na	TP53:WT	TCGA-44-5643
na	STK11:WT	SMCARCA4_WT	0	na	SMACAR4:WT	KRAS:WT	0	na	KRAS:WT	TP53:WT	0	na	TP53:WT	TCGA-44-5644
na	STK11:WT	SMCARCA4_WT	0	na	SMACAR4:WT	KRAS:WT	0	na	KRAS:WT	Nonsense_Mutation	1	p53_tetramer	TP53:TCGA-44-5645-01_Q354*	TCGA-44-5645
na	STK11:WT	SMCARCA4_WT	0	na	SMACAR4:WT	Missense_Mutation	20	ras	KRAS:TCGA-44-6145-01_G12V	TP53:WT	0	na	TP53:WT	TCGA-44-6145
na	STK11:WT	SMCARCA4_WT	0	na	SMACAR4:WT	Missense_Mutation	20	ras	KRAS:TCGA-44-6146-01_G12V	TP53:WT	0	na	TP53:WT	TCGA-44-6146
na	STK11:WT	SMCARCA4_WT	0	na	SMACAR4:WT	KRAS:WT	0	na	KRAS:WT	Missense_Mutation	2	p53_dna-binding	TP53:TCGA-44-6147-01_R110L	TCGA-44-6147
na	STK11:WT	SMCARCA4_WT	0	na	SMACAR4:WT	KRAS:WT	0	na	KRAS:WT	TP53:WT	0	na	TP53:WT	TCGA-44-6148
na	STK11:WT	SMCARCA4_WT	0	na	SMACAR4:WT	KRAS:WT	0	na	KRAS:WT	Missense_Mutation	1	p53_dna-binding	TP53:TCGA-44-6774-01_G245C	TCGA-44-6774
na	STK11:WT	SMCARCA4_WT	0	na	SMACAR4:WT	KRAS:WT	0	na	KRAS:WT	Missense_Mutation	1	p53_dna-binding	TP53:TCGA-44-6775-01_H168L	TCGA-44-6775
kinase	STK11:TCGA-44-6776-01_Q220*	SMCARCA4_WT	0	na	SMACAR4:WT	Missense_Mutation	5	ras	KRAS:TCGA-44-6776-01_G12D	TP53:WT	0	na	TP53:WT	TCGA-44-6776
na	STK11:WT	SMCARCA4_WT	0	na	SMACAR4:WT	Missense_Mutation	36	ras	KRAS:TCGA-44-6777-01_G12C	Missense_Mutation	2	p53_dna-binding	TP53:TCGA-44-6777-01_G245V	TCGA-44-6777
na	STK11:WT	SMCARCA4_WT	0	na	SMACAR4:WT	KRAS:WT	0	na	KRAS:WT	TP53:WT	0	na	TP53:WT	TCGA-44-6778
kinase	STK11:TCGA-44-6779-01_K235*	SMCARCA4_WT	0	na	SMACAR4:WT	KRAS:WT	0	na	KRAS:WT	Missense_Mutation	1	p53_dna-binding	TP53:TCGA-44-6779-01_K132E	TCGA-44-6779
na	STK11:WT	SMCARCA4_WT	0	na	SMACAR4:WT	Missense_Mutation	36	ras	KRAS:TCGA-44-7659-01_G12C	TP53:WT	0	na	TP53:WT	TCGA-44-7659
na	STK11:WT	SMCARCA4_WT	0	na	SMACAR4:WT	KRAS:WT	0	na	KRAS:WT	TP53:WT	0	na	TP53:WT	TCGA-44-7660
na	STK11:WT	SMCARCA4_WT	0	na	SMACAR4:WT	KRAS:WT	0	na	KRAS:WT	TP53:WT	0	na	TP53:WT	TCGA-44-7661
na	STK11:WT	SMCARCA4_WT	0	na	SMACAR4:WT	KRAS:WT	0	na	KRAS:WT	Nonsense_Mutation	1	exon	TP53:TCGA-44-7662-01_E68*	TCGA-44-7662
na	STK11:WT	SMCARCA4_WT	0	na	SMACAR4:WT	KRAS:WT	0	na	KRAS:WT	TP53:WT	0	na	TP53:WT	TCGA-44-7667
na	STK11:WT	SMCARCA4_WT	0	na	SMACAR4:WT	KRAS:WT	0	na	KRAS:WT	TP53:WT	0	na	TP53:WT	TCGA-44-7669
na	STK11:WT	SMCARCA4_WT	0	na	SMACAR4:WT	KRAS:WT	0	na	KRAS:WT	Missense_Mutation	2	p53_tetramer	TP53:TCGA-44-7670-01_R337L	TCGA-44-7670
kinase	STK11:TCGA-44-7671-01_K262*	SMCARCA4_WT	0	na	SMACAR4:WT	Missense_Mutation	36	ras	KRAS:TCGA-44-7671-01_G12C	TP53:WT	0	na	TP53:WT	TCGA-44-7671
na	STK11:WT	SMCARCA4_WT	0	na	SMACAR4:WT	Missense_Mutation	6	ras	KRAS:TCGA-44-7672-01_G12A	TP53:WT	0	na	TP53:WT	TCGA-44-7672
na	STK11:WT	SMCARCA4_WT	0	na	SMACAR4:WT	KRAS:WT	0	na	KRAS:WT	TP53:WT	0	na	TP53:WT	TCGA-44-8117
na	STK11:WT	SMCARCA4_WT	0	na	SMACAR4:WT	KRAS:WT	0	na	KRAS:WT	TP53:WT	0	na	TP53:WT	TCGA-44-8119
na	STK11:WT	SMCARCA4_WT	0	na	SMACAR4:WT	KRAS:WT	0	na	KRAS:WT	TP53:WT	0	na	TP53:WT	TCGA-44-8120
na	STK11:WT	SMCARCA4_WT	0	na	SMACAR4:WT	KRAS:WT	0	na	KRAS:WT	TP53:WT	0	na	TP53:WT	TCGA-44-A479
na	STK11:WT	SMCARCA4_WT	0	na	SMACAR4:WT	KRAS:WT	0	na	KRAS:WT	TP53:WT	0	na	TP53:WT	TCGA-44-A47A
na	STK11:WT	SMCARCA4_WT	0	na	SMACAR4:WT	KRAS:WT	0	na	KRAS:WT	TP53:WT	0	na	TP53:WT	TCGA-44-A47B
na	STK11:WT	SMCARCA4_WT	0	na	SMACAR4:WT	KRAS:WT	0	na	KRAS:WT	TP53:WT	0	na	TP53:WT	TCGA-44-A47G
na	STK11:WT	SMCARCA4_WT	0	na	SMACAR4:WT	KRAS:WT	0	na	KRAS:WT	TP53:WT	0	na	TP53:WT	TCGA-44-A4SS
na	STK11:WT	SMCARCA4_WT	0	na	SMACAR4:WT	KRAS:WT	0	na	KRAS:WT	TP53:WT	0	na	TP53:WT	TCGA-44-A4SU
kinase	STK11:TCGA-49-4486-01_N181I	SMCARCA4_WT	0	na	SMACAR4:WT	KRAS:WT	0	na	KRAS:WT	TP53:WT	0	na	TP53:WT	TCGA-49-4486
kinase	STK11:TCGA-49-4487-01_E70*	SMCARCA4_WT	0	na	SMACAR4:WT	KRAS:WT	0	na	KRAS:WT	Missense_Mutation	1	exon	TP53:TCGA-49-4487-01_P77L	TCGA-49-4487
na	STK11:WT	SMCARCA4_WT	0	na	SMACAR4:WT	KRAS:WT	0	na	KRAS:WT	Splice_Region	3	p53_dna-binding	TP53:TCGA-49-4488-01_T125=	TCGA-49-4488
na	STK11:WT	SMCARCA4_WT	0	na	SMACAR4:WT	KRAS:WT	0	na	KRAS:WT	Nonsense_Mutation	1	p53_dna-binding	TP53:TCGA-49-4490-01_R213*	TCGA-49-4490
na	STK11:WT	SMCARCA4_WT	0	na	SMACAR4:WT	KRAS:WT	0	na	KRAS:WT	TP53:WT	0	na	TP53:WT	TCGA-49-4494
na	STK11:WT	SMCARCA4_WT	0	na	SMACAR4:WT	KRAS:WT	0	na	KRAS:WT	TP53:WT	0	na	TP53:WT	TCGA-49-4501
na	STK11:WT	SMCARCA4_WT	0	na	SMACAR4:WT	Missense_Mutation	36	ras	KRAS:TCGA-49-4505-01_G12C	Missense_Mutation	2	p53_dna-binding	TP53:TCGA-49-4505-01_C277F	TCGA-49-4505
na	STK11:WT	SMCARCA4_WT	0	na	SMACAR4:WT	KRAS:WT	0	na	KRAS:WT	TP53:WT	0	na	TP53:WT	TCGA-49-4506
kinase	STK11:TCGA-49-4507-01_D176A	SMCARCA4_WT	0	na	SMACAR4:WT	KRAS:WT	0	na	KRAS:WT	TP53:WT	0	na	TP53:WT	TCGA-49-4507
na	STK11:WT	SMCARCA4_WT	0	na	SMACAR4:WT	Missense_Mutation	5	ras	KRAS:TCGA-49-4510-01_G12D	TP53:WT	0	na	TP53:WT	TCGA-49-4510
na	STK11:WT	SMCARCA4_WT	0	na	SMACAR4:WT	KRAS:WT	0	na	KRAS:WT	TP53:WT	0	na	TP53:WT	TCGA-49-4512
na	STK11:WT	SMCARCA4_WT	0	na	SMACAR4:WT	KRAS:WT	0	na	KRAS:WT	Missense_Mutation	3	p53_dna-binding	TP53:TCGA-49-4514-01_R175H	TCGA-49-4514
na	STK11:WT	Nonsense_Mutation	1	exon	SMARCA4:TCGA-49-6742-01_E1493*	KRAS:WT	0	na	KRAS:WT	TP53:WT	0	na	TP53:WT	TCGA-49-6742
na	STK11:WT	SMCARCA4_WT	0	na	SMACAR4:WT	KRAS:WT	0	na	KRAS:WT	TP53:WT	0	na	TP53:WT	TCGA-49-6743
na	STK11:WT	SMCARCA4_WT	0	na	SMACAR4:WT	Missense_Mutation	36	ras	KRAS:TCGA-49-6744-01_G12C	TP53:WT	0	na	TP53:WT	TCGA-49-6744
na	STK11:WT	SMCARCA4_WT	0	na	SMACAR4:WT	KRAS:WT	0	na	KRAS:WT	TP53:WT	0	na	TP53:WT	TCGA-49-6745
na	STK11:WT	SMCARCA4_WT	0	na	SMACAR4:WT	Missense_Mutation	5	ras	KRAS:TCGA-49-6761-01_G12D	TP53:WT	0	na	TP53:WT	TCGA-49-6761
na	STK11:WT	Nonsense_Mutation	1	hsa	SMARCA4:TCGA-49-6767-01_E520*	KRAS:WT	0	na	KRAS:WT	Nonsense_Mutation	1	p53_tetramer	TP53:TCGA-49-6767-01_Q331*	TCGA-49-6767
na	STK11:WT	SMCARCA4_WT	0	na	SMACAR4:WT	KRAS:WT	0	na	KRAS:WT	TP53:WT	0	na	TP53:WT	TCGA-49-AAQV
na	STK11:WT	SMCARCA4_WT	0	na	SMACAR4:WT	KRAS:WT	0	na	KRAS:WT	TP53:WT	0	na	TP53:WT	TCGA-49-AAR0
na	STK11:WT	SMCARCA4_WT	0	na	SMACAR4:WT	KRAS:WT	0	na	KRAS:WT	TP53:WT	0	na	TP53:WT	TCGA-49-AAR2
na	STK11:WT	SMCARCA4_WT	0	na	SMACAR4:WT	KRAS:WT	0	na	KRAS:WT	TP53:WT	0	na	TP53:WT	TCGA-49-AAR3
na	STK11:WT	SMCARCA4_WT	0	na	SMACAR4:WT	KRAS:WT	0	na	KRAS:WT	TP53:WT	0	na	TP53:WT	TCGA-49-AAR4
na	STK11:WT	SMCARCA4_WT	0	na	SMACAR4:WT	KRAS:WT	0	na	KRAS:WT	TP53:WT	0	na	TP53:WT	TCGA-49-AAR9
na	STK11:WT	SMCARCA4_WT	0	na	SMACAR4:WT	KRAS:WT	0	na	KRAS:WT	TP53:WT	0	na	TP53:WT	TCGA-49-AARE
na	STK11:WT	SMCARCA4_WT	0	na	SMACAR4:WT	KRAS:WT	0	na	KRAS:WT	TP53:WT	0	na	TP53:WT	TCGA-49-AARN
na	STK11:WT	SMCARCA4_WT	0	na	SMACAR4:WT	KRAS:WT	0	na	KRAS:WT	TP53:WT	0	na	TP53:WT	TCGA-49-AARO
na	STK11:WT	SMCARCA4_WT	0	na	SMACAR4:WT	KRAS:WT	0	na	KRAS:WT	TP53:WT	0	na	TP53:WT	TCGA-49-AARQ
na	STK11:WT	SMCARCA4_WT	0	na	SMACAR4:WT	KRAS:WT	0	na	KRAS:WT	TP53:WT	0	na	TP53:WT	TCGA-49-AARR
na	STK11:WT	SMCARCA4_WT	0	na	SMACAR4:WT	KRAS:WT	0	na	KRAS:WT	TP53:WT	0	na	TP53:WT	TCGA-4B-A93V
na	STK11:WT	SMCARCA4_WT	0	na	SMACAR4:WT	KRAS:WT	0	na	KRAS:WT	TP53:WT	0	na	TP53:WT	TCGA-50-5044
na	STK11:WT	SMCARCA4_WT	0	na	SMACAR4:WT	KRAS:WT	0	na	KRAS:WT	TP53:WT	0	na	TP53:WT	TCGA-50-5045
na	STK11:WT	SMCARCA4_WT	0	na	SMACAR4:WT	KRAS:WT	0	na	KRAS:WT	Nonsense_Mutation	1	p53_dna-binding	TP53:TCGA-50-5049-01_E298*	TCGA-50-5049
na	STK11:WT	SMCARCA4_WT	0	na	SMACAR4:WT	Missense_Mutation	36	ras	KRAS:TCGA-50-5051-01_G12C	TP53:WT	0	na	TP53:WT	TCGA-50-5051
na	STK11:WT	SMCARCA4_WT	0	na	SMACAR4:WT	KRAS:WT	0	na	KRAS:WT	TP53:WT	0	na	TP53:WT	TCGA-50-5055
na	STK11:WT	SMCARCA4_WT	0	na	SMACAR4:WT	KRAS:WT	0	na	KRAS:WT	TP53:WT	0	na	TP53:WT	TCGA-50-5066
na	STK11:WT	SMCARCA4_WT	0	na	SMACAR4:WT	KRAS:WT	0	na	KRAS:WT	TP53:WT	0	na	TP53:WT	#N/A
na	STK11:WT	SMCARCA4_WT	0	na	SMACAR4:WT	KRAS:WT	0	na	KRAS:WT	Missense_Mutation	1	p53_dna-binding	TP53:TCGA-50-5068-01_V216M	TCGA-50-5068
kinase	STK11:TCGA-50-5072-01_X97_splice	Missense_Mutation	1	snf2_n	SMARCA4:TCGA-50-5072-01_L1042P	KRAS:WT	0	na	KRAS:WT	TP53:WT	0	na	TP53:WT	TCGA-50-5072
na	STK11:WT	SMCARCA4_WT	0	na	SMACAR4:WT	KRAS:WT	0	na	KRAS:WT	TP53:WT	0	na	TP53:WT	TCGA-50-5930
na	STK11:WT	SMCARCA4_WT	0	na	SMACAR4:WT	KRAS:WT	0	na	KRAS:WT	Nonsense_Mutation	1	exon	TP53:TCGA-50-5931-01_W91*	TCGA-50-5931
kinase	STK11:TCGA-50-5932-01_N181Y	SMCARCA4_WT	0	na	SMACAR4:WT	Missense_Mutation	36	ras	KRAS:TCGA-50-5932-01_G12C	TP53:WT	0	na	TP53:WT	TCGA-50-5932
na	STK11:WT	SMCARCA4_WT	0	na	SMACAR4:WT	Missense_Mutation	36	ras	KRAS:TCGA-50-5933-01_G12C	Missense_Mutation	3	p53_dna-binding	TP53:TCGA-50-5933-01_R158L	TCGA-50-5933
na	STK11:WT	SMCARCA4_WT	0	na	SMACAR4:WT	KRAS:WT	0	na	KRAS:WT	TP53:WT	0	na	TP53:WT	TCGA-50-5935
na	STK11:WT	Nonsense_Mutation	1	exon	SMARCA4:TCGA-50-5936-01_Q383*	Missense_Mutation	36	ras	KRAS:TCGA-50-5936-01_G12C	TP53:WT	0	na	TP53:WT	TCGA-50-5936
na	STK11:WT	SMCARCA4_WT	0	na	SMACAR4:WT	KRAS:WT	0	na	KRAS:WT	Missense_Mutation	1	p53_dna-binding	TP53:TCGA-50-5939-01_E285K	TCGA-50-5939
na	STK11:WT	SMCARCA4_WT	0	na	SMACAR4:WT	Missense_Mutation	6	ras	KRAS:TCGA-50-5941-01_G12A	Frame_Shift_Del	3	exon	TP53:TCGA-50-5941-01_V73Wfs*50	TCGA-50-5941
na	STK11:WT	SMCARCA4_WT	0	na	SMACAR4:WT	KRAS:WT	0	na	KRAS:WT	TP53:WT	0	na	TP53:WT	TCGA-50-5942
na	STK11:WT	SMCARCA4_WT	0	na	SMACAR4:WT	KRAS:WT	0	na	KRAS:WT	Nonsense_Mutation	2	p53_dna-binding	TP53:TCGA-50-5944-01_E285*	TCGA-50-5944
na	STK11:WT	SMCARCA4_WT	0	na	SMACAR4:WT	KRAS:WT	0	na	KRAS:WT	TP53:WT	0	na	TP53:WT	TCGA-50-5946
na	STK11:WT	SMCARCA4_WT	0	na	SMACAR4:WT	KRAS:WT	0	na	KRAS:WT	TP53:WT	0	na	TP53:WT	#N/A
na	STK11:WT	SMCARCA4_WT	0	na	SMACAR4:WT	KRAS:WT	0	na	KRAS:WT	TP53:WT	0	na	TP53:WT	TCGA-50-6590
na	STK11:WT	SMCARCA4_WT	0	na	SMACAR4:WT	KRAS:WT	0	na	KRAS:WT	TP53:WT	0	na	TP53:WT	TCGA-50-6591
na	STK11:WT	SMCARCA4_WT	0	na	SMACAR4:WT	KRAS:WT	0	na	KRAS:WT	TP53:WT	0	na	TP53:WT	TCGA-50-6592
na	STK11:WT	SMCARCA4_WT	0	na	SMACAR4:WT	KRAS:WT	0	na	KRAS:WT	Splice_Site	1	p53_dna-binding	TP53:TCGA-50-6593-01_X225_splice	TCGA-50-6593
na	STK11:WT	SMCARCA4_WT	0	na	SMACAR4:WT	KRAS:WT	0	na	KRAS:WT	TP53:WT	0	na	TP53:WT	TCGA-50-6594
na	STK11:WT	SMCARCA4_WT	0	na	SMACAR4:WT	KRAS:WT	0	na	KRAS:WT	Missense_Mutation	3	p53_dna-binding	TP53:TCGA-50-6595-01_R175H	TCGA-50-6595
na	STK11:WT	SMCARCA4_WT	0	na	SMACAR4:WT	KRAS:WT	0	na	KRAS:WT	TP53:WT	0	na	TP53:WT	TCGA-50-6597
na	STK11:WT	SMCARCA4_WT	0	na	SMACAR4:WT	KRAS:WT	0	na	KRAS:WT	Missense_Mutation	1	p53_tetramer	TP53:TCGA-50-6673-01_R337C	TCGA-50-6673
kinase	STK11:TCGA-50-7109-01_D194Y	SMCARCA4_WT	0	na	SMACAR4:WT	Missense_Mutation	36	ras	KRAS:TCGA-50-7109-01_G12C	TP53:WT	0	na	TP53:WT	TCGA-50-7109
na	STK11:WT	SMCARCA4_WT	0	na	SMACAR4:WT	KRAS:WT	0	na	KRAS:WT	TP53:WT	0	na	TP53:WT	TCGA-50-8457
na	STK11:WT	SMCARCA4_WT	0	na	SMACAR4:WT	KRAS:WT	0	na	KRAS:WT	TP53:WT	0	na	TP53:WT	TCGA-50-8459
na	STK11:WT	SMCARCA4_WT	0	na	SMACAR4:WT	KRAS:WT	0	na	KRAS:WT	TP53:WT	0	na	TP53:WT	TCGA-50-8460
na	STK11:WT	SMCARCA4_WT	0	na	SMACAR4:WT	KRAS:WT	0	na	KRAS:WT	TP53:WT	0	na	TP53:WT	TCGA-53-7624
na	STK11:WT	SMCARCA4_WT	0	na	SMACAR4:WT	KRAS:WT	0	na	KRAS:WT	Missense_Mutation	1	p53_dna-binding	TP53:TCGA-53-7626-01_M237I	TCGA-53-7626
kinase	STK11:TCGA-53-7813-01_Y60*	SMCARCA4_WT	0	na	SMACAR4:WT	Missense_Mutation	6	ras	KRAS:TCGA-53-7813-01_G12A	TP53:WT	0	na	TP53:WT	TCGA-53-7813
na	STK11:WT	SMCARCA4_WT	0	na	SMACAR4:WT	KRAS:WT	0	na	KRAS:WT	TP53:WT	0	na	TP53:WT	TCGA-53-A4EZ
na	STK11:WT	SMCARCA4_WT	0	na	SMACAR4:WT	KRAS:WT	0	na	KRAS:WT	Missense_Mutation	1	p53_dna-binding	TP53:TCGA-55-1592-01_G244C	TCGA-55-1592
na	STK11:WT	SMCARCA4_WT	0	na	SMACAR4:WT	KRAS:WT	0	na	KRAS:WT	Nonsense_Mutation	1	p53_dna-binding	TP53:TCGA-55-1594-01_S166*	TCGA-55-1594
na	STK11:WT	SMCARCA4_WT	0	na	SMACAR4:WT	KRAS:WT	0	na	KRAS:WT	TP53:WT	0	na	TP53:WT	TCGA-55-1595
kinase	STK11:TCGA-55-1596-01_S216F	Missense_Mutation	1	snf2_n	SMARCA4:TCGA-55-1596-01_E1023Q	KRAS:WT	0	na	KRAS:WT	Missense_Mutation	1	p53_dna-binding	TP53:TCGA-55-1596-01_D281Y	TCGA-55-1596
na	STK11:WT	SMCARCA4_WT	0	na	SMACAR4:WT	KRAS:WT	0	na	KRAS:WT	TP53:WT	0	na	TP53:WT	TCGA-55-5899
na	STK11:WT	Missense_Mutation	1	exon	SMARCA4:TCGA-55-6543-01_K1471R	KRAS:WT	0	na	KRAS:WT	TP53:WT	0	na	TP53:WT	TCGA-55-6543
na	STK11:WT	SMCARCA4_WT	0	na	SMACAR4:WT	Missense_Mutation	20	ras	KRAS:TCGA-55-6642-01_G12V	TP53:WT	0	na	TP53:WT	TCGA-55-6642
na	STK11:WT	SMCARCA4_WT	0	na	SMACAR4:WT	KRAS:WT	0	na	KRAS:WT	Frame_Shift_Del	1	p53_tetramer	TP53:TCGA-55-6712-01_E339Rfs*6	TCGA-55-6712
na	STK11:WT	SMCARCA4_WT	0	na	SMACAR4:WT	KRAS:WT	0	na	KRAS:WT	TP53:WT	0	na	TP53:WT	TCGA-55-6968
na	STK11:WT	SMCARCA4_WT	0	na	SMACAR4:WT	KRAS:WT	0	na	KRAS:WT	TP53:WT	0	na	TP53:WT	TCGA-55-6969
kinase	STK11:TCGA-55-6970-01_T250Rfs*37	SMCARCA4_WT	0	na	SMACAR4:WT	Missense_Mutation	20	ras	KRAS:TCGA-55-6970-01_G12V	TP53:WT	0	na	TP53:WT	TCGA-55-6970
kinase	STK11:TCGA-55-6971-01_G251F	SMCARCA4_WT	0	na	SMACAR4:WT	KRAS:WT	0	na	KRAS:WT	TP53:WT	0	na	TP53:WT	TCGA-55-6971
na	STK11:WT	SMCARCA4_WT	0	na	SMACAR4:WT	KRAS:WT	0	na	KRAS:WT	TP53:WT	0	na	TP53:WT	TCGA-55-6972
na	STK11:WT	SMCARCA4_WT	0	na	SMACAR4:WT	KRAS:WT	0	na	KRAS:WT	TP53:WT	0	na	TP53:WT	TCGA-55-6975
na	STK11:WT	SMCARCA4_WT	0	na	SMACAR4:WT	KRAS:WT	0	na	KRAS:WT	TP53:WT	0	na	TP53:WT	TCGA-55-6978
na	STK11:WT	SMCARCA4_WT	0	na	SMACAR4:WT	KRAS:WT	0	na	KRAS:WT	Missense_Mutation	1	p53_dna-binding	TP53:TCGA-55-6979-01_Q144L	TCGA-55-6979
na	STK11:WT	SMCARCA4_WT	0	na	SMACAR4:WT	KRAS:WT	0	na	KRAS:WT	TP53:WT	0	na	TP53:WT	TCGA-55-6980
na	STK11:WT	SMCARCA4_WT	0	na	SMACAR4:WT	KRAS:WT	0	na	KRAS:WT	TP53:WT	0	na	TP53:WT	TCGA-55-6981
na	STK11:WT	SMCARCA4_WT	0	na	SMACAR4:WT	KRAS:WT	0	na	KRAS:WT	TP53:WT	0	na	TP53:WT	TCGA-55-6982
kinase	STK11:TCGA-55-6983-01_R75Sfs*23	SMCARCA4_WT	0	na	SMACAR4:WT	Missense_Mutation	36	ras	KRAS:TCGA-55-6983-01_G12C	TP53:WT	0	na	TP53:WT	TCGA-55-6983
na	STK11:WT	SMCARCA4_WT	0	na	SMACAR4:WT	KRAS:WT	0	na	KRAS:WT	TP53:WT	0	na	TP53:WT	TCGA-55-6984
na	STK11:WT	SMCARCA4_WT	0	na	SMACAR4:WT	KRAS:WT	0	na	KRAS:WT	Missense_Mutation	1	p53_tetramer	TP53:TCGA-55-6985-01_G334V	TCGA-55-6985
na	STK11:WT	SMCARCA4_WT	0	na	SMACAR4:WT	KRAS:WT	0	na	KRAS:WT	TP53:WT	0	na	TP53:WT	TCGA-55-6986
na	STK11:WT	SMCARCA4_WT	0	na	SMACAR4:WT	KRAS:WT	0	na	KRAS:WT	TP53:WT	0	na	TP53:WT	TCGA-55-6987
na	STK11:WT	SMCARCA4_WT	0	na	SMACAR4:WT	KRAS:WT	0	na	KRAS:WT	TP53:WT	0	na	TP53:WT	TCGA-55-7227
na	STK11:WT	SMCARCA4_WT	0	na	SMACAR4:WT	Missense_Mutation	36	ras	KRAS:TCGA-55-7281-01_G12C	TP53:WT	0	na	TP53:WT	TCGA-55-7281
na	STK11:WT	SMCARCA4_WT	0	na	SMACAR4:WT	Missense_Mutation	2	ras	KRAS:TCGA-55-7283-01_G12S	Nonsense_Mutation	3	p53_dna-binding	TP53:TCGA-55-7283-01_Q144*	TCGA-55-7283
na	STK11:WT	SMCARCA4_WT	0	na	SMACAR4:WT	KRAS:WT	0	na	KRAS:WT	TP53:WT	0	na	TP53:WT	TCGA-55-7284
na	STK11:WT	SMCARCA4_WT	0	na	SMACAR4:WT	KRAS:WT	0	na	KRAS:WT	TP53:WT	0	na	TP53:WT	TCGA-55-7570
na	STK11:WT	SMCARCA4_WT	0	na	SMACAR4:WT	KRAS:WT	0	na	KRAS:WT	Missense_Mutation	1	p53_dna-binding	TP53:TCGA-55-7573-01_C135F	TCGA-55-7573
kinase	STK11:TCGA-55-7574-01_X97_splice	SMCARCA4_WT	0	na	SMACAR4:WT	KRAS:WT	0	na	KRAS:WT	Nonsense_Mutation	1	p53_tetramer	TP53:TCGA-55-7574-01_E346*	TCGA-55-7574
na	STK11:WT	SMCARCA4_WT	0	na	SMACAR4:WT	Missense_Mutation	2	ras	KRAS:TCGA-55-7576-01_G12S	Nonsense_Mutation	1	exon	TP53:TCGA-55-7576-01_Q317*	TCGA-55-7576
na	STK11:WT	SMCARCA4_WT	0	na	SMACAR4:WT	KRAS:WT	0	na	KRAS:WT	Missense_Mutation	1	p53_dna-binding	TP53:TCGA-55-7724-01_R273H	TCGA-55-7724
na	STK11:WT	SMCARCA4_WT	0	na	SMACAR4:WT	Missense_Mutation	20	ras	KRAS:TCGA-55-7725-01_G12V	TP53:WT	0	na	TP53:WT	TCGA-55-7725
na	STK11:WT	SMCARCA4_WT	0	na	SMACAR4:WT	Missense_Mutation	36	ras	KRAS:TCGA-55-7726-01_G12C	Nonsense_Mutation	1	p53_dna-binding	TP53:TCGA-55-7726-01_C141*	TCGA-55-7726
na	STK11:WT	SMCARCA4_WT	0	na	SMACAR4:WT	KRAS:WT	0	na	KRAS:WT	Nonsense_Mutation	1	exon	TP53:TCGA-55-7727-01_Q52*	TCGA-55-7727
na	STK11:WT	SMCARCA4_WT	0	na	SMACAR4:WT	Missense_Mutation	20	ras	KRAS:TCGA-55-7728-01_G12V	TP53:WT	0	na	TP53:WT	TCGA-55-7728
na	STK11:WT	SMCARCA4_WT	0	na	SMACAR4:WT	Missense_Mutation	20	ras	KRAS:TCGA-55-7815-01_G12V	TP53:WT	0	na	TP53:WT	TCGA-55-7815
na	STK11:WT	SMCARCA4_WT	0	na	SMACAR4:WT	KRAS:WT	0	na	KRAS:WT	TP53:WT	0	na	TP53:WT	TCGA-55-7816
na	STK11:WT	SMCARCA4_WT	0	na	SMACAR4:WT	KRAS:WT	0	na	KRAS:WT	Frame_Shift_Del	1	exon	TP53:TCGA-55-7903-01_L35Cfs*9	TCGA-55-7903
na	STK11:WT	SMCARCA4_WT	0	na	SMACAR4:WT	Missense_Mutation	36	ras	KRAS:TCGA-55-7907-01_G12C	Missense_Mutation	1	p53_dna-binding	TP53:TCGA-55-7907-01_R158P	TCGA-55-7907
na	STK11:WT	SMCARCA4_WT	0	na	SMACAR4:WT	KRAS:WT	0	na	KRAS:WT	TP53:WT	0	na	TP53:WT	TCGA-55-7910
na	STK11:WT	SMCARCA4_WT	0	na	SMACAR4:WT	Missense_Mutation	20	ras	KRAS:TCGA-55-7911-01_G12V	Missense_Mutation	1	p53_dna-binding	TP53:TCGA-55-7911-01_Q144H	TCGA-55-7911
na	STK11:WT	SMCARCA4_WT	0	na	SMACAR4:WT	KRAS:WT	0	na	KRAS:WT	TP53:WT	0	na	TP53:WT	TCGA-55-7913
na	STK11:WT	SMCARCA4_WT	0	na	SMACAR4:WT	Missense_Mutation	36	ras	KRAS:TCGA-55-7914-01_G12C	TP53:WT	0	na	TP53:WT	TCGA-55-7914
na	STK11:WT	SMCARCA4_WT	0	na	SMACAR4:WT	KRAS:WT	0	na	KRAS:WT	TP53:WT	0	na	TP53:WT	TCGA-55-7994
na	STK11:WT	SMCARCA4_WT	0	na	SMACAR4:WT	KRAS:WT	0	na	KRAS:WT	TP53:WT	0	na	TP53:WT	TCGA-55-7995
na	STK11:WT	SMCARCA4_WT	0	na	SMACAR4:WT	KRAS:WT	0	na	KRAS:WT	TP53:WT	0	na	TP53:WT	TCGA-55-8085
na	STK11:WT	SMCARCA4_WT	0	na	SMACAR4:WT	KRAS:WT	0	na	KRAS:WT	TP53:WT	0	na	TP53:WT	TCGA-55-8087
na	STK11:WT	SMCARCA4_WT	0	na	SMACAR4:WT	KRAS:WT	0	na	KRAS:WT	TP53:WT	0	na	TP53:WT	TCGA-55-8089
na	STK11:WT	SMCARCA4_WT	0	na	SMACAR4:WT	KRAS:WT	0	na	KRAS:WT	TP53:WT	0	na	TP53:WT	TCGA-55-8090
na	STK11:WT	SMCARCA4_WT	0	na	SMACAR4:WT	KRAS:WT	0	na	KRAS:WT	TP53:WT	0	na	TP53:WT	TCGA-55-8091
na	STK11:WT	SMCARCA4_WT	0	na	SMACAR4:WT	KRAS:WT	0	na	KRAS:WT	TP53:WT	0	na	TP53:WT	TCGA-55-8092
na	STK11:WT	SMCARCA4_WT	0	na	SMACAR4:WT	KRAS:WT	0	na	KRAS:WT	TP53:WT	0	na	TP53:WT	TCGA-55-8094
na	STK11:WT	SMCARCA4_WT	0	na	SMACAR4:WT	KRAS:WT	0	na	KRAS:WT	TP53:WT	0	na	TP53:WT	TCGA-55-8096
na	STK11:WT	SMCARCA4_WT	0	na	SMACAR4:WT	KRAS:WT	0	na	KRAS:WT	TP53:WT	0	na	TP53:WT	TCGA-55-8097
na	STK11:WT	SMCARCA4_WT	0	na	SMACAR4:WT	KRAS:WT	0	na	KRAS:WT	TP53:WT	0	na	TP53:WT	TCGA-55-8203
na	STK11:WT	SMCARCA4_WT	0	na	SMACAR4:WT	KRAS:WT	0	na	KRAS:WT	TP53:WT	0	na	TP53:WT	TCGA-55-8204
na	STK11:WT	SMCARCA4_WT	0	na	SMACAR4:WT	KRAS:WT	0	na	KRAS:WT	TP53:WT	0	na	TP53:WT	TCGA-55-8205
na	STK11:WT	SMCARCA4_WT	0	na	SMACAR4:WT	KRAS:WT	0	na	KRAS:WT	TP53:WT	0	na	TP53:WT	TCGA-55-8206
na	STK11:WT	SMCARCA4_WT	0	na	SMACAR4:WT	KRAS:WT	0	na	KRAS:WT	TP53:WT	0	na	TP53:WT	TCGA-55-8207
na	STK11:WT	SMCARCA4_WT	0	na	SMACAR4:WT	KRAS:WT	0	na	KRAS:WT	TP53:WT	0	na	TP53:WT	TCGA-55-8208
na	STK11:WT	SMCARCA4_WT	0	na	SMACAR4:WT	KRAS:WT	0	na	KRAS:WT	TP53:WT	0	na	TP53:WT	TCGA-55-8299
na	STK11:WT	SMCARCA4_WT	0	na	SMACAR4:WT	KRAS:WT	0	na	KRAS:WT	TP53:WT	0	na	TP53:WT	TCGA-55-8301
na	STK11:WT	SMCARCA4_WT	0	na	SMACAR4:WT	KRAS:WT	0	na	KRAS:WT	TP53:WT	0	na	TP53:WT	TCGA-55-8302
na	STK11:WT	SMCARCA4_WT	0	na	SMACAR4:WT	KRAS:WT	0	na	KRAS:WT	TP53:WT	0	na	TP53:WT	TCGA-55-8505
na	STK11:WT	SMCARCA4_WT	0	na	SMACAR4:WT	KRAS:WT	0	na	KRAS:WT	TP53:WT	0	na	TP53:WT	TCGA-55-8506
na	STK11:WT	SMCARCA4_WT	0	na	SMACAR4:WT	KRAS:WT	0	na	KRAS:WT	TP53:WT	0	na	TP53:WT	TCGA-55-8507
na	STK11:WT	SMCARCA4_WT	0	na	SMACAR4:WT	KRAS:WT	0	na	KRAS:WT	TP53:WT	0	na	TP53:WT	TCGA-55-8508
na	STK11:WT	SMCARCA4_WT	0	na	SMACAR4:WT	KRAS:WT	0	na	KRAS:WT	TP53:WT	0	na	TP53:WT	TCGA-55-8510
na	STK11:WT	SMCARCA4_WT	0	na	SMACAR4:WT	KRAS:WT	0	na	KRAS:WT	TP53:WT	0	na	TP53:WT	TCGA-55-8511
na	STK11:WT	SMCARCA4_WT	0	na	SMACAR4:WT	KRAS:WT	0	na	KRAS:WT	TP53:WT	0	na	TP53:WT	TCGA-55-8512
na	STK11:WT	SMCARCA4_WT	0	na	SMACAR4:WT	KRAS:WT	0	na	KRAS:WT	TP53:WT	0	na	TP53:WT	TCGA-55-8513
na	STK11:WT	SMCARCA4_WT	0	na	SMACAR4:WT	KRAS:WT	0	na	KRAS:WT	TP53:WT	0	na	TP53:WT	TCGA-55-8514
na	STK11:WT	SMCARCA4_WT	0	na	SMACAR4:WT	KRAS:WT	0	na	KRAS:WT	TP53:WT	0	na	TP53:WT	TCGA-55-8614
na	STK11:WT	SMCARCA4_WT	0	na	SMACAR4:WT	KRAS:WT	0	na	KRAS:WT	TP53:WT	0	na	TP53:WT	TCGA-55-8615
na	STK11:WT	SMCARCA4_WT	0	na	SMACAR4:WT	KRAS:WT	0	na	KRAS:WT	TP53:WT	0	na	TP53:WT	TCGA-55-8616
na	STK11:WT	SMCARCA4_WT	0	na	SMACAR4:WT	KRAS:WT	0	na	KRAS:WT	TP53:WT	0	na	TP53:WT	TCGA-55-8619
na	STK11:WT	SMCARCA4_WT	0	na	SMACAR4:WT	KRAS:WT	0	na	KRAS:WT	TP53:WT	0	na	TP53:WT	TCGA-55-8620
na	STK11:WT	SMCARCA4_WT	0	na	SMACAR4:WT	KRAS:WT	0	na	KRAS:WT	TP53:WT	0	na	TP53:WT	TCGA-55-8621
na	STK11:WT	SMCARCA4_WT	0	na	SMACAR4:WT	KRAS:WT	0	na	KRAS:WT	TP53:WT	0	na	TP53:WT	TCGA-55-A48X
na	STK11:WT	SMCARCA4_WT	0	na	SMACAR4:WT	KRAS:WT	0	na	KRAS:WT	TP53:WT	0	na	TP53:WT	TCGA-55-A48Y
na	STK11:WT	SMCARCA4_WT	0	na	SMACAR4:WT	KRAS:WT	0	na	KRAS:WT	TP53:WT	0	na	TP53:WT	TCGA-55-A48Z
na	STK11:WT	SMCARCA4_WT	0	na	SMACAR4:WT	KRAS:WT	0	na	KRAS:WT	TP53:WT	0	na	TP53:WT	TCGA-55-A490
na	STK11:WT	SMCARCA4_WT	0	na	SMACAR4:WT	KRAS:WT	0	na	KRAS:WT	TP53:WT	0	na	TP53:WT	TCGA-55-A491
na	STK11:WT	SMCARCA4_WT	0	na	SMACAR4:WT	KRAS:WT	0	na	KRAS:WT	TP53:WT	0	na	TP53:WT	TCGA-55-A492
na	STK11:WT	SMCARCA4_WT	0	na	SMACAR4:WT	KRAS:WT	0	na	KRAS:WT	TP53:WT	0	na	TP53:WT	TCGA-55-A493
na	STK11:WT	SMCARCA4_WT	0	na	SMACAR4:WT	KRAS:WT	0	na	KRAS:WT	TP53:WT	0	na	TP53:WT	TCGA-55-A494
na	STK11:WT	SMCARCA4_WT	0	na	SMACAR4:WT	KRAS:WT	0	na	KRAS:WT	TP53:WT	0	na	TP53:WT	TCGA-55-A4DF
na	STK11:WT	SMCARCA4_WT	0	na	SMACAR4:WT	KRAS:WT	0	na	KRAS:WT	TP53:WT	0	na	TP53:WT	TCGA-55-A4DG
na	STK11:WT	SMCARCA4_WT	0	na	SMACAR4:WT	KRAS:WT	0	na	KRAS:WT	TP53:WT	0	na	TP53:WT	TCGA-55-A57B
na	STK11:WT	SMCARCA4_WT	0	na	SMACAR4:WT	KRAS:WT	0	na	KRAS:WT	TP53:WT	0	na	TP53:WT	TCGA-62-8394
na	STK11:WT	SMCARCA4_WT	0	na	SMACAR4:WT	KRAS:WT	0	na	KRAS:WT	TP53:WT	0	na	TP53:WT	TCGA-62-8395
na	STK11:WT	SMCARCA4_WT	0	na	SMACAR4:WT	KRAS:WT	0	na	KRAS:WT	TP53:WT	0	na	TP53:WT	TCGA-62-8397
na	STK11:WT	SMCARCA4_WT	0	na	SMACAR4:WT	KRAS:WT	0	na	KRAS:WT	TP53:WT	0	na	TP53:WT	TCGA-62-8398
na	STK11:WT	SMCARCA4_WT	0	na	SMACAR4:WT	KRAS:WT	0	na	KRAS:WT	TP53:WT	0	na	TP53:WT	TCGA-62-8399
na	STK11:WT	SMCARCA4_WT	0	na	SMACAR4:WT	KRAS:WT	0	na	KRAS:WT	TP53:WT	0	na	TP53:WT	TCGA-62-8402
na	STK11:WT	SMCARCA4_WT	0	na	SMACAR4:WT	KRAS:WT	0	na	KRAS:WT	TP53:WT	0	na	TP53:WT	TCGA-62-A46O
na	STK11:WT	SMCARCA4_WT	0	na	SMACAR4:WT	KRAS:WT	0	na	KRAS:WT	TP53:WT	0	na	TP53:WT	TCGA-62-A46P
na	STK11:WT	SMCARCA4_WT	0	na	SMACAR4:WT	KRAS:WT	0	na	KRAS:WT	TP53:WT	0	na	TP53:WT	TCGA-62-A46R
na	STK11:WT	SMCARCA4_WT	0	na	SMACAR4:WT	KRAS:WT	0	na	KRAS:WT	TP53:WT	0	na	TP53:WT	TCGA-62-A46S
na	STK11:WT	SMCARCA4_WT	0	na	SMACAR4:WT	KRAS:WT	0	na	KRAS:WT	TP53:WT	0	na	TP53:WT	TCGA-62-A46U
na	STK11:WT	SMCARCA4_WT	0	na	SMACAR4:WT	KRAS:WT	0	na	KRAS:WT	TP53:WT	0	na	TP53:WT	TCGA-62-A46V
na	STK11:WT	SMCARCA4_WT	0	na	SMACAR4:WT	KRAS:WT	0	na	KRAS:WT	TP53:WT	0	na	TP53:WT	TCGA-62-A46Y
na	STK11:WT	SMCARCA4_WT	0	na	SMACAR4:WT	KRAS:WT	0	na	KRAS:WT	TP53:WT	0	na	TP53:WT	TCGA-62-A470
na	STK11:WT	SMCARCA4_WT	0	na	SMACAR4:WT	KRAS:WT	0	na	KRAS:WT	TP53:WT	0	na	TP53:WT	TCGA-62-A471
na	STK11:WT	SMCARCA4_WT	0	na	SMACAR4:WT	KRAS:WT	0	na	KRAS:WT	TP53:WT	0	na	TP53:WT	TCGA-62-A472
na	STK11:WT	SMCARCA4_WT	0	na	SMACAR4:WT	KRAS:WT	0	na	KRAS:WT	Frame_Shift_Del	1	p53_dna-binding	TP53:TCGA-64-1676-01_C229Yfs*10	TCGA-64-1676
na	STK11:WT	SMCARCA4_WT	0	na	SMACAR4:WT	Missense_Mutation	36	ras	KRAS:TCGA-64-1677-01_G12C	Missense_Mutation	3	p53_dna-binding	TP53:TCGA-64-1677-01_A159P	TCGA-64-1677
na	STK11:WT	SMCARCA4_WT	0	na	SMACAR4:WT	KRAS:WT	0	na	KRAS:WT	Missense_Mutation	1	p53_dna-binding	TP53:TCGA-64-1678-01_E224D	TCGA-64-1678
na	STK11:WT	SMCARCA4_WT	0	na	SMACAR4:WT	KRAS:WT	0	na	KRAS:WT	Missense_Mutation	2	p53_dna-binding	TP53:TCGA-64-1679-01_G245V	TCGA-64-1679
na	STK11:WT	Missense_Mutation	1	snf2_n	SMARCA4:TCGA-64-1680-01_A948V	KRAS:WT	0	na	KRAS:WT	TP53:WT	0	na	TP53:WT	TCGA-64-1680
na	STK11:WT	SMCARCA4_WT	0	na	SMACAR4:WT	KRAS:WT	0	na	KRAS:WT	Missense_Mutation	1	p53_dna-binding	TP53:TCGA-64-1681-01_E180K	TCGA-64-1681
kinase	STK11:TCGA-64-5774-01_L282Afs*3	SMCARCA4_WT	0	na	SMACAR4:WT	Missense_Mutation	36	ras	KRAS:TCGA-64-5774-01_G12C	TP53:WT	0	na	TP53:WT	TCGA-64-5774
na	STK11:WT	SMCARCA4_WT	0	na	SMACAR4:WT	Missense_Mutation	1	ras	KRAS:TCGA-64-5775-01_Q61L	Missense_Mutation	1	p53_dna-binding	TP53:TCGA-64-5775-01_R280G	TCGA-64-5775
na	STK11:WT	SMCARCA4_WT	0	na	SMACAR4:WT	Missense_Mutation	36	ras	KRAS:TCGA-64-5778-01_G12C	Missense_Mutation	1	p53_dna-binding	TP53:TCGA-64-5778-01_N239S	TCGA-64-5778
na	STK11:WT	SMCARCA4_WT	0	na	SMACAR4:WT	KRAS:WT	0	na	KRAS:WT	TP53:WT	0	na	TP53:WT	TCGA-64-5779
na	STK11:WT	SMCARCA4_WT	0	na	SMACAR4:WT	KRAS:WT	0	na	KRAS:WT	TP53:WT	0	na	TP53:WT	TCGA-64-5781
na	STK11:WT	SMCARCA4_WT	0	na	SMACAR4:WT	KRAS:WT	0	na	KRAS:WT	TP53:WT	0	na	TP53:WT	TCGA-64-5815
na	STK11:WT	SMCARCA4_WT	0	na	SMACAR4:WT	KRAS:WT	0	na	KRAS:WT	TP53:WT	0	na	TP53:WT	TCGA-67-3770
na	STK11:WT	Nonsense_Mutation	1	exon	SMARCA4:TCGA-67-3771-01_Y1115*	KRAS:WT	0	na	KRAS:WT	Missense_Mutation	1	p53_dna-binding	TP53:TCGA-67-3771-01_S127C	TCGA-67-3771
na	STK11:WT	SMCARCA4_WT	0	na	SMACAR4:WT	KRAS:WT	0	na	KRAS:WT	TP53:WT	0	na	TP53:WT	TCGA-67-3772
na	STK11:WT	SMCARCA4_WT	0	na	SMACAR4:WT	Missense_Mutation	20	ras	KRAS:TCGA-67-3773-01_G12V	TP53:WT	0	na	TP53:WT	TCGA-67-3773
na	STK11:WT	SMCARCA4_WT	0	na	SMACAR4:WT	Missense_Mutation	2	ras	KRAS:TCGA-67-3774-01_G12F	TP53:WT	0	na	TP53:WT	TCGA-67-3774
na	STK11:WT	SMCARCA4_WT	0	na	SMACAR4:WT	KRAS:WT	0	na	KRAS:WT	TP53:WT	0	na	TP53:WT	TCGA-67-4679
na	STK11:WT	SMCARCA4_WT	0	na	SMACAR4:WT	KRAS:WT	0	na	KRAS:WT	TP53:WT	0	na	TP53:WT	TCGA-67-6215
na	STK11:WT	SMCARCA4_WT	0	na	SMACAR4:WT	KRAS:WT	0	na	KRAS:WT	TP53:WT	0	na	TP53:WT	TCGA-67-6216
na	STK11:WT	SMCARCA4_WT	0	na	SMACAR4:WT	KRAS:WT	0	na	KRAS:WT	TP53:WT	0	na	TP53:WT	TCGA-67-6217
na	STK11:WT	SMCARCA4_WT	0	na	SMACAR4:WT	KRAS:WT	0	na	KRAS:WT	Missense_Mutation	1	p53_dna-binding	TP53:TCGA-69-7760-01_F270V	TCGA-69-7760
na	STK11:WT	SMCARCA4_WT	0	na	SMACAR4:WT	KRAS:WT	0	na	KRAS:WT	TP53:WT	0	na	TP53:WT	TCGA-69-7761
kinase	STK11:TCGA-69-7763-01_Y60*	SMCARCA4_WT	0	na	SMACAR4:WT	KRAS:WT	0	na	KRAS:WT	TP53:WT	0	na	TP53:WT	TCGA-69-7763
na	STK11:WT	SMCARCA4_WT	0	na	SMACAR4:WT	KRAS:WT	0	na	KRAS:WT	TP53:WT	0	na	TP53:WT	TCGA-69-7764
na	STK11:WT	SMCARCA4_WT	0	na	SMACAR4:WT	KRAS:WT	0	na	KRAS:WT	Nonsense_Mutation	1	p53_dna-binding	TP53:TCGA-69-7765-01_Q167*	TCGA-69-7765
na	STK11:WT	SMCARCA4_WT	0	na	SMACAR4:WT	KRAS:WT	0	na	KRAS:WT	TP53:WT	0	na	TP53:WT	TCGA-69-7973
na	STK11:WT	SMCARCA4_WT	0	na	SMACAR4:WT	KRAS:WT	0	na	KRAS:WT	TP53:WT	0	na	TP53:WT	TCGA-69-7974
na	STK11:WT	SMCARCA4_WT	0	na	SMACAR4:WT	KRAS:WT	0	na	KRAS:WT	TP53:WT	0	na	TP53:WT	TCGA-69-7978
na	STK11:WT	SMCARCA4_WT	0	na	SMACAR4:WT	KRAS:WT	0	na	KRAS:WT	TP53:WT	0	na	TP53:WT	TCGA-69-7979
na	STK11:WT	Missense_Mutation	1	snf2_n	SMARCA4:TCGA-69-7980-01_G1031V	Missense_Mutation	6	ras	KRAS:TCGA-69-7980-01_G12A	Missense_Mutation	1	p53_dna-binding	TP53:TCGA-69-7980-01_A161V	TCGA-69-7980
na	STK11:WT	SMCARCA4_WT	0	na	SMACAR4:WT	KRAS:WT	0	na	KRAS:WT	TP53:WT	0	na	TP53:WT	TCGA-69-8253
na	STK11:WT	SMCARCA4_WT	0	na	SMACAR4:WT	KRAS:WT	0	na	KRAS:WT	TP53:WT	0	na	TP53:WT	TCGA-69-8254
na	STK11:WT	SMCARCA4_WT	0	na	SMACAR4:WT	KRAS:WT	0	na	KRAS:WT	TP53:WT	0	na	TP53:WT	TCGA-69-8255
na	STK11:WT	SMCARCA4_WT	0	na	SMACAR4:WT	KRAS:WT	0	na	KRAS:WT	TP53:WT	0	na	TP53:WT	TCGA-69-8453
na	STK11:WT	SMCARCA4_WT	0	na	SMACAR4:WT	KRAS:WT	0	na	KRAS:WT	TP53:WT	0	na	TP53:WT	TCGA-69-A59K
na	STK11:WT	SMCARCA4_WT	0	na	SMACAR4:WT	KRAS:WT	0	na	KRAS:WT	TP53:WT	0	na	TP53:WT	TCGA-71-6725
na	STK11:WT	SMCARCA4_WT	0	na	SMACAR4:WT	KRAS:WT	0	na	KRAS:WT	TP53:WT	0	na	TP53:WT	TCGA-71-8520
na	STK11:WT	SMCARCA4_WT	0	na	SMACAR4:WT	KRAS:WT	0	na	KRAS:WT	TP53:WT	0	na	TP53:WT	TCGA-73-4658
na	STK11:WT	SMCARCA4_WT	0	na	SMACAR4:WT	Missense_Mutation	20	ras	KRAS:TCGA-73-4659-01_G12V	TP53:WT	0	na	TP53:WT	TCGA-73-4659
na	STK11:WT	SMCARCA4_WT	0	na	SMACAR4:WT	Missense_Mutation	36	ras	KRAS:TCGA-73-4662-01_G12C	TP53:WT	0	na	TP53:WT	TCGA-73-4662
na	STK11:WT	SMCARCA4_WT	0	na	SMACAR4:WT	KRAS:WT	0	na	KRAS:WT	TP53:WT	0	na	TP53:WT	TCGA-73-4666
na	STK11:WT	SMCARCA4_WT	0	na	SMACAR4:WT	KRAS:WT	0	na	KRAS:WT	TP53:WT	0	na	TP53:WT	TCGA-73-4668
na	STK11:WT	SMCARCA4_WT	0	na	SMACAR4:WT	KRAS:WT	0	na	KRAS:WT	TP53:WT	0	na	TP53:WT	TCGA-73-4670
na	STK11:WT	SMCARCA4_WT	0	na	SMACAR4:WT	KRAS:WT	0	na	KRAS:WT	TP53:WT	0	na	TP53:WT	TCGA-73-4675
na	STK11:WT	SMCARCA4_WT	0	na	SMACAR4:WT	KRAS:WT	0	na	KRAS:WT	Missense_Mutation	1	p53_dna-binding	TP53:TCGA-73-4676-01_C176F	TCGA-73-4676
na	STK11:WT	SMCARCA4_WT	0	na	SMACAR4:WT	KRAS:WT	0	na	KRAS:WT	TP53:WT	0	na	TP53:WT	TCGA-73-4677
exon	STK11:TCGA-73-7498-01_D53Tfs*11	SMCARCA4_WT	0	na	SMACAR4:WT	Missense_Mutation	36	ras	KRAS:TCGA-73-7498-01_G12C	TP53:WT	0	na	TP53:WT	TCGA-73-7498
na	STK11:WT	SMCARCA4_WT	0	na	SMACAR4:WT	KRAS:WT	0	na	KRAS:WT	Nonsense_Mutation	2	p53_dna-binding	TP53:TCGA-73-7499-01_R196*	TCGA-73-7499
na	STK11:WT	SMCARCA4_WT	0	na	SMACAR4:WT	KRAS:WT	0	na	KRAS:WT	TP53:WT	0	na	TP53:WT	TCGA-73-A9RS
na	STK11:WT	SMCARCA4_WT	0	na	SMACAR4:WT	KRAS:WT	0	na	KRAS:WT	TP53:WT	0	na	TP53:WT	TCGA-75-5122
na	STK11:WT	SMCARCA4_WT	0	na	SMACAR4:WT	KRAS:WT	0	na	KRAS:WT	TP53:WT	0	na	TP53:WT	TCGA-75-5125
na	STK11:WT	SMCARCA4_WT	0	na	SMACAR4:WT	Missense_Mutation	36	ras	KRAS:TCGA-75-5126-01_G12C	TP53:WT	0	na	TP53:WT	TCGA-75-5126
kinase	STK11:TCGA-75-5146-01_W239C	SMCARCA4_WT	0	na	SMACAR4:WT	KRAS:WT	0	na	KRAS:WT	Missense_Mutation	1	p53_dna-binding	TP53:TCGA-75-5146-01_P278H	TCGA-75-5146
na	STK11:WT	SMCARCA4_WT	0	na	SMACAR4:WT	KRAS:WT	0	na	KRAS:WT	Missense_Mutation	1	p53_dna-binding	TP53:TCGA-75-5147-01_Y163C	TCGA-75-5147
na	STK11:WT	SMCARCA4_WT	0	na	SMACAR4:WT	KRAS:WT	0	na	KRAS:WT	TP53:WT	0	na	TP53:WT	TCGA-75-6203
na	STK11:WT	SMCARCA4_WT	0	na	SMACAR4:WT	KRAS:WT	0	na	KRAS:WT	TP53:WT	0	na	TP53:WT	TCGA-75-6205
na	STK11:WT	SMCARCA4_WT	0	na	SMACAR4:WT	KRAS:WT	0	na	KRAS:WT	TP53:WT	0	na	TP53:WT	TCGA-75-6206
na	STK11:WT	SMCARCA4_WT	0	na	SMACAR4:WT	KRAS:WT	0	na	KRAS:WT	Nonsense_Mutation	2	p53_dna-binding	TP53:TCGA-75-6207-01_Q192*	TCGA-75-6207
na	STK11:WT	SMCARCA4_WT	0	na	SMACAR4:WT	KRAS:WT	0	na	KRAS:WT	Frame_Shift_Ins	1	exon	TP53:TCGA-75-6211-01_A69Gfs*80	TCGA-75-6211
na	STK11:WT	SMCARCA4_WT	0	na	SMACAR4:WT	KRAS:WT	0	na	KRAS:WT	TP53:WT	0	na	TP53:WT	TCGA-75-6212
na	STK11:WT	SMCARCA4_WT	0	na	SMACAR4:WT	KRAS:WT	0	na	KRAS:WT	Missense_Mutation	1	p53_dna-binding	TP53:TCGA-75-6214-01_V157F	TCGA-75-6214
na	STK11:WT	SMCARCA4_WT	0	na	SMACAR4:WT	KRAS:WT	0	na	KRAS:WT	TP53:WT	0	na	TP53:WT	TCGA-75-7025
na	STK11:WT	SMCARCA4_WT	0	na	SMACAR4:WT	Missense_Mutation	20	ras	KRAS:TCGA-75-7027-01_G12V	TP53:WT	0	na	TP53:WT	TCGA-75-7027
na	STK11:WT	SMCARCA4_WT	0	na	SMACAR4:WT	Missense_Mutation	5	ras	KRAS:TCGA-75-7030-01_G12D	TP53:WT	0	na	TP53:WT	TCGA-75-7030
kinase	STK11:TCGA-75-7031-01_W239C	SMCARCA4_WT	0	na	SMACAR4:WT	KRAS:WT	0	na	KRAS:WT	In_Frame_Del	1	p53_dna-binding	TP53:TCGA-75-7031-01_R282_R283del	TCGA-75-7031
na	STK11:WT	SMCARCA4_WT	0	na	SMACAR4:WT	KRAS:WT	0	na	KRAS:WT	Missense_Mutation	1	p53_dna-binding	TP53:TCGA-78-7143-01_R181H	TCGA-78-7143
na	STK11:WT	SMCARCA4_WT	0	na	SMACAR4:WT	Missense_Mutation	1	ras	KRAS:TCGA-78-7145-01_G12Y	Missense_Mutation	3	p53_dna-binding	TP53:TCGA-78-7145-01_A159P	TCGA-78-7145
na	STK11:WT	SMCARCA4_WT	0	na	SMACAR4:WT	KRAS:WT	0	na	KRAS:WT	TP53:WT	0	na	TP53:WT	TCGA-78-7146
na	STK11:WT	SMCARCA4_WT	0	na	SMACAR4:WT	KRAS:WT	0	na	KRAS:WT	Nonsense_Mutation	1	p53_dna-binding	TP53:TCGA-78-7147-01_Y236*	TCGA-78-7147
kinase	STK11:TCGA-78-7148-01_E265Gfs*19	Missense_Mutation	1	helicase_c	SMARCA4:TCGA-78-7148-01_G1162C	Missense_Mutation	36	ras	KRAS:TCGA-78-7148-01_G12C	TP53:WT	0	na	TP53:WT	TCGA-78-7148
na	STK11:WT	SMCARCA4_WT	0	na	SMACAR4:WT	KRAS:WT	0	na	KRAS:WT	Missense_Mutation	1	p53_dna-binding	TP53:TCGA-78-7149-01_R248L	TCGA-78-7149
na	STK11:WT	SMCARCA4_WT	0	na	SMACAR4:WT	KRAS:WT	0	na	KRAS:WT	Missense_Mutation	3	p53_dna-binding	TP53:TCGA-78-7150-01_R158L	TCGA-78-7150
exon	STK11:TCGA-78-7152-01_D30Gfs*133	SMCARCA4_WT	0	na	SMACAR4:WT	KRAS:WT	0	na	KRAS:WT	TP53:WT	0	na	TP53:WT	TCGA-78-7152
na	STK11:WT	SMCARCA4_WT	0	na	SMACAR4:WT	KRAS:WT	0	na	KRAS:WT	TP53:WT	0	na	TP53:WT	TCGA-78-7153
na	STK11:WT	SMCARCA4_WT	0	na	SMACAR4:WT	KRAS:WT	0	na	KRAS:WT	Missense_Mutation	1	p53_dna-binding	TP53:TCGA-78-7154-01_E271K	TCGA-78-7154
na	STK11:WT	SMCARCA4_WT	0	na	SMACAR4:WT	KRAS:WT	0	na	KRAS:WT	Missense_Mutation	2	p53_tetramer	TP53:TCGA-78-7155-01_R337L	TCGA-78-7155
kinase	STK11:TCGA-78-7156-01_L282Afs*3	SMCARCA4_WT	0	na	SMACAR4:WT	KRAS:WT	0	na	KRAS:WT	TP53:WT	0	na	TP53:WT	TCGA-78-7156
na	STK11:WT	SMCARCA4_WT	0	na	SMACAR4:WT	KRAS:WT	0	na	KRAS:WT	TP53:WT	0	na	TP53:WT	TCGA-78-7158
kinase	STK11:TCGA-78-7159-01_N259Kfs*28	SMCARCA4_WT	0	na	SMACAR4:WT	KRAS:WT	0	na	KRAS:WT	TP53:WT	0	na	TP53:WT	TCGA-78-7159
exon	STK11:TCGA-78-7160-01_D53Tfs*11	SMCARCA4_WT	0	na	SMACAR4:WT	Missense_Mutation	5	ras	KRAS:TCGA-78-7160-01_G12D	TP53:WT	0	na	TP53:WT	TCGA-78-7160
kinase	STK11:TCGA-78-7161-01_X155_splice	SMCARCA4_WT	0	na	SMACAR4:WT	Missense_Mutation	20	ras	KRAS:TCGA-78-7161-01_G12V	TP53:WT	0	na	TP53:WT	TCGA-78-7161
na	STK11:WT	SMCARCA4_WT	0	na	SMACAR4:WT	KRAS:WT	0	na	KRAS:WT	TP53:WT	0	na	TP53:WT	TCGA-78-7162
na	STK11:WT	SMCARCA4_WT	0	na	SMACAR4:WT	KRAS:WT	0	na	KRAS:WT	TP53:WT	0	na	TP53:WT	TCGA-78-7163
kinase	STK11:TCGA-78-7166-01_G56V	SMCARCA4_WT	0	na	SMACAR4:WT	Missense_Mutation	36	ras	KRAS:TCGA-78-7166-01_G12C	TP53:WT	0	na	TP53:WT	TCGA-78-7166
kinase	STK11:TCGA-78-7167-01_W332Cfs*23	SMCARCA4_WT	0	na	SMACAR4:WT	Missense_Mutation	2	ras	KRAS:TCGA-78-7167-01_G12F	TP53:WT	0	na	TP53:WT	TCGA-78-7167
na	STK11:WT	SMCARCA4_WT	0	na	SMACAR4:WT	KRAS:WT	0	na	KRAS:WT	TP53:WT	0	na	TP53:WT	TCGA-78-7220
kinase	STK11:TCGA-78-7535-01_X245_splice	SMCARCA4_WT	0	na	SMACAR4:WT	KRAS:WT	0	na	KRAS:WT	Nonsense_Mutation	2	p53_dna-binding	TP53:TCGA-78-7535-01_Q192*	TCGA-78-7535
kinase	STK11:TCGA-78-7536-01_P281Rfs*6	SMCARCA4_WT	0	na	SMACAR4:WT	KRAS:WT	0	na	KRAS:WT	Missense_Mutation	1	p53_dna-binding	TP53:TCGA-78-7536-01_F270C	TCGA-78-7536
kinase	STK11:TCGA-78-7537-01_D176Tfs*111	SMCARCA4_WT	0	na	SMACAR4:WT	KRAS:WT	0	na	KRAS:WT	TP53:WT	0	na	TP53:WT	TCGA-78-7537
na	STK11:WT	SMCARCA4_WT	0	na	SMACAR4:WT	Missense_Mutation	36	ras	KRAS:TCGA-78-7539-01_G12C	TP53:WT	0	na	TP53:WT	TCGA-78-7539
na	STK11:WT	SMCARCA4_WT	0	na	SMACAR4:WT	Missense_Mutation	20	ras	KRAS:TCGA-78-7540-01_G12V	Missense_Mutation	1	p53_dna-binding	TP53:TCGA-78-7540-01_R273C	TCGA-78-7540
na	STK11:WT	SMCARCA4_WT	0	na	SMACAR4:WT	KRAS:WT	0	na	KRAS:WT	Frame_Shift_Del	1	p53_dna-binding	TP53:TCGA-78-7542-01_P152Rfs*18	TCGA-78-7542
na	STK11:WT	SMCARCA4_WT	0	na	SMACAR4:WT	KRAS:WT	0	na	KRAS:WT	TP53:WT	0	na	TP53:WT	TCGA-78-7633
na	STK11:WT	SMCARCA4_WT	0	na	SMACAR4:WT	KRAS:WT	0	na	KRAS:WT	TP53:WT	0	na	TP53:WT	TCGA-78-8640
na	STK11:WT	SMCARCA4_WT	0	na	SMACAR4:WT	KRAS:WT	0	na	KRAS:WT	TP53:WT	0	na	TP53:WT	TCGA-78-8648
na	STK11:WT	SMCARCA4_WT	0	na	SMACAR4:WT	KRAS:WT	0	na	KRAS:WT	TP53:WT	0	na	TP53:WT	TCGA-78-8655
na	STK11:WT	SMCARCA4_WT	0	na	SMACAR4:WT	KRAS:WT	0	na	KRAS:WT	TP53:WT	0	na	TP53:WT	TCGA-78-8660
na	STK11:WT	SMCARCA4_WT	0	na	SMACAR4:WT	KRAS:WT	0	na	KRAS:WT	TP53:WT	0	na	TP53:WT	TCGA-78-8662
na	STK11:WT	SMCARCA4_WT	0	na	SMACAR4:WT	KRAS:WT	0	na	KRAS:WT	TP53:WT	0	na	TP53:WT	TCGA-80-5607
kinase	STK11:TCGA-80-5608-01_K62*	SMCARCA4_WT	0	na	SMACAR4:WT	Missense_Mutation	6	ras	KRAS:TCGA-80-5608-01_G12A	TP53:WT	0	na	TP53:WT	TCGA-80-5608
na	STK11:WT	SMCARCA4_WT	0	na	SMACAR4:WT	KRAS:WT	0	na	KRAS:WT	TP53:WT	0	na	TP53:WT	TCGA-80-5611
na	STK11:WT	SMCARCA4_WT	0	na	SMACAR4:WT	KRAS:WT	0	na	KRAS:WT	TP53:WT	0	na	TP53:WT	TCGA-83-5908
na	STK11:WT	SMCARCA4_WT	0	na	SMACAR4:WT	KRAS:WT	0	na	KRAS:WT	TP53:WT	0	na	TP53:WT	TCGA-86-6562
na	STK11:WT	SMCARCA4_WT	0	na	SMACAR4:WT	KRAS:WT	0	na	KRAS:WT	Missense_Mutation	1	p53_dna-binding	TP53:TCGA-86-6851-01_E258D	TCGA-86-6851
na	STK11:WT	SMCARCA4_WT	0	na	SMACAR4:WT	KRAS:WT	0	na	KRAS:WT	TP53:WT	0	na	TP53:WT	TCGA-86-7701
na	STK11:WT	SMCARCA4_WT	0	na	SMACAR4:WT	KRAS:WT	0	na	KRAS:WT	TP53:WT	0	na	TP53:WT	TCGA-86-7711
kinase	STK11:TCGA-86-7713-01_L245F	SMCARCA4_WT	0	na	SMACAR4:WT	Missense_Mutation	36	ras	KRAS:TCGA-86-7713-01_G12C	TP53:WT	0	na	TP53:WT	TCGA-86-7713
na	STK11:WT	SMCARCA4_WT	0	na	SMACAR4:WT	KRAS:WT	0	na	KRAS:WT	TP53:WT	0	na	TP53:WT	TCGA-86-7714
na	STK11:WT	SMCARCA4_WT	0	na	SMACAR4:WT	KRAS:WT	0	na	KRAS:WT	TP53:WT	0	na	TP53:WT	TCGA-86-7953
na	STK11:WT	SMCARCA4_WT	0	na	SMACAR4:WT	KRAS:WT	0	na	KRAS:WT	TP53:WT	0	na	TP53:WT	TCGA-86-7954
na	STK11:WT	SMCARCA4_WT	0	na	SMACAR4:WT	KRAS:WT	0	na	KRAS:WT	TP53:WT	0	na	TP53:WT	TCGA-86-7955
na	STK11:WT	SMCARCA4_WT	0	na	SMACAR4:WT	KRAS:WT	0	na	KRAS:WT	TP53:WT	0	na	TP53:WT	TCGA-86-8054
na	STK11:WT	SMCARCA4_WT	0	na	SMACAR4:WT	KRAS:WT	0	na	KRAS:WT	TP53:WT	0	na	TP53:WT	TCGA-86-8055
na	STK11:WT	SMCARCA4_WT	0	na	SMACAR4:WT	KRAS:WT	0	na	KRAS:WT	TP53:WT	0	na	TP53:WT	TCGA-86-8056
na	STK11:WT	SMCARCA4_WT	0	na	SMACAR4:WT	KRAS:WT	0	na	KRAS:WT	TP53:WT	0	na	TP53:WT	TCGA-86-8073
na	STK11:WT	SMCARCA4_WT	0	na	SMACAR4:WT	KRAS:WT	0	na	KRAS:WT	TP53:WT	0	na	TP53:WT	TCGA-86-8074
na	STK11:WT	SMCARCA4_WT	0	na	SMACAR4:WT	KRAS:WT	0	na	KRAS:WT	TP53:WT	0	na	TP53:WT	TCGA-86-8075
na	STK11:WT	SMCARCA4_WT	0	na	SMACAR4:WT	KRAS:WT	0	na	KRAS:WT	TP53:WT	0	na	TP53:WT	TCGA-86-8076
na	STK11:WT	SMCARCA4_WT	0	na	SMACAR4:WT	KRAS:WT	0	na	KRAS:WT	TP53:WT	0	na	TP53:WT	TCGA-86-8278
na	STK11:WT	SMCARCA4_WT	0	na	SMACAR4:WT	KRAS:WT	0	na	KRAS:WT	TP53:WT	0	na	TP53:WT	TCGA-86-8279
na	STK11:WT	SMCARCA4_WT	0	na	SMACAR4:WT	KRAS:WT	0	na	KRAS:WT	TP53:WT	0	na	TP53:WT	TCGA-86-8280
na	STK11:WT	SMCARCA4_WT	0	na	SMACAR4:WT	KRAS:WT	0	na	KRAS:WT	TP53:WT	0	na	TP53:WT	TCGA-86-8281
na	STK11:WT	SMCARCA4_WT	0	na	SMACAR4:WT	KRAS:WT	0	na	KRAS:WT	TP53:WT	0	na	TP53:WT	TCGA-86-8358
na	STK11:WT	SMCARCA4_WT	0	na	SMACAR4:WT	KRAS:WT	0	na	KRAS:WT	TP53:WT	0	na	TP53:WT	TCGA-86-8359
na	STK11:WT	SMCARCA4_WT	0	na	SMACAR4:WT	KRAS:WT	0	na	KRAS:WT	TP53:WT	0	na	TP53:WT	TCGA-86-8585
na	STK11:WT	SMCARCA4_WT	0	na	SMACAR4:WT	KRAS:WT	0	na	KRAS:WT	TP53:WT	0	na	TP53:WT	TCGA-86-8668
na	STK11:WT	SMCARCA4_WT	0	na	SMACAR4:WT	KRAS:WT	0	na	KRAS:WT	TP53:WT	0	na	TP53:WT	TCGA-86-8669
na	STK11:WT	SMCARCA4_WT	0	na	SMACAR4:WT	KRAS:WT	0	na	KRAS:WT	TP53:WT	0	na	TP53:WT	TCGA-86-8671
na	STK11:WT	SMCARCA4_WT	0	na	SMACAR4:WT	KRAS:WT	0	na	KRAS:WT	TP53:WT	0	na	TP53:WT	TCGA-86-8672
na	STK11:WT	SMCARCA4_WT	0	na	SMACAR4:WT	KRAS:WT	0	na	KRAS:WT	TP53:WT	0	na	TP53:WT	TCGA-86-8673
na	STK11:WT	SMCARCA4_WT	0	na	SMACAR4:WT	KRAS:WT	0	na	KRAS:WT	TP53:WT	0	na	TP53:WT	TCGA-86-8674
na	STK11:WT	SMCARCA4_WT	0	na	SMACAR4:WT	KRAS:WT	0	na	KRAS:WT	TP53:WT	0	na	TP53:WT	TCGA-86-A456
na	STK11:WT	SMCARCA4_WT	0	na	SMACAR4:WT	KRAS:WT	0	na	KRAS:WT	TP53:WT	0	na	TP53:WT	TCGA-86-A4D0
na	STK11:WT	SMCARCA4_WT	0	na	SMACAR4:WT	KRAS:WT	0	na	KRAS:WT	TP53:WT	0	na	TP53:WT	TCGA-86-A4JF
na	STK11:WT	SMCARCA4_WT	0	na	SMACAR4:WT	KRAS:WT	0	na	KRAS:WT	TP53:WT	0	na	TP53:WT	TCGA-86-A4P7
na	STK11:WT	SMCARCA4_WT	0	na	SMACAR4:WT	KRAS:WT	0	na	KRAS:WT	TP53:WT	0	na	TP53:WT	TCGA-86-A4P8
na	STK11:WT	SMCARCA4_WT	0	na	SMACAR4:WT	Missense_Mutation	20	ras	KRAS:TCGA-91-6828-01_G12V	TP53:WT	0	na	TP53:WT	TCGA-91-6828
na	STK11:WT	SMCARCA4_WT	0	na	SMACAR4:WT	KRAS:WT	0	na	KRAS:WT	Frame_Shift_Del	3	exon	TP53:TCGA-91-6829-01_V73Wfs*50	TCGA-91-6829
na	STK11:WT	SMCARCA4_WT	0	na	SMACAR4:WT	KRAS:WT	0	na	KRAS:WT	TP53:WT	0	na	TP53:WT	TCGA-91-6830
na	STK11:WT	SMCARCA4_WT	0	na	SMACAR4:WT	KRAS:WT	0	na	KRAS:WT	TP53:WT	0	na	TP53:WT	TCGA-91-6831
na	STK11:WT	SMCARCA4_WT	0	na	SMACAR4:WT	KRAS:WT	0	na	KRAS:WT	TP53:WT	0	na	TP53:WT	TCGA-91-6835
na	STK11:WT	SMCARCA4_WT	0	na	SMACAR4:WT	KRAS:WT	0	na	KRAS:WT	TP53:WT	0	na	TP53:WT	TCGA-91-6836
na	STK11:WT	SMCARCA4_WT	0	na	SMACAR4:WT	KRAS:WT	0	na	KRAS:WT	Missense_Mutation	1	p53_dna-binding	TP53:TCGA-91-6840-01_Y220C	TCGA-91-6840
na	STK11:WT	SMCARCA4_WT	0	na	SMACAR4:WT	KRAS:WT	0	na	KRAS:WT	Missense_Mutation	2	p53_dna-binding	TP53:TCGA-91-6847-01_R110L	TCGA-91-6847
na	STK11:WT	SMCARCA4_WT	0	na	SMACAR4:WT	KRAS:WT	0	na	KRAS:WT	TP53:WT	0	na	TP53:WT	TCGA-91-6848
kinase	STK11:TCGA-91-6849-01_X288_splice	SMCARCA4_WT	0	na	SMACAR4:WT	Missense_Mutation	36	ras	KRAS:TCGA-91-6849-01_G12C	TP53:WT	0	na	TP53:WT	TCGA-91-6849
na	STK11:WT	SMCARCA4_WT	0	na	SMACAR4:WT	KRAS:WT	0	na	KRAS:WT	TP53:WT	0	na	TP53:WT	TCGA-91-7771
na	STK11:WT	SMCARCA4_WT	0	na	SMACAR4:WT	KRAS:WT	0	na	KRAS:WT	TP53:WT	0	na	TP53:WT	TCGA-91-8496
na	STK11:WT	SMCARCA4_WT	0	na	SMACAR4:WT	KRAS:WT	0	na	KRAS:WT	TP53:WT	0	na	TP53:WT	TCGA-91-8497
na	STK11:WT	SMCARCA4_WT	0	na	SMACAR4:WT	KRAS:WT	0	na	KRAS:WT	TP53:WT	0	na	TP53:WT	TCGA-91-8499
na	STK11:WT	SMCARCA4_WT	0	na	SMACAR4:WT	KRAS:WT	0	na	KRAS:WT	TP53:WT	0	na	TP53:WT	TCGA-91-A4BC
na	STK11:WT	SMCARCA4_WT	0	na	SMACAR4:WT	KRAS:WT	0	na	KRAS:WT	TP53:WT	0	na	TP53:WT	TCGA-91-A4BD
na	STK11:WT	SMCARCA4_WT	0	na	SMACAR4:WT	Missense_Mutation	36	ras	KRAS:TCGA-93-7347-01_G12C	TP53:WT	0	na	TP53:WT	TCGA-93-7347
na	STK11:WT	SMCARCA4_WT	0	na	SMACAR4:WT	KRAS:WT	0	na	KRAS:WT	TP53:WT	0	na	TP53:WT	TCGA-93-7348
na	STK11:WT	SMCARCA4_WT	0	na	SMACAR4:WT	KRAS:WT	0	na	KRAS:WT	TP53:WT	0	na	TP53:WT	TCGA-93-8067
na	STK11:WT	SMCARCA4_WT	0	na	SMACAR4:WT	KRAS:WT	0	na	KRAS:WT	TP53:WT	0	na	TP53:WT	TCGA-93-A4JN
na	STK11:WT	SMCARCA4_WT	0	na	SMACAR4:WT	KRAS:WT	0	na	KRAS:WT	TP53:WT	0	na	TP53:WT	TCGA-93-A4JO
na	STK11:WT	SMCARCA4_WT	0	na	SMACAR4:WT	KRAS:WT	0	na	KRAS:WT	TP53:WT	0	na	TP53:WT	TCGA-93-A4JP
na	STK11:WT	SMCARCA4_WT	0	na	SMACAR4:WT	KRAS:WT	0	na	KRAS:WT	TP53:WT	0	na	TP53:WT	TCGA-93-A4JQ
na	STK11:WT	SMCARCA4_WT	0	na	SMACAR4:WT	Missense_Mutation	1	ras	KRAS:TCGA-95-7039-01_D33E	Missense_Mutation	1	p53_dna-binding	TP53:TCGA-95-7039-01_R273L	TCGA-95-7039
na	STK11:WT	SMCARCA4_WT	0	na	SMACAR4:WT	KRAS:WT	0	na	KRAS:WT	Missense_Mutation	3	p53_dna-binding	TP53:TCGA-95-7043-01_R158L	TCGA-95-7043
na	STK11:WT	SMCARCA4_WT	0	na	SMACAR4:WT	KRAS:WT	0	na	KRAS:WT	TP53:WT	0	na	TP53:WT	TCGA-95-7562
na	STK11:WT	SMCARCA4_WT	0	na	SMACAR4:WT	Missense_Mutation	20	ras	KRAS:TCGA-95-7567-01_G12V	Missense_Mutation	1	p53_dna-binding	TP53:TCGA-95-7567-01_Y205H	TCGA-95-7567
na	STK11:WT	SMCARCA4_WT	0	na	SMACAR4:WT	KRAS:WT	0	na	KRAS:WT	TP53:WT	0	na	TP53:WT	TCGA-95-7944
na	STK11:WT	SMCARCA4_WT	0	na	SMACAR4:WT	KRAS:WT	0	na	KRAS:WT	Missense_Mutation	2	p53_dna-binding	TP53:TCGA-95-7947-01_Y205C	TCGA-95-7947
na	STK11:WT	SMCARCA4_WT	0	na	SMACAR4:WT	KRAS:WT	0	na	KRAS:WT	TP53:WT	0	na	TP53:WT	TCGA-95-7948
na	STK11:WT	SMCARCA4_WT	0	na	SMACAR4:WT	KRAS:WT	0	na	KRAS:WT	TP53:WT	0	na	TP53:WT	TCGA-95-8039
na	STK11:WT	SMCARCA4_WT	0	na	SMACAR4:WT	KRAS:WT	0	na	KRAS:WT	TP53:WT	0	na	TP53:WT	TCGA-95-8494
na	STK11:WT	SMCARCA4_WT	0	na	SMACAR4:WT	KRAS:WT	0	na	KRAS:WT	TP53:WT	0	na	TP53:WT	TCGA-95-A4VK
na	STK11:WT	SMCARCA4_WT	0	na	SMACAR4:WT	KRAS:WT	0	na	KRAS:WT	TP53:WT	0	na	TP53:WT	TCGA-95-A4VN
na	STK11:WT	SMCARCA4_WT	0	na	SMACAR4:WT	KRAS:WT	0	na	KRAS:WT	TP53:WT	0	na	TP53:WT	TCGA-95-A4VP
na	STK11:WT	SMCARCA4_WT	0	na	SMACAR4:WT	KRAS:WT	0	na	KRAS:WT	TP53:WT	0	na	TP53:WT	TCGA-97-7546
na	STK11:WT	SMCARCA4_WT	0	na	SMACAR4:WT	KRAS:WT	0	na	KRAS:WT	TP53:WT	0	na	TP53:WT	TCGA-97-7547
na	STK11:WT	SMCARCA4_WT	0	na	SMACAR4:WT	KRAS:WT	0	na	KRAS:WT	TP53:WT	0	na	TP53:WT	TCGA-97-7552
na	STK11:WT	SMCARCA4_WT	0	na	SMACAR4:WT	KRAS:WT	0	na	KRAS:WT	Missense_Mutation	1	p53_dna-binding	TP53:TCGA-97-7553-01_R282W	TCGA-97-7553
na	STK11:WT	SMCARCA4_WT	0	na	SMACAR4:WT	Missense_Mutation	20	ras	KRAS:TCGA-97-7554-01_G12V	Missense_Mutation	1	p53_dna-binding	TP53:TCGA-97-7554-01_R249W	TCGA-97-7554
na	STK11:WT	SMCARCA4_WT	0	na	SMACAR4:WT	KRAS:WT	0	na	KRAS:WT	TP53:WT	0	na	TP53:WT	TCGA-97-7937
na	STK11:WT	SMCARCA4_WT	0	na	SMACAR4:WT	Missense_Mutation	36	ras	KRAS:TCGA-97-7938-01_G12C	Splice_Site	1	p53_dna-binding	TP53:TCGA-97-7938-01_X125_splice	TCGA-97-7938
na	STK11:WT	SMCARCA4_WT	0	na	SMACAR4:WT	Missense_Mutation	6	ras	KRAS:TCGA-97-7941-01_G12A	TP53:WT	0	na	TP53:WT	TCGA-97-7941
na	STK11:WT	SMCARCA4_WT	0	na	SMACAR4:WT	KRAS:WT	0	na	KRAS:WT	TP53:WT	0	na	TP53:WT	TCGA-97-8171
na	STK11:WT	SMCARCA4_WT	0	na	SMACAR4:WT	KRAS:WT	0	na	KRAS:WT	TP53:WT	0	na	TP53:WT	TCGA-97-8172
na	STK11:WT	SMCARCA4_WT	0	na	SMACAR4:WT	KRAS:WT	0	na	KRAS:WT	TP53:WT	0	na	TP53:WT	TCGA-97-8174
na	STK11:WT	SMCARCA4_WT	0	na	SMACAR4:WT	KRAS:WT	0	na	KRAS:WT	TP53:WT	0	na	TP53:WT	TCGA-97-8175
na	STK11:WT	SMCARCA4_WT	0	na	SMACAR4:WT	KRAS:WT	0	na	KRAS:WT	TP53:WT	0	na	TP53:WT	TCGA-97-8176
na	STK11:WT	SMCARCA4_WT	0	na	SMACAR4:WT	KRAS:WT	0	na	KRAS:WT	TP53:WT	0	na	TP53:WT	TCGA-97-8177
na	STK11:WT	SMCARCA4_WT	0	na	SMACAR4:WT	KRAS:WT	0	na	KRAS:WT	TP53:WT	0	na	TP53:WT	TCGA-97-8179
na	STK11:WT	SMCARCA4_WT	0	na	SMACAR4:WT	KRAS:WT	0	na	KRAS:WT	TP53:WT	0	na	TP53:WT	TCGA-97-8547
na	STK11:WT	SMCARCA4_WT	0	na	SMACAR4:WT	KRAS:WT	0	na	KRAS:WT	TP53:WT	0	na	TP53:WT	TCGA-97-8552
na	STK11:WT	SMCARCA4_WT	0	na	SMACAR4:WT	KRAS:WT	0	na	KRAS:WT	TP53:WT	0	na	TP53:WT	TCGA-97-A4LX
na	STK11:WT	SMCARCA4_WT	0	na	SMACAR4:WT	KRAS:WT	0	na	KRAS:WT	TP53:WT	0	na	TP53:WT	TCGA-97-A4M0
na	STK11:WT	SMCARCA4_WT	0	na	SMACAR4:WT	KRAS:WT	0	na	KRAS:WT	TP53:WT	0	na	TP53:WT	TCGA-97-A4M1
na	STK11:WT	SMCARCA4_WT	0	na	SMACAR4:WT	KRAS:WT	0	na	KRAS:WT	TP53:WT	0	na	TP53:WT	TCGA-97-A4M2
na	STK11:WT	SMCARCA4_WT	0	na	SMACAR4:WT	KRAS:WT	0	na	KRAS:WT	TP53:WT	0	na	TP53:WT	TCGA-97-A4M3
na	STK11:WT	SMCARCA4_WT	0	na	SMACAR4:WT	KRAS:WT	0	na	KRAS:WT	TP53:WT	0	na	TP53:WT	TCGA-97-A4M5
na	STK11:WT	SMCARCA4_WT	0	na	SMACAR4:WT	KRAS:WT	0	na	KRAS:WT	TP53:WT	0	na	TP53:WT	TCGA-97-A4M6
na	STK11:WT	SMCARCA4_WT	0	na	SMACAR4:WT	KRAS:WT	0	na	KRAS:WT	TP53:WT	0	na	TP53:WT	TCGA-97-A4M7
na	STK11:WT	SMCARCA4_WT	0	na	SMACAR4:WT	Missense_Mutation	1	ras	KRAS:TCGA-99-7458-01_G12R	Splice_Site	2	p53_dna-binding	TP53:TCGA-99-7458-01_X187_splice	TCGA-99-7458
na	STK11:WT	SMCARCA4_WT	0	na	SMACAR4:WT	KRAS:WT	0	na	KRAS:WT	TP53:WT	0	na	TP53:WT	TCGA-99-8025
na	STK11:WT	SMCARCA4_WT	0	na	SMACAR4:WT	KRAS:WT	0	na	KRAS:WT	TP53:WT	0	na	TP53:WT	TCGA-99-8028
na	STK11:WT	SMCARCA4_WT	0	na	SMACAR4:WT	KRAS:WT	0	na	KRAS:WT	TP53:WT	0	na	TP53:WT	TCGA-99-8032
na	STK11:WT	SMCARCA4_WT	0	na	SMACAR4:WT	KRAS:WT	0	na	KRAS:WT	TP53:WT	0	na	TP53:WT	TCGA-99-8033
na	STK11:WT	SMCARCA4_WT	0	na	SMACAR4:WT	KRAS:WT	0	na	KRAS:WT	TP53:WT	0	na	TP53:WT	TCGA-99-AA5R
na	STK11:WT	SMCARCA4_WT	0	na	SMACAR4:WT	KRAS:WT	0	na	KRAS:WT	TP53:WT	0	na	TP53:WT	TCGA-J2-8192
na	STK11:WT	SMCARCA4_WT	0	na	SMACAR4:WT	KRAS:WT	0	na	KRAS:WT	TP53:WT	0	na	TP53:WT	TCGA-J2-8194
na	STK11:WT	SMCARCA4_WT	0	na	SMACAR4:WT	KRAS:WT	0	na	KRAS:WT	TP53:WT	0	na	TP53:WT	TCGA-J2-A4AD
na	STK11:WT	SMCARCA4_WT	0	na	SMACAR4:WT	KRAS:WT	0	na	KRAS:WT	TP53:WT	0	na	TP53:WT	TCGA-J2-A4AE
na	STK11:WT	SMCARCA4_WT	0	na	SMACAR4:WT	KRAS:WT	0	na	KRAS:WT	TP53:WT	0	na	TP53:WT	TCGA-J2-A4AG
na	STK11:WT	SMCARCA4_WT	0	na	SMACAR4:WT	KRAS:WT	0	na	KRAS:WT	TP53:WT	0	na	TP53:WT	TCGA-L4-A4E5
na	STK11:WT	SMCARCA4_WT	0	na	SMACAR4:WT	KRAS:WT	0	na	KRAS:WT	TP53:WT	0	na	TP53:WT	TCGA-L4-A4E6
na	STK11:WT	SMCARCA4_WT	0	na	SMACAR4:WT	KRAS:WT	0	na	KRAS:WT	TP53:WT	0	na	TP53:WT	TCGA-L9-A443
na	STK11:WT	SMCARCA4_WT	0	na	SMACAR4:WT	KRAS:WT	0	na	KRAS:WT	TP53:WT	0	na	TP53:WT	TCGA-L9-A444
na	STK11:WT	SMCARCA4_WT	0	na	SMACAR4:WT	KRAS:WT	0	na	KRAS:WT	TP53:WT	0	na	TP53:WT	TCGA-L9-A50W
na	STK11:WT	SMCARCA4_WT	0	na	SMACAR4:WT	KRAS:WT	0	na	KRAS:WT	TP53:WT	0	na	TP53:WT	TCGA-L9-A5IP
na	STK11:WT	SMCARCA4_WT	0	na	SMACAR4:WT	KRAS:WT	0	na	KRAS:WT	TP53:WT	0	na	TP53:WT	TCGA-L9-A743
na	STK11:WT	SMCARCA4_WT	0	na	SMACAR4:WT	KRAS:WT	0	na	KRAS:WT	TP53:WT	0	na	TP53:WT	TCGA-L9-A7SV
na	STK11:WT	SMCARCA4_WT	0	na	SMACAR4:WT	KRAS:WT	0	na	KRAS:WT	TP53:WT	0	na	TP53:WT	TCGA-L9-A8F4
na	STK11:WT	SMCARCA4_WT	0	na	SMACAR4:WT	KRAS:WT	0	na	KRAS:WT	TP53:WT	0	na	TP53:WT	TCGA-MN-A4N1
na	STK11:WT	SMCARCA4_WT	0	na	SMACAR4:WT	KRAS:WT	0	na	KRAS:WT	TP53:WT	0	na	TP53:WT	TCGA-MN-A4N4
na	STK11:WT	SMCARCA4_WT	0	na	SMACAR4:WT	KRAS:WT	0	na	KRAS:WT	TP53:WT	0	na	TP53:WT	TCGA-MN-A4N5
na	STK11:WT	SMCARCA4_WT	0	na	SMACAR4:WT	KRAS:WT	0	na	KRAS:WT	TP53:WT	0	na	TP53:WT	TCGA-MP-A4SV
na	STK11:WT	SMCARCA4_WT	0	na	SMACAR4:WT	KRAS:WT	0	na	KRAS:WT	TP53:WT	0	na	TP53:WT	TCGA-MP-A4SW
na	STK11:WT	SMCARCA4_WT	0	na	SMACAR4:WT	KRAS:WT	0	na	KRAS:WT	TP53:WT	0	na	TP53:WT	TCGA-MP-A4SY
na	STK11:WT	SMCARCA4_WT	0	na	SMACAR4:WT	KRAS:WT	0	na	KRAS:WT	TP53:WT	0	na	TP53:WT	TCGA-MP-A4T4
na	STK11:WT	SMCARCA4_WT	0	na	SMACAR4:WT	KRAS:WT	0	na	KRAS:WT	TP53:WT	0	na	TP53:WT	TCGA-MP-A4T6
na	STK11:WT	SMCARCA4_WT	0	na	SMACAR4:WT	KRAS:WT	0	na	KRAS:WT	TP53:WT	0	na	TP53:WT	TCGA-MP-A4T7
na	STK11:WT	SMCARCA4_WT	0	na	SMACAR4:WT	KRAS:WT	0	na	KRAS:WT	TP53:WT	0	na	TP53:WT	TCGA-MP-A4T8
na	STK11:WT	SMCARCA4_WT	0	na	SMACAR4:WT	KRAS:WT	0	na	KRAS:WT	TP53:WT	0	na	TP53:WT	TCGA-MP-A4T9
na	STK11:WT	SMCARCA4_WT	0	na	SMACAR4:WT	KRAS:WT	0	na	KRAS:WT	TP53:WT	0	na	TP53:WT	TCGA-MP-A4TA
na	STK11:WT	SMCARCA4_WT	0	na	SMACAR4:WT	KRAS:WT	0	na	KRAS:WT	TP53:WT	0	na	TP53:WT	TCGA-MP-A4TC
na	STK11:WT	SMCARCA4_WT	0	na	SMACAR4:WT	KRAS:WT	0	na	KRAS:WT	TP53:WT	0	na	TP53:WT	TCGA-MP-A4TD
na	STK11:WT	SMCARCA4_WT	0	na	SMACAR4:WT	KRAS:WT	0	na	KRAS:WT	TP53:WT	0	na	TP53:WT	TCGA-MP-A4TE
na	STK11:WT	SMCARCA4_WT	0	na	SMACAR4:WT	KRAS:WT	0	na	KRAS:WT	TP53:WT	0	na	TP53:WT	TCGA-MP-A4TF
na	STK11:WT	SMCARCA4_WT	0	na	SMACAR4:WT	KRAS:WT	0	na	KRAS:WT	TP53:WT	0	na	TP53:WT	TCGA-MP-A4TH
na	STK11:WT	SMCARCA4_WT	0	na	SMACAR4:WT	KRAS:WT	0	na	KRAS:WT	TP53:WT	0	na	TP53:WT	TCGA-MP-A4TI
na	STK11:WT	SMCARCA4_WT	0	na	SMACAR4:WT	KRAS:WT	0	na	KRAS:WT	TP53:WT	0	na	TP53:WT	TCGA-MP-A4TJ
na	STK11:WT	SMCARCA4_WT	0	na	SMACAR4:WT	KRAS:WT	0	na	KRAS:WT	TP53:WT	0	na	TP53:WT	TCGA-MP-A4TK
na	STK11:WT	SMCARCA4_WT	0	na	SMACAR4:WT	KRAS:WT	0	na	KRAS:WT	TP53:WT	0	na	TP53:WT	TCGA-MP-A5C7
na	STK11:WT	SMCARCA4_WT	0	na	SMACAR4:WT	KRAS:WT	0	na	KRAS:WT	TP53:WT	0	na	TP53:WT	TCGA-NJ-A4YF
na	STK11:WT	SMCARCA4_WT	0	na	SMACAR4:WT	KRAS:WT	0	na	KRAS:WT	TP53:WT	0	na	TP53:WT	TCGA-NJ-A4YG
na	STK11:WT	SMCARCA4_WT	0	na	SMACAR4:WT	KRAS:WT	0	na	KRAS:WT	TP53:WT	0	na	TP53:WT	TCGA-NJ-A4YI
na	STK11:WT	SMCARCA4_WT	0	na	SMACAR4:WT	KRAS:WT	0	na	KRAS:WT	TP53:WT	0	na	TP53:WT	TCGA-NJ-A4YP
na	STK11:WT	SMCARCA4_WT	0	na	SMACAR4:WT	KRAS:WT	0	na	KRAS:WT	TP53:WT	0	na	TP53:WT	TCGA-NJ-A4YQ
na	STK11:WT	SMCARCA4_WT	0	na	SMACAR4:WT	KRAS:WT	0	na	KRAS:WT	TP53:WT	0	na	TP53:WT	TCGA-NJ-A55A
na	STK11:WT	SMCARCA4_WT	0	na	SMACAR4:WT	KRAS:WT	0	na	KRAS:WT	TP53:WT	0	na	TP53:WT	TCGA-NJ-A55O
na	STK11:WT	SMCARCA4_WT	0	na	SMACAR4:WT	KRAS:WT	0	na	KRAS:WT	TP53:WT	0	na	TP53:WT	TCGA-NJ-A55R
na	STK11:WT	SMCARCA4_WT	0	na	SMACAR4:WT	KRAS:WT	0	na	KRAS:WT	TP53:WT	0	na	TP53:WT	TCGA-NJ-A7XG
na	STK11:WT	SMCARCA4_WT	0	na	SMACAR4:WT	KRAS:WT	0	na	KRAS:WT	TP53:WT	0	na	TP53:WT	TCGA-O1-A52J
na	STK11:WT	SMCARCA4_WT	0	na	SMACAR4:WT	KRAS:WT	0	na	KRAS:WT	TP53:WT	0	na	TP53:WT	TCGA-S2-AA1A

## Sheet: LKB1 and SMARCA4 tumour DEGs
Log2FC expression of DEGs from LKB1 and SMARCA4 tumors in early-stage and late-stage TP53, LKB1, and SMARCA4 tumors
Early-stage tumors					Late-stage tumors
Gene symbol	TP53	LKB1	SMARCA4		Gene symbol	TP53	LKB1	SMARCA4
A1BG	-0.35931	-0.18288	1.2126		A1BG	0.32893	-0.10465	-0.73752
A1BG-AS1	0.12923	0.3704	2.2074		A1BG-AS1	0.28351	0.43916	-0.59156
A2M	0.075227	0.19846	0.93445		A2M	-0.20135	0.094365	0.7455
A2M-AS1	0.064892	0.20994	-0.11641		A2M-AS1	-0.014263	-0.045252	-0.20536
A2ML1	-1.854	2.5634	2.6285		A4GALT	0.051813	0.046352	1.9002
A4GALT	0.12806	0.75397	-0.35339		AAAS	0.33726	-0.96986	0.24105
AAAS	0.32942	0.14741	-0.028056		AACS	0.2445	0.51059	0.33303
AACS	0.13381	0.082142	-0.37195		AADAC	2.4171	0.69138	0.95753
AADAC	0.39056	0.27385	2.3271		AADACP1	-0.85027	-0.9665	0.13626
AADACP1	0.002859	1.8494	-0.93793		AADAT	0.68498	0.57802	-0.71525
AADAT	0.13085	0.26084	0.62285		AAGAB	-0.15366	0.090589	-0.58949
AAGAB	-0.077962	-0.086628	-0.34839		AAK1	-0.1931	0.011061	1.6879
AAK1	-0.033078	0.32582	0.78754		AAMDC	-0.21546	-0.75005	0.80023
AAMDC	-0.23282	-0.093126	0.068676		AAMP	-0.075487	-0.43191	0.016209
AAMP	0.003138	-0.1562	-0.47958		AAR2	-8.4704e-05	-0.032451	0.028065
AAR2	-0.096737	-0.2291	-0.29615		AARD	-0.40029	-0.79494	1.2534
AARD	0.043557	-0.77103	0.93386		AARS1	-0.086676	-0.68309	0.45916
AARS1	-0.029989	0.2291	0.37578		AARS2	0.3254	0.17103	1.0984
AARS2	0.14958	0.26036	0.56638		AARSD1	-0.10803	-0.15698	0.47438
AARSD1	0.11849	0.22497	-0.13773		AASDH	-0.1063	-0.12457	-0.11672
AASDH	-0.11184	0.12199	0.37762		AASDHPPT	-0.19901	-0.41945	-0.13096
AASDHPPT	-0.22762	-0.29689	-0.20191		AASS	0.048432	-0.51814	-1.5408
AASS	0.47563	-0.26371	1.6233		AATBC	0.63941	1.6165	0.92144
AATBC	0.39836	-0.42903	2.0323		AATF	-0.034679	-0.46871	0.653
AATF	-0.045429	0.31759	0.10227		AATK	1.0294	-0.75252	3.7951
AATK	0.95961	-1.5224	1.5185		ABAT	-0.66371	-0.82052	0.73712
ABAT	-0.14534	0.12324	1.7362		ABCA1	-0.27438	0.88113	0.96619
ABCA1	0.011139	0.040942	0.56023		ABCA10	1.1886	1.3552	0.62726
ABCA10	0.55652	0.57267	1.378		ABCA11P	-0.21249	0.057415	-1.1494
ABCA11P	-0.048144	0.23483	-0.25023		ABCA12	-0.30784	2.7919	2.484
ABCA12	-0.38342	0.060141	2.4256		ABCA13	0.79585	2.5168	1.1147
ABCA13	-0.55986	2.6986	1.7136		ABCA17P	1.0656	3.6299	4.2132
ABCA17P	-0.1821	2.1254	-1.2538		ABCA2	0.073675	0.12684	1.4443
ABCA2	0.39007	-0.011183	0.45497		ABCA3	0.69093	-0.84207	1.3294
ABCA3	0.69865	-0.7682	0.50551		ABCA4	-0.08331	0.52425	3.3817
ABCA4	-0.64143	3.3431	1.9091		ABCA5	1.2145	0.97447	0.31573
ABCA5	0.31067	0.61078	0.61395		ABCA6	0.16154	0.79282	-0.54674
ABCA6	0.059062	0.63566	2.1139		ABCA7	0.49397	1.4113	2.0629
ABCA7	0.54955	0.30794	0.69023		ABCA8	0.60934	-2.6459	1.2844
ABCA8	0.085772	-0.17294	2.652		ABCA9	0.33871	0.73897	1.5325
ABCA9	0.15907	0.54046	2.0356		ABCB1	1.0368	-0.30908	1.906
ABCB1	0.54699	-0.24841	1.4783		ABCB10	-0.044597	0.16252	-0.10975
ABCB10	-0.087626	0.041119	-0.073779		ABCB4	0.14677	1.9671	2.1208
ABCB4	0.71308	-1.0862	-0.53119		ABCB6	0.10701	-0.82241	1.7681
ABCB6	0.29614	-0.72223	-1.1245		ABCB7	-0.049926	0.13264	-0.3482
ABCB7	-0.11286	-0.15443	-0.035349		ABCB8	0.12178	-0.57416	0.048341
ABCB8	0.22034	-0.29909	0.14663		ABCB9	0.51445	1.7132	0.86328
ABCB9	0.22682	1.062	0.23132		ABCC1	0.12686	-0.31466	1.5055
ABCC1	-0.063928	0.58789	0.042229		ABCC10	0.11825	0.45633	0.9437
ABCC10	0.17938	0.09572	0.5239		ABCC2	0.62152	0.79839	0.30206
ABCC13	0.56183	-1.9232	-2.1582		ABCC3	0.31795	-0.51134	0.63121
ABCC2	0.32509	-0.20192	-2.2246		ABCC4	-0.10777	0.90557	0.098703
ABCC3	0.33223	0.68014	0.36934		ABCC5	0.69455	1.7887	1.7204
ABCC4	0.050853	-0.10194	-0.49706		ABCC6	0.58639	-0.98047	-0.92566
ABCC5	-0.10132	0.72503	0.52217		ABCC6P1	0.6046	0.35396	-1.7084
ABCC6	0.67329	0.01112	0.80291		ABCC6P2	0.34762	0.66007	-1.0681
ABCC6P1	0.58617	-0.050281	0.59951		ABCC8	1.8696	-1.3232	2.5375
ABCC6P2	-0.056638	-0.098224	0.785		ABCC9	-0.38699	-2.2327	1.2798
ABCC8	1.4169	0.5663	5.0303		ABCD1	0.3184	0.088658	1.2498
ABCC9	0.48567	-0.9629	1.657		ABCD2	0.49764	-4.2223e-05	-1.9088
ABCD1	0.13177	0.68083	-0.26938		ABCD3	-0.50445	0.55862	-0.78326
ABCD2	0.057387	0.0041171	1.8814		ABCD4	0.10374	0.3874	-0.26021
ABCD3	-0.49857	-0.032303	-0.30332		ABCE1	-0.085738	0.14242	-0.40968
ABCD4	0.19752	0.082814	-0.36251		ABCF1	-0.21125	0.66067	1.0237
ABCE1	-0.13011	0.069473	-0.39657		ABCF2	-0.12421	0.24037	-0.21769
ABCF1	-0.10074	0.15235	-0.95622		ABCF3	0.012757	-0.33547	0.63564
ABCF2	-0.0818	0.11367	-0.24491		ABCG1	0.31448	-0.45956	0.31462
ABCF3	0.0090156	0.17001	-0.047576		ABCG2	0.63133	0.060828	1.2241
ABCG1	0.28894	-0.26243	-0.46919		ABHD1	-0.42138	0.56808	1.7085
ABCG2	-0.4047	0.051071	-0.061619		ABHD10	0.21939	-0.31938	-0.46462
ABHD1	0.3915	0.2796	1.2772		ABHD11	-0.048763	0.62764	-0.098855
ABHD10	-0.21354	0.055725	-0.07004		ABHD12	-0.030077	-0.24409	0.11207
ABHD11	-0.10692	0.11282	0.14689		ABHD13	-0.061332	0.010176	-0.9956
ABHD12	0.1033	0.11558	-0.29066		ABHD14A	-0.22316	-1.1526	-0.84001
ABHD13	-0.18897	-0.29464	-0.5769		ABHD14B	0.018709	-0.70254	-0.35562
ABHD14A	0.35853	-0.78456	-0.11201		ABHD15	-0.068625	0.108	0.51504
ABHD14B	0.24012	-0.42607	-0.14398		ABHD16A	0.065491	-0.027797	-0.55568
ABHD15	0.073295	-0.072941	-0.23912		ABHD16B	0.54361	-0.34262	1.3947
ABHD16A	0.16607	-0.10422	-0.22248		ABHD17A	0.12667	-0.09861	0.040529
ABHD16B	0.45869	-0.42053	0.40769		ABHD17B	-0.033893	-0.18643	-0.90872
ABHD17A	0.27846	0.18523	0.046618		ABHD17C	0.33101	0.83351	-0.43643
ABHD17B	-0.067985	-0.19961	-0.088843		ABHD18	0.11477	0.11903	-0.54551
ABHD17C	0.40973	-1.1001	-0.64689		ABHD2	-0.06847	-0.50985	1.4494
ABHD18	0.028797	0.13115	-0.13066		ABHD3	0.17331	0.096145	-0.22146
ABHD2	0.011402	0.25772	-0.85181		ABHD4	0.16784	-1.0429	1.207
ABHD3	-0.13665	0.39068	-0.36734		ABHD5	-0.14278	-0.2977	-0.3591
ABHD4	0.058468	0.29318	-0.048473		ABHD6	0.28588	-0.32698	-0.26611
ABHD5	-0.14761	0.181	-0.15781		ABHD8	0.25117	0.33192	0.57634
ABHD6	-0.059859	0.059755	-0.064332		ABI1	-0.065837	-0.039783	-0.7931
ABHD8	0.057915	0.032842	0.3042		ABI2	-0.015235	0.57239	0.2921
ABI1	-0.11953	-0.12084	-0.01236		ABI3	0.15717	-0.14569	-0.25023
ABI2	-0.095623	0.25565	0.28053		ABI3BP	0.58611	0.24118	-0.24196
ABI3	0.18189	0.27656	1.2991		ABITRAM	-0.044758	-0.61786	-0.34301
ABI3BP	0.083955	0.4449	1.5737		ABL1	0.11509	-0.43899	1.044
ABITRAM	-0.10911	-0.015999	-0.19664		ABL2	0.14221	0.51097	1.1786
ABL1	0.13621	-0.26723	0.23983		ABLIM1	-0.28965	-0.39351	1.5367
ABL2	0.13925	0.0923	0.65137		ABLIM2	0.78429	0.52654	2.6499
ABLIM1	-0.04725	-0.77425	0.067837		ABLIM3	-0.17434	0.2379	1.0337
ABLIM2	0.59573	0.14273	1.4732		ABO	-0.61131	-0.13486	0.72015
ABLIM3	-0.21942	0.46351	1.2874		ABR	0.20904	1.0604	0.98528
ABO	-0.073451	-0.23446	0.6923		ABRACL	-0.23622	-0.13241	-0.85719
ABR	0.23708	0.54161	-0.065059		ABRAXAS1	-0.13471	-0.22434	-1.1508
ABRACL	-0.35353	0.1934	-0.78868		ABRAXAS2	-0.16887	0.045888	-0.37303
ABRAXAS1	-0.31682	-0.36602	0.31546		ABT1	-0.11629	-0.38151	-0.93524
ABRAXAS2	-0.029195	-0.20962	0.23501		ABTB1	0.29709	0.23763	0.20793
ABT1	-0.068092	-0.21218	-0.33501		ABTB2	-0.2059	1.6816	1.5721
ABTB1	0.20829	-0.031327	0.33181		ACAA1	-0.045029	-0.54052	-0.15387
ABTB2	-0.12893	0.9034	-0.23681		ACAA2	0.25468	0.5569	-0.90611
ACAA1	0.27224	-0.8159	-0.41297		ACACA	-0.18384	-0.442	0.98023
ACAA2	-0.12075	0.3468	-0.4534		ACACB	0.81017	1.1062	0.78016
ACACA	-0.11744	0.19401	0.4011		ACAD10	0.081948	-0.78297	0.47214
ACACB	0.37023	0.43161	0.14039		ACAD11	0.52893	-0.030584	0.39033
ACAD10	0.28046	0.034556	0.15055		ACAD8	0.14686	0.70772	-0.297
ACAD11	0.48564	0.38587	0.71772		ACAD9	0.23266	-0.27599	0.65544
ACAD8	0.045325	0.6194	0.41395		ACADL	1.1087	-1.3093	0.21512
ACAD9	0.086498	0.085971	0.22415		ACADM	-0.12969	-1.0468	-0.78025
ACADL	0.39486	-0.90939	0.72453		ACADS	0.35831	-0.32237	0.24598
ACADM	-0.22474	-0.41634	0.13711		ACADSB	-0.15582	-1.03	-1.3083
ACADS	0.11919	-0.58603	-0.91762		ACADVL	0.47821	-0.30255	0.3673
ACADSB	0.20939	-0.89874	1.0117		ACAN	-0.12297	1.4789	3.8584
ACADVL	0.5549	-0.17889	0.082257		ACAP1	0.70053	-0.34347	-0.29802
ACAN	0.46876	0.69911	-0.34969		ACAP2	0.33036	0.53101	0.41388
ACAP1	0.57814	0.27704	2.1441		ACAP3	0.34589	-0.059871	1.686
ACAP2	-0.23068	0.3416	-0.13154		ACAT1	-0.30067	-2.0944	-0.23226
ACAP3	0.58783	0.41396	1.5838		ACAT2	0.15731	0.25247	-0.9669
ACAT1	0.15378	-1.1881	0.66172		ACBD3	-0.15975	0.11924	0.063903
ACAT2	-0.14506	0.28148	-0.80706		ACBD4	0.243	0.12761	-0.54299
ACBD3	-0.023149	0.010525	0.031187		ACBD5	0.035147	-0.12872	-0.73341
ACBD4	0.33085	-0.15554	0.057688		ACBD6	0.25563	-0.21296	-0.13867
ACBD5	-0.16029	-0.049583	-0.65767		ACBD7	0.14997	0.72907	1.0707
ACBD6	0.031114	-0.14573	0.23575		ACCS	1.013	-0.62129	0.45424
ACBD7	-0.21522	0.57081	1.8231		ACD	0.20654	0.42174	0.45742
ACCS	0.86215	-0.023553	0.36747		ACE	-0.096822	0.11406	0.646
ACD	0.11676	0.88369	-0.041077		ACE2	-0.51581	-5.5274	-0.65234
ACE	0.20259	-0.22431	0.099509		ACER2	0.037274	1.4225	0.58664
ACE2	0.36672	-1.0392	2.0156		ACER3	-0.049009	1.2274	-0.21669
ACER2	-0.010489	0.25177	0.039436		ACHE	0.2244	4.3736	1.6232
ACER3	-0.27762	0.15728	-0.30842		ACIN1	0.44698	-0.088067	1.4104
ACHE	0.35365	0.85558	0.83948		ACKR1	0.43687	0.97659	0.19109
ACIN1	0.39018	0.083504	0.55919		ACKR2	-0.020707	3.5718	1.7271
ACKR1	0.29383	-0.054977	0.50009		ACKR3	0.8496	-2.4946	0.82623
ACKR2	-0.86722	0.26872	-1.4917		ACKR4	0.54322	1.0329	-0.036961
ACKR3	-0.31777	0.62029	0.9015		ACLY	0.060027	1.0156	0.72362
ACKR4	0.16838	-0.029856	1.1561		ACMSD	0.2755	1.0052	0.24262
ACLY	-0.14831	0.27489	0.25648		ACO1	0.096778	1.2996	0.39702
ACMSD	-0.69707	-2.6328	0.90143		ACO2	0.2161	0.21855	0.28173
ACO1	-0.26243	0.22806	0.8826		ACOT1	0.27729	-0.49443	-0.34587
ACO2	-0.032202	0.12458	-0.042461		ACOT11	-0.24559	0.70176	0.36168
ACOT1	0.12548	-0.81644	-0.16515		ACOT13	0.073568	-1.5489	-0.6105
ACOT11	0.11465	0.082447	-0.78695		ACOT2	0.20879	-0.10493	-0.29155
ACOT13	-0.1754	-0.25196	-0.4564		ACOT4	0.28671	-0.23429	-0.49689
ACOT2	0.049893	-0.52283	-0.39719		ACOT7	0.34956	0.46594	-0.26088
ACOT4	-0.2343	-0.23612	-0.74868		ACOT8	0.056101	-0.35934	-0.38656
ACOT7	-0.020711	0.59846	0.36955		ACOT9	0.161	0.48493	-0.5371
ACOT8	-0.10883	0.36573	-0.4332		ACOX1	0.062853	-0.28461	-0.43682
ACOT9	0.038093	0.25303	-0.31308		ACOX2	0.13307	0.54813	-0.55677
ACOX1	-0.15952	-0.19789	-0.12443		ACOX3	-0.18625	0.11187	0.0069955
ACOX2	0.20184	0.15191	0.069314		ACOXL	1.8829	4.3968	-0.68212
ACOX3	0.14475	-0.04212	0.16734		ACP1	-0.047968	-0.72936	-0.65485
ACOXL	0.29107	0.19757	0.083797		ACP2	0.11708	0.30266	0.16303
ACP1	-0.006402	-0.074421	-0.40266		ACP3	-0.28277	-0.8303	0.025297
ACP2	0.13642	0.094401	-0.15694		ACP5	0.63879	1.1701	-0.57469
ACP3	-0.27529	-0.012555	-0.6054		ACP6	0.18698	-0.10745	-0.30326
ACP5	0.24127	0.35942	0.5425		ACRBP	-0.27334	0.20363	-0.15559
ACP6	0.12375	0.13213	-0.19539		ACSBG1	0.58645	1.6665	-1.1291
ACRBP	0.12434	0.52087	-0.3275		ACSF2	-0.045746	-0.45346	-0.60998
ACSBG1	-0.18352	0.93022	0.87906		ACSF3	0.22272	-0.5041	0.079629
ACSF2	-0.18029	0.19875	-0.10336		ACSL1	-0.3766	-0.17608	-1.1446
ACSF3	0.13104	-0.29141	1.0046		ACSL3	-0.031815	-0.72963	0.07936
ACSL1	0.045582	0.55693	0.14994		ACSL4	0.18988	0.98515	-1.1092
ACSL3	0.059849	-0.52011	-0.019156		ACSL5	-0.27845	-0.2455	-0.75902
ACSL4	-0.23649	0.57449	-0.10124		ACSL6	0.66952	2.5953	0.61309
ACSL5	0.062512	-0.12471	0.89806		ACSM1	0.15949	-0.82284	-0.32853
ACSL6	0.083321	1.5824	2.3376		ACSM3	0.0043013	-2.5323	-0.36614
ACSM1	0.64382	0.59498	-0.56587		ACSM5	0.72871	1.2515	-1.1769
ACSM3	0.18847	-0.7471	-0.22211		ACSS1	0.26081	-0.59402	1.3916
ACSM5	-0.11339	0.6228	1.8937		ACSS2	0.26207	0.11082	0.59766
ACSS1	0.14167	0.032177	0.092074		ACSS3	0.023562	1.6662	0.60129
ACSS2	0.070376	-0.1037	0.24042		ACTA1	-0.15705	-0.21859	-0.018807
ACSS3	0.52583	0.288	0.13633		ACTA2	-0.72145	0.40061	1.2172
ACTA1	-1.3019	0.48071	0.96554		ACTB	-0.14472	-0.11253	0.64964
ACTA2	0.19101	0.53311	0.3272		ACTBL2	-0.49366	-0.13485	1.1114
ACTB	-0.060261	0.16843	0.072796		ACTG1	0.21151	-0.26867	0.27053
ACTBL2	-0.34111	2.3413	-2.1229		ACTG2	-0.40545	1.0716	2.6692
ACTG1	0.051239	0.01541	0.30183		ACTL10	0.32515	-0.28951	1.2595
ACTG2	0.41038	1.2043	-0.17534		ACTL6A	0.051894	-0.014251	-0.19802
ACTL10	0.38462	0.57817	-0.3644		ACTN1	-0.24087	0.8762	1.8347
ACTL6A	-0.33486	0.14906	-0.80624		ACTN2	1.7217	1.9103	2.3811
ACTN1	-0.059021	0.41529	0.1027		ACTN4	-0.14188	0.017044	1.4992
ACTN2	0.32523	1.3072	1.9268		ACTR10	0.026187	-0.13687	-0.39157
ACTN4	-0.037882	0.14276	-0.32644		ACTR1A	-0.12373	-0.43455	-0.10163
ACTR10	-0.13293	-0.3749	-0.27693		ACTR1B	-0.045508	0.083636	-0.93093
ACTR1A	0.14695	-0.26423	0.0075018		ACTR2	-0.33683	0.053931	-0.1736
ACTR1B	-0.04373	-0.20783	-0.48575		ACTR3	-0.080804	0.03889	-0.37122
ACTR2	-0.15116	0.035586	-0.26817		ACTR3B	-0.020168	0.3953	-0.21139
ACTR3	-0.18763	0.14704	-0.44959		ACTR3C	-0.10056	-0.80548	-0.80601
ACTR3B	-0.029829	0.29018	-0.33695		ACTR5	0.28485	0.10119	0.29493
ACTR3C	-0.13357	-0.58922	-0.1783		ACTR6	0.28699	-0.027598	-0.45387
ACTR5	0.028908	0.5855	-0.35859		ACTR8	-0.045507	0.21059	-0.11116
ACTR6	-0.1007	0.12045	-0.77431		ACTRT3	0.10862	-0.28974	-1.016
ACTR8	-0.09172	-0.25145	-0.364		ACVR1	-0.35874	-0.056902	0.039442
ACTRT3	-0.026691	-0.17176	-0.70638		ACVR1B	0.15933	0.62215	-0.51259
ACVR1	-0.061393	0.40305	-0.1208		ACVR1C	0.82509	2.2385	-0.82126
ACVR1B	-0.053681	0.18669	-0.73923		ACVR2A	-0.17077	-0.38087	-0.14147
ACVR1C	0.02776	0.78765	-0.2374		ACVR2B	-0.10146	0.52052	0.99088
ACVR2A	-0.027208	-0.2142	-0.10985		ACVR2B-AS1	-0.056173	0.099478	0.57456
ACVR2B	-0.31465	-0.34188	0.20417		ACVRL1	0.17902	0.49541	0.50717
ACVR2B-AS1	0.043333	-0.12104	0.53116		ACY1	-0.25244	-0.64577	-1.4397
ACVRL1	0.18227	-0.08553	0.77876		ACY3	1.8316	0.15062	0.52478
ACY1	0.10114	-0.71303	-0.60413		ACYP1	0.80136	0.5656	1.0188
ACY3	0.59506	-0.91934	-0.90145		ACYP2	0.022494	-1.1055	-1.0224
ACYP1	0.032433	0.48781	-0.038415		ADA	0.18988	0.25855	-0.42726
ACYP2	-0.065877	-0.58451	0.36661		ADA2	0.15848	1.3854	-0.41479
ADA	0.12287	0.65826	-0.22964		ADAL	-0.12236	-0.59509	-0.26914
ADA2	0.078684	-0.25769	0.70786		ADAM10	-0.26077	0.57667	0.084381
ADAL	-0.18898	-0.10778	-0.21069		ADAM11	1.1432	1.0161	3.2263
ADAM10	-0.2583	0.04717	0.033995		ADAM12	-0.2409	1.87	1.6142
ADAM11	0.13448	0.81847	1.8284		ADAM15	-0.15007	-1.0163	0.85174
ADAM12	0.12594	0.59254	2.0167		ADAM17	-0.40033	0.63382	0.22716
ADAM15	-0.16783	-0.26905	0.92092		ADAM19	0.00036809	1.7954	0.72445
ADAM17	-0.29156	0.50856	-0.40209		ADAM22	0.034762	5.2057	1.1138
ADAM19	0.35158	0.30924	1.4503		ADAM23	1.7371	4.2385	5.2612
ADAM22	-0.2256	0.22911	1.048		ADAM28	0.11204	2.1247	-0.59811
ADAM23	-0.69503	0.61242	1.1851		ADAM33	0.41374	2.9208	2.8033
ADAM28	0.19729	1.0304	-0.98731		ADAM6	0.49769	-0.25537	-1.0901
ADAM32	-1.1434	0.52188	1.7289		ADAM8	-0.16016	1.6763	0.056072
ADAM33	0.84423	1.3848	2.2373		ADAM9	-0.4972	-0.062342	0.46386
ADAM6	0.32315	-0.87162	1.1162		ADAMDEC1	0.44032	0.3832	-3.3855
ADAM8	-0.13662	0.71583	0.8399		ADAMTS1	0.13073	0.20527	2.2403
ADAM9	-0.61737	0.5249	0.11063		ADAMTS10	0.47812	0.11676	2.4482
ADAMDEC1	0.23848	0.28008	1.5085		ADAMTS12	-0.74394	3.1035	1.1779
ADAMTS1	0.0019102	-0.14356	0.71589		ADAMTS13	0.84774	-0.96461	2.634
ADAMTS10	0.52034	0.6271	1.353		ADAMTS14	0.45097	2.0129	0.64239
ADAMTS12	-0.0027325	-0.0036894	1.6537		ADAMTS15	0.33201	0.82629	2.3912
ADAMTS13	0.46911	0.68284	1.5896		ADAMTS16	-1.0264	1.8687	0.99327
ADAMTS14	0.54643	-0.4014	1.0027		ADAMTS17	0.4471	1.2915	1.348
ADAMTS15	-0.011042	0.79636	1.3033		ADAMTS18	0.039759	2.5759	3.2864
ADAMTS16	0.091895	0.2319	3.2861		ADAMTS2	-0.69625	2.6003	1.2643
ADAMTS17	0.30312	0.57295	0.92235		ADAMTS3	0.14634	1.0402	1.9096
ADAMTS18	-0.75883	0.21145	1.0849		ADAMTS4	0.12903	0.98763	3.1873
ADAMTS2	0.18319	0.32658	1.4111		ADAMTS5	-0.50826	-0.66616	1.2584
ADAMTS3	-0.20795	0.34597	-0.95648		ADAMTS6	0.68494	1.9579	1.7515
ADAMTS4	0.37306	0.18698	0.8795		ADAMTS7	-0.26788	1.3202	2.7443
ADAMTS5	-0.18683	0.15688	1.6506		ADAMTS8	0.53463	0.60774	1.1778
ADAMTS6	0.011161	0.56882	0.17457		ADAMTS9	0.40779	1.2938	1.1945
ADAMTS7	-0.016848	-0.031021	1.0139		ADAMTSL1	-0.60482	2.0335	1.891
ADAMTS8	0.11965	0.54678	0.78215		ADAMTSL2	-0.45719	0.50975	0.90776
ADAMTS9	0.10165	0.15208	0.59375		ADAMTSL3	0.3852	-0.79887	2.1434
ADAMTSL1	0.25437	0.69345	1.1372		ADAMTSL4	0.62371	2.0188	1.984
ADAMTSL2	0.34323	0.4298	1.1712		ADAMTSL4-AS1	0.34724	-0.44433	0.06716
ADAMTSL3	0.12237	-0.26307	1.0129		ADAMTSL5	-0.21441	0.62772	-0.12799
ADAMTSL4	0.71881	1.2424	0.77785		ADAP1	0.29535	-0.28464	0.28145
ADAMTSL4-AS1	0.10753	-0.25856	0.12368		ADAP2	-0.12565	0.76475	-0.20506
ADAMTSL5	-0.044907	1	-0.019484		ADAR	0.048021	-0.010154	0.80321
ADAP1	0.26008	0.15129	-0.60829		ADARB1	-0.15515	0.56635	1.6168
ADAP2	0.0042431	0.45099	0.71555		ADAT1	-0.32246	0.46711	-0.25409
ADAR	0.0088204	-0.1892	0.048967		ADAT2	0.34401	0.40083	-0.040811
ADARB1	0.056864	0.36136	1.0621		ADAT3	0.26887	0.21679	1.1313
ADARB2	0.33265	-1.3859	1.8622		ADCK1	0.24674	0.43071	0.63163
ADAT1	-0.3324	0.35166	-0.10692		ADCK2	-0.058426	0.37521	-0.36971
ADAT2	0.55264	0.11567	1.1091		ADCK5	0.24593	0.29494	0.23995
ADAT3	0.60778	0.14093	-0.12737		ADCY1	1.2794	1.6572	3.3576
ADCK1	0.27834	-0.081703	-0.18785		ADCY10P1	0.53157	0.85627	0.99189
ADCK2	-0.018729	0.24713	-0.16513		ADCY2	1.3167	-2.7879	2.9805
ADCK5	0.52033	0.0072286	0.55519		ADCY3	0.099873	-0.61225	0.90524
ADCY1	0.45937	1.1171	1.8949		ADCY4	0.46886	0.44047	1.3324
ADCY10P1	0.45504	1.3216	2.3986		ADCY5	-0.95285	2.9296	4.331
ADCY2	0.31204	-0.77811	-0.21426		ADCY6	0.49586	-0.22632	0.91913
ADCY3	0.021747	0.52125	0.48537		ADCY7	-0.23304	-0.79759	1.5354
ADCY4	0.67343	0.080423	0.8044		ADCY9	-0.30865	0.9821	1.7592
ADCY5	-0.90662	1.0165	0.47841		ADCYAP1	2.8705	5.136	1.8689
ADCY6	0.37027	0.033249	0.1402		ADD1	-0.10252	0.0086108	0.37207
ADCY7	0.37263	0.33319	1.0871		ADD2	0.74523	0.6397	3.374
ADCY9	0.050374	0.43576	0.29223		ADD3	-0.13108	1.4885	-0.44876
ADCYAP1	0.83594	1.0072	1.9851		ADGRA2	-0.49116	0.49087	1.8634
ADD1	-0.012979	0.062526	0.0082175		ADGRA3	-0.39088	0.34828	0.23859
ADD2	0.21996	0.37579	2.6567		ADGRB1	2.9021	2.6807	3.5002
ADD3	-0.25961	1.0417	-0.058262		ADGRB2	0.44131	1.9024	2.9578
ADGB	-0.052316	3.1815	2.9341		ADGRB3	0.30833	0.48295	1.2754
ADGRA2	0.12059	-0.015267	0.94632		ADGRD1	0.090712	-1.2226	0.53524
ADGRA3	-0.15092	0.041311	0.97859		ADGRE1	0.96905	-1.9802	-0.24683
ADGRB1	2.0106	-0.74263	4.3214		ADGRE2	0.30303	1.6487	-1.7071
ADGRB2	-0.075336	0.75198	-1.0437		ADGRE3	-0.38484	2.9649	-1.473
ADGRB3	0.4489	-0.1383	2.439		ADGRE5	0.44811	0.29384	-0.8636
ADGRD1	0.85844	-1.4125	1.9731		ADGRF1	-0.74813	4.5344	-0.64675
ADGRE1	0.067479	0.6985	-0.21821		ADGRF3	0.27291	0.6682	-0.054622
ADGRE2	0.3285	-0.53396	0.52		ADGRF4	-1.1407	0.083238	2.2834
ADGRE3	-0.030779	1.1641	-0.13728		ADGRF5	-0.0044263	0.058517	0.63336
ADGRE5	0.32732	-0.73577	0.46444		ADGRG1	-0.32961	-0.52572	0.85097
ADGRF1	-0.66232	4.659	1.3614		ADGRG2	-0.87236	2.0217	1.8932
ADGRF3	0.02082	0.56928	0.12505		ADGRG3	0.57658	-3.2739	1.6455
ADGRF4	-0.33977	1.9534	-0.05771		ADGRG5	0.27811	0.40291	-0.70287
ADGRF5	-0.066877	0.46485	0.18722		ADGRG6	-0.32308	0.074672	1.2698
ADGRG1	0.0698	0.13441	0.24305		ADGRL1	0.26825	0.796	0.95334
ADGRG2	-0.42849	0.27163	2.073		ADGRL2	-0.17004	-0.030711	1.3781
ADGRG3	-0.032198	-0.18346	-0.96696		ADGRL3	-0.3438	2.8987	2.7346
ADGRG5	0.080475	-0.062057	2.3111		ADGRL4	-0.47629	-0.33296	0.079078
ADGRG6	0.027032	0.54419	0.42432		ADGRV1	0.28208	-0.60061	2.3795
ADGRL1	0.35322	-0.23395	0.041375		ADH1A	1.545	0.79193	0.77822
ADGRL2	-0.32576	0.12995	-0.27004		ADH1B	1.1736	0.04501	0.037973
ADGRL3	0.26726	0.11819	-1.0244		ADH1C	1.869	3.3286	2.9223
ADGRL4	0.029422	-0.27945	0.47938		ADH5	0.0076771	-0.33068	-0.89356
ADGRV1	0.68795	-1.9661	0.18148		ADH6	0.65915	5.8713	-0.9175
ADH1A	-0.26267	0.34474	1.4325		ADH7	4.7143	8.6806	5.5269
ADH1B	0.021233	0.45643	1.7664		ADHFE1	0.2693	-2.3489	0.81506
ADH1C	-1.8441	-0.59922	-0.57831		ADI1	0.19662	-1.1267	-0.77053
ADH5	-0.25063	-0.23548	-0.64351		ADIPOR1	-0.08065	-0.65059	-0.11116
ADH6	-0.75792	-0.43375	-3.702		ADIPOR2	0.29916	0.2888	0.51542
ADH7	-0.52503	3.3697	3.3308		ADIRF	0.012868	-1.3234	1.0578
ADHFE1	0.98435	-0.65543	2.048		ADK	-0.15883	-0.30515	-0.32127
ADI1	0.025504	-0.33968	0.31066		ADM	0.62872	-0.66291	2.4414
ADIPOR1	0.08753	-0.54516	0.14795		ADM2	-0.17528	1.2145	1.0423
ADIPOR2	-0.006118	0.051756	-0.23103		ADM5	0.8642	0.50638	1.4041
ADIRF	0.11298	-2.5573	0.89682		ADNP	-0.16959	0.21971	0.89812
ADK	-0.20337	-0.12586	0.50613		ADNP2	0.12615	0.47432	0.24327
ADM	-0.14304	2.0399	0.097505		ADO	-0.090066	-0.13871	0.041791
ADM2	-0.0029488	0.16872	0.44631		ADORA1	0.39384	3.1424	1.4636
ADM5	0.71945	0.39719	0.72987		ADORA2A	0.039955	0.42116	-0.57855
ADNP	-0.16749	0.18492	-0.076285		ADORA2B	0.25298	0.49577	-1.1526
ADNP2	-0.16587	0.020692	0.14378		ADORA3	-0.28485	0.059074	-0.77791
ADO	0.080425	-0.26709	0.23521		ADPGK	-0.077303	-0.29029	-0.68614
ADORA1	0.54981	0.93822	1.4172		ADPRH	-0.25158	-0.72694	0.46196
ADORA2A	0.18337	0.060282	0.91778		ADPRHL1	0.5843	-1.7946	0.35433
ADORA2A-AS1	-0.15057	1.1754	1.7212		ADPRM	0.14136	-0.19047	-1.0159
ADORA2B	-0.26413	-0.30559	-0.25308		ADPRS	-0.14439	-0.69149	0.082901
ADORA3	-0.16495	0.5119	0.7605		ADRA1B	-0.34783	1.677	-0.42952
ADPGK	0.054848	-0.012106	0.16346		ADRA1D	0.68256	0.78569	2.4159
ADPRH	-0.029276	-0.52423	0.21891		ADRA2A	0.0095738	3.0868	1.1212
ADPRHL1	0.19501	-1.1688	-0.74139		ADRA2B	1.7805	1.4825	2.2458
ADPRM	0.10089	-0.40066	-0.12136		ADRA2C	1.0212	0.73051	2.6551
ADPRS	-0.007355	-0.18807	0.037106		ADRB1	0.73768	-1.9837	3.4079
ADRA1B	0.11524	0.025748	0.76441		ADRB2	-0.05434	1.3377	0.15147
ADRA1D	0.82288	1.1512	-0.45039		ADRM1	0.12294	-0.080382	0.42258
ADRA2A	-0.26933	0.76806	4.3885		ADSL	-0.27832	0.12451	-1.0678
ADRA2B	-1.4785	1.4133	-3.2309		ADSS1	0.131	-1.5162	0.86752
ADRA2C	1.2532	1.5224	-0.11771		ADSS2	-0.071108	0.22037	0.083944
ADRB1	-0.22431	0.081192	0.57198		ADTRP	0.052537	0.57934	0.33545
ADRB2	-0.12347	0.036423	-0.77571		AEBP1	-0.89517	1.3912	2.0401
ADRB3	0.58473	1.5947	1.5496		AEBP2	0.32446	-0.10228	0.77358
ADRM1	0.087584	-0.13861	-0.049736		AEN	0.24158	0.67826	-0.36081
ADSL	-0.28372	0.13563	-0.38737		AFAP1	-0.40027	0.58701	0.8666
ADSS1	0.35856	-1.0086	-0.037273		AFAP1-AS1	-0.24822	0.3271	0.74515
ADSS2	-0.23861	0.11492	-0.14829		AFAP1L1	-0.5633	0.41996	0.98101
ADTRP	-0.18145	-1.6115	0.79671		AFAP1L2	-0.46711	1.303	2.5992
AEBP1	0.08479	0.83627	1.241		AFDN	-0.24684	0.84353	1.617
AEBP2	0.019916	-0.35906	0.19907		AFF1	0.13984	0.42858	1.1169
AEN	0.3056	-0.37561	-0.79473		AFF2	0.50839	1.7915	3.2325
AFAP1	-0.19333	0.41478	0.4728		AFF3	0.81072	-0.99049	1.8709
AFAP1-AS1	0.38323	-0.08809	8.7885		AFF4	-0.0051411	-0.013542	0.37123
AFAP1L1	-0.063521	-0.10739	0.094737		AFG1L	-0.024669	0.22521	-0.45786
AFAP1L2	0.20325	1.0825	1.675		AFG3L1P	0.6934	0.20801	1.4077
AFDN	-0.041815	0.40967	0.57527		AFG3L2	-0.091293	0.29779	0.37603
AFF1	0.021024	0.26578	0.42522		AFMID	0.54624	0.035786	-1.5074
AFF2	-3.0641	1.2553	-1.6875		AFTPH	-0.25891	-0.23852	-0.18246
AFF3	0.71682	0.014573	2.2893		AGA	-0.49517	-1.9788	-0.75017
AFF4	0.070312	-0.069373	-0.1654		AGAP1	-0.24851	0.32254	0.84716
AFG1L	-0.024065	0.34359	0.024654		AGAP2	0.70988	0.44321	0.8685
AFG3L1P	0.59791	0.2649	0.73783		AGAP2-AS1	0.47043	-0.91138	0.2815
AFG3L2	-0.11195	-0.085374	-0.020924		AGAP3	0.29786	0.16825	0.8654
AFMID	0.19413	-0.11982	0.29907		AGAP4	0.55116	-0.13837	1.09
AFTPH	-0.087557	-0.054547	0.079633		AGAP5	0.42939	-0.0071483	0.68141
AGA	0.11663	-0.61715	0.25746		AGAP6	0.59953	0.28156	1.3104
AGAP1	-0.012329	-0.21231	0.33468		AGBL2	1.322	0.52914	0.45716
AGAP2	0.33535	0.11581	1.5946		AGBL3	0.60732	0.2934	-1.359
AGAP2-AS1	0.31623	-0.48727	0.32474		AGBL4	-0.047965	-0.76831	-0.17609
AGAP3	0.40946	-0.21925	0.55372		AGBL5	-0.17581	-0.045496	-0.030397
AGAP4	0.74092	0.18303	1.3028		AGER	2.1661	1.4333	2.0233
AGAP5	0.66147	0.062876	1.4783		AGFG1	0.042609	-0.17821	0.19709
AGAP6	0.79877	0.33242	1.3466		AGFG2	-0.15912	0.29499	0.50712
AGBL2	0.24297	2.1924	0.39805		AGGF1	0.038731	-0.22827	-0.18192
AGBL3	-0.10927	0.59246	-0.15144		AGK	0.12688	-0.33715	0.11819
AGBL4	-0.71981	0.032568	0.95761		AGL	-0.11494	-0.013781	0.39357
AGBL5	-0.096983	0.033955	-0.27062		AGMAT	0.20666	0.75714	-0.87318
AGER	0.1401	0.40116	0.076427		AGO1	-0.24985	0.36489	1.095
AGFG1	-0.025477	0.14448	-0.0030902		AGO2	-0.18507	0.65983	0.51951
AGFG2	0.19253	-0.10432	0.14634		AGO3	-0.26133	0.17811	0.59181
AGGF1	-0.075889	-0.26514	-0.44746		AGO4	-0.057925	-0.68827	0.32091
AGK	0.023561	0.082837	0.57508		AGPAT1	-0.072786	0.35097	0.22952
AGL	-0.42656	0.38863	-0.43658		AGPAT2	0.24388	-0.16808	0.35926
AGMAT	-0.01415	-0.1734	-2.1486		AGPAT3	0.10237	0.39326	0.53722
AGMO	2.8699	3.8456	-2.406		AGPAT4	0.12469	1.2239	1.6226
AGO1	-0.067721	0.295	0.068646		AGPAT5	-0.3784	1.0634	-0.4077
AGO2	0.18673	0.11758	0.19397		AGPS	-0.2204	0.11634	0.41433
AGO3	-0.089704	0.39368	0.32887		AGR2	0.60645	0.16708	-0.26561
AGO4	0.085643	-0.18837	0.39448		AGR3	-0.053048	-0.41187	-1.9556
AGPAT1	-0.095601	0.02313	0.1538		AGRN	-0.1254	0.35143	2.1337
AGPAT2	0.43925	0.075037	0.76753		AGRP	1.2676	4.822	1.4358
AGPAT3	-0.016519	-0.069238	0.028921		AGT	-0.28349	1.6072	-1.6442
AGPAT4	-0.089986	0.39455	0.58292		AGTPBP1	0.123	0.70094	0.12623
AGPAT5	-0.10152	0.045231	-0.070121		AGTR1	0.99825	1.0801	-2.9651
AGPS	-0.28438	0.27956	-0.48209		AGTR2	0.26074	3.9111	-3.2067
AGR2	0.20044	-0.93267	-1.0092		AGTRAP	0.26599	-1.2356	-0.40805
AGR3	0.053386	-0.94705	0.17166		AHCTF1	0.10454	-0.053862	0.71566
AGRN	0.031344	0.44687	0.67133		AHCY	-0.078468	-0.10206	-1.0576
AGRP	0.10084	0.99559	-1.0799		AHCYL1	-0.34852	-0.39688	0.60396
AGT	0.94146	2.1629	2.8438		AHCYL2	0.12682	-1.5971	-0.020671
AGTPBP1	-0.10082	0.08481	0.53025		AHDC1	-0.16498	0.78705	1.5676
AGTR1	0.94604	-0.089201	0.9158		AHI1	0.13208	-0.095668	0.66395
AGTR2	0.051735	-1.3335	-1.9805		AHNAK	0.0092545	-0.23683	2.4775
AGTRAP	0.06273	0.063654	-0.32196		AHNAK2	-0.15211	1.2388	3.5909
AHCTF1	0.048609	0.15024	0.35958		AHR	-0.27746	-0.26842	-0.38567
AHCY	-0.047621	-0.19005	-1.1911		AHRR	-0.87359	1.9497	3.397
AHCYL1	-0.22369	-0.05038	-0.15102		AHSA1	-0.21331	-0.69146	-0.070621
AHCYL2	0.58565	-1.8595	1.1366		AHSA2P	0.69413	-0.19045	1.1278
AHDC1	0.070945	0.45016	0.70731		AIDA	0.12039	-0.42436	-0.067565
AHI1	0.31654	0.32909	0.69129		AIF1	0.051928	0.1994	-1.4456
AHNAK	-0.14145	0.39437	0.37812		AIF1L	-0.29967	0.30851	0.33084
AHNAK2	0.15384	-0.11411	1.0562		AIFM1	0.065203	-0.26874	0.31337
AHR	-0.65277	0.6638	0.2154		AIFM2	0.35778	-1.4574	0.32479
AHRR	-0.16365	0.54267	1.5571		AIFM3	0.61787	0.82906	0.47503
AHSA1	-0.023037	-0.31709	-0.22611		AIG1	-0.54721	-0.93089	-0.95966
AHSA2P	1.0576	0.76261	1.6297		AIM2	-0.062138	1.2692	-1.1266
AIDA	0.014148	0.080797	0.57289		AIMP1	0.041433	-0.17682	-0.78144
AIF1	-0.075787	0.68549	0.55934		AIMP2	-0.11661	0.24319	0.13376
AIF1L	-0.83512	-0.33167	0.8784		AIP	0.25836	-0.18484	-0.67454
AIFM1	0.12998	-0.15097	-0.13045		AJM1	0.16193	-0.0083368	1.5212
AIFM2	0.36813	-0.37144	0.096757		AJUBA	-0.74946	-0.01966	1.5428
AIFM3	0.67924	2.2156	-3.931		AK1	0.29779	-1.3185	-0.97769
AIG1	-0.20669	-0.15399	0.19606		AK2	-0.10495	-0.195	-0.69012
AIM2	0.52894	0.94337	2.9174		AK3	-0.37354	0.067448	-0.37532
AIMP1	-0.13287	0.03062	-0.2755		AK4	-0.052039	0.76031	-0.007828
AIMP2	-0.077652	0.19603	-0.50292		AK7	0.6374	0.63434	-0.29364
AIP	-0.020576	-0.075575	-0.056285		AK8	-0.029491	-1.6957	-0.89679
AJAP1	1.3206	2.0904	1.9682		AK9	-0.24279	0.70281	-0.53708
AJM1	0.77477	0.018935	0.81541		AKAP1	0.21038	0.26589	0.218
AJUBA	-0.25592	-0.010377	0.086919		AKAP10	-0.060835	0.36093	-0.40531
AK1	0.39899	-1.0731	0.51813		AKAP11	0.02764	0.25042	-0.15281
AK2	-0.096733	-0.32677	-0.020678		AKAP12	1.3084	0.12635	0.33935
AK3	-0.022526	-0.59852	0.39265		AKAP13	0.039908	-0.78277	0.29735
AK4	-0.35125	1.242	-1.3134		AKAP14	1.1366	2.8791	-1.0453
AK7	-0.34134	-0.34106	-0.7486		AKAP17A	0.58994	0.23513	1.0881
AK8	-0.20036	-0.49987	0.32681		AKAP3	-0.018159	-1.9134	1.0144
AK9	-0.17547	0.49613	-0.047374		AKAP5	0.65505	-0.35857	0.54064
AKAP1	0.07444	-0.5034	-0.075004		AKAP6	-0.018452	0.66675	1.4155
AKAP10	-0.018031	-0.076075	0.15177		AKAP7	0.28395	-0.46173	-0.75825
AKAP11	0.0082217	-0.32909	-0.025451		AKAP8	0.29494	0.46191	0.4419
AKAP12	-0.09269	1.5181	-0.2127		AKAP8L	0.43401	0.19821	1.039
AKAP13	0.29942	-0.15319	0.20841		AKAP9	0.16005	0.60167	1.1472
AKAP14	-0.45833	2.1971	3.5264		AKIP1	0.094168	-0.024225	-0.44133
AKAP17A	0.64987	0.18385	0.85026		AKIRIN1	-0.085862	0.55194	0.15854
AKAP3	-0.32073	0.22446	0.39378		AKIRIN2	-0.062535	0.089563	-0.15898
AKAP5	-0.30884	0.17604	0.66871		AKNA	0.34594	0.5929	0.63535
AKAP6	-0.18531	0.74904	-0.029668		AKR1A1	0.064952	-0.097384	-0.89149
AKAP7	-0.0055727	-0.17355	0.17841		AKR1B1	-0.45936	-0.99061	0.18969
AKAP8	0.23427	-0.066259	0.030857		AKR1B10	-0.26641	-0.98047	7.0612
AKAP8L	0.38222	0.363	0.59723		AKR1B15	0.64017	-0.21386	8.826
AKAP9	0.010479	0.28662	0.67259		AKR1C1	-0.68571	-2.4362	3.7331
AKIP1	0.024968	-0.12623	-0.23298		AKR1C2	-0.58689	-2.8134	5.8333
AKIRIN1	-0.15708	0.22377	-0.27881		AKR1C3	-0.55514	-2.0298	1.3617
AKIRIN2	-0.13116	0.042017	-0.26255		AKR1C4	-1.5032	1.6625	-2.6555
AKNA	0.26305	0.18265	1.0825		AKR1E2	-0.28096	-1.3456	0.62682
AKR1A1	0.058731	0.23214	-0.040993		AKR7A2	-0.02449	0.31236	-0.95913
AKR1B1	-0.37755	0.91886	0.72753		AKR7A3	0.63708	4.1388	0.64916
AKR1B10	-1.6642	2.2297	2.7564		AKR7L	1.0254	2.3058	1.7012
AKR1B15	-0.42539	2.785	3.8634		AKT1	0.096841	0.21403	0.79885
AKR1C1	0.30773	-1.0385	-0.64265		AKT1S1	0.081928	0.083707	0.35732
AKR1C2	0.30738	-0.79018	-2.5495		AKT2	0.088063	-0.06561	0.59926
AKR1C3	-0.025192	-1.4421	-2.4633		AKT3	0.086183	1.5612	1.6489
AKR1E2	-0.25717	0.76594	-0.80553		AKTIP	-0.20014	-0.051816	-0.42145
AKR7A2	-0.051899	0.10663	-0.039597		ALAD	-0.080471	-0.50355	-0.16636
AKR7A3	1.4652	-0.073785	-0.010408		ALAS1	0.043588	0.2883	-0.34316
AKR7L	1.8503	0.49074	0.90067		ALB	-0.65817	5.7941	1.691
AKT1	0.2379	-0.31605	0.097601		ALCAM	-0.56522	-1.2274	0.52444
AKT1S1	0.23586	0.019691	-0.40599		ALDH16A1	0.31111	0.29868	0.48829
AKT2	-0.045054	0.097921	-0.02027		ALDH18A1	-0.19119	0.097966	0.24949
AKT3	0.19881	0.4287	0.53399		ALDH1A1	-0.2552	-0.35992	0.20584
AKTIP	-0.097633	-0.18946	0.087915		ALDH1A2	-1.9721	3.5859	2.8913
ALAD	0.10808	-0.33602	0.040254		ALDH1A3	0.23038	3.9873	0.49598
ALAS1	0.12157	0.2014	0.041837		ALDH1B1	-0.54884	1.8239	0.56283
ALB	4.0725	9.1533	12.315		ALDH1L1	0.53294	5.2982	2.1628
ALCAM	-0.21993	-0.82778	0.1139		ALDH1L2	-0.2343	0.42189	0.83671
ALDH16A1	0.38975	-0.24371	-0.99566		ALDH2	0.43507	-1.0365	0.14558
ALDH18A1	0.10499	-0.36687	-0.08156		ALDH3A1	0.38463	-1.2895	5.6037
ALDH1A1	-0.22351	0.51708	-1.4975		ALDH3A2	-0.41361	-1.2485	0.83643
ALDH1A2	0.47541	0.99267	2.1063		ALDH3B1	-0.5516	-2.4279	1.3559
ALDH1A3	-0.32312	0.68796	-1.34		ALDH3B2	-0.25176	-0.56829	-0.22697
ALDH1B1	-0.15802	0.20222	0.38477		ALDH4A1	0.0092672	0.15329	0.39526
ALDH1L1	-0.11104	0.26603	-0.84804		ALDH5A1	0.11182	-1.0693	-0.61074
ALDH1L2	0.27883	-0.25086	2.0742		ALDH6A1	-0.15296	-2.0939	0.33766
ALDH2	0.069959	-0.83597	0.24318		ALDH7A1	0.2418	-0.85239	-0.47563
ALDH3A1	0.42207	-3.6442	-0.62621		ALDH8A1	1.38	1.2718	2.6853
ALDH3A2	0.4049	-0.89087	0.87321		ALDH9A1	0.078462	-0.060517	-0.51374
ALDH3B1	0.39024	-1.5453	0.48951		ALDOA	0.011114	-0.60288	0.29745
ALDH3B2	0.15041	-0.21745	-0.81535		ALDOB	2.0597	3.1076	1.8657
ALDH4A1	0.037649	-0.0040586	0.010556		ALDOC	0.30357	2.1462	0.18141
ALDH5A1	0.042075	-0.62217	0.20734		ALG1	-0.075312	-0.44308	-0.59705
ALDH6A1	-0.013173	-0.72371	0.57599		ALG10	-0.10049	0.48833	-0.33047
ALDH7A1	-0.17078	-0.22018	-0.42365		ALG10B	-0.083362	-0.51195	-0.56907
ALDH8A1	0.23344	1.4226	0.053952		ALG11	0.15129	0.50018	-0.097513
ALDH9A1	-0.16437	-0.26527	-0.11119		ALG12	0.23057	-0.19437	0.45383
ALDOA	0.12748	0.4111	-0.45363		ALG13	0.36146	-0.042924	-0.77367
ALDOB	1.428	1.4463	2.286		ALG14	-0.26688	-0.52595	-1.1962
ALDOC	-0.36961	1.4991	-0.30715		ALG2	0.0816	-0.43878	-0.75869
ALG1	0.11901	-0.42945	-0.18133		ALG3	-0.055051	-0.61207	0.26614
ALG10	-0.056677	0.38293	-0.079237		ALG5	-0.081068	-0.26528	-2.2366
ALG10B	0.018806	0.024899	-0.16894		ALG6	-0.02338	-0.05933	0.25499
ALG11	0.044626	-0.73845	-0.53792		ALG8	-0.17494	-0.24548	-0.38739
ALG12	0.19445	0.017197	-0.19481		ALG9	-0.027906	0.23486	0.35401
ALG13	0.16388	0.015516	-0.46194		ALKAL1	-0.03623	-0.14007	0.67473
ALG14	-0.16296	-0.44512	-0.82283		ALKAL2	0.59859	-2.2696	-0.053764
ALG2	0.081995	-0.19628	-0.016506		ALKBH1	-0.0048336	0.080538	-0.60736
ALG3	0.0045974	0.25833	-0.37157		ALKBH2	-0.03866	-0.67835	-0.87445
ALG5	-0.022728	-0.72118	-1.1721		ALKBH3	0.21817	-0.14926	-0.03338
ALG6	-0.20736	0.10493	-0.13894		ALKBH4	0.059289	-0.14786	0.1201
ALG8	-0.2099	-0.56632	-0.3859		ALKBH5	0.16493	-0.089195	0.52603
ALG9	-0.03821	-0.22569	0.012315		ALKBH6	0.42394	-0.97085	0.66544
ALK	1.5654	1.9062	1.3531		ALKBH7	0.26402	-0.51931	-0.8041
ALKAL1	0.23859	0.46954	-0.62404		ALKBH8	0.084682	0.39964	0.29004
ALKAL2	-0.26145	-0.2511	-0.95891		ALMS1	0.071151	0.55414	1.4503
ALKBH1	-0.029203	-0.10691	-0.23414		ALOX12P2	0.82892	4.0011	0.10381
ALKBH2	-0.035328	-0.15355	-0.79716		ALOX15	2.4474	7.4169	1.0788
ALKBH3	-0.034004	-0.16917	0.24125		ALOX15B	-0.09217	-1.2358	-2.8593
ALKBH4	0.088478	0.085332	-0.28679		ALOX5	0.42864	0.47393	0.71989
ALKBH5	0.060699	-0.3339	0.030382		ALOX5AP	-0.47146	2.3548	0.0015846
ALKBH6	0.33373	0.4573	0.32282		ALOXE3	0.10867	-0.13138	-1.6291
ALKBH7	0.13938	-0.27476	-0.10293		ALPG	-0.096967	-0.57856	3.3793
ALKBH8	-0.18185	0.097249	0.16584		ALPK1	0.090753	-0.41272	-0.22138
ALMS1	-0.16027	0.017706	0.49113		ALPK2	-1.1519	0.62943	0.62897
ALOX12	0.42548	0.99893	-2.0135		ALPK3	0.39137	-0.16511	4.1823
ALOX12B	-1.4092	-1.1227	-2.9999		ALPL	1.1177	0.9084	0.84257
ALOX12P2	0.92365	-0.91842	-0.48106		ALPP	1.5271	0.93965	4.9565
ALOX15	-0.30586	2.0246	2.9377		ALS2	-0.032033	0.63716	0.29641
ALOX15B	0.5951	-0.99254	1.3617		ALS2CL	0.63116	-0.32227	1.2779
ALOX5	0.15264	0.69154	0.66916		ALX3	0.24793	0.53217	3.3085
ALOX5AP	-0.24925	0.96403	-0.1939		ALYREF	0.13885	-0.30517	0.15197
ALOXE3	-0.2805	0.41104	-1.2702		AMACR	-0.13394	0.28434	-0.11946
ALPG	-0.062537	-1.9567	3.5597		AMBP	-3.7162	-0.7261	1.332
ALPK1	0.1269	0.044866	0.17343		AMBRA1	0.11734	0.15191	0.79726
ALPK2	0.38682	0.2356	2.184		AMD1	-0.086731	-0.062079	-1.0469
ALPK3	-0.16565	-0.23628	1.2756		AMDHD1	1.0193	-1.5299	-0.9245
ALPL	0.42388	-0.38945	0.25174		AMDHD2	0.24783	-0.082049	0.69242
ALPP	0.78412	-2.3161	3.5724		AMER1	-0.10343	0.76327	1.0095
ALS2	-0.016368	0.075931	0.055717		AMFR	-0.011539	0.089356	-0.033034
ALS2CL	0.74916	0.33018	1.0806		AMH	1.1071	0.81603	2.9789
ALX3	-0.50654	1.1638	0.71796		AMIGO1	-0.36855	0.13007	-0.08837
ALYREF	-0.1481	0.46188	-0.57064		AMIGO2	-0.72642	1.7631	0.59783
AMACR	-0.048012	-0.024759	-0.01079		AMIGO3	0.051018	-0.24853	1.4094
AMBP	1.1861	-1.7744	3.0543		AMMECR1	-0.094107	0.70997	0.3369
AMBRA1	0.02287	-0.049411	-0.0034698		AMMECR1L	0.070988	0.46317	-0.014895
AMD1	-0.14454	-0.11224	-0.39235		AMN	0.63973	-1.1205	3.9259
AMDHD1	0.50682	0.67604	-1.8086		AMN1	0.22334	0.31832	-0.34244
AMDHD2	0.19083	0.49734	-0.48485		AMOT	-0.51676	1.763	1.9587
AMER1	-0.063577	0.12446	0.068775		AMOTL1	-0.13788	0.55838	1.141
AMFR	-0.20555	0.41515	-0.44682		AMOTL2	0.069204	-0.078607	1.3258
AMH	1.8985	2.499	2.4174		AMPD1	0.11646	1.3323	-1.2636
AMHR2	-0.30143	0.3358	3.3571		AMPD2	-0.17934	0.56499	0.68779
AMIGO1	-0.25497	-0.10539	-0.47487		AMPD3	-0.1061	0.80753	-0.066118
AMIGO2	-0.18804	2.4139	-0.63947		AMPH	-0.72956	2.3251	-2.6552
AMIGO3	0.49781	0.22861	0.37954		AMT	0.85741	1.1236	-0.49997
AMMECR1	-0.077504	0.062737	-0.13372		AMY1A	-0.95029	2.3073	-1.6676
AMMECR1L	-0.0037188	0.0049953	0.24528		AMY2A	-0.74	1.2484	-1.1655
AMN	1.0577	-1.3394	-1.11		AMY2B	0.3084	-0.32782	-0.07565
AMN1	0.16581	0.2137	-0.38697		AMZ1	-0.56386	-1.1658	-0.13691
AMOT	-0.50584	0.94014	0.95896		AMZ2	-0.092232	-0.32941	-0.58529
AMOTL1	-0.25097	-0.48188	0.60601		AMZ2P1	0.13179	0.01426	-0.81886
AMOTL2	-0.19716	0.29119	0.89154		ANAPC1	-0.19593	0.75559	0.47033
AMPD1	0.56391	-0.52762	1.71		ANAPC10	-0.031219	-0.20056	-0.97728
AMPD2	0.16573	0.58455	0.0087533		ANAPC11	0.14675	-1.1844	-0.72103
AMPD3	-0.019077	0.096915	0.41576		ANAPC13	-0.12989	-0.87066	0.29813
AMPH	0.78539	-0.44684	0.79494		ANAPC15	0.074184	-0.30027	-0.74367
AMT	0.39032	-0.41512	2.5684		ANAPC16	0.056775	-0.92326	-0.84197
AMY1A	-0.52533	-0.4338	0.0039637		ANAPC1P2	-0.18404	-0.016077	-0.46934
AMY2A	-0.47148	-0.37974	0.38479		ANAPC2	0.24434	-0.16449	0.88157
AMY2B	0.30443	1.0933	1.1028		ANAPC4	-0.071512	0.13136	-0.080008
AMZ1	-0.082334	0.87416	1.867		ANAPC5	0.10975	-0.12283	-0.66247
AMZ2	-0.15949	0.035022	-0.11329		ANAPC7	0.12855	-0.16597	-0.34215
AMZ2P1	-0.018487	0.25637	-0.3274		ANG	0.24323	-0.42786	-0.68244
ANAPC1	-0.12026	-0.016562	0.35635		ANGEL1	0.060642	0.69713	0.23357
ANAPC10	-0.06977	-0.19993	-0.36377		ANGEL2	0.053648	-0.059356	-0.29228
ANAPC11	-0.13406	-0.035284	-0.28336		ANGPT1	-0.090502	0.15625	-0.45322
ANAPC13	-0.18065	-0.18736	-0.090771		ANGPT2	-0.44494	0.11417	2.4192
ANAPC15	0.068972	-0.4486	-0.40842		ANGPTL1	0.27913	-1.8463	-0.86559
ANAPC16	-0.044238	-0.58124	-0.036665		ANGPTL2	-0.54282	1.7919	1.1926
ANAPC1P2	-0.01455	0.14539	-0.28701		ANGPTL4	1.3692	-0.87748	1.5794
ANAPC2	0.16511	0.10396	0.38659		ANGPTL6	0.60784	1.5307	-1.0496
ANAPC4	0.008134	0.10801	0.035537		ANK1	-0.058745	3.1448	0.3352
ANAPC5	0.044955	-0.12322	-0.40121		ANK2	0.43211	1.6008	1.8975
ANAPC7	0.023534	0.23633	-0.51209		ANK3	-0.214	1.634	0.54762
ANG	0.51806	-0.42717	-1.4848		ANKAR	0.22241	-0.81844	-0.99502
ANGEL1	0.12515	-0.33427	0.1229		ANKDD1A	0.39913	1.0576	0.97634
ANGEL2	0.010418	-0.21048	0.28692		ANKEF1	-0.0551	-0.22939	0.23182
ANGPT1	-0.25567	0.29768	0.33903		ANKFN1	1.6366	0.77108	-0.74476
ANGPT2	-0.6035	-0.21865	0.83939		ANKFY1	0.21669	0.13923	0.60781
ANGPTL1	0.08906	0.56557	0.368		ANKH	-0.40076	1.1996	0.41278
ANGPTL2	0.021977	0.37757	0.94259		ANKHD1	0.18125	0.028493	0.1242
ANGPTL4	0.33545	1.8837	-0.1105		ANKHD1-EIF4EBP3	0.33541	-0.2254	0.95491
ANGPTL6	0.47144	0.78669	0.77808		ANKIB1	-0.32055	0.30069	0.44232
ANK1	0.35812	0.16056	0.96512		ANKK1	0.76778	0.54404	1.1877
ANK2	0.44374	0.51293	0.42483		ANKLE1	0.7108	1.5604	1.6955
ANK3	-0.26462	-0.66107	-0.30243		ANKLE2	0.202	0.045854	0.72117
ANKAR	0.34029	-0.067921	-0.13087		ANKMY1	0.40553	0.53324	0.33103
ANKDD1A	0.23013	0.23195	1.4503		ANKMY2	-0.064582	0.37019	0.18732
ANKEF1	-0.23614	-0.25157	-0.82505		ANKRA2	0.27587	-0.12002	-1.0967
ANKFN1	-0.06041	1.5743	0.093247		ANKRD1	-0.209	4.4803	0.26176
ANKFY1	0.05243	-0.24731	0.067209		ANKRD10	0.18731	0.21001	-0.48747
ANKH	0.16383	0.46161	-0.13485		ANKRD11	0.10624	-0.18434	1.2389
ANKHD1	0.027674	-0.15281	0.26219		ANKRD12	0.15287	-0.49418	0.46311
ANKHD1-EIF4EBP3	0.23565	0.14644	-0.63715		ANKRD13A	-0.044966	0.48407	0.57186
ANKIB1	-0.21613	0.27831	0.62249		ANKRD13B	0.21966	2.3454	1.8272
ANKK1	0.24736	1.8713	1.4478		ANKRD13C	-0.1995	-0.13451	0.18648
ANKLE1	-0.49818	1.279	-0.25427		ANKRD13D	0.34308	0.46936	0.62822
ANKLE2	0.10043	0.40296	0.63478		ANKRD16	0.14602	-0.2289	-0.32516
ANKMY1	0.45331	0.12175	0.75611		ANKRD17	-0.35238	-0.28299	0.86956
ANKMY2	-0.27681	0.30875	-0.59974		ANKRD22	-0.015144	-0.36675	-1.656
ANKRA2	-0.059761	0.1049	-0.47652		ANKRD23	0.53522	0.51823	1.5592
ANKRD1	-2.9184	1.5648	-0.0846		ANKRD24	0.4358	-1.1306	1.5074
ANKRD10	0.20166	-0.070073	-0.0052274		ANKRD26	0.068274	0.33445	1.3006
ANKRD11	0.093257	-0.13983	0.35218		ANKRD27	-0.055814	0.50891	0.58065
ANKRD12	-0.124	-0.36457	0.57574		ANKRD28	-0.059199	-0.16363	0.044381
ANKRD13A	-0.014458	-0.0049114	0.31021		ANKRD29	0.40881	-1.4256	1.0169
ANKRD13B	0.38443	0.68058	1.3678		ANKRD34A	0.70571	2.5657	0.85338
ANKRD13C	-0.27426	0.23137	0.34781		ANKRD34B	-0.36723	1.3098	1.4862
ANKRD13D	0.44445	0.39783	0.59343		ANKRD35	0.10831	0.71612	0.53899
ANKRD16	0.23419	0.034078	0.17637		ANKRD36	0.80102	1.0032	1.2031
ANKRD17	-0.08038	-0.0032656	0.34783		ANKRD36B	0.86809	1.3325	1.0976
ANKRD22	-0.053614	2.0571	-0.62099		ANKRD36BP1	-0.20904	0.87506	0.7439
ANKRD23	0.51674	0.65267	1.0098		ANKRD36BP2	0.58549	1.337	-1.2817
ANKRD24	0.92502	0.38796	1.0537		ANKRD37	0.49876	0.41974	-0.23139
ANKRD26	0.032361	-0.13761	0.87512		ANKRD39	0.13644	-0.38053	-0.60511
ANKRD27	-0.014085	-0.00097386	0.187		ANKRD40	-0.12141	-0.040871	0.29888
ANKRD28	-0.055883	0.0064873	-0.038996		ANKRD42	-0.042161	-0.14084	0.74231
ANKRD29	0.37323	-0.72158	1.2157		ANKRD44	0.18982	0.96372	-0.50087
ANKRD34A	0.35632	0.89853	-0.10538		ANKRD45	-0.97388	-1.4897	-0.72549
ANKRD34B	0.19488	2.1033	-2.7874		ANKRD46	-0.25837	0.23862	-1.2339
ANKRD35	0.31706	0.3351	1.5024		ANKRD49	0.011027	-0.29792	-0.96288
ANKRD36	0.69837	0.79178	1.4683		ANKRD50	-0.16484	0.11193	0.34714
ANKRD36B	0.52873	0.7887	1.4682		ANKRD52	0.25694	0.64386	1.8175
ANKRD36BP1	-0.19523	0.39019	0.67982		ANKRD53	-0.32371	1.1054	0.83203
ANKRD36BP2	0.3869	-0.63835	2.1617		ANKRD54	0.12123	-0.24398	0.058373
ANKRD37	0.099709	0.10495	-0.14177		ANKRD6	0.23423	0.53273	0.5063
ANKRD39	0.044652	-0.11872	0.20253		ANKRD65	-0.093746	1.6292	0.10568
ANKRD40	-0.092849	-0.079439	0.12805		ANKRD66	0.53787	3.6473	-1.5883
ANKRD42	-0.0019845	0.25373	-0.083348		ANKRD9	0.14057	-1.056	2.3117
ANKRD44	0.033648	0.34943	1.6802		ANKS1A	-0.031591	0.72354	1.4963
ANKRD45	-0.22793	-2.2498	1.8607		ANKS1B	0.59554	2.617	1.3155
ANKRD46	-0.32748	-0.56248	-0.25009		ANKS3	0.41062	-0.47724	0.72047
ANKRD49	-0.17783	0.11384	-0.30666		ANKS4B	1.0829	8.1857	-1.1057
ANKRD50	-0.10659	-0.40888	0.81326		ANKS6	-0.096712	-0.017247	0.20245
ANKRD52	0.043893	0.11713	0.048379		ANKZF1	0.32787	0.2133	0.51125
ANKRD53	-0.22427	0.84925	-1.0756		ANLN	-0.53033	0.59323	1.5288
ANKRD54	0.044544	0.13052	-0.21694		ANO1	-0.084837	2.029	3.0454
ANKRD55	0.36537	1.4654	4.5814		ANO10	-0.1967	-0.09025	0.088031
ANKRD6	-0.18939	0.062756	0.98183		ANO2	0.47445	0.39761	3.3771
ANKRD65	0.22963	-0.69423	0.76966		ANO3	0.35866	0.78513	-3.7024
ANKRD66	-0.48871	2.4938	4.103		ANO4	-0.12489	2.971	1.7622
ANKRD7	0.030854	0.0051172	-1.2981		ANO5	0.57967	0.94224	-1.2361
ANKRD9	0.85293	-0.71693	0.8565		ANO6	-0.10607	0.67241	0.38661
ANKS1A	-0.063268	0.064117	0.48506		ANO7	0.18777	-1.3085	0.61701
ANKS1B	-0.26356	1.304	-1.1591		ANO8	0.72835	1.3204	1.6418
ANKS3	0.59923	0.75208	0.73857		ANO9	0.92342	1.5465	1.5294
ANKS4B	0.3973	-0.077625	-2.8112		ANOS1	0.25851	1.1222	-0.41893
ANKS6	0.20231	-0.35475	0.041978		ANP32A	0.13515	-0.58544	0.38334
ANKUB1	-0.1752	2.4449	2.9138		ANP32AP1	0.24998	-1.0294	0.68369
ANKZF1	0.38559	0.35426	0.80502		ANP32B	0.0016961	-0.75373	0.43971
ANLN	-0.60205	1.5358	-0.65854		ANP32E	0.4058	-0.20423	1.0427
ANO1	-0.69794	0.92785	1.2383		ANPEP	0.3973	2.8036	-1.1186
ANO10	0.0098422	-0.3378	-0.32667		ANTKMT	0.10335	-1.5255	0.18273
ANO2	0.35016	0.11401	1.0175		ANTXR1	-0.95815	1.1443	1.197
ANO3	-0.080979	1.7973	-3.2942		ANTXR2	-0.46279	1.1128	-0.064594
ANO4	0.3467	-0.47039	0.88585		ANXA1	0.27025	0.86669	0.18937
ANO5	-0.10862	0.5135	-1.5587		ANXA10	-0.56931	4.2194	5.6514
ANO6	-0.09651	0.50739	0.078504		ANXA11	-0.021736	-0.049014	-0.38951
ANO7	0.19471	0.51536	0.013753		ANXA13	1.0818	5.475	1.6752
ANO8	0.64764	-0.045093	1.2868		ANXA2	0.089607	-0.16038	-0.40797
ANO9	0.99935	0.2511	1.1257		ANXA2R	0.52479	0.51026	0.97505
ANOS1	-0.59863	0.42262	-0.076623		ANXA3	-0.50288	-0.37842	0.70001
ANP32A	0.058018	-0.27564	-0.31324		ANXA4	-0.23725	-0.70038	-1.4861
ANP32AP1	-0.39325	-0.77099	-1.0329		ANXA5	-0.073145	0.052658	-0.31102
ANP32B	-0.039876	-0.20016	-0.12275		ANXA6	-0.0088026	0.73033	0.093813
ANP32E	-0.14036	-0.067638	-0.030589		ANXA7	-0.094793	-0.2477	-0.81791
ANPEP	0.35963	2.7481	-0.33143		ANXA8	-0.75166	-0.32508	3.5648
ANTKMT	0.33432	-0.17853	0.16238		ANXA9	-0.18576	-0.80994	0.26115
ANTXR1	-0.18584	-0.012547	0.57786		AOAH	0.33126	0.23524	-1.8767
ANTXR2	-0.10428	0.35083	0.65015		AOC1	1.4545	-0.36385	-1.4945
ANXA1	-0.19427	1.5325	0.014032		AOC2	0.19462	-0.74406	2.3869
ANXA10	1.0077	6.5278	-2.7459		AOC3	-0.069162	-0.10476	1.032
ANXA11	0.15403	-0.31952	-0.065306		AOPEP	0.096217	-0.079401	-0.24577
ANXA13	3.0463	1.9448	-1.6416		AOX1	0.45357	0.27895	1.279
ANXA2	-0.010384	0.33737	-0.52115		AP1AR	0.149	-0.17345	-0.45139
ANXA2R	-0.30119	0.28574	0.1578		AP1B1	-0.068123	0.33942	0.82012
ANXA3	-0.51802	0.038813	-0.73721		AP1G1	-0.039777	-0.34458	0.23934
ANXA4	-0.41758	0.11623	-0.67857		AP1G2	0.86268	-0.095173	1.0401
ANXA5	-0.16025	0.45053	-0.17303		AP1M1	0.038856	0.37833	0.66551
ANXA6	0.094864	0.078197	1.0283		AP1M2	0.12972	0.069507	0.00033353
ANXA7	-0.081002	-0.1933	-0.28734		AP1S1	0.075315	-0.32483	-0.34121
ANXA8	-0.095595	2.2283	1.6476		AP1S2	0.21295	0.98821	-0.75293
ANXA9	-0.41252	0.051536	0.31145		AP1S3	-0.17522	0.74042	0.069332
AOAH	0.071365	0.60156	0.95091		AP2A1	0.1262	0.98165	0.49793
AOC1	0.68219	-1.0313	1.3165		AP2A2	0.23765	0.44909	0.50904
AOC2	0.44916	1.2875	0.56123		AP2B1	-0.44685	0.030065	0.66762
AOC3	0.075872	0.26288	0.71175		AP2M1	0.036509	-0.29705	0.4569
AOPEP	-0.010247	0.059025	0.41419		AP2S1	0.19214	-0.53749	0.10701
AOX1	-0.27867	0.44958	0.84276		AP3B1	0.1307	0.032818	0.096825
AP1AR	-0.13372	-0.31562	-0.77837		AP3B2	2.0639	-2.894	2.1816
AP1B1	0.08902	0.29706	0.26894		AP3D1	-0.055486	0.90487	0.8877
AP1G1	0.03139	0.16526	0.17931		AP3M1	-0.022967	0.003722	-0.24768
AP1G2	0.59674	0.44343	0.56377		AP3M2	0.083833	0.53944	-0.03893
AP1M1	0.22096	0.31541	0.30725		AP3S1	-0.017339	-0.4696	-0.38765
AP1M2	0.084141	0.0078498	-0.19074		AP3S2	-0.077917	-1.0819	-0.82139
AP1S1	-0.087991	0.049158	-1.2346		AP4B1	0.052755	0.83542	-0.19651
AP1S2	-0.13295	0.51615	0.4648		AP4E1	-0.00015163	0.31991	0.37807
AP1S3	-0.049622	0.38247	-0.25835		AP4M1	-0.14373	0.20443	-0.14458
AP2A1	0.04429	0.11188	-0.6482		AP4S1	0.077597	0.1036	0.17667
AP2A2	0.12638	0.093114	0.13475		AP5B1	0.056766	0.047913	0.43588
AP2B1	-0.30611	0.33018	-0.2404		AP5M1	-0.044499	-0.42051	-0.093788
AP2M1	-0.044068	0.18294	-0.13504		AP5S1	0.17703	-0.31546	-0.30498
AP2S1	-0.035271	0.31809	-0.44442		AP5Z1	0.09852	0.5092	0.91134
AP3B1	-0.072983	-0.19181	-0.33687		APAF1	0.27238	0.52258	0.16212
AP3B2	0.41748	1.3121	-0.57541		APBA1	-0.17831	1.0393	-0.88549
AP3D1	0.13172	-0.01024	0.50404		APBA2	0.77667	2.1442	3.0793
AP3M1	-0.056926	-0.10385	0.20665		APBA3	0.222	0.46584	-0.03261
AP3M2	-0.16824	0.069462	0.95502		APBB1	0.36995	1.4039	0.85414
AP3S1	-0.068966	0.031084	-0.044336		APBB1IP	0.22572	-0.28071	-0.05791
AP3S2	-0.0072323	-0.35696	-0.013563		APBB2	-0.26103	-0.019788	1.512
AP4B1	-0.059598	0.22106	0.29791		APBB3	0.75718	0.26708	0.60228
AP4E1	-0.010746	-0.032358	0.34026		APC	-0.026512	-0.21045	0.87463
AP4M1	0.089552	0.34578	-1.3122		APC2	0.8648	2.3099	2.5554
AP4S1	-0.26821	0.012636	0.034574		APCDD1	-0.2481	0.89114	-0.4832
AP5B1	0.10155	0.079176	-0.28048		APCDD1L	0.7661	-0.36655	3.8553
AP5M1	-0.091391	-0.41556	-0.058166		APEH	-0.069317	-0.3018	-0.43421
AP5S1	0.15661	-0.21363	-0.3949		APEX1	0.17123	-0.12942	-0.54352
AP5Z1	0.35033	0.53461	0.5217		APEX2	0.13916	0.47478	0.32421
APAF1	0.0051614	0.17957	-0.51139		APH1A	-0.12583	-0.2834	-0.31345
APBA1	-0.053968	0.31977	-0.23006		APH1B	-0.01891	-0.13419	-0.37828
APBA2	0.49791	0.010198	1.6452		API5	0.037515	0.051047	0.016439
APBA3	0.1416	0.0097316	0.4925		APIP	0.16482	0.060787	-1.244
APBB1	-0.21183	0.16343	-0.00031345		APLF	-0.4569	-0.45696	-0.55644
APBB1IP	0.011221	0.2293	0.53745		APLN	-0.64251	0.49192	2.4629
APBB2	-0.10873	0.28253	0.52117		APLNR	-0.67647	0.0060311	0.82613
APBB3	0.66034	0.40296	0.79148		APLP1	0.74916	3.928	1.11
APC	-0.023532	-0.07533	-0.11997		APLP2	0.047867	0.049128	0.46337
APC2	-0.096488	0.54627	0.99721		APMAP	-0.18838	0.21493	0.06673
APCDD1	0.18912	-0.47256	0.64484		APOB	0.78486	1.7175	-5.6287
APCDD1L	-0.039738	1.6379	1.0878		APOBEC1	-0.85188	5.8436	-1.4412
APEH	-0.032219	-0.25635	-0.45842		APOBEC2	1.3951	5.0193	3.2561
APEX1	-0.001727	-0.0011072	-0.011016		APOBEC3A	-0.73821	1.2748	-3.3161
APEX2	-0.026739	0.40862	-0.24376		APOBEC3B	-0.45945	2.5809	1.0628
APH1A	-0.030301	-0.20251	0.11739		APOBEC3C	0.093617	0.54324	-0.47786
APH1B	-0.12677	0.068022	0.0062688		APOBEC3D	0.39242	-0.099634	-0.59943
API5	-0.14387	-0.14548	-0.2801		APOBEC3F	0.22649	-0.20942	-0.027191
APIP	-0.02192	-0.24441	0.26833		APOBEC3G	0.38121	-0.63417	-1.7825
APLF	-0.20894	-0.1683	0.24294		APOBEC3H	0.27927	-1.5407	-1.2821
APLN	0.31632	0.30577	0.24966		APOBEC4	1.0787	2.8276	-0.6915
APLNR	0.27928	-0.23377	1.3468		APOBR	0.28993	0.43829	2.1609
APLP1	0.98982	1.2233	-0.47577		APOC1	0.059746	-0.46286	-2.0245
APLP2	-0.17142	0.54146	0.48543		APOC2	0.21439	-1.2786	-3.3041
APMAP	-0.11147	0.32415	-0.28522		APOD	-0.86163	-0.47195	-0.23135
APOB	2.419	4.6437	3.5105		APOE	0.17233	-1.1925	-0.94959
APOBEC1	0.80725	6.7494	-2.9267		APOH	0.10887	1.2275	-2.171
APOBEC2	-1.2095	0.4611	0.75984		APOL1	0.43591	0.40023	0.31302
APOBEC3A	0.045078	0.36131	-0.20144		APOL2	0.40937	-0.43901	0.24867
APOBEC3B	-0.91724	1.594	-1.4847		APOL3	0.48437	-0.039711	-0.53794
APOBEC3C	-0.22828	0.16757	-0.7498		APOL4	-0.03439	-0.16283	-1.2705
APOBEC3D	0.023889	0.40522	-0.78387		APOL6	0.064598	-0.10879	0.029371
APOBEC3F	-0.23062	0.46802	-0.28296		APOLD1	-0.16884	-0.68882	1.2712
APOBEC3G	-0.14894	0.29398	0.3187		APOM	0.81842	-0.7643	-3.2106
APOBEC3H	0.41414	-0.64277	1.1157		APOO	0.40392	0.14538	-0.12917
APOBEC4	-0.49258	2.1787	1.8827		APOOL	-0.17146	-0.12404	-0.45096
APOBR	0.49247	0.57759	0.97169		APP	-0.23462	0.92301	0.72448
APOC1	-0.031815	0.58909	0.52248		APPBP2	0.030775	-0.20947	-0.26077
APOC2	-0.14366	1.4323	1.3314		APPL1	-0.089719	0.050514	0.075854
APOD	-0.32776	-0.28061	-0.38888		APPL2	0.02641	0.8388	-0.26213
APOE	0.2752	0.50844	-0.27246		APRT	0.015971	-1.646	-0.5773
APOH	1.52	2.4669	3.746		APTX	-0.0031809	-0.73156	-0.20138
APOL1	0.30605	0.44093	-0.19245		AQP1	0.23556	2.7172	-0.18779
APOL2	0.12367	0.37407	0.089211		AQP11	-0.062943	1.1766	0.17719
APOL3	0.09664	0.17992	0.69156		AQP3	-0.52547	-0.52127	0.16963
APOL4	-0.37353	0.37928	1.141		AQP4	0.58527	-2.102	-1.4151
APOL6	-0.15049	-0.047469	0.18796		AQP5	0.96961	4.5526	-1.9528
APOLD1	-0.10869	0.40289	0.36885		AQP6	0.80618	3.0243	1.5512
APOM	0.83469	0.14486	0.16623		AQP7	0.32644	0.96521	0.99
APOO	0.053423	0.22391	-0.18665		AQP9	0.24034	2.9657	-1.5787
APOOL	-0.23454	-0.12435	0.16319		AQR	0.054009	-0.094596	0.28486
APP	-0.18407	0.37035	0.27586		AR	0.26518	0.11055	2.2144
APPBP2	-0.11982	-0.01693	-0.014734		ARAF	0.20667	0.70289	-0.025542
APPL1	-0.090307	-0.23271	0.15913		ARAP1	0.20287	0.11073	0.58063
APPL2	-0.1202	0.23296	-0.7023		ARAP2	-0.24335	-0.19257	0.23725
APRT	-0.030229	-0.58494	0.17658		ARAP3	0.18659	0.39246	0.90301
APTX	-0.15059	-0.22069	0.069335		ARC	1.1956	2.2843	2.6965
AQP1	0.15557	0.97797	1.0385		ARCN1	-0.22095	0.27491	0.33236
AQP11	-0.10369	-0.76239	-0.77781		AREG	-0.6086	0.17221	-2.3578
AQP2	2.5669	0.94104	1.1005		AREL1	-0.20154	0.71764	0.82358
AQP3	0.40475	-1.2262	2.1927		ARF1	0.12812	-0.46458	-0.12847
AQP4	-0.46734	-0.90844	-0.24173		ARF3	0.1205	-0.59609	0.59756
AQP5	0.75064	-1.0546	-1.6516		ARF4	-0.16693	-0.058337	-0.39665
AQP6	0.48043	-1.2383	-0.043934		ARF5	0.068738	-0.39235	-0.26346
AQP7	1.137	-0.9401	1.4518		ARF6	-0.094634	0.22916	0.59042
AQP9	-0.18096	0.34068	-0.97057		ARFGAP1	0.41331	0.69953	1.0208
AQR	-0.078549	-0.12771	0.04955		ARFGAP2	0.13326	0.11136	0.24122
AR	-0.19765	-0.321	-1.3079		ARFGAP3	0.18911	0.079769	-0.097022
ARAF	0.2406	-0.039152	0.10611		ARFGEF1	-0.014342	0.59289	0.12816
ARAP1	0.24911	-0.14979	0.33521		ARFGEF2	-0.010301	0.046896	0.43602
ARAP2	0.042497	0.1401	0.19959		ARFGEF3	-0.49914	1.5957	1.7907
ARAP3	0.11514	0.012291	0.44686		ARFIP1	-0.1237	-0.34111	-0.58173
ARC	0.76623	0.32048	0.61093		ARFIP2	-0.052458	-0.37473	-0.42505
ARCN1	-0.14564	0.11914	-0.11216		ARFRP1	0.36153	0.70274	0.56727
AREG	0.035636	2.1485	1.0851		ARG2	-0.15036	0.83998	0.48528
AREL1	-0.015826	-0.38925	-0.061035		ARGLU1	0.70129	0.29215	-0.0095313
ARF1	0.12667	-0.24228	0.13802		ARHGAP1	-0.035777	0.16815	0.66986
ARF3	0.015253	-0.090487	-0.43609		ARHGAP10	-0.093267	0.55561	0.61365
ARF4	-0.038197	-0.15529	-0.42417		ARHGAP11A	0.3309	0.084276	1.299
ARF5	-0.082795	0.11882	-0.39944		ARHGAP11B	0.67074	1.9583	1.0948
ARF6	-0.080441	-0.25559	0.06338		ARHGAP12	-0.054008	-0.36161	-0.41128
ARFGAP1	0.47361	-0.14847	0.53017		ARHGAP15	0.050806	0.021414	-2.004
ARFGAP2	0.032659	-0.088986	-0.27515		ARHGAP17	0.088442	0.30321	0.52678
ARFGAP3	-0.0086698	0.18622	-0.81049		ARHGAP18	-0.2236	0.75611	-0.669
ARFGEF1	-0.065663	-0.44429	0.45074		ARHGAP19	0.24139	0.27693	0.6075
ARFGEF2	-0.082789	0.53761	0.1665		ARHGAP20	-0.074965	1.8246	2.338
ARFGEF3	-0.029552	-0.047953	0.33042		ARHGAP21	-0.18351	-0.33746	0.88364
ARFIP1	-0.1835	-0.14798	-0.39449		ARHGAP22	0.43312	0.58185	1.9335
ARFIP2	0.16935	-0.3234	-0.71258		ARHGAP23	-0.45662	0.52658	1.5022
ARFRP1	0.19186	-0.72206	0.31321		ARHGAP24	-0.14668	-0.29831	0.35519
ARG2	0.055007	0.033951	0.56994		ARHGAP25	0.010385	-0.072235	-0.43543
ARGLU1	0.38284	0.10765	0.62349		ARHGAP26	0.55273	0.30178	0.011061
ARHGAP1	0.14199	-0.15244	-0.14678		ARHGAP27	0.48627	1.1364	0.36056
ARHGAP10	-0.19349	0.34846	-0.28338		ARHGAP28	0.27001	1.643	1.1177
ARHGAP11A	-0.091829	0.5275	-0.097633		ARHGAP29	-0.38665	0.421	0.60823
ARHGAP11B	0.23344	0.61763	0.58311		ARHGAP30	0.35136	0.91925	0.45373
ARHGAP12	-0.14894	0.034595	0.25014		ARHGAP31	0.25034	-0.3084	0.94889
ARHGAP15	-0.0048733	0.30136	1.3786		ARHGAP32	0.16482	0.53778	1.4968
ARHGAP17	0.19538	0.29461	0.17981		ARHGAP33	1.3115	1.7339	2.1408
ARHGAP18	-0.20739	0.61336	0.18449		ARHGAP35	-0.054856	0.68357	1.7059
ARHGAP19	0.070752	-0.076627	0.34226		ARHGAP39	0.085529	0.46923	1.2903
ARHGAP20	-0.48721	1.7041	0.19343		ARHGAP4	0.65977	0.4158	0.6952
ARHGAP21	0.036836	-0.12006	0.082975		ARHGAP42	-0.33367	-0.46967	0.71305
ARHGAP22	0.29377	0.37845	1.6381		ARHGAP44	0.59001	0.32061	-0.17088
ARHGAP23	0.035439	-0.20223	1.3148		ARHGAP45	0.53483	0.49371	0.76958
ARHGAP24	-0.19388	0.11533	0.0010246		ARHGAP5	-0.1012	-0.2334	1.1319
ARHGAP25	0.11202	0.060325	1.248		ARHGAP6	0.14318	-0.43231	1.5741
ARHGAP26	0.53264	-1.1583	0.06702		ARHGAP8	0.23183	-0.12224	0.81618
ARHGAP27	0.26796	0.30924	-0.11727		ARHGAP9	0.4727	-0.19577	-0.053059
ARHGAP28	-1.0165	0.31256	0.71756		ARHGDIA	0.16106	0.041895	0.42243
ARHGAP29	-0.38862	0.71147	0.23749		ARHGDIB	0.036437	0.026108	-0.30523
ARHGAP30	0.19118	0.21842	1.0013		ARHGEF1	0.67921	-0.33143	0.50006
ARHGAP31	-0.12514	0.3063	1.0592		ARHGEF10	-0.047642	-0.68225	1.8425
ARHGAP32	-0.03567	0.48529	-0.4562		ARHGEF10L	0.10657	1.2296	0.63754
ARHGAP33	0.74456	1.1603	1.5317		ARHGEF11	0.26498	-0.024137	0.85284
ARHGAP35	-0.060639	0.041653	-0.075524		ARHGEF12	-0.13731	-0.2268	0.90895
ARHGAP39	0.2295	0.067814	0.58329		ARHGEF15	-0.039229	-0.23063	1.4562
ARHGAP4	0.37207	0.42458	1.4809		ARHGEF16	0.38	0.32289	0.8357
ARHGAP42	-0.33484	0.12442	-0.13764		ARHGEF17	-0.075061	0.07828	1.5933
ARHGAP44	0.12907	-1.2221	-0.52211		ARHGEF18	0.17999	0.49488	0.991
ARHGAP45	0.44978	0.38596	1.3468		ARHGEF19	0.12903	0.72863	0.74852
ARHGAP5	-0.18686	-0.36578	0.43759		ARHGEF2	0.6296	-0.49201	1.0065
ARHGAP6	0.047023	0.16301	1.1056		ARHGEF25	-0.22977	1.0539	0.69436
ARHGAP8	0.14994	0.34019	-0.19387		ARHGEF26	0.46701	1.5396	1.7792
ARHGAP9	0.45055	0.32892	1.9395		ARHGEF28	0.14857	0.54037	0.9724
ARHGDIA	0.15603	0.16312	0.083316		ARHGEF3	0.12614	0.32304	-0.33224
ARHGDIB	-0.036969	0.30235	0.39985		ARHGEF33	0.82935	1.0543	2.704
ARHGEF1	0.58122	-0.23478	0.37285		ARHGEF35	0.018097	-0.38582	1.007
ARHGEF10	0.43493	-0.36058	0.66045		ARHGEF37	-0.31289	-0.52551	2.237
ARHGEF10L	0.17115	0.73418	-0.30985		ARHGEF38	-0.090935	-0.12586	-1.0461
ARHGEF11	0.24179	-0.10823	0.035029		ARHGEF39	0.33721	-0.60668	0.33253
ARHGEF12	-0.13158	-0.081494	0.13377		ARHGEF4	0.15572	0.62314	2.4404
ARHGEF15	0.36315	-0.22962	0.91712		ARHGEF40	0.33695	0.90021	1.2406
ARHGEF16	0.30305	-0.0084781	-0.50428		ARHGEF5	0.22498	0.078853	1.1222
ARHGEF17	0.19368	-0.031089	0.49695		ARHGEF6	0.098728	0.69048	-0.36236
ARHGEF18	0.16799	0.4832	-0.1296		ARHGEF7	0.14922	0.464	0.59542
ARHGEF19	-0.14136	0.36151	0.82826		ARHGEF9	-0.030371	0.08064	0.06985
ARHGEF2	0.32142	-0.37008	1.2299		ARID1A	0.069906	-0.27662	1.4206
ARHGEF25	0.39157	0.6482	0.63691		ARID1B	-0.063368	0.25511	0.96235
ARHGEF26	-0.043438	0.87591	0.47358		ARID2	0.14196	-0.27905	0.46979
ARHGEF28	-0.067936	-0.019204	-0.60832		ARID3A	0.4096	1.5251	1.0076
ARHGEF3	-0.071485	0.041842	-0.14375		ARID3B	0.2966	0.84982	0.71102
ARHGEF33	-0.84533	2.1297	-0.67376		ARID4A	0.1277	-0.3649	0.53763
ARHGEF35	-0.038927	0.65725	0.2022		ARID4B	0.077711	-0.32667	0.43288
ARHGEF37	-0.090643	0.0091142	-0.54443		ARID5A	0.16918	0.12274	-0.019135
ARHGEF38	0.016487	-0.68679	-0.42173		ARID5B	-0.33771	-0.17253	0.062719
ARHGEF39	-0.016263	0.57489	-0.32572		ARIH1	-0.019628	-0.18427	0.032559
ARHGEF4	0.47087	0.62104	-0.22834		ARIH2	-0.0053614	0.22113	-0.10299
ARHGEF40	0.11755	0.81204	0.4841		ARL1	-0.015351	-0.28165	-0.95245
ARHGEF5	0.075106	0.24307	0.23414		ARL10	0.018828	2.4753	0.80498
ARHGEF6	0.012948	0.15749	1.1061		ARL11	0.28821	-0.64742	-1.2085
ARHGEF7	0.075882	-0.043242	0.041736		ARL13B	0.077434	0.018746	0.036242
ARHGEF9	0.0053059	0.15819	0.23469		ARL14	2.3579	2.0095	3.1179
ARID1A	-0.042749	0.02712	-0.11775		ARL14EP	0.15872	-0.22529	-1.2769
ARID1B	0.033338	-0.012987	-0.13397		ARL15	-0.095602	0.29839	-0.46447
ARID2	-0.0034036	0.101	-0.21626		ARL16	0.13642	-0.45972	-0.8529
ARID3A	-0.14746	0.34526	-1.6136		ARL17A	0.29356	0.24774	0.10356
ARID3B	-0.12434	0.11509	-0.15154		ARL2	-0.096524	-0.045733	-0.84317
ARID4A	0.090863	-0.28505	0.37176		ARL2BP	-0.18087	-0.36717	-0.30809
ARID4B	0.027886	0.08063	0.58045		ARL3	-0.16782	0.13391	-0.47496
ARID5A	0.18813	0.34557	0.43318		ARL4A	0.057529	0.16612	-0.46211
ARID5B	-0.060761	-0.37058	0.6842		ARL4C	0.1679	1.4891	0.0080768
ARIH1	0.015589	-0.23271	0.29267		ARL4D	0.45142	0.0060773	-0.26036
ARIH2	0.14219	0.055374	-0.05599		ARL5A	-0.11537	-0.10895	-0.79721
ARL1	-0.062971	-0.18836	-0.61927		ARL5B	-0.25242	0.63955	-1.315
ARL10	-0.1793	0.28691	0.88427		ARL6	-0.034998	-0.4815	-0.91536
ARL11	-0.16445	0.7501	-1.72		ARL6IP1	0.001854	-0.82379	-0.5274
ARL13B	-0.28247	0.20133	0.057219		ARL6IP4	0.2711	-0.83177	-0.56854
ARL14	1.0604	4.8127	-2.6675		ARL6IP5	-0.31507	-0.26686	-1.2318
ARL14EP	-0.16883	-0.004328	0.091504		ARL6IP6	-0.10605	0.16724	-0.32955
ARL15	-0.039402	-0.13488	-0.39963		ARL8A	0.11884	-0.015122	0.27569
ARL16	-0.13185	0.3401	0.49726		ARL8B	-0.14781	-0.51133	-0.73866
ARL17A	0.085346	-0.53695	-0.36292		ARL9	-0.6068	-0.40462	1.3731
ARL2	-0.095656	0.36113	-0.57561		ARMC1	-0.12341	0.22979	-1.5863
ARL2BP	-0.068585	-0.072752	0.12841		ARMC10	-0.21874	-0.2639	-0.45135
ARL3	-0.22906	0.079273	-0.36533		ARMC12	0.24336	-2.2274	-0.29332
ARL4A	-0.093007	0.74553	-1.0088		ARMC2	0.43555	1.4439	-0.0051541
ARL4C	-0.18576	-0.0954	0.72025		ARMC3	-0.0077458	3.4006	-0.11684
ARL4D	-0.18305	-0.45896	1.4613		ARMC5	0.25752	-0.35175	0.84391
ARL5A	-0.13057	-0.26163	-0.18245		ARMC6	-0.034116	-0.12569	-0.10785
ARL5B	-0.28596	0.10072	-0.13611		ARMC7	0.27884	0.10066	0.03344
ARL6	-0.36814	0.12305	0.10977		ARMC8	-0.11977	0.096034	0.053412
ARL6IP1	-0.25496	0.27009	-0.41409		ARMC9	-0.24177	1.0605	-0.29081
ARL6IP4	0.064977	-0.22677	-0.15509		ARMCX1	-0.031229	-0.0060316	-0.25037
ARL6IP5	-0.21555	-0.012798	0.058266		ARMCX2	-0.0016734	-0.047124	0.25628
ARL6IP6	-0.30527	0.19225	-0.24968		ARMCX3	-0.11132	0.63548	-0.059461
ARL8A	0.22712	-0.19328	0.43099		ARMCX5	0.12521	-0.18036	-0.22629
ARL8B	-0.079153	-0.36075	0.01493		ARMCX5-GPRASP2	-0.12855	0.095056	0.32869
ARL9	-0.34854	1.4805	0.28812		ARMCX6	-0.13995	0.15334	-0.81098
ARMC1	-0.18858	-0.19074	-0.094645		ARMH1	0.94211	-0.3634	-0.10046
ARMC10	-0.1817	0.17436	-0.66927		ARMH3	0.010522	0.0092624	-0.18181
ARMC12	0.35989	0.51694	0.29281		ARMH4	-0.17783	1.7433	1.8875
ARMC2	-0.063543	0.79693	0.62701		ARMT1	-0.078114	0.15947	-0.35071
ARMC3	-0.61273	1.9416	0.48455		ARNT	0.14975	-0.13777	0.59507
ARMC5	0.49708	0.10575	0.52006		ARNT2	0.70487	2.476	0.50605
ARMC6	0.092939	-0.17916	0.42318		ARPC1A	-0.32865	0.12668	0.21299
ARMC7	0.0078501	-0.23551	0.042695		ARPC1B	-0.10753	0.062147	0.16694
ARMC8	-0.1305	0.11671	-0.19735		ARPC2	-0.25072	0.1776	-0.53129
ARMC9	0.2429	0.91871	1.4091		ARPC3	0.055307	-0.60561	-0.92918
ARMCX1	0.058017	0.22468	-0.06278		ARPC4	-0.13683	-0.69297	-0.84902
ARMCX2	0.0018663	-0.15956	-0.22925		ARPC5	0.084988	0.016341	-0.95193
ARMCX3	0.044277	-0.0025775	-0.43359		ARPC5L	-0.23544	-0.5806	-0.07223
ARMCX5	-0.074551	-0.077656	-0.47851		ARPIN	-0.13745	-0.41251	-0.25031
ARMCX5-GPRASP2	-0.043495	0.17188	0.048362		ARPP19	-0.042137	-0.36141	-0.39921
ARMCX6	-0.084446	-0.090207	-0.55103		ARRB1	-0.20179	-0.94516	0.22883
ARMH1	0.65955	1.6717	0.98163		ARRB2	0.024867	0.39778	-0.29126
ARMH3	0.12554	-0.23653	0.33909		ARRDC1	0.19282	-0.81695	-0.10752
ARMH4	0.023145	-0.87234	0.65848		ARRDC1-AS1	0.31642	-1.1048	0.084552
ARMT1	-0.16132	0.03653	-0.23963		ARRDC2	0.4299	-0.25772	-0.49481
ARNT	0.12343	-0.1843	0.67515		ARRDC3	0.12769	0.088072	-0.81242
ARNT2	-0.11314	-0.67332	1.6271		ARRDC3-AS1	0.18787	-0.42288	-0.54949
ARPC1A	-0.12436	0.10263	-0.83176		ARRDC4	0.58851	1.1311	0.2129
ARPC1B	0.10585	0.21013	-0.685		ARSA	0.18329	0.040071	0.67793
ARPC2	-0.09717	0.16654	-0.20332		ARSB	-0.14835	1.1059	-0.27806
ARPC3	-0.063496	0.045112	-0.85058		ARSD	0.024569	-0.26676	-0.030932
ARPC4	-0.13266	-0.063458	-0.56105		ARSG	0.031686	-0.50401	-0.053554
ARPC5	-0.32073	0.073009	-0.42189		ARSI	0.063135	-0.59893	1.1125
ARPC5L	-0.024995	-0.2576	0.21509		ARSJ	-0.4732	1.2198	2.0251
ARPIN	-0.16775	-0.049409	-0.18526		ARSK	-0.048533	-0.59421	-0.60441
ARPP19	-0.12883	-0.30823	0.18295		ARSL	0.18627	-0.37666	-0.50789
ARRB1	-0.10752	-0.55742	-0.062113		ART4	1.8543	2.1936	0.61364
ARRB2	-0.0042876	0.0037139	0.029201		ART5	0.3474	2.0355	0.24607
ARRDC1	0.23465	-0.054573	-0.099968		ARTN	0.83485	-0.79005	0.1246
ARRDC1-AS1	0.13353	0.055237	0.55131		ARV1	0.20432	-0.67875	-1.2068
ARRDC2	0.21706	-0.29754	0.28509		ARVCF	0.15692	0.68143	1.6679
ARRDC3	-0.067103	-0.77104	-0.22087		ARX	0.04481	5.7069	1.8625
ARRDC3-AS1	0.1873	0.22876	-0.57512		AS3MT	0.21284	0.44406	0.24516
ARRDC4	0.037272	0.59849	-0.89382		ASAH1	0.14839	-0.74474	-0.80406
ARRDC5	0.53851	0.50344	1.8102		ASAH2B	0.81998	1.7402	0.6828
ARSA	0.35003	0.073964	-0.0066111		ASAP1	-0.082573	0.62464	0.56246
ARSB	-0.14625	0.15812	-0.033614		ASAP2	0.26914	0.12774	2.3859
ARSD	-0.030707	0.080435	-0.15551		ASAP3	0.1016	0.30182	1.1064
ARSG	-0.11788	-0.30877	0.46918		ASB1	0.057466	0.049835	0.66965
ARSH	-0.80209	-0.14211	-0.42581		ASB13	-0.18946	0.77161	-0.38377
ARSI	0.41986	0.98374	1.0998		ASB14	0.058452	-0.40676	0.12543
ARSJ	-0.33785	0.82752	-0.051877		ASB16	0.36402	-0.39552	2.7948
ARSK	-0.26274	0.24745	-0.16931		ASB16-AS1	0.4212	0.20289	0.64369
ARSL	0.43707	-0.70703	-0.96473		ASB2	1.1975	0.7663	0.22638
ART4	-0.043636	0.60197	0.44947		ASB3	-0.023921	-0.44106	-0.48102
ART5	-0.65758	0.94444	-0.83825		ASB6	-0.0068738	-0.27854	0.1923
ARTN	0.76721	1.6592	0.90548		ASB7	-0.071509	-0.48164	-0.28256
ARV1	-0.067828	-0.44554	-0.25004		ASB8	-0.005329	-0.62517	-0.21208
ARVCF	0.066728	0.6976	0.16864		ASB9	0.10094	-1.4069	0.046523
ARX	0.094709	3.9692	4.2553		ASCC1	-0.16968	-0.51214	-0.91583
AS3MT	0.0060438	-0.58145	0.11906		ASCC2	-0.15819	0.23298	0.81484
ASAH1	0.093337	-0.52542	0.19464		ASCC3	-0.2588	0.54275	0.45039
ASAH2	-0.072167	-1.2814	-0.29248		ASCL1	2.2774	7.7042	6.425
ASAH2B	-0.039004	-0.34678	1.6809		ASCL2	0.50443	0.57037	0.36633
ASAP1	-0.060736	0.39875	0.11369		ASF1A	-0.012275	-1.2535	-0.23757
ASAP2	-0.1317	-0.1292	-0.8818		ASF1B	0.11859	0.01315	0.61961
ASAP3	-0.021245	-0.20984	0.74386		ASGR1	0.62194	0.83024	-3.749
ASB1	0.12456	0.26234	-0.091965		ASGR2	1.8603	1.5255	-4.1766
ASB13	-0.053848	0.084565	0.19916		ASH1L	0.027609	-0.071325	1.1152
ASB14	0.3687	-0.093064	0.78961		ASH1L-AS1	0.50471	-0.45745	-0.098481
ASB16	0.78806	-0.1007	1.438		ASH2L	0.15902	0.17451	-0.22836
ASB16-AS1	0.27193	-0.084346	0.8001		ASIC1	0.55278	2.141	1.7484
ASB2	0.17895	0.2041	1.2729		ASIC3	1.0907	-1.8799	1.5313
ASB3	-0.293	-0.13613	0.26586		ASL	0.05562	0.59614	-0.44976
ASB4	0.20151	-1.6149	0.37764		ASMTL	0.12089	0.038554	-0.088316
ASB6	0.19564	-0.1125	0.16038		ASNS	-1.1382	0.70796	0.1059
ASB7	-0.1327	-0.16799	-0.35953		ASNSD1	-0.13788	-0.082371	-0.97164
ASB8	0.0087755	-0.046875	-0.21798		ASPA	0.84262	0.47011	0.095512
ASB9	-0.069963	-1.1376	-2.0677		ASPG	0.13575	-4.2953	0.78816
ASCC1	-0.11265	-0.17059	-0.34431		ASPH	0.21534	-0.039076	0.25676
ASCC2	0.074007	0.38698	0.15523		ASPHD1	0.27702	2.2094	0.72401
ASCC3	-0.23331	0.094518	0.081776		ASPHD2	0.58304	1.5835	0.17731
ASCL1	3.083	0.16832	5.5845		ASPM	0.27344	0.42771	2.0098
ASCL2	-0.44962	1.5002	-0.83848		ASPN	-0.21532	0.67582	1.1922
ASF1A	-0.067673	-0.22139	0.11767		ASPRV1	0.21947	-0.18303	0.38605
ASF1B	-0.26867	0.83644	-0.31204		ASPSCR1	0.30698	-0.75206	0.24618
ASGR1	0.37716	-0.13823	-0.88866		ASRGL1	0.94519	3.2237	0.31919
ASGR2	1.8214	2.6123	-0.54399		ASS1	-0.074063	0.047147	-1.3646
ASH1L	0.078417	-0.15966	0.67922		ASTE1	-0.056353	-0.048113	-0.31559
ASH1L-AS1	0.099777	-0.091985	0.33584		ASTN2	0.68945	0.3844	-0.18336
ASH2L	-0.43975	-0.22811	0.16589		ASXL1	0.089358	0.47469	0.9667
ASIC1	0.21259	0.27036	-0.71271		ASXL2	-0.19945	0.86672	0.30739
ASIC3	1.5631	0.57873	1.7463		ASXL3	1.5993	4.5528	3.8223
ASIC4	1.237	2.0083	1.1355		ATAD1	-0.12737	-0.35089	-0.45363
ASL	0.13793	-0.1905	-0.96556		ATAD2	-0.041269	-0.0087511	0.19832
ASMTL	0.25208	0.18915	-0.24278		ATAD2B	0.24646	0.049324	0.47258
ASNS	-0.029633	0.37086	-1.4537		ATAD3A	0.051606	0.64203	1.3121
ASNSD1	-0.19649	-0.054875	-0.052234		ATAD3B	0.40117	0.29286	0.73071
ASPA	0.15318	-0.19949	1.1238		ATAD3C	-0.1857	-0.52716	-0.36524
ASPG	4.845	-2.7195	-0.66803		ATAD5	0.31481	1.4109	1.0786
ASPH	-0.48657	0.66798	-0.36998		ATAT1	0.30473	0.4935	0.47004
ASPHD1	0.50117	1.0451	-0.54724		ATE1	-0.03948	0.021202	-0.55194
ASPHD2	-0.19039	0.45249	0.19391		ATF1	0.14753	-1.0902	-0.43161
ASPM	-0.1933	0.90118	0.29561		ATF2	-0.11565	0.17213	-0.50965
ASPN	0.036272	0.5212	1.3915		ATF3	0.88606	1.5901	-0.043522
ASPRV1	-0.17983	0.16066	-0.3175		ATF4	0.16252	-0.72971	-0.2412
ASPSCR1	0.57551	0.12078	0.67588		ATF5	0.71164	0.61826	0.12411
ASRGL1	-0.5323	0.89205	0.22413		ATF6	0.00022023	-0.067438	-0.15764
ASS1	0.083655	-0.72435	0.21722		ATF6B	-0.0056113	0.32947	0.12735
ASTE1	-0.2158	0.045662	-0.58926		ATF7	0.075207	-0.89142	0.48457
ASTN1	-0.15	1.1393	3.0764		ATF7IP	0.043887	0.36911	0.55787
ASTN2	-0.070563	0.37299	0.26407		ATF7IP2	0.33293	0.15198	-0.0083938
ASXL1	0.10709	0.32194	0.10803		ATG10	0.14248	-0.78331	-0.92507
ASXL2	-0.15813	0.011994	0.1393		ATG101	0.075312	-1.651	0.19046
ASXL3	2.2776	3.1358	3.1742		ATG12	0.11047	-0.61191	-1.0159
ATAD1	-0.028391	-0.45733	0.13331		ATG13	-0.073131	0.10578	0.19247
ATAD2	-0.13999	0.62484	0.28629		ATG14	0.19048	0.051274	0.01579
ATAD2B	0.21242	0.14341	0.27728		ATG16L1	0.063666	-0.21146	-0.040728
ATAD3A	0.03954	0.4473	0.24551		ATG16L2	0.67624	-0.048327	1.083
ATAD3B	0.45429	0.75084	0.45383		ATG2A	-0.11373	0.30399	1.0634
ATAD3C	0.7376	-0.60006	0.80722		ATG2B	0.044304	0.25972	1.2168
ATAD5	-0.28352	0.95397	0.14		ATG3	-0.026399	-0.44721	-0.63293
ATAT1	0.33023	0.32606	-0.24709		ATG4A	-0.13778	0.55553	-0.8306
ATE1	-0.19265	-0.41442	-0.70002		ATG4B	0.32251	-0.26872	0.57147
ATF1	-0.10473	-0.36628	-0.43789		ATG4C	-0.10353	0.077914	-0.88415
ATF2	-0.099539	0.10972	0.23765		ATG4D	0.56797	0.31281	0.50011
ATF3	0.17281	0.32458	0.093336		ATG5	-0.17022	0.078416	-1.2148
ATF4	0.1417	-0.31856	0.15106		ATG7	-0.14389	-0.73827	-0.51357
ATF5	0.0083533	-0.018093	0.38138		ATG9A	-0.073836	0.19578	0.9609
ATF6	-0.085898	-0.11914	0.0014607		ATG9B	0.20001	0.65367	1.9382
ATF6B	-0.076113	-0.18036	-0.31493		ATIC	-0.22218	-0.30971	-0.012872
ATF7	0.068719	-0.17572	0.23259		ATL1	0.065547	0.53856	0.31509
ATF7IP	-0.1405	0.18862	0.38665		ATL2	-0.353	-0.35474	-0.80026
ATF7IP2	0.22739	0.55115	0.52911		ATL3	-0.30618	-0.14188	0.16376
ATG10	-0.16491	-0.15116	-0.92153		ATM	0.12471	0.5668	0.40552
ATG101	0.13722	-0.077086	-0.62515		ATMIN	-0.089817	-0.25176	-0.20949
ATG12	-0.06425	0.010765	-0.26591		ATN1	0.27781	-0.4949	1.31
ATG13	-0.018602	-0.17259	-0.32011		ATOH8	0.45821	-0.93261	1.8962
ATG14	0.12556	-0.044505	0.55817		ATOX1	-0.12652	-0.51743	-1.1461
ATG16L1	0.047678	-0.031434	0.048535		ATP10A	0.1776	3.0592	0.99904
ATG16L2	0.88264	0.94961	1.7796		ATP10B	0.020979	4.5546	-1.728
ATG2A	0.10589	-0.027961	0.14201		ATP10D	-0.049625	0.27797	0.14568
ATG2B	0.15448	-0.46275	-0.1448		ATP11A	-0.002707	0.34184	0.28538
ATG3	-0.2916	-0.013815	0.098526		ATP11B	-0.024452	-0.001696	0.61784
ATG4A	-0.051263	0.20674	-0.51238		ATP11C	0.099244	1.002	0.6375
ATG4B	0.39167	0.37374	0.67184		ATP12A	1.5703	6.022	1.632
ATG4C	-0.28205	-0.0033605	0.10367		ATP13A1	-0.027549	-0.57356	0.71584
ATG4D	0.44343	0.1399	0.34567		ATP13A2	-0.084008	0.80079	0.92806
ATG5	-0.25066	0.054634	-0.46742		ATP13A3	-0.16253	0.40749	0.58165
ATG7	-0.047309	0.094143	-0.4618		ATP13A4	0.12288	5.5473	-0.22554
ATG9A	0.089764	-0.093331	-0.012374		ATP13A5	0.99167	5.0474	3.5665
ATG9B	0.60738	0.95946	1.498		ATP1A1	-0.33612	-1.3336	-0.45154
ATIC	-0.062162	-0.07224	-0.3452		ATP1A1-AS1	0.11959	-1.1421	-0.79902
ATL1	-0.038762	-0.38024	-0.15235		ATP1A2	-0.23902	-0.70824	0.91706
ATL2	-0.10554	-0.34476	0.17511		ATP1A3	1.9469	2.6652	1.3876
ATL3	-0.37627	0.36504	-0.53248		ATP1B1	-0.24553	-1.4326	0.054948
ATM	0.059534	0.19286	0.6295		ATP1B2	-0.20281	-1.2111	1.9424
ATMIN	-0.14341	-0.030257	-0.11463		ATP1B3	-0.055239	0.41078	0.099181
ATN1	0.28212	-0.061237	0.40604		ATP23	0.18095	-0.10039	-0.45764
ATOH8	0.90715	-0.60703	0.80228		ATP2A1	0.15266	-1.0268	2.3881
ATOX1	0.028179	0.11431	-0.48875		ATP2A2	0.14139	-0.18061	0.95133
ATP10A	0.13064	0.32861	-0.31937		ATP2A3	0.82019	0.23621	0.93155
ATP10B	0.47598	0.56512	-0.50382		ATP2B1	0.50293	-0.27557	1.0318
ATP10D	-0.19357	0.43128	0.25835		ATP2B4	-0.12828	0.49626	1.1486
ATP11A	0.34564	-0.93698	1.1663		ATP2C1	-0.39916	-0.35393	0.60916
ATP11B	-0.19236	0.24304	0.027753		ATP2C2	0.23633	0.27669	2.3195
ATP11C	-0.24044	0.36348	0.32578		ATP5F1A	0.051816	-0.60308	-0.60904
ATP12A	-1.4403	0.90266	2.9826		ATP5F1B	0.29689	-0.52336	-0.20945
ATP13A1	0.30506	0.071644	0.48565		ATP5F1C	-0.019868	-0.61786	-0.99592
ATP13A2	0.0020936	0.17171	0.25109		ATP5F1D	0.1858	-1.0242	0.14946
ATP13A3	-0.15758	0.47733	0.14921		ATP5F1E	0.11436	-0.40344	-0.49381
ATP13A4	-0.22998	1.4071	1.1854		ATP5IF1	0.15058	-0.60807	-0.41122
ATP13A5	-0.61841	3.3642	2.7229		ATP5MC1	0.17003	-0.38326	-1.2071
ATP1A1	-0.060868	-0.57424	-0.38541		ATP5MC2	0.34841	-1.8748	-0.79965
ATP1A1-AS1	-0.16524	-0.13234	0.16911		ATP5MC3	0.074216	-0.55079	-0.9358
ATP1A2	0.15184	0.59965	1.2166		ATP5ME	-0.09462	-1.4281	-0.81596
ATP1A3	0.46711	2.4361	-0.7035		ATP5MF	-0.054619	-0.92818	-0.93539
ATP1B1	0.31958	-1.4935	-0.0038455		ATP5MG	-0.10261	-0.81787	-0.94552
ATP1B2	0.15687	-0.09859	0.99421		ATP5PB	-0.22619	-0.2894	-1.1216
ATP1B3	-0.1697	0.43154	0.42627		ATP5PD	0.015785	-1.019	-0.60429
ATP23	0.061719	-0.43204	-0.22561		ATP5PF	0.038775	-0.47404	-0.89254
ATP2A1	0.38871	0.97633	1.4814		ATP5PO	0.13729	-0.46841	-1.0269
ATP2A2	0.04782	-0.037797	-0.063583		ATP6AP1	0.089228	0.58739	0.57405
ATP2A3	0.57904	0.45331	-0.8067		ATP6AP2	-0.13441	0.21457	-0.67297
ATP2B1	0.019303	0.33286	-0.55851		ATP6V0A1	0.12445	0.84293	0.91912
ATP2B4	0.33307	-0.175	0.91113		ATP6V0A2	0.013814	0.27525	-0.48389
ATP2C1	-0.27163	0.38523	-0.2896		ATP6V0A4	1.4602	3.1818	2.2254
ATP2C2	0.33907	-0.22887	0.51975		ATP6V0B	0.025357	-0.39936	-1.1313
ATP5F1A	0.088312	-0.4331	-0.09522		ATP6V0C	0.037021	-0.74175	0.0034035
ATP5F1B	0.11177	-0.13199	-0.33056		ATP6V0D1	0.034889	0.6853	-0.44795
ATP5F1C	-0.081852	-0.18051	-0.14234		ATP6V0D2	0.40671	3.8201	-0.97615
ATP5F1D	0.32515	0.064288	0.077768		ATP6V0E1	-0.0018773	-0.71261	-1.1029
ATP5F1E	-0.030981	-0.52413	-0.5877		ATP6V0E2	0.18775	1.2121	0.48384
ATP5IF1	0.11205	-0.18362	-0.16858		ATP6V0E2-AS1	0.56041	1.6528	0.96618
ATP5MC1	0.029841	-0.18748	-0.94522		ATP6V1A	-0.078869	-0.70776	-0.1846
ATP5MC2	0.11752	-0.49573	-0.46602		ATP6V1B1	0.3672	1.9187	4.4014
ATP5MC3	-0.0081851	-0.080222	-0.62854		ATP6V1B2	0.019646	0.4581	-0.72574
ATP5ME	-0.13871	-0.21189	-0.67288		ATP6V1C1	-0.16583	0.26474	-0.52042
ATP5MF	-0.2246	-0.043428	-1.0654		ATP6V1C2	0.72165	1.6534	0.30235
ATP5MG	-0.1952	-0.04696	-0.42186		ATP6V1D	-0.0030156	-0.19836	-0.096918
ATP5PB	-0.33167	-0.16944	-0.46519		ATP6V1E1	-0.070142	-0.21245	-0.6738
ATP5PD	-0.1485	-0.021045	-0.010289		ATP6V1E2	-0.34136	0.17618	-0.41541
ATP5PF	-0.21367	-0.13907	-0.27685		ATP6V1F	-0.028063	-0.64144	-0.7995
ATP5PO	-0.26436	-0.22441	-0.42048		ATP6V1G1	-0.11784	-0.75926	-0.8413
ATP6AP1	0.085144	-0.02981	-0.068897		ATP6V1G2	-0.063251	1.4591	0.3402
ATP6AP2	-0.19813	0.10113	-0.41233		ATP6V1H	0.10427	-0.45765	-0.34769
ATP6V0A1	0.14184	0.21123	0.2841		ATP7A	-0.17398	0.15122	0.59697
ATP6V0A2	0.046044	-0.09083	-0.43357		ATP7B	0.50179	2.0546	1.49
ATP6V0A4	-0.29653	2.3882	3.8022		ATP8A1	0.12445	-0.66824	0.71547
ATP6V0B	-0.14337	0.088787	-0.41142		ATP8A2	0.64549	1.5629	-1.3736
ATP6V0C	0.19237	-0.11957	0.043851		ATP8B1	-0.16834	-0.67058	-0.22012
ATP6V0D1	0.033342	0.26871	0.16301		ATP8B2	-0.13352	0.91468	0.92677
ATP6V0D2	0.19537	0.99782	1.0215		ATP8B3	0.17493	2.488	2.1074
ATP6V0E1	-0.12947	-0.039407	-0.03863		ATP8B4	-0.15698	0.15557	-0.52946
ATP6V0E2	0.14238	0.40765	-0.22311		ATP8B5P	-0.0031178	-0.88837	-0.78542
ATP6V0E2-AS1	-0.07546	0.6336	0.78222		ATP9A	-0.22963	0.51137	0.95702
ATP6V1A	-0.19539	-0.16697	0.39133		ATP9B	0.22191	-0.5517	-0.10608
ATP6V1B1	1.0192	-0.82969	0.95461		ATPAF1	-0.068061	-1.1871	0.26513
ATP6V1B2	0.082884	0.25237	-0.098154		ATPAF2	0.21782	-0.53709	-0.37429
ATP6V1C1	-0.16429	-0.36448	-0.076694		ATPSCKMT	-0.22502	0.5866	-0.062575
ATP6V1C2	0.37566	-0.12293	-0.17234		ATR	0.036765	0.15032	0.848
ATP6V1D	-0.039904	-0.34858	-0.23742		ATRAID	-0.42018	-1.0399	-1.5279
ATP6V1E1	-0.15941	-0.048362	-0.52373		ATRIP	0.078753	0.035891	0.20628
ATP6V1E2	-0.07833	-0.0029844	-0.37148		ATRN	-0.13892	-0.26769	0.65053
ATP6V1F	-0.090628	-0.013337	-0.58072		ATRX	-0.052541	-0.23063	0.69751
ATP6V1G1	-0.15216	-0.14236	-0.042637		ATXN1	-0.21582	0.78191	0.38049
ATP6V1G2	-0.06425	0.17477	0.75143		ATXN10	0.14735	-0.1349	-0.0098194
ATP6V1H	-0.09247	-0.40761	0.13265		ATXN1L	-0.1669	0.18826	0.98681
ATP7A	-0.29869	0.17548	-0.057953		ATXN2	0.23051	-0.22349	1.157
ATP7B	-0.035136	-0.53081	0.50642		ATXN2L	0.14104	-0.43203	0.79208
ATP8A1	-0.070106	-0.39581	1.3561		ATXN3	0.10565	0.076911	0.45383
ATP8A2	0.5133	-0.074834	2.3908		ATXN7	0.0019726	-0.26742	0.51293
ATP8B1	0.17776	-0.76033	-0.46115		ATXN7L1	0.24891	-0.74344	0.64956
ATP8B2	0.16938	0.34511	1.6257		ATXN7L2	0.5923	0.28162	0.74043
ATP8B3	0.48446	2.2282	-1.5299		ATXN7L3	0.014309	0.24544	0.58662
ATP8B4	-0.028978	0.61075	1.0463		ATXN7L3B	0.080833	0.10623	0.03142
ATP8B5P	0.17409	-0.17672	-0.096458		AUH	-0.018985	-0.61445	-1.023
ATP9A	-0.24089	0.63227	-0.30324		AUNIP	0.21324	0.41213	1.5171
ATP9B	0.0011635	-0.50536	0.04208		AUP1	-0.19385	-0.90607	-1.0212
ATPAF1	-0.073242	-0.38059	0.1392		AURKA	0.17459	0.79794	0.10618
ATPAF2	0.18655	-0.27131	0.035732		AURKAIP1	0.073866	-0.66906	0.23071
ATPSCKMT	-0.16962	0.063683	0.076426		AURKB	0.43442	-0.16488	1.0432
ATR	-0.006376	0.35566	0.3223		AURKC	0.81893	0.44822	0.56069
ATRAID	-0.17681	-0.40965	-0.4738		AUTS2	-0.010021	0.7382	0.21393
ATRIP	0.095629	-0.06369	0.011327		AVEN	0.037909	-0.90757	-0.24141
ATRN	-0.10831	-0.34218	0.14685		AVIL	0.19146	0.67166	1.4239
ATRNL1	-1.3821	0.80662	-0.0094147		AVL9	-0.29102	1.2245	0.13414
ATRX	-0.072998	-0.1084	-0.056985		AVPI1	0.8091	-1.9512	-0.33504
ATXN1	-0.07329	0.46463	0.4744		AVPR1A	0.38055	2.069	0.65309
ATXN10	-0.11721	-0.16782	-0.37727		AVPR2	1.4974	0.41156	2.2318
ATXN1L	-0.041589	0.22766	0.21255		AXIN1	0.053312	-0.19282	0.43599
ATXN2	0.20013	-0.14518	0.45133		AXIN2	0.10622	-1.0491	0.45175
ATXN2L	0.21837	0.068418	0.35519		AXL	-0.89161	1.1586	0.83503
ATXN3	-0.0072643	-0.2757	0.40592		AZGP1	-0.88963	-3.1163	1.1058
ATXN7	0.11786	-0.097068	0.48988		AZI2	-0.10405	-0.46082	-1.0484
ATXN7L1	0.12549	-0.095998	-0.2255		AZIN1	-0.26124	0.46085	-0.65696
ATXN7L2	0.29979	0.50618	0.38318		AZIN2	0.43642	1.0747	-0.10392
ATXN7L3	0.11977	-0.3906	-0.20283		B2M	0.075461	0.11662	-1.8371
ATXN7L3B	-0.071339	-0.21008	-0.25124		B3GALNT1	0.40889	0.76499	-0.34658
AUH	-0.11368	-0.64746	-0.27827		B3GALNT2	-0.12401	0.13397	0.51296
AUNIP	-0.6168	1.1613	-1.0396		B3GALT2	1.1535	0.8838	-0.81827
AUP1	-0.034894	-0.10388	-0.69861		B3GALT4	-0.094649	-0.72767	-0.2683
AURKA	-0.065247	0.36978	-0.94674		B3GALT5	1.4093	7.9454	7.9454
AURKAIP1	0.033153	0.12644	-0.16485		B3GALT6	-0.018153	0.26614	1.3172
AURKB	-0.10644	0.87776	-0.75654		B3GAT1	0.39474	2.6936	0.68857
AURKC	0.097781	0.90143	0.92581		B3GAT2	0.7604	1.8756	1.346
AUTS2	-0.14335	0.09492	-0.74875		B3GAT3	0.12898	0.2156	0.22011
AVEN	0.15975	-0.3088	0.16641		B3GLCT	0.31822	0.75676	-0.42249
AVIL	1.2113	0.58634	1.8031		B3GNT2	-0.23651	0.5376	-0.72248
AVL9	-0.21173	0.72166	-0.65299		B3GNT3	-0.38923	0.40502	-0.26519
AVPI1	0.63938	-1.5154	-0.61137		B3GNT4	-0.82564	1.6205	3.5398
AVPR1A	0.52411	0.98661	2.1574		B3GNT5	0.305	-0.67536	0.73032
AVPR2	0.66537	0.57678	1.7045		B3GNT6	-0.011583	1.7449	-0.65574
AXIN1	0.217	0.048784	-0.083724		B3GNT7	-0.14411	2.4584	-0.094532
AXIN2	0.23886	-0.27405	0.33606		B3GNT8	0.62032	1.9123	-0.14995
AXL	-0.19651	0.5827	0.16293		B3GNT9	-0.09831	0.03911	0.76423
AZGP1	-0.43453	3.5836	-2.3256		B3GNTL1	0.13577	-1.1237	-0.57453
AZI2	-0.097004	-0.23337	-0.28697		B4GALNT1	1.1739	0.73711	3.2689
AZIN1	-0.25046	-0.23999	0.23254		B4GALNT2	2.0606	4.651	-1.7893
AZIN2	0.45048	0.10149	1.0799		B4GALNT3	-0.41113	1.971	1.2867
AZU1	2.1603	4.0921	1.9306		B4GALNT4	0.68713	1.2785	5.5908
B2M	-0.094272	-0.032143	0.12109		B4GALT1	-0.028662	-1.0561	1.2205
B3GALNT1	-0.34857	0.82689	-1.0596		B4GALT2	-0.17062	-0.089965	0.66189
B3GALNT2	0.085476	0.010273	0.2977		B4GALT3	0.15232	0.29228	-0.0062771
B3GALT2	1.1623	-0.99378	2.8976		B4GALT4	0.32	0.46964	0.6698
B3GALT4	0.037911	-0.23459	-0.59777		B4GALT5	-0.31568	0.86242	0.42229
B3GALT5	1.3882	3.3476	2.7639		B4GALT6	0.3238	-0.31234	0.91236
B3GALT6	0.10368	-0.11267	-0.082171		B4GALT7	-0.078237	0.12281	-0.30197
B3GAT1	-0.41095	1.7691	-0.48686		B4GAT1	0.12195	0.5408	0.36762
B3GAT2	0.48193	-0.080385	-0.083142		B9D1	0.27633	-0.39915	-1.2518
B3GAT3	0.24414	0.34847	0.091875		B9D2	0.38633	-0.74368	-0.53247
B3GLCT	-0.2376	0.25109	-0.92675		BAALC	1.4489	2.5503	2.6995
B3GNT2	-0.23406	0.47563	-0.037317		BAAT	1.6083	5.4175	0.39991
B3GNT3	-0.12911	-0.52438	0.10326		BABAM1	-0.0087186	0.11411	-0.4456
B3GNT4	0.30016	0.88753	1.2643		BABAM2	-0.19272	-0.42997	-0.037003
B3GNT5	-0.26649	0.58122	-0.27233		BACE1	-0.3131	1.1559	0.90172
B3GNT6	0.42943	-1.2929	-1.0292		BACE2	0.39015	2.5979	0.77159
B3GNT7	0.24748	0.76365	0.3067		BACH1	-0.15651	-0.4528	0.25969
B3GNT8	0.58034	-0.58413	1.1941		BACH2	0.00040047	2.1391	2.3307
B3GNT9	0.10775	-0.15206	0.59375		BAD	0.044272	-0.57425	0.010916
B3GNTL1	0.28738	0.65585	0.31885		BAG1	-0.1369	-0.73666	0.078569
B4GALNT1	-0.057305	2.2086	-0.4903		BAG2	-0.3616	-1.6181	0.11084
B4GALNT2	-0.9116	-1.9209	-1.4543		BAG3	0.021853	0.27251	0.7691
B4GALNT3	0.29511	0.17798	0.018493		BAG4	-0.093355	0.6022	-1.041
B4GALNT4	0.11309	-0.068462	2.0286		BAG5	-0.14452	0.070721	0.41525
B4GALT1	-0.00034882	-0.16631	0.040336		BAG6	0.052236	-0.046517	0.83338
B4GALT2	-0.068064	-0.064752	0.22368		BAHCC1	0.47449	0.10259	1.4065
B4GALT3	0.16661	-0.093017	0.21648		BAHD1	0.085344	-0.010244	0.32159
B4GALT4	-0.13513	0.27959	0.023727		BAIAP2	0.22653	0.78912	-0.39846
B4GALT5	-0.11696	0.41683	0.18334		BAIAP2-DT	0.077761	0.91824	-0.31113
B4GALT6	-0.0053612	1.1494	-0.37132		BAIAP2L1	-0.38941	0.15016	0.72237
B4GALT7	0.085069	0.037196	-0.12335		BAIAP2L2	0.52202	-1.7643	2.4098
B4GAT1	-0.025926	-0.049785	-0.24563		BAIAP3	0.76675	1.1538	1.4734
B9D1	0.024419	-0.39179	-1.1755		BAK1	0.052104	-0.27625	-0.34495
B9D2	0.045403	-0.39552	0.081447		BAMBI	0.29492	0.48629	2.4397
BAALC	0.85358	-1.1865	2.4627		BANF1	0.061478	-0.87738	-0.75145
BAAT	-0.6136	1.6967	2.849		BANK1	-0.051491	-0.31988	-1.1249
BABAM1	-0.042848	0.042226	0.21252		BANP	0.23788	-0.093893	0.14579
BABAM2	0.2179	0.015291	-0.22874		BAP1	-0.19893	-0.043542	0.44979
BACE1	-0.057781	0.31943	0.39893		BARD1	0.032704	1.7072	0.30244
BACE2	0.2122	-0.77581	-0.025733		BARX1	3.7306	3.4374	0.14911
BACH1	-0.4104	0.34625	-0.095075		BARX2	-0.64345	0.4217	-0.037889
BACH2	-0.39963	0.66478	-0.81988		BASP1	0.51905	-0.56565	1.8774
BAD	0.0025087	-0.13706	-0.12548		BATF	0.44674	-2.2164	-0.55595
BAG1	0.36829	-1.123	0.3639		BATF2	0.48973	0.29491	-1.3033
BAG2	-0.1638	-0.11717	0.080537		BATF3	-0.1647	1.0331	-0.88471
BAG3	0.17203	-0.21049	0.40041		BAX	0.51078	0.97228	-0.20104
BAG4	-0.56562	-0.21485	-0.071783		BAZ1A	-0.21619	-0.25287	1.3775
BAG5	-0.081559	-0.13945	-0.0528		BAZ1B	-0.017984	0.27275	0.91577
BAG6	0.089182	0.030332	-0.0064108		BAZ2A	0.20542	-0.025364	1.3283
BAHCC1	0.24136	-0.083784	0.52326		BAZ2B	-0.094094	-0.2572	0.41452
BAHD1	0.24248	-0.13662	-0.011937		BBC3	0.53422	0.15783	0.42632
BAIAP2	0.1339	-0.42609	0.95224		BBIP1	0.076191	-1.0165	-0.61895
BAIAP2-DT	0.1309	-0.40259	0.99322		BBOF1	-0.044849	0.07518	-0.15123
BAIAP2L1	0.18897	0.43544	-1.0355		BBOX1	1.1631	8.1186	2.3566
BAIAP2L2	0.93892	-0.35659	0.96735		BBS1	-0.08068	-0.89015	0.3263
BAIAP3	0.61135	1.6787	2.4839		BBS10	0.018163	-0.34814	-1.2033
BAK1	-0.022816	0.14746	-0.14666		BBS12	-0.2368	-0.51614	-1.2618
BAMBI	-0.35622	2.3761	-1.187		BBS2	0.078705	0.033425	-0.25386
BANF1	-0.086596	0.063303	-0.5495		BBS4	-0.033174	-1.2025	-1.1846
BANK1	0.17727	-0.8048	2.3675		BBS5	0.22048	0.4379	0.25945
BANP	0.13725	0.26348	0.57452		BBS7	-0.024491	0.19722	-0.14847
BAP1	0.072213	-0.029672	-0.0098945		BBS9	-0.30036	0.68204	-0.072757
BARD1	-0.55251	0.45752	0.13227		BBX	-0.050941	-0.15169	0.22634
BARX1	1.2768	-1.9473	0.22974		BCAM	-0.083171	0.8608	-0.23081
BARX2	-1.3849	-0.53704	-0.62237		BCAN	0.11631	-0.71969	0.39504
BASP1	0.35702	-0.097276	0.24451		BCAP29	-0.035709	-0.32571	-0.72223
BATF	0.20351	0.23906	0.26877		BCAP31	0.12424	-0.084214	-0.393
BATF2	0.1015	0.57063	-0.26858		BCAR1	0.14103	-0.3995	1.3318
BATF3	-0.21853	0.9592	-0.79998		BCAR3	-0.10188	-0.6364	0.5862
BAX	0.22379	0.018128	-0.47532		BCAS1	0.49855	1.5016	0.25199
BAZ1A	-0.007622	0.32019	0.56431		BCAS2	-0.17528	-0.095641	-0.37099
BAZ1B	-0.035519	0.19493	0.51087		BCAS3	-0.11274	-0.36888	-0.54527
BAZ2A	0.18174	-0.056037	0.24491		BCAS4	-0.12018	0.79587	-0.67414
BAZ2B	0.11936	0.00088471	0.2069		BCAT1	0.057618	2.391	1.0891
BBC3	0.40908	0.0045976	-0.31668		BCAT2	0.3834	0.04453	0.20922
BBIP1	0.018168	-0.3655	-0.13704		BCCIP	0.17504	-0.396	-0.086426
BBOF1	-0.12685	0.29742	-0.35668		BCDIN3D	0.11007	-0.89263	-0.87108
BBOX1	0.22168	3.3494	-1.1226		BCDIN3D-AS1	0.33237	-0.76128	0.61087
BBS1	-0.017073	-0.10536	-0.0061119		BCHE	0.36679	2.5404	2.0025
BBS10	-0.20616	-0.67062	-0.023235		BCKDHA	-0.0014814	-0.63389	-0.75204
BBS12	-0.28717	-0.29211	-0.56427		BCKDHB	-0.17613	-0.52312	-0.48113
BBS2	0.028448	0.38409	0.23983		BCKDK	-0.082893	0.024288	-0.061039
BBS4	-0.098873	-0.082423	-0.18992		BCL10	-0.24217	0.43724	0.061335
BBS5	0.18452	0.19518	0.50758		BCL11A	-0.1406	2.2703	1.4993
BBS7	-0.183	0.016687	-0.052011		BCL11B	1.1338	1.0577	0.87653
BBS9	-0.30823	0.29337	-0.0278		BCL2	0.64691	1.3466	0.8127
BBX	-0.21226	0.12672	0.15879		BCL2A1	0.062929	-0.74051	-2.0136
BCAM	0.044318	-0.51434	0.43565		BCL2L1	0.14708	0.61561	-0.10096
BCAN	1.3147	0.8218	-0.88395		BCL2L10	1.2093	0.062604	1.3417
BCAP29	-0.16849	0.073629	-1.1799		BCL2L11	0.08644	-0.060098	0.42701
BCAP31	0.018351	-0.028984	-0.77997		BCL2L12	0.20622	0.25109	-0.19824
BCAR1	0.16838	0.44244	-0.21088		BCL2L13	-0.21489	-0.4611	-0.064767
BCAR3	-0.29889	0.75033	-0.19059		BCL2L14	-0.17546	-0.72722	-0.9546
BCAS1	0.81278	-0.40824	-2.1259		BCL2L15	-0.015905	1.5842	-0.49962
BCAS2	-0.42297	0.064335	-0.39793		BCL2L2	0.18071	0.71383	1.0213
BCAS3	-0.14114	0.07003	0.037286		BCL3	0.28527	0.21157	1.0767
BCAS4	-0.34696	0.358	0.28767		BCL6	0.061705	-0.326	0.46236
BCAT1	0.16688	-0.72524	2.1798		BCL6B	-0.094524	0.2173	1.4206
BCAT2	0.20773	-0.44903	0.43128		BCL7A	0.1327	1.0891	0.30616
BCCIP	0.038698	-0.068789	-0.099736		BCL7B	0.097318	0.042978	-0.37089
BCDIN3D	-0.031952	-0.52872	-0.21186		BCL7C	-0.063005	-0.69055	-0.53955
BCDIN3D-AS1	0.095357	0.12419	0.37673		BCL9	-0.048211	0.33816	1.2543
BCHE	0.28539	1.3079	0.38018		BCL9L	0.044701	0.18603	1.9875
BCKDHA	0.040942	-0.70914	-0.17199		BCLAF1	0.0049588	0.066562	0.43224
BCKDHB	-0.11211	-0.24809	0.37448		BCLAF3	0.35004	0.39335	0.50994
BCKDK	0.13009	0.1706	0.32788		BCO1	-0.15953	0.30809	2.4172
BCL10	-0.20987	0.25244	-0.1163		BCO2	1.1001	-0.12556	2.5902
BCL11A	-0.25303	0.019536	0.92106		BCOR	0.097012	0.014874	1.5685
BCL11B	0.31921	0.06911	0.23849		BCORL1	-0.075203	0.95595	1.0448
BCL2	0.052087	0.53771	2.1886		BCR	-0.25207	0.76886	1.1365
BCL2A1	-0.12668	0.62324	-0.55793		BCS1L	-0.0056795	-0.55854	-0.17384
BCL2L1	-0.12324	0.53612	-0.37699		BDH1	0.074953	-0.47936	0.25218
BCL2L10	-0.55137	0.48904	-2.2885		BDH2	0.29272	-0.80779	-0.85368
BCL2L11	0.067954	0.1464	0.35178		BDKRB1	0.86577	3.2785	1.4408
BCL2L12	0.010353	0.30863	-0.74903		BDKRB2	0.16793	2.2734	0.9653
BCL2L13	-0.211	0.04215	-0.25772		BDNF	0.25734	-0.97845	3.2311
BCL2L14	0.27539	-0.60273	-0.72852		BDNF-AS	0.11986	-0.66112	-0.31913
BCL2L15	-0.28672	-0.13273	-1.0375		BDP1	0.16875	-0.061437	0.72135
BCL2L2	0.20472	0.11995	-0.10415		BEAN1	0.070467	3.5542	0.96386
BCL3	0.41082	-0.60301	-0.29027		BECN1	-0.18819	0.48544	0.13585
BCL6	0.14046	0.25683	0.14032		BEGAIN	1.2671	0.61653	1.2423
BCL6B	0.10423	-0.061536	0.078577		BEND3	-0.018998	1.0192	1.3182
BCL7A	-0.070348	-0.051851	-0.29592		BEND5	0.28014	1.1586	0.099526
BCL7B	0.022352	0.084562	-0.51741		BEND6	-0.69612	-0.15285	0.82846
BCL7C	0.0012429	0.061109	-0.33333		BEND7	0.37761	0.54637	0.82958
BCL9	0.035432	-0.0243	0.28665		BEST1	-0.034686	0.59892	-0.18089
BCL9L	-0.040913	0.63932	0.3118		BEST4	0.16563	0.045587	1.1849
BCLAF1	-0.067218	-0.034039	0.099847		BET1	0.19891	0.23914	-0.2929
BCLAF3	0.048149	0.30968	0.54375		BET1L	0.070078	0.12938	-0.020969
BCO1	-0.011313	-1.0259	-1.4293		BEX1	2.2031	6.9015	2.2538
BCO2	-0.044964	1.5989	0.84728		BEX2	0.079538	-0.6861	-0.40508
BCOR	0.14069	-0.22376	0.81704		BEX3	0.080657	-0.79739	0.34522
BCORL1	0.027765	0.16885	-0.0020146		BEX4	0.033247	-0.5225	-0.52749
BCORP1	0.99014	-0.18262	2.8814		BEX5	0.35632	1.686	-1.2698
BCR	-0.043213	0.01559	0.42398		BFAR	-0.16141	-1.3699	-1.1756
BCS1L	0.19687	0.35429	0.13359		BFSP1	-0.37852	-2.4954	1.0777
BDH1	0.13403	-0.39433	0.029881		BGLAP	0.74391	-0.99595	0.11219
BDH2	0.10362	-0.33784	0.42231		BGN	-0.69032	0.30181	1.1423
BDKRB1	0.68676	-0.08135	-0.30294		BHLHA15	-0.35116	0.27972	-1.2516
BDKRB2	0.61449	0.2825	-1.2206		BHLHE22	-0.18233	1.6206	0.83307
BDNF	0.020652	0.22168	0.23827		BHLHE40	0.35688	2.0998	0.24878
BDNF-AS	-0.463	-0.033401	-0.71344		BHLHE41	0.058525	2.7078	0.50577
BDP1	0.068489	-0.083976	0.11116		BHMT2	0.23534	-1.0804	4.3743
BEAN1	0.52329	1.8106	0.46452		BICC1	-0.29367	2.93	1.451
BECN1	-0.020609	-0.081992	-0.30363		BICD1	0.046646	2.1958	1.0728
BEGAIN	1.254	-0.095604	-1.9421		BICD2	-0.0024867	0.3628	1.2855
BEND3	-0.16599	-0.25825	0.13993		BICDL1	0.30585	-1.1727	0.90409
BEND4	0.087603	0.95468	-0.092746		BICDL2	0.21258	-0.87864	0.62598
BEND5	-0.1945	0.71522	1.0596		BICRA	0.56434	0.26528	1.8518
BEND6	-0.37308	1.7259	0.42651		BICRAL	-0.12499	0.032703	0.49424
BEND7	0.01845	-0.79684	-0.28393		BID	-0.23981	-0.7279	-0.93457
BEST1	0.072533	0.74621	0.40056		BIK	0.64704	-0.26737	0.54646
BEST4	0.43221	0.94137	-0.61221		BIN1	0.21999	0.061526	0.22574
BET1	-0.10601	0.29216	0.42666		BIN2	0.42633	0.27497	-0.36388
BET1L	0.070981	-0.15609	-0.54986		BIN3	0.31143	-0.47187	-0.56679
BEX1	-0.070344	0.1645	-2.8987		BIRC2	-0.0038039	0.18857	-0.64758
BEX2	-0.18724	0.061333	-0.70233		BIRC3	0.70753	-1.2947	-0.94476
BEX3	-0.019113	-0.3125	-0.565		BIRC5	0.12167	-1.0103	0.0047396
BEX4	-0.055907	-0.44629	-0.54545		BIRC6	-0.02221	0.45037	0.90218
BEX5	0.17965	0.064999	-1.0437		BIRC7	1.0925	0.77691	0.95965
BFAR	0.081993	-0.93522	-0.15971		BIVM	0.045497	0.35396	-0.91325
BFSP1	-0.03084	-0.52955	-0.68774		BLCAP	0.004439	-0.51482	0.59934
BFSP2	0.17055	0.075817	1.8226		BLK	0.70886	2.3874	0.48305
BGLAP	0.32948	-0.60608	0.59974		BLM	0.50268	0.4426	1.1332
BGN	0.16385	0.20439	1.0093		BLMH	0.089025	0.90613	0.41955
BHLHA15	1.1062	-0.60318	0.30091		BLNK	0.39142	-0.11669	-0.54304
BHLHE22	0.10219	-0.27827	1.4823		BLOC1S1	0.37671	-2.0336	-1.1644
BHLHE40	0.27518	0.16887	-0.20461		BLOC1S2	0.040496	-0.28453	-1.135
BHLHE41	0.13177	0.84459	0.70218		BLOC1S3	0.08132	0.20556	0.39208
BHMT	0.54655	1.1837	0.43818		BLOC1S4	-0.10395	-0.70209	-0.081866
BHMT2	-0.17334	0.3436	5.489		BLOC1S5	-0.25033	0.061332	-0.86723
BICC1	-0.6741	0.82417	1.1567		BLOC1S6	-0.032461	-0.02613	-1.1338
BICD1	-0.11548	0.26171	0.11486		BLVRA	-0.18877	-0.81863	-0.10147
BICD2	-0.097643	0.12746	0.73364		BLVRB	0.55676	-1.8037	-0.44836
BICDL1	0.28492	0.21116	-0.91888		BLZF1	0.012051	-0.17554	-0.20903
BICDL2	0.68794	-0.21159	0.8068		BMERB1	0.47858	0.65158	1.0503
BICRA	0.45063	-0.19332	0.093907		BMF	-0.43932	1.2355	0.57323
BICRAL	0.0015282	-0.023702	0.15293		BMI1	-0.17665	-0.49486	-0.56641
BID	-0.44774	0.67374	-1.1945		BMP1	0.018199	-1.044	0.8899
BIK	0.24878	0.94455	-2.1102		BMP2	0.65848	-1.7032	1.7821
BIN1	0.10848	0.16545	0.042297		BMP2K	-0.54871	1.2423	-0.157
BIN2	0.24647	0.2715	1.1136		BMP3	-0.81022	2.1629	-1.4317
BIN3	0.31969	-0.12729	-0.12942		BMP4	0.35723	2.1342	1.6741
BIRC2	-0.2391	-0.055631	-0.21776		BMP5	-0.22462	1.4243	0.37552
BIRC3	-0.22823	0.7896	-0.58245		BMP6	0.85738	3.0325	1.7134
BIRC5	-0.31819	0.85072	-0.8404		BMP7	1.4928	5.2929	4.9368
BIRC6	0.082635	0.036512	0.27938		BMP8A	-0.092535	1.3098	3.5797
BIRC7	-0.12779	1.4855	-0.12602		BMP8B	0.2336	1.3276	2.4081
BIVM	0.086795	-0.033001	-0.29197		BMPER	0.089042	-0.31164	2.6218
BLCAP	-0.0924	0.32539	-0.12211		BMPR1A	-0.093732	-0.088754	0.12854
BLK	0.78256	0.6287	4.2991		BMPR1B	0.51232	-1.7012	1.0845
BLM	-0.19559	0.6201	-0.4778		BMPR2	-0.25197	-0.064932	0.65049
BLMH	-0.0461	0.20066	-0.03801		BMS1	-0.0034962	0.24664	0.95992
BLNK	0.056678	-0.13958	0.99708		BMS1P1	0.11949	-0.33384	0.37564
BLOC1S1	-0.054121	-0.61116	-0.65086		BMS1P4	0.1496	-0.057801	0.30124
BLOC1S2	-0.11277	-0.28099	-0.23171		BMT2	-0.14844	-0.32062	-1.0483
BLOC1S3	-0.07136	-0.009766	-0.2408		BMX	1.5114	2.3675	1.928
BLOC1S4	0.077106	0.010504	-0.64168		BNC2	0.19399	1.188	1.8245
BLOC1S5	-0.3269	-0.07506	-0.098691		BNIP1	0.067975	-0.19028	-1.1834
BLOC1S6	-0.075126	-0.22195	-0.23871		BNIP2	0.02981	0.095469	0.047019
BLVRA	-0.11837	0.10239	0.23198		BNIP3	0.044918	-0.38331	-0.31998
BLVRB	-0.14059	-0.49094	-1.2392		BNIP3L	0.1129	-0.28626	-0.76271
BLZF1	-0.25788	0.048579	-0.069342		BNIP5	-0.95928	3.1846	-1.6502
BMERB1	0.26765	-0.77149	0.58136		BNIPL	-0.34387	-1.9215	-0.4853
BMF	-0.15182	0.47394	0.43008		BOC	0.1958	1.4805	1.6617
BMI1	-0.14865	-0.021108	-0.17988		BOD1	-0.068269	0.26982	-0.93627
BMP1	0.41335	0.61779	0.87374		BOD1L1	-0.12662	0.16392	1.2381
BMP2	0.34621	-0.12475	0.87638		BOK	-0.22192	-0.1699	-0.29758
BMP2K	-0.16063	0.22638	0.64404		BOLA1	0.32816	-1.5606	-0.88423
BMP3	-0.62961	-0.0046371	-0.22096		BOLA2	-0.16583	-1.4122	-0.96133
BMP4	0.068847	1.3814	0.61198		BOLA3	0.036072	-1.2621	-0.67766
BMP5	-0.15235	-0.2406	-0.42455		BOP1	-0.18525	1.7145	0.19383
BMP6	1.6979	-1.7727	0.76995		BORA	0.20554	0.82506	-0.23094
BMP7	0.13417	-0.19917	-1.2121		BORCS5	0.277	-0.18169	-0.47417
BMP8A	0.1294	0.66696	1.9567		BORCS6	0.21764	-0.17801	0.092193
BMP8B	-0.071312	0.47914	1.9633		BORCS7	0.1172	-0.8638	-0.65265
BMPER	0.32527	1.0288	0.98387		BORCS8	0.11337	-0.096594	-0.79906
BMPR1A	-0.14075	-0.3528	0.016903		BORCS8-MEF2B	0.28859	-0.10852	1.7135
BMPR1B	0.45908	0.28691	-1.2599		BPGM	-0.44841	0.1559	-0.058074
BMPR2	-0.089078	-0.08896	0.02253		BPHL	0.032534	0.16709	-0.6581
BMS1	0.014762	0.0017801	0.33575		BPIFA1	-0.2723	8.7086	4.4242
BMS1P1	0.59588	0.25918	0.96883		BPIFA2	0.60702	1.6018	0.76728
BMS1P4	0.59032	0.051606	1.2079		BPIFB1	1.0156	4.0617	-1.1799
BMT2	-0.51684	0.37916	0.40307		BPIFB2	3.9733	9.9937	3.8803
BMX	2.6683	1.3032	4.4019		BPNT1	-0.050019	-0.55442	-0.8834
BNC2	0.094984	0.51518	1.3245		BPTF	0.12044	0.11837	1.1821
BNIP1	-0.10621	-0.07243	-0.38997		BRAF	-0.027465	0.52875	1.1389
BNIP2	0.041371	0.010585	0.32907		BRAP	0.0096832	-0.26604	0.35986
BNIP3	0.029885	-0.29341	0.7326		BRAT1	-0.00042412	0.078874	0.85708
BNIP3L	-0.13217	0.0050659	-0.14745		BRCA1	0.11381	0.94252	1.2856
BNIP5	0.90162	0.2182	-1.1349		BRCA2	0.00045978	2.1058	0.62209
BNIPL	0.40888	-1.1063	1.2028		BRCC3	-0.041299	0.33205	0.018777
BOC	0.11363	0.23451	1.5651		BRD1	0.35335	0.10777	1.0759
BOD1	-0.28697	0.20648	-0.71757		BRD2	0.12674	-0.0033993	0.33574
BOD1L1	-0.0016683	0.047698	0.48219		BRD3	0.061537	-0.022377	0.86185
BOK	0.28774	-0.40344	0.34389		BRD3OS	-0.16735	-0.38461	-0.035992
BOLA1	-0.15431	-0.22543	0.082313		BRD4	0.12631	0.43291	1.5643
BOLA2	-0.076775	0.27557	-0.40412		BRD7	-0.13942	-0.17986	0.27967
BOLA3	-0.12868	-0.034376	0.36281		BRD8	0.17398	-0.27425	-0.38888
BOP1	0.42837	0.15398	0.21905		BRD9	-0.26647	0.94152	0.33583
BORA	-0.33511	0.20457	-0.92718		BRF1	0.25853	-0.011637	1.4922
BORCS5	0.089151	-0.24397	-0.30913		BRF2	0.047709	0.018539	-0.91367
BORCS6	0.34402	-0.27382	-0.36427		BRI3	-0.24155	-0.23782	-0.24003
BORCS7	0.11148	-0.716	0.071585		BRI3BP	0.079407	-0.17712	0.064945
BORCS8	-0.0016559	0.068669	-0.10199		BRICD5	1.2402	-0.84301	0.91844
BORCS8-MEF2B	0.45133	0.356	0.97313		BRINP1	0.98434	6.0726	-2.0864
BPGM	-0.37382	0.5396	0.35326		BRIP1	0.59545	1.4051	1.2625
BPHL	-0.1986	-0.13823	0.099986		BRIX1	-0.040274	-0.18613	0.033823
BPIFA1	-0.82719	-3.4227	3.2806		BRK1	-0.073505	-0.57248	-0.7934
BPIFA2	0.6462	-1.6125	0.66113		BRMS1	0.052477	-0.50225	0.013687
BPIFB1	-0.075037	1.0284	2.0441		BRMS1L	-0.30611	0.7699	0.14674
BPIFB2	2.4931	-2.0268	-1.3984		BROX	-0.11975	0.06093	-0.010037
BPNT1	-0.14209	-0.0077884	0.038065		BRPF1	0.15247	0.10765	0.9739
BPTF	-0.0032399	0.040403	0.39847		BRPF3	-0.12883	0.47334	0.32764
BRAF	-0.10847	0.1916	0.50465		BRSK1	0.43012	2.7257	2.4138
BRAP	0.0018977	-0.179	-0.17653		BRSK2	-0.4388	-1.6111	5.7253
BRAT1	0.22993	0.43412	0.22508		BRWD1	0.14229	0.29532	0.60073
BRCA1	-0.34333	1.1968	-0.11073		BRWD3	-0.14333	1.2769	0.802
BRCA2	-0.27163	0.53859	-1.138		BSCL2	-0.072712	-0.43006	0.14627
BRCC3	-0.36309	0.089015	-0.66991		BSDC1	-0.097192	0.15395	0.094752
BRD1	0.21103	-0.14347	0.19896		BSG	-0.047051	-0.28113	0.083209
BRD2	0.14405	-0.15572	-0.20464		BSN	0.95599	2.1557	2.2155
BRD3	-0.093643	-0.37406	0.30045		BSPRY	-0.09109	-0.46995	-0.122
BRD3OS	-0.19016	-0.12966	0.2439		BST1	-0.4385	1.3812	-1.3042
BRD4	0.11816	0.062882	-0.051981		BST2	-0.067422	0.0043433	-0.025047
BRD7	-0.011464	0.013958	-0.097692		BTAF1	0.34879	0.18168	0.46491
BRD8	0.1736	-0.13452	0.11866		BTBD1	-0.12428	-0.13157	-0.2849
BRD9	0.077646	0.41837	0.24976		BTBD10	0.017599	0.37295	-0.52696
BRDT	0.24534	-1.0449	8.5067		BTBD16	0.14383	0.96253	-2.2731
BRF1	0.36705	-0.40622	0.43644		BTBD19	-0.20836	2.4197	1.0235
BRF2	-0.45894	-0.26171	0.044178		BTBD2	-0.056418	0.52284	0.33217
BRI3	0.018906	-0.039453	-1.0072		BTBD3	0.20009	0.16759	-1.046
BRI3BP	0.032482	0.37895	-0.42934		BTBD6	0.085151	-0.27417	1.0453
BRICD5	0.82659	1.0693	2.2778		BTBD7	-0.016564	0.043534	0.87025
BRINP1	-0.25119	2.3592	2.7214		BTBD8	-0.85237	0.29162	0.31633
BRINP2	-1.0142	2.9957	-0.24293		BTBD9	-0.024134	0.63217	0.29622
BRINP3	0.17049	-0.96372	-0.94161		BTC	-0.21596	-0.51642	-1.0538
BRIP1	-0.30737	1.1111	0.74575		BTD	-0.10388	-1.3792	-0.60228
BRIX1	-0.33264	0.40163	-0.39419		BTF3	0.27918	-0.46613	-1.0333
BRK1	-0.16962	-0.20428	-0.25423		BTF3L4	-0.19339	-0.39664	-0.64406
BRMS1	0.029658	0.18348	-0.4888		BTG1	0.37357	-1.1477	-0.67124
BRMS1L	-0.21928	0.25837	0.056046		BTG2	0.55784	-0.4184	-0.77073
BROX	-0.24938	0.086321	-0.082251		BTG3	0.15237	-0.72211	-0.88398
BRPF1	0.11994	-0.078605	0.1847		BTK	0.092857	1.2753	-1.6548
BRPF3	-0.064558	0.006683	0.38358		BTLA	0.090477	0.50113	-1.7735
BRSK1	0.52647	0.30764	1.0068		BTN2A1	0.25736	0.51078	-0.13277
BRSK2	0.40737	0.062918	1.3435		BTN2A2	0.14928	0.74136	-0.88436
BRWD1	-0.1495	0.12794	0.17577		BTN2A3P	0.31099	1.8449	0.095364
BRWD3	-0.07062	0.47926	0.32974		BTN3A1	0.17767	0.12159	-1.1436
BSCL2	0.0075816	-0.17566	0.13583		BTN3A2	0.010276	-0.7819	0.051949
BSDC1	0.041829	-0.097562	0.08318		BTN3A3	0.034152	-0.21044	-0.69801
BSG	0.11792	-0.20907	0.61667		BTNL9	0.94234	-0.074439	1.8173
BSN	0.80734	1.3469	0.45156		BTRC	-0.16296	0.27232	0.62736
BSPRY	-0.057304	-0.049985	0.23608		BUB1	0.12743	0.3805	0.61028
BST1	-0.25055	0.53564	-0.6924		BUB1B	0.20581	0.51971	0.93667
BST2	-0.017147	0.05351	0.53572		BUB1B-PAK6	0.11685	0.81413	0.46519
BTAF1	0.34902	0.049934	0.93865		BUB3	0.025186	-0.1028	-0.28402
BTBD1	-0.04222	-0.22761	-0.23784		BUD13	-0.0083375	0.39012	-0.08293
BTBD10	-0.063053	0.12502	-0.30075		BUD23	-0.014434	-0.27316	-0.37038
BTBD16	0.52641	-0.72864	-2.0867		BUD31	-0.22586	-0.59108	-0.56674
BTBD19	0.43163	0.88273	0.52101		BVES	0.13493	0.052478	2.4576
BTBD2	0.18894	0.15704	0.50891		BYSL	-0.013623	-0.38184	0.19017
BTBD3	0.051379	0.2378	-0.27456		BZW1	-0.17207	-1.3449	-0.28297
BTBD6	0.16084	-0.6126	0.26034		BZW2	-0.089586	-0.51668	-0.73699
BTBD7	-0.070082	-0.27131	0.059706		C10orf105	1.6119	3.054	1.5667
BTBD8	-0.37703	0.90128	0.40679		C10orf55	-0.30032	1.5795	0.8806
BTBD9	0.065227	-0.21829	0.64278		C10orf67	1.1011	0.69162	0.35522
BTC	-0.15869	-0.79994	0.20589		C10orf88	-0.095495	-0.082772	-0.33734
BTD	0.018083	-0.58396	-0.15434		C10orf95	0.52373	-0.47695	-0.12614
BTF3	-0.022013	-0.37278	-0.55847		C11orf16	1.3573	3.6858	-0.24833
BTF3L4	-0.37346	0.15568	-0.30409		C11orf21	0.83152	-0.1118	-0.43212
BTG1	0.11757	-0.79117	-0.21691		C11orf24	-0.16849	-0.50184	0.31833
BTG2	0.42576	-0.64254	0.46052		C11orf52	-0.078409	-1.1673	-0.34196
BTG3	-0.29341	-0.53285	0.13381		C11orf54	-0.035437	-0.89617	-1.1035
BTK	-0.026332	0.43001	1.0677		C11orf58	-0.01637	-0.39742	-1.1933
BTLA	0.068594	0.15735	2.3729		C11orf68	-0.10616	-0.024276	0.074071
BTN2A1	0.1408	0.27439	0.48916		C11orf71	0.18667	-0.42186	-0.75708
BTN2A2	0.072605	0.25835	1.1132		C11orf80	-0.25699	0.42877	0.17998
BTN2A3P	0.09404	0.44653	1.4959		C11orf86	1.2486	-2.1392	2.0042
BTN3A1	0.048774	0.33382	0.70479		C11orf96	0.67408	1.5668	0.35692
BTN3A2	-0.023196	0.12343	0.25815		C12orf4	-0.103	0.57137	-0.96856
BTN3A3	-0.023865	0.030683	0.81474		C12orf43	0.12307	-0.020167	-0.45432
BTNL8	0.84076	0.19496	0.84229		C12orf56	0.11952	2.317	3.0227
BTNL9	0.94295	0.08364	1.0645		C12orf57	0.27241	-1.1553	-1.2167
BTRC	0.040655	-0.23689	0.15774		C12orf60	-0.04345	-0.61142	-1.2657
BUB1	-0.27956	1.1063	-0.44683		C12orf75	0.52568	2.5833	1.2556
BUB1B	-0.23663	0.88554	-0.11826		C12orf76	0.091075	-1.634	0.022014
BUB1B-PAK6	0.061628	-0.048822	0.22193		C14orf119	-0.068876	-0.22374	-0.82995
BUB3	-0.085854	-0.042867	-0.357		C14orf132	0.34806	1.7135	1.4916
BUD13	-0.16896	0.14858	-0.17823		C14orf28	-0.40869	-0.61363	-0.2568
BUD23	-0.025891	0.0090343	-0.30512		C14orf93	0.26532	-0.56524	0.25847
BUD31	-0.18407	0.20182	-1.0279		C15orf39	-0.0061953	0.19511	1.0787
BVES	-0.061345	0.3969	0.52189		C15orf40	0.051097	-0.52099	-0.59729
BYSL	-0.209	-0.036516	-0.38753		C15orf48	-0.7693	0.68924	-1.5381
BZW1	-0.10209	-0.026961	-0.40711		C15orf61	0.14869	-0.51282	-0.78763
BZW2	-0.3065	0.072342	-0.97958		C15orf62	-0.49708	0.6299	-0.28321
C10orf105	0.1855	-1.0289	1.6311		C16orf46	-0.095946	-0.97567	-0.0375
C10orf55	-0.038438	1.8099	0.83882		C16orf54	0.1977	0.85865	-1.7439
C10orf88	0.064892	-0.097001	-0.094685		C16orf74	-0.085294	-2.5263	0.80181
C10orf95	0.33458	-1.4644	1.2173		C16orf86	0.47127	1.0646	-0.26106
C11orf16	0.16233	-0.26466	3.2436		C16orf87	0.11896	0.067445	-0.38479
C11orf21	0.57072	0.76625	2.5974		C16orf89	0.0445	-2.552	-1.8529
C11orf24	0.19343	-0.090325	0.27409		C17orf100	0.063922	0.51364	-0.09618
C11orf52	-0.23884	-0.13405	-0.53457		C17orf107	-0.018106	1.1358	0.97057
C11orf54	-0.30609	-0.48184	-0.25585		C17orf49	0.2273	-0.12634	-0.53369
C11orf58	-0.26426	-0.31286	-0.51148		C17orf58	0.038548	-0.24592	-0.62561
C11orf65	-0.25363	-0.28603	-0.93097		C17orf67	-0.10867	-0.48929	0.62719
C11orf68	0.0087046	0.30914	0.10616		C17orf75	-0.025172	-0.56355	-0.68714
C11orf71	-0.23146	0.088632	-0.65801		C17orf80	0.0036802	0.044516	-0.90624
C11orf80	0.10012	0.08666	-0.13371		C18orf21	0.097481	-0.88126	-0.64668
C11orf86	-1.5903	3.0498	-0.074892		C18orf32	-0.012276	-0.58042	-1.1999
C11orf96	0.74674	0.44546	0.012704		C18orf54	0.019292	0.10607	0.49633
C12orf4	-0.21152	0.18407	0.47458		C19orf12	0.085506	0.38367	-0.63805
C12orf43	-0.094167	-0.083359	-0.36261		C19orf18	0.27551	-0.74179	0.61797
C12orf56	-0.58752	0.44901	-0.072488		C19orf25	0.23427	-0.27774	-0.77102
C12orf57	0.083549	-0.35416	-0.12653		C19orf33	-0.091264	-2.2632	-0.27485
C12orf60	-0.36431	0.22252	0.12467		C19orf38	0.28651	-0.35598	-1.2873
C12orf75	0.075487	1.2066	-1.1877		C19orf44	0.31451	0.55025	0.70688
C12orf76	0.24445	-0.29422	0.84163		C19orf47	0.18291	-0.53687	0.39941
C14orf119	-0.0084471	-0.37305	-0.48853		C19orf53	-0.027889	-0.98354	-0.74283
C14orf132	-0.10261	0.18068	-0.19783		C19orf73	0.12262	0.83946	-0.4844
C14orf28	0.021027	-0.15541	0.0014014		C1D	-0.22738	-0.52153	-1.2291
C14orf39	0.22977	2.3721	0.93535		C1GALT1	0.064509	0.50148	0.17715
C14orf93	0.049302	-0.12037	-0.050163		C1GALT1C1	0.1018	0.22109	-1.0661
C15orf39	0.078873	-0.18799	0.19941		C1GALT1C1L	-0.38537	1.4399	-0.19573
C15orf40	-0.05443	-0.14703	-0.44281		C1orf115	0.78502	0.71818	1.0475
C15orf48	-0.25973	2.0357	-1.4024		C1orf116	-0.092536	-1.0637	0.47854
C15orf61	0.1083	-0.48845	0.0035818		C1orf122	-0.12523	-0.84843	0.14296
C15orf62	0.3843	0.71036	0.33635		C1orf127	0.4875	-0.44411	2.1852
C16orf46	-0.14195	0.058108	0.26409		C1orf131	0.07968	-0.24487	-0.16531
C16orf54	0.080266	0.18147	-0.61545		C1orf159	0.37455	-0.23992	0.64251
C16orf74	-0.098793	0.76484	0.79967		C1orf162	0.25479	0.49357	-0.10727
C16orf86	0.40301	0.57678	-0.24101		C1orf174	0.033327	0.27652	-0.65242
C16orf87	-0.1768	0.1606	-0.35225		C1orf198	-0.19472	0.50438	0.85191
C16orf89	0.70506	-1.4171	1.0086		C1orf21	0.14898	-0.54291	0.41493
C16orf96	0.60536	1.857	1.9319		C1orf210	-0.013883	-0.9766	-0.58897
C17orf100	0.098792	-0.45575	-0.39422		C1orf216	-0.1971	0.7565	0.30788
C17orf107	0.082752	0.29461	-0.47255		C1orf220	0.53888	0.32274	1.0079
C17orf49	0.15695	-0.024645	-0.35822		C1orf226	-0.0095654	-0.33994	0.38895
C17orf50	0.30053	-0.024145	2.1886		C1orf35	0.2898	-0.36409	0.39359
C17orf58	-0.26232	0.58933	-0.8233		C1orf43	0.085213	-0.5458	-1.1041
C17orf67	-0.12132	0.76334	0.36419		C1orf50	-0.18765	-0.20966	-0.348
C17orf75	-0.19989	0.36974	-0.87991		C1orf52	-0.19332	-0.2424	-0.45398
C17orf80	-0.1827	0.031878	-0.2122		C1orf53	-0.19272	-1.0864	-0.27148
C18orf21	0.049357	-0.24342	0.063911		C1orf54	0.12821	-1.1791	-1.253
C18orf32	-0.12426	-0.32485	-0.18409		C1orf56	-0.11266	-1.835	0.84353
C18orf54	-0.47345	0.54398	-0.9239		C1orf74	-0.33966	0.3207	-0.30893
C19orf12	0.080727	0.048574	-0.0087205		C1orf87	1.2077	1.7694	-0.72618
C19orf18	0.30436	-0.10596	1.769		C1QA	0.37848	-0.8813	-1.3889
C19orf25	0.088119	0.23694	0.27189		C1QB	0.37692	-0.36964	-1.3905
C19orf33	0.1095	-1.044	-0.88257		C1QBP	0.13128	-0.45653	-0.73543
C19orf38	0.023643	0.7483	0.19973		C1QC	0.16144	0.027746	-1.1742
C19orf44	0.20502	0.44959	-0.013881		C1QL1	1.0568	0.98852	3.6399
C19orf47	-0.11652	-0.057806	-0.22841		C1QL3	-0.015565	0.067988	-1.6758
C19orf53	-0.0060672	-0.2366	-0.074886		C1QTNF1	-0.30729	-0.51397	0.81914
C19orf73	0.1538	0.015756	-1.0047		C1QTNF2	0.14699	0.70979	0.71955
C1D	-0.18326	-0.18612	-0.80017		C1QTNF3	-0.33505	2.8924	0.70416
C1GALT1	-0.3707	0.63417	-0.65039		C1QTNF6	-0.23544	-1.2947	0.36818
C1GALT1C1	-0.070448	0.24156	-0.36129		C1QTNF7	-0.38677	0.43809	0.27394
C1GALT1C1L	-0.6073	0.39825	1.9467		C1R	-0.27127	-0.61214	-0.63833
C1orf115	-0.17629	0.063388	-0.62436		C1RL	0.043845	-0.94245	-0.88811
C1orf116	-0.18868	-0.83392	1.422		C1RL-AS1	0.6058	-0.28916	0.7696
C1orf122	0.11089	0.12259	-0.19789		C1S	-0.10682	-1.3599	-0.96787
C1orf127	0.9493	0.0076998	2.3734		C2	0.48016	-1.8893	-0.84313
C1orf131	-0.12708	0.20429	-0.4408		C20orf204	0.90072	1.0865	2.477
C1orf159	0.35528	0.38017	0.79199		C20orf96	0.74181	0.75942	-0.072227
C1orf162	0.005717	0.83089	0.42777		C21orf58	0.86271	0.78507	0.82142
C1orf174	-0.15242	0.46389	-0.31697		C21orf91	0.056021	0.79988	-1.1004
C1orf198	-0.14	0.11903	0.42017		C22orf15	1.7135	3.5103	-0.98532
C1orf21	-0.04344	-0.11664	0.47951		C22orf23	0.016191	1.0264	0.72397
C1orf210	0.065505	-0.59135	-0.31186		C22orf39	0.1777	-0.1078	-0.37213
C1orf216	-0.0039994	0.48056	0.090628		C2CD2	-0.094982	0.13651	0.42303
C1orf220	0.71785	0.14117	0.51466		C2CD2L	0.17638	0.43869	0.63038
C1orf226	-0.12121	-1.1214	-0.72084		C2CD3	-0.018642	0.39289	1.3039
C1orf35	0.23689	0.0041383	0.34445		C2CD4A	0.16491	2.9648	1.4764
C1orf43	-0.093901	-0.42162	0.1549		C2CD4B	1.2513	3.7443	3.0432
C1orf50	-0.17576	-0.089168	0.23116		C2CD4C	1.3625	1.7135	2.4289
C1orf52	-0.36636	0.0015815	-0.17386		C2CD4D	0.7448	-1.8335	1.6886
C1orf53	-0.12095	-1.0852	0.13625		C2CD5	0.45944	0.48051	-0.31995
C1orf54	-0.069751	0.69116	1.1071		C2CD6	-0.055837	0.70813	1.2207
C1orf56	0.36276	-0.67066	0.37883		C2orf15	-0.18234	0.55697	-1.2435
C1orf74	-0.35914	-0.14751	-0.14268		C2orf16	-0.42606	0.021703	-0.13382
C1orf87	-0.027333	2.5489	2.3621		C2orf42	-0.18898	-0.25683	-0.21952
C1QA	0.19463	0.92898	0.65185		C2orf49	-0.14928	-0.79949	-0.99537
C1QB	0.12176	0.79756	0.76503		C2orf50	0.14007	2.9929	0.015831
C1QBP	-0.12716	-0.55607	-0.87216		C2orf68	-0.20426	-0.9083	-0.015403
C1QC	0.066818	0.68686	0.68351		C2orf69	-0.18789	0.39894	-0.21261
C1QL1	0.15882	3.3517	1.6352		C2orf72	0.17464	2.8997	-2.6652
C1QL2	1.1527	2.416	-0.26635		C2orf73	0.58304	0.41756	-1.2652
C1QL3	-0.22852	-0.11737	-0.83224		C2orf74	0.027694	-1.5103	-0.79055
C1QTNF1	0.30042	0.28102	0.5426		C2orf76	0.20154	-0.45594	-1.0176
C1QTNF12	-0.73739	0.9942	-1.8187		C2orf81	-0.014783	1.6297	1.4665
C1QTNF2	-0.13169	0.8256	0.80187		C2orf88	0.043963	-0.16218	-1.0658
C1QTNF3	0.13131	0.85836	1.5261		C3	0.54777	-0.70872	-0.41852
C1QTNF6	0.25837	0.95488	-0.62409		C3AR1	-0.26949	1.0455	-0.98546
C1QTNF7	-0.099147	0.19124	0.85599		C3orf18	-0.10245	-0.46983	0.073496
C1QTNF9	0.76565	0.91836	-0.65287		C3orf33	0.067443	-0.14877	-1.2089
C1R	0.12465	-0.43826	0.85302		C3orf36	-0.067509	1.6914	2.4831
C1RL	0.12906	-0.51658	-0.096481		C3orf38	-0.20686	-0.60924	-1.2973
C1RL-AS1	0.67647	0.37274	1.07		C3orf52	0.48299	0.68756	0.7893
C1S	0.14434	-0.27745	0.90055		C3orf62	0.32389	0.19906	0.35595
C2	0.55684	-1.4463	0.81287		C3orf70	-0.095577	-0.077639	1.8031
C20orf202	0.13818	-1.2031	-0.8977		C4A	0.47526	-0.45836	0.58695
C20orf204	1.0238	0.89974	0.93324		C4BPA	1.1342	4.6127	-1.6194
C20orf96	0.32053	0.3137	-0.28486		C4BPB	0.88979	6.8892	1.5492
C21orf58	0.12735	1.0114	0.79788		C4orf19	-0.16939	2.1498	0.15687
C21orf91	-0.62163	0.14846	0.24927		C4orf3	-0.035775	0.13681	-0.58208
C22orf15	0.33166	2.5032	0.75188		C4orf33	0.062084	-0.35599	-1.7424
C22orf23	-0.076264	0.46025	0.069643		C4orf36	-0.18547	0.53905	-0.92875
C22orf39	0.016675	-0.12278	0.049355		C4orf46	0.080379	0.69892	-0.26246
C2CD2	0.092439	0.075189	0.025781		C4orf48	-0.050971	-2.0432	0.78726
C2CD2L	0.20132	0.067368	0.31021		C5	0.17508	0.93069	-0.91732
C2CD3	-0.071646	0.34108	0.16874		C5AR1	0.012741	1.2425	-0.054267
C2CD4A	0.65876	0.60362	0.088194		C5AR2	2.2911	0.70081	1.1946
C2CD4B	0.53896	1.1105	0.78961		C5orf15	-0.039071	-0.11197	-1.0056
C2CD4C	0.44418	2.1943	2.4368		C5orf22	-0.1494	0.62959	0.77697
C2CD4D	0.97202	-0.19595	-0.17143		C5orf24	0.15202	0.048531	-1.0064
C2CD5	0.16557	0.14898	0.44029		C5orf34	0.15399	0.37044	1.5395
C2CD6	-0.16916	0.96884	3.1466		C5orf46	-1.2714	-1.7607	0.41619
C2orf15	-0.25044	-0.22889	-0.84087		C5orf58	-0.85964	3.1612	-1.243
C2orf16	-0.10543	0.11771	-0.16244		C5orf63	0.5235	-0.39493	-0.57448
C2orf42	-0.015267	0.05761	0.31748		C6	0.57138	4.6385	-0.15635
C2orf49	-0.18445	-0.069819	-0.53773		C6orf118	1.4494	4.8576	-0.71147
C2orf50	-0.1709	1.2302	-0.52511		C6orf120	-0.41596	0.45944	-0.39497
C2orf68	-0.050713	0.026062	-0.34568		C6orf132	-0.361	-0.098463	0.8389
C2orf69	-0.20686	-0.067316	-0.13801		C6orf136	0.30461	0.12077	0.51851
C2orf72	-0.064548	-0.24499	-2.0429		C6orf141	0.489	1.2304	0.70872
C2orf73	-0.28126	0.81898	1.1172		C6orf226	0.14591	-0.50404	0.28168
C2orf74	-0.1651	-0.2902	-0.12366		C6orf47	0.020941	-0.080622	0.37966
C2orf76	-0.087687	-0.14703	-0.63151		C6orf52	0.0014263	-1.2128	-0.10335
C2orf81	-0.0094356	0.6566	0.98776		C6orf62	-0.020277	-0.55229	0.044554
C2orf88	0.16638	-0.079571	0.34029		C6orf89	-0.24043	-0.099764	0.2837
C3	0.45289	-0.8313	0.79901		C7	0.13186	-0.22612	0.47635
C3AR1	-0.01795	0.61172	0.22907		C7orf25	-0.16949	-0.32955	-0.3872
C3orf18	0.26253	0.018001	0.33063		C7orf50	0.14312	-0.060033	0.30028
C3orf33	-0.21631	-0.24847	-0.37617		C7orf57	-0.34185	4.1956	-0.35368
C3orf36	0.57865	0.92682	1.7734		C8B	-2.9629	7.7664	5.5615
C3orf38	-0.28018	-0.19372	-0.17663		C8G	1.5217	-0.9634	-3.7362
C3orf52	0.066094	-0.21789	1.3524		C8orf33	-0.38658	-0.19527	-1.18
C3orf62	0.26979	-0.0027218	0.23656		C8orf34	0.08893	1.2229	-2.1065
C3orf70	-0.30271	0.010215	0.15168		C8orf44	0.48401	-0.33878	-0.52006
C4A	0.05793	0.36562	0.68718		C8orf48	-0.066621	-1.1524	-0.69447
C4BPA	-0.1178	0.31301	1.2915		C8orf58	0.12213	0.12102	0.14169
C4BPB	-1.0746	-1.3368	2.6206		C8orf76	-0.15796	-0.48528	-2.3993
C4orf19	-0.086873	-0.041165	-1.0419		C8orf82	-0.051864	-1.1869	0.091318
C4orf3	-0.10643	-0.15096	-0.28611		C9orf152	0.36696	-0.86764	-1.1131
C4orf33	-0.23049	0.15789	-0.39034		C9orf163	0.27086	-0.29829	0.63527
C4orf36	-0.39296	0.30909	-0.53233		C9orf40	0.29004	-0.51573	-0.30676
C4orf46	-0.28323	0.24386	-0.18215		C9orf43	-0.37071	-1.322	-0.059175
C4orf48	0.2846	0.63398	-1.081		C9orf72	0.29846	1.828	-0.9599
C5	0.79201	-0.50109	0.6542		C9orf78	-0.15701	-0.18545	0.075042
C5AR1	0.035152	0.44063	-0.64863		C9orf85	-0.1377	-0.66295	-1.3836
C5AR2	0.82852	0.44883	0.14468		CA10	0.5974	7.1153	4.7989
C5orf15	-0.17359	-0.088129	-0.18436		CA11	-0.041353	1.4324	-0.17025
C5orf22	-0.26483	0.2223	-0.083041		CA12	0.89302	-1.6263	1.941
C5orf24	-0.14909	-0.24255	-0.20075		CA13	0.033497	0.17454	-1.1573
C5orf34	-0.34946	0.94808	-0.34152		CA2	1.1347	1.612	-1.517
C5orf46	-0.70157	2.1002	-0.42849		CA3	0.98744	0.42001	-0.46471
C5orf58	0.32258	0.38599	0.93677		CA4	0.8457	-1.6761	-0.04945
C5orf63	0.34117	-0.20356	0.13802		CA5B	0.03241	0.61503	0.50847
C6	0.29455	1.1429	1.8191		CA5BP1	0.41569	0.30822	0.60386
C6orf118	-0.271	3.0175	1.6152		CA8	2.0439	0.35978	0.027985
C6orf120	-0.20481	0.34247	-0.039861		CA9	1.0327	2.2335	0.14495
C6orf132	-0.048567	-0.27464	-0.4026		CAAP1	0.1952	0.40829	-0.18339
C6orf136	0.26603	0.035396	-0.94828		CAB39	-0.24947	-0.21695	0.23046
C6orf141	-0.020001	1.6827	0.97927		CAB39L	-0.27558	-0.020772	-0.85211
C6orf163	0.3639	0.57491	-0.28033		CABCOCO1	0.29329	1.4335	-0.65446
C6orf226	0.067651	0.17353	-0.15017		CABIN1	0.18094	0.51874	0.56548
C6orf47	0.11621	0.00036808	0.17336		CABLES1	0.13299	0.4618	1.3602
C6orf52	-0.75486	-0.14783	1.2923		CABLES2	0.25484	0.6924	1.4271
C6orf62	0.019431	-0.23093	0.24263		CABP4	-0.43565	-1.6278	3.5096
C6orf89	-0.028938	-0.094158	0.22489		CABP7	0.60644	2.4044	2.2696
C7	0.25613	0.59951	1.5401		CABYR	-0.14033	-3.3336	2.4519
C7orf25	-0.25752	0.42423	-0.50251		CACFD1	0.059667	-0.3673	0.43792
C7orf50	-0.055448	0.31237	-0.35279		CACHD1	0.14967	2.1522	1.4061
C7orf57	-0.88375	1.8024	1.3162		CACNA1A	2.1924	3.6381	4.6717
C8B	-1.2957	-1.3391	0.13302		CACNA1C	-0.10967	1.6127	2.2365
C8G	2.5239	0.87741	0.77916		CACNA1D	0.25975	2.2649	2.869
C8orf33	-0.14518	-0.18757	-0.087624		CACNA1E	0.95311	2.7411	2.6782
C8orf34	-0.17527	-1.009	1.0313		CACNA1F	1.9155	0.0045406	2.3129
C8orf44	0.20475	-0.19272	0.74509		CACNA1G	0.85988	3.8723	3.9556
C8orf48	-0.4942	-0.55947	-0.36683		CACNA1H	0.78982	0.57791	3.2997
C8orf58	0.32409	0.050432	0.0066277		CACNA1I	1.8739	1.734	5.1009
C8orf76	-0.094233	-0.18725	-0.89203		CACNA2D1	1.6945	5.1803	1.5916
C8orf82	0.42061	-0.75363	0.22309		CACNA2D2	0.60692	-0.16788	1.1625
C9orf152	0.26255	-1.4073	-0.19554		CACNA2D3	-0.21482	2.8613	2.1377
C9orf163	0.32597	0.43466	1.2392		CACNA2D4	-0.14772	-0.39028	-0.6903
C9orf40	0.037816	0.17656	0.011327		CACNB1	0.66894	0.99335	0.33575
C9orf43	-0.67144	-0.40719	0.56064		CACNB2	0.73237	0.84992	-2.1263
C9orf72	-0.13794	0.49253	0.060937		CACNB3	0.51825	-0.34764	0.76321
C9orf78	-0.12088	-0.076736	-0.1448		CACNB4	0.27114	0.25431	0.94611
C9orf85	-0.0033926	-0.26404	-0.14894		CACNG4	-0.6794	3.8963	3.8637
CA10	-0.12345	6.0938	2.7862		CACNG6	1.8037	4.7915	0.13507
CA11	0.13937	0.96747	-0.31212		CACTIN	0.22505	0.22654	0.97641
CA12	0.7139	-0.38737	-0.16101		CACUL1	-0.31271	0.1628	0.060244
CA13	0.071126	-0.91532	-0.36194		CACYBP	0.19193	-0.45919	-0.67266
CA14	-0.039045	-0.49092	1.1576		CAD	0.06594	1.4779	1.5627
CA2	0.43609	1.1675	-1.2085		CADM1	-0.38933	1.6877	1.144
CA3	0.33958	0.89826	1.0116		CADM2	-0.43076	-0.45762	-0.28001
CA4	0.25168	-0.31218	1.4281		CADM3	1.1356	2.7281	0.88932
CA5B	-0.076717	0.22107	-0.84044		CADM4	0.016899	0.92285	1.1199
CA5BP1	0.05453	0.065733	0.27809		CADPS2	0.23179	0.087704	-0.52032
CA8	0.40316	-0.035817	-1.9515		CALB2	0.31746	-0.29529	0.28719
CA9	0.17293	0.8699	1.4256		CALCA	2.6397	4.7905	3.7425
CAAP1	-0.067182	-0.16117	-0.10719		CALCOCO1	0.2994	-0.3229	0.13907
CAB39	-0.065274	0.080839	0.21704		CALCOCO2	0.046327	-0.1318	-0.24065
CAB39L	-0.031147	-0.21575	-0.13166		CALCR	0.44666	2.6976	6.149
CABCOCO1	-0.32768	0.066567	1.6425		CALCRL	-0.31884	-0.85675	-0.56359
CABIN1	0.18084	0.57016	0.50759		CALD1	-0.52806	-0.10319	0.65215
CABLES1	0.033972	-0.66081	0.25907		CALHM2	-0.055969	-0.30208	-0.029865
CABLES2	-0.0020644	-0.21571	0.59064		CALHM5	-0.21721	1.3358	0.45095
CABP4	-0.089057	0.42712	2.7498		CALHM6	0.27649	-1.2299	-2.6694
CABP7	1.1674	2.5844	2.1859		CALM1	0.13334	0.19024	0.41839
CABYR	-0.14708	0.13483	-0.42124		CALM2	-0.30163	0.52972	-0.86144
CACFD1	0.20137	-0.15548	0.216		CALM3	0.35534	0.51022	0.31548
CACHD1	-0.021544	1.0655	0.48722		CALML3	1.2174	9.0408	11.702
CACNA1A	1.133	1.1578	1.3055		CALML4	0.31005	-0.44922	0.21614
CACNA1B	-0.51293	4.1961	0.080708		CALR	-0.14611	-0.020058	-0.21594
CACNA1C	0.27732	0.24665	0.11595		CALU	-0.38677	0.79636	0.092355
CACNA1D	0.42568	-1.031	0.64192		CAMK1	0.0029338	0.14637	-0.40262
CACNA1E	0.75393	-1.0107	0.012828		CAMK1D	-0.29442	2.2642	-0.45283
CACNA1F	0.083856	0.93329	1.1759		CAMK1G	-0.18983	0.55758	0.3341
CACNA1G	0.48161	0.8531	0.49464		CAMK2A	1.44	0.90368	2.3336
CACNA1H	0.81275	1.2891	0.3785		CAMK2B	1.5715	6.4343	5.2697
CACNA1I	0.72243	2.6642	-0.7743		CAMK2D	-0.070006	-0.83549	0.011337
CACNA2D1	0.13262	-0.15245	0.2214		CAMK2G	-0.20569	0.059578	0.14925
CACNA2D2	0.86183	-1.3042	0.10502		CAMK2N1	0.12709	-0.055162	1.9033
CACNA2D3	0.31626	0.94951	1.1201		CAMK2N2	0.16591	1.6556	2.796
CACNA2D4	0.1234	0.34444	0.80551		CAMK4	0.46974	0.13901	-0.65158
CACNB1	0.689	0.064107	0.70314		CAMKK1	0.61505	1.404	0.068258
CACNB2	1.1692	0.5451	-2.1287		CAMKK2	0.046886	0.52601	0.57804
CACNB3	0.28955	-0.19538	0.90724		CAMKMT	-0.21949	0.31847	-0.25439
CACNB4	-0.13987	0.27775	0.69814		CAMLG	-0.071556	-0.086298	-0.84642
CACNG4	-0.45388	2.0493	0.51564		CAMP	1.925	3.2825	1.5451
CACNG6	0.42792	4.1454	-1.3877		CAMSAP1	-0.072573	0.77716	1.1261
CACTIN	0.25556	0.1223	0.28599		CAMSAP2	-0.11719	-0.38554	0.51296
CACUL1	0.016849	-0.016847	0.26683		CAMSAP3	0.60262	1.0767	1.1027
CACYBP	-0.21233	0.17506	-0.37029		CAMTA1	0.13863	0.35024	0.022468
CAD	0.18041	0.43127	0.47373		CAMTA2	0.31241	0.56904	1.0588
CADM1	-0.22806	-0.26763	1.0498		CAND1	0.060232	-0.076687	0.15581
CADM2	-0.13107	0.91229	-1.6652		CAND2	0.2756	-0.4677	3.0345
CADM3	0.23682	-0.49387	1.7043		CANT1	0.12878	0.6641	-0.30562
CADM4	-0.19625	-0.62313	-0.19939		CANX	-0.15261	-0.17132	-0.71875
CADPS	0.43536	2.6402	2.0202		CAP1	-0.086114	0.38287	-0.10596
CADPS2	-0.069632	-0.20872	-0.011454		CAP2	0.10671	-0.37595	0.85785
CALB2	0.61611	3.4537	-0.79407		CAPG	-0.17627	-0.43543	-0.8619
CALCA	5.211	0.16871	9.2217		CAPN1	-0.16583	0.21316	-0.21833
CALCOCO1	0.3285	-0.14084	-0.0033073		CAPN10	0.48574	-0.020979	0.53155
CALCOCO2	-0.019635	0.08636	-0.24428		CAPN12	0.91358	1.0705	-0.60894
CALCR	0.64229	2.6409	0.1125		CAPN13	0.65618	2.0322	0.86156
CALCRL	-0.066282	-0.32485	0.85238		CAPN14	-0.63368	3.0948	-1.0658
CALD1	-0.0051531	0.18776	0.84174		CAPN15	0.16713	-0.21902	0.94232
CALHM2	0.058882	0.49474	1.1261		CAPN2	-0.018657	0.63143	0.28565
CALHM5	-0.047974	0.46178	0.61733		CAPN3	1.2576	-1.1232	0.41989
CALHM6	-0.0055187	0.82931	1.6473		CAPN5	0.18426	2.4198	-0.26294
CALM1	-0.1076	-0.19804	-0.08974		CAPN6	1.7758	-0.84624	5.7384
CALM2	-0.48641	0.06383	-0.24096		CAPN7	0.0074556	-0.41431	0.23473
CALM3	0.0070121	-0.018706	-0.53898		CAPN8	0.76259	1.3271	-0.10149
CALML3	-1.853	-0.39666	5.3223		CAPN9	0.36625	-3.0479	-0.96865
CALML4	0.24301	0.017872	-0.59021		CAPNS1	-0.14701	-0.92803	-0.047873
CALR	-0.057356	-0.33985	0.11816		CAPNS2	-0.60477	4.8973	4.6709
CALU	-0.20003	0.43146	-0.092401		CAPRIN1	0.033247	-0.13409	-0.086076
CAMK1	-0.063034	0.13303	0.94662		CAPRIN2	0.73029	1.0498	0.76669
CAMK1D	0.095598	0.9798	1.0939		CAPS	0.46021	2.4947	-0.97144
CAMK1G	0.087307	1.0942	0.88715		CAPS2	0.48494	0.49357	-0.86197
CAMK2A	0.42128	0.71575	1.5971		CAPSL	1.1067	4.9145	-0.89087
CAMK2B	-0.68406	2.7362	1.7089		CAPZA1	-0.30497	-0.33671	-0.73929
CAMK2D	-0.143	0.14329	-0.055451		CAPZA2	-0.39003	0.69132	-0.98482
CAMK2G	-0.011786	-0.16591	0.6556		CAPZB	-0.17361	-0.25784	0.2334
CAMK2N1	-0.17024	1.4921	-1.7321		CARD10	0.29186	1.5938	1.2199
CAMK2N2	0.52369	1.9937	0.54319		CARD11	0.15047	0.4095	0.46416
CAMK4	0.12033	0.2995	1.6266		CARD14	1.1182	-1.485	2.6712
CAMKK1	0.36799	0.028504	-0.34057		CARD16	0.33518	-1.0783	-0.62628
CAMKK2	0.074489	-0.056747	-0.26784		CARD19	0.1716	-1.1245	-0.50315
CAMKMT	-0.035091	-0.26408	-0.24654		CARD6	-0.10025	-0.65736	-0.073096
CAMLG	-0.0066797	-0.17694	-0.1475		CARD8	0.36786	0.16768	-0.3014
CAMP	-0.062556	1.7914	-0.36148		CARD9	0.050764	1.0921	0.77207
CAMSAP1	-0.094186	-0.050608	0.37958		CARF	0.062108	-0.64903	-0.79702
CAMSAP2	-0.16022	-0.13366	0.32627		CARHSP1	-0.13494	-1.4201	-0.088856
CAMSAP3	0.43439	0.023516	0.41635		CARM1	0.17784	0.64401	0.60443
CAMTA1	-0.1022	0.24386	0.11163		CARMIL1	0.03744	0.1913	1.0594
CAMTA2	0.39489	-0.12651	0.21935		CARMIL2	1.407	1.4506	1.8242
CAND1	-0.0048926	0.48048	0.03632		CARMIL3	1.9737	2.1273	2.2583
CAND2	-0.0078281	-0.46947	0.65878		CARNMT1	-0.19922	-0.13267	-0.80471
CANT1	-0.11626	0.22819	-0.43273		CARNS1	1.3493	1.0706	2.915
CANX	-0.1231	-0.23724	-0.20568		CARS1	-0.13563	0.012104	0.30682
CAP1	-0.078199	0.20903	-0.075777		CARS2	0.071684	-0.45554	-0.58471
CAP2	-0.21705	0.30544	-0.13494		CASC2	0.012749	-0.55835	-0.27918
CAPG	0.1306	0.18221	-0.49209		CASC3	-0.064545	-0.15611	0.33398
CAPN1	-0.062602	-0.23	-0.022627		CASD1	0.026416	-0.22846	-0.20945
CAPN10	0.50018	0.23714	0.65159		CASK	0.16688	0.67533	0.069719
CAPN12	0.3671	-0.038519	-0.11328		CASKIN1	0.67205	0.53462	3.8326
CAPN13	1.0606	1.5301	-0.49635		CASKIN2	0.12683	0.066452	1.3461
CAPN14	0.98268	0.58447	0.54015		CASP1	0.10278	-0.37096	-1.3519
CAPN15	0.42939	0.085909	0.12307		CASP10	-0.24718	0.46271	-0.44124
CAPN2	0.014134	0.28077	0.37312		CASP2	0.11792	0.45697	0.69989
CAPN3	1.1079	0.76627	1.8061		CASP3	0.025686	0.056191	-0.91792
CAPN5	-0.38722	-1.176	-1.3691		CASP4	-0.12245	-0.96349	-1.0998
CAPN6	1.1659	0.44743	2.71		CASP5	0.13756	-1.2142	-2.3953
CAPN7	0.014692	-0.21154	-0.088105		CASP6	-0.066738	-0.062743	-0.41554
CAPN8	0.75314	0.55189	0.31041		CASP7	0.043805	0.12627	-0.20022
CAPN9	0.82907	-1.3427	-0.80965		CASP8	-0.12548	-0.24804	-0.37542
CAPNS1	0.14521	-0.145	-0.52168		CASP8AP2	0.10148	0.80773	0.36682
CAPRIN1	-0.12045	-0.17535	-0.20624		CASP9	0.17347	-0.25579	-0.46318
CAPRIN2	0.66525	0.45925	1.2204		CASQ2	0.049546	1.4592	0.82505
CAPS	-0.062893	1.0887	1.2895		CASR	3.948	7.733	5.0792
CAPS2	-0.0035115	0.76659	-0.39075		CASS4	-0.067515	0.6012	-0.74539
CAPSL	-0.66998	2.4666	0.36179		CAST	-0.069775	0.27909	-0.16459
CAPZA1	-0.34841	0.22522	-0.60406		CASTOR1	-0.079046	-0.81177	-0.81995
CAPZA2	-0.45777	0.46002	-4.0723		CASZ1	0.20947	-0.0027219	1.8586
CAPZB	-0.11133	0.3281	-0.1872		CAT	0.2154	-1.3003	-0.74376
CARD10	0.21936	0.40733	-0.73089		CATIP	0.38842	0.49541	0.10323
CARD11	0.53681	0.24849	1.4666		CATSPER1	-0.59089	0.17374	0.68594
CARD14	0.80739	-0.020826	0.39467		CATSPER2	0.40986	0.56145	1.1453
CARD16	0.061911	0.23826	0.13282		CATSPER2P1	-0.16382	-0.52046	-0.82443
CARD19	-0.024063	0.061449	-0.14728		CATSPER3	0.35174	-0.92708	-1.1964
CARD6	-0.17752	0.34445	-0.45092		CATSPERB	0.58793	-1.8945	2.2424
CARD8	0.16249	0.065178	0.59753		CATSPERE	0.41462	-2.5634	0.21845
CARD9	0.14092	1.0321	1.7769		CATSPERG	0.5066	0.14586	-0.48028
CARF	0.17104	-0.1029	0.98871		CAV1	-0.95582	-0.57228	1.9229
CARHSP1	-0.12026	0.42031	-0.78604		CAV2	-0.87373	-0.45474	0.67853
CARM1	0.18472	0.29307	0.20247		CAVIN1	-0.085087	0.30497	1.6465
CARMIL1	-0.19406	-0.0022776	-0.60113		CAVIN2	0.47018	-0.8302	-1.1156
CARMIL2	0.53555	0.85285	1.8415		CAVIN3	0.19367	-0.43158	1.0261
CARMIL3	1.4495	-0.4598	2.5956		CAVIN4	-0.37539	1.3632	1.4662
CARNMT1	-0.15744	-0.065575	-0.15469		CBARP	0.12369	4.2323	1.3083
CARNS1	1.1971	0.018362	2.7556		CBFA2T2	0.30606	0.56686	1.5772
CARS1	-0.037298	-0.023529	-0.29335		CBFA2T3	0.76092	1.3159	1.4653
CARS2	0.043948	-0.4727	0.068368		CBFB	-0.011067	-0.14722	-0.336
CASC2	-0.30956	-0.083056	0.5236		CBL	0.10428	0.7115	1.6184
CASC3	0.029194	0.21109	0.37245		CBLB	0.17498	-0.192	-0.005622
CASD1	0.055227	-0.035539	0.51736		CBLC	-0.026082	0.5548	-0.21334
CASK	-0.21735	0.083166	-0.0032821		CBLL1	-0.11259	0.13581	0.14528
CASKIN1	0.73574	-0.2068	1.1814		CBLN3	-0.034169	-0.7926	0.30671
CASKIN2	0.1808	0.051732	0.56712		CBLN4	-1.3301	0.29315	-0.8005
CASP1	-0.070544	0.42042	0.55106		CBR1	-1.3196	-3.1366	0.42111
CASP10	-0.10167	0.20905	0.28442		CBR3	-0.46917	-1.817	0.80481
CASP2	-0.096853	0.26021	0.4559		CBR4	-0.001205	-0.37086	-0.56656
CASP3	-0.23697	0.1838	-0.59152		CBS	-0.13209	-0.77629	3.5131
CASP4	-0.12034	0.0045382	-0.1186		CBX1	0.023954	0.10845	0.6664
CASP5	-0.08969	1.3396	-1.3036		CBX2	0.71157	-1.1309	2.3941
CASP6	-0.24027	-0.17925	-0.48468		CBX3	-0.10795	-0.67012	-0.48731
CASP7	-0.012221	-0.12034	0.38999		CBX4	0.17949	-0.50217	0.90902
CASP8	0.042311	0.42041	-0.34925		CBX5	0.15019	-0.50198	1.2915
CASP8AP2	-0.28602	0.19324	-0.053133		CBX6	-0.45414	1.9862	1.6593
CASP9	0.14667	0.36565	-1.3118		CBX7	0.28729	0.92562	0.34741
CASQ1	0.49005	1.0826	1.3216		CBX8	0.13144	-0.26147	0.094935
CASQ2	-0.071938	1.1212	1.3049		CBY1	-0.16945	-0.56317	-0.61122
CASR	2.2782	3.8467	5.6358		CBY2	-0.17908	-2.0356	0.84779
CASS4	-0.065111	0.18117	0.5224		CC2D1A	0.54778	0.63662	0.78898
CAST	-0.12391	0.24978	-0.42362		CC2D1B	0.17331	0.0535	0.78668
CASTOR1	0.27303	-0.57519	0.75669		CC2D2A	0.091921	-0.23617	0.57073
CASZ1	0.27096	-0.082309	0.22844		CCAR1	0.055999	-0.62052	-0.043374
CAT	0.054084	-0.012534	0.3975		CCAR2	0.16902	-0.102	0.33181
CATIP	0.075764	0.92522	0.86555		CCBE1	0.16006	3.2526	2.9327
CATSPER1	-0.83944	4.1638	0.49779		CCDC102A	0.041457	-0.81175	0.73052
CATSPER2	0.66245	0.30042	1.2288		CCDC102B	-0.082176	0.37751	-0.60491
CATSPER2P1	-0.014942	-0.14983	-0.26207		CCDC103	-0.21588	-0.31127	0.060023
CATSPER3	0.62624	-0.025785	-0.18751		CCDC106	0.15233	0.57283	0.51826
CATSPERB	1.4063	-1.348	0.044606		CCDC107	0.2191	-0.79966	-0.54215
CATSPERE	0.48714	-0.33526	1.1205		CCDC110	-0.60233	-0.027855	-0.048536
CATSPERG	-0.36102	0.3997	0.016176		CCDC112	-0.036638	-0.53553	-0.17639
CAV1	-0.20779	-0.018939	-1.8126		CCDC113	-0.0093316	0.52876	0.30192
CAV2	-0.41616	0.23645	-2.4483		CCDC115	-0.25716	-0.23441	-0.49339
CAVIN1	0.092081	0.36915	0.52531		CCDC117	-0.26725	-0.28967	-0.60765
CAVIN2	0.085673	-0.080898	0.19479		CCDC12	0.081007	-1.0112	-0.19032
CAVIN3	0.28184	0.22727	-0.20994		CCDC120	0.096126	0.15937	0.98463
CAVIN4	-0.79616	0.24632	0.65322		CCDC121	-0.020474	-0.23262	-0.778
CBARP	0.53282	0.62805	2.7562		CCDC122	-0.1756	-0.84306	-0.46887
CBFA2T2	0.12008	0.48369	0.4087		CCDC124	0.073743	-0.45978	0.16312
CBFA2T3	0.53695	0.21933	2.1226		CCDC125	0.12368	-0.59856	-0.73026
CBFB	-0.092079	0.15445	-0.17877		CCDC126	-0.30538	0.13663	-0.88888
CBL	-0.19197	0.35095	0.59225		CCDC127	-0.39125	-0.037548	0.036789
CBLB	-0.060598	0.24898	0.21221		CCDC13	0.79466	2.3729	-0.12091
CBLC	0.055875	-0.63911	-1.3503		CCDC134	-0.043164	0.25454	0.079981
CBLL1	-0.11228	0.21098	-0.84724		CCDC136	-1.323	2.0467	2.306
CBLN1	1.3443	-0.3533	2.3033		CCDC137	0.16572	-0.40506	0.60441
CBLN3	0.2757	0.42909	0.91729		CCDC138	0.061051	0.61489	-0.62554
CBLN4	0.49953	0.39137	2.4493		CCDC14	0.69247	0.38428	1.1123
CBR1	0.87851	-2.6675	0.99589		CCDC141	0.9076	1.3809	1.5064
CBR3	0.058406	-2.1629	-0.2797		CCDC142	-0.078139	0.41018	0.93377
CBR4	-0.042135	-0.034537	-0.025398		CCDC144A	0.73778	-0.274	0.19764
CBS	-0.23906	0.53774	1.2763		CCDC146	0.79478	0.9444	0.60152
CBX1	-0.30183	0.082161	0.082364		CCDC148	0.19645	1.3798	0.50237
CBX2	-0.11579	-0.42096	0.023736		CCDC149	-0.21317	-0.019778	0.24519
CBX3	-0.3331	0.15684	-0.5041		CCDC15	0.12119	0.20588	1.5463
CBX4	0.28	-0.040409	0.20954		CCDC150	0.8078	1.4527	0.60552
CBX5	-0.056714	0.20828	0.13531		CCDC152	0.4319	-0.60345	-1.7648
CBX6	-0.21434	0.50598	-0.49258		CCDC153	0.637	-0.17989	-0.32272
CBX7	0.22052	0.24714	0.039465		CCDC154	0.95316	0.53518	2.1804
CBX8	0.13707	0.19265	0.11727		CCDC157	0.23082	-0.39167	0.002652
CBY1	0.082099	0.068108	-0.093401		CCDC159	0.52919	0.038577	-0.21198
CBY2	0.068918	-0.17521	1.343		CCDC160	0.1583	1.9216	0.54174
CC2D1A	0.36496	0.2151	0.55294		CCDC163	-0.059503	0.28796	-0.91712
CC2D1B	0.19576	0.23852	0.34577		CCDC167	0.27207	-0.36865	-1.0878
CC2D2A	-0.026214	-0.16831	0.72408		CCDC169	-0.093073	-0.22494	0.31641
CCAR1	0.077908	-0.070343	0.099484		CCDC17	2.0799	2.1862	0.26369
CCAR2	0.17311	-0.039752	-0.2361		CCDC170	0.14151	2.2767	-0.97457
CCBE1	-0.27083	1.1993	2.7485		CCDC171	0.11731	1.0148	1.2794
CCDC102A	0.18481	0.15113	0.087998		CCDC174	0.14732	-0.52316	-0.055272
CCDC102B	-0.24017	-0.142	0.71407		CCDC18	0.12277	1.0808	1.232
CCDC103	-0.41043	0.26979	-0.16241		CCDC181	0.88287	3.038	-0.17529
CCDC106	0.36687	-0.049143	-0.070229		CCDC183	1.2166	-0.097607	0.6202
CCDC107	0.12387	-0.13103	0.20103		CCDC183-AS1	0.25654	0.42098	1.4404
CCDC110	-0.38162	0.16652	-0.54575		CCDC184	0.072325	2.2123	1.6146
CCDC112	0.0792	-0.47796	0.18386		CCDC185	-0.84327	3.9812	0.47526
CCDC113	-0.31005	0.72262	0.36024		CCDC186	-0.17369	0.22288	0.21017
CCDC115	0.010562	-0.11598	-0.39974		CCDC190	0.5888	1.9585	2.0622
CCDC117	-0.39088	-0.035822	-0.22839		CCDC191	0.38128	-0.4539	0.7303
CCDC12	0.18022	-0.46093	-0.38075		CCDC198	1.4008	7.9937	0.16279
CCDC120	0.017507	0.15515	0.15267		CCDC22	0.36719	0.5992	0.095898
CCDC121	-0.25277	0.1359	-0.51367		CCDC24	0.053588	-0.66833	-0.19165
CCDC122	-0.29938	-0.12955	-1.1048		CCDC25	-0.091946	-0.096417	-0.50291
CCDC124	0.22086	-0.18368	0.39953		CCDC28A	-0.030809	0.11675	-0.96577
CCDC125	-0.040609	-0.30518	-0.085671		CCDC28B	0.35413	0.85391	0.31418
CCDC126	-0.42592	0.17887	-0.91457		CCDC3	0.47288	1.7896	1.5553
CCDC127	-0.20795	0.086257	-0.022351		CCDC30	0.16609	-0.93925	0.39686
CCDC13	0.12482	0.99728	-0.08857		CCDC32	-0.035085	-0.66165	-1.4007
CCDC134	0.016978	0.30848	-0.16821		CCDC33	1.2859	5.0819	-0.54467
CCDC136	-0.13368	0.56757	-0.4329		CCDC34	0.30052	-1.031	-0.2307
CCDC137	0.12441	0.47172	0.10848		CCDC39	1.0787	0.63637	0.054345
CCDC138	-0.58055	0.30829	-0.011977		CCDC40	0.38665	-0.080388	0.84272
CCDC14	0.31012	0.57057	0.35779		CCDC43	0.040258	-0.0011566	0.10954
CCDC141	0.83985	0.23517	0.64845		CCDC47	-0.11802	0.043328	-0.013438
CCDC142	0.10632	0.24046	0.5358		CCDC50	0.22887	-0.1096	-0.43883
CCDC144A	0.68282	0.59408	0.50657		CCDC51	-0.033504	-0.5683	-0.86688
CCDC146	-0.017422	1.1113	1.069		CCDC57	0.35155	-1.0311	-0.39156
CCDC148	-0.52601	1.8333	0.46704		CCDC59	0.12317	-0.64412	-0.98029
CCDC149	0.12998	-0.34553	0.36043		CCDC6	-0.4511	-0.043937	0.24106
CCDC15	-0.43762	0.67397	0.39788		CCDC60	1.5208	4.7332	-0.25656
CCDC150	0.51207	1.3659	0.85157		CCDC61	0.53266	0.54568	0.1011
CCDC152	-0.19611	-0.2637	0.96186		CCDC65	1.1001	-0.41589	-0.81763
CCDC153	0.060917	1.4053	-0.30169		CCDC66	0.37892	-0.44108	-0.22417
CCDC154	1.7263	2.2817	3.4773		CCDC68	0.0059393	0.41154	-0.84742
CCDC157	0.11922	0.48511	0.39229		CCDC69	0.24083	-0.27123	-2.509
CCDC159	0.49823	0.3119	0.33436		CCDC7	0.49441	-0.81788	-0.017972
CCDC160	-0.66631	1.8577	-1.5669		CCDC71	-0.14582	-0.35098	-0.6492
CCDC163	0.041514	-0.18288	0.034943		CCDC71L	-0.020579	-0.58159	0.25208
CCDC167	-0.22193	0.21786	-0.071549		CCDC73	0.25284	-0.56634	-0.64897
CCDC169	-0.33441	0.050486	-0.44566		CCDC74A	0.02727	0.9144	0.04205
CCDC17	0.50273	3.0547	3.1421		CCDC74B	0.3489	1.4715	0.095038
CCDC170	-0.39627	1.3758	0.98228		CCDC77	0.36934	-0.39428	0.24025
CCDC171	-0.12988	-0.34376	-0.055292		CCDC78	1.1674	1.0778	-0.52785
CCDC174	0.11172	-0.17401	0.020492		CCDC8	-0.34519	0.38295	1.5
CCDC18	-0.25981	1.1395	0.42739		CCDC80	-0.63859	2.0698	0.32084
CCDC181	0.044866	-0.24861	2.3758		CCDC81	1.2371	2.3783	-0.8206
CCDC183	1.6109	-0.1522	1.3989		CCDC82	0.018176	0.00085362	-0.089551
CCDC183-AS1	0.22446	0.6344	1.5541		CCDC85A	0.43824	0.71524	1.4326
CCDC184	-0.21647	0.96361	-0.39695		CCDC85B	-0.33194	-0.11128	0.77724
CCDC185	-0.098607	1.3729	1.8653		CCDC85C	-0.11712	0.19384	1.1117
CCDC186	-0.05884	-0.26347	0.17274		CCDC86	-0.14351	-0.0028829	0.2701
CCDC190	-0.076932	-0.88766	7.2921		CCDC87	-0.82761	-0.34915	0.7126
CCDC191	-0.07055	0.68616	0.6761		CCDC88A	0.061625	0.75825	0.92
CCDC198	0.56414	0.54233	2.1231		CCDC88B	0.74579	-0.17554	0.98613
CCDC22	0.16838	0.30503	0.225		CCDC88C	0.49872	1.3144	1.4306
CCDC24	0.22373	0.036588	-0.23221		CCDC89	0.1274	2.3864	-0.46427
CCDC25	0.010209	-0.19842	-0.59892		CCDC9	0.57646	0.57639	1.2485
CCDC28A	-0.2811	-0.38036	0.29544		CCDC90B	0.067146	-0.12253	-1.1468
CCDC28B	0.097475	1.1951	0.66161		CCDC91	0.21799	-0.18319	-0.15908
CCDC3	0.27155	-0.1958	1.006		CCDC92	0.20918	0.14326	0.88683
CCDC30	-0.24224	0.42064	0.79373		CCDC93	0.074851	0.94706	0.80207
CCDC32	-0.13783	-0.24798	-0.80194		CCDC96	0.37593	-0.057714	0.40238
CCDC33	-0.093794	0.90217	4.8804		CCDC97	0.18975	-0.22311	0.081093
CCDC34	-0.66066	0.19897	-2.2552		CCDC9B	-0.016103	-0.020424	3.4515
CCDC39	-0.1728	1.3285	1.6399		CCHCR1	0.35088	0.49058	1.2452
CCDC40	-0.10499	1.3523	1.0404		CCL11	-0.54827	0.42502	-0.64439
CCDC43	-0.095034	-0.34603	0.033049		CCL13	-0.37609	1.9241	-1.3898
CCDC47	-0.17479	0.060104	0.17713		CCL14	0.55617	0.73075	-0.16283
CCDC50	0.0025461	0.15707	0.32203		CCL15	1.9195	-1.0755	-2.148
CCDC51	-0.056345	-0.57082	-0.37593		CCL17	0.21662	1.8465	-1.1577
[truncated: 13,821 more rows]
