# Supplementary material for: Tumor suppressors LKB1 and SMARCA4 functionally interact to regulate gene expression across diverse biological processes in lung cancer
Source: Front Cell Dev Biol. 2026 Mar 17;14:1685342. doi: 10.3389/fcell.2026.1685342 (PMC13036190; doi:10.3389/fcell.2026.1685342)
Supplement: Supplementary file 7 [file Table6.xlsx]

## Sheet: used sample ID
TCGA firehose patient and tumor mutation information for WT (non-KRAS-LKB1-SMARCA4-TP53), KRAS, LKB1(STK11), SMARCA4, KRAS, and TP53 early stage tumours.
PATIENT ID	Mutation	SAMPLE_ID		WT	KRAS_69	TP53_126	LKB1_39	SMARCA4_23
11LU013	TP53	9f905736-f662-41d6-b3ac-16758d		C243909	C3N-01414-04	C3L-00080-01	C3N-01414-04	C3N-02728-03
11LU016	TP53	93e30fd5-e57e-4503-a175-863c7d		C243909	C3N-02237-03	C3N-02237-03	C3L-00094-03	C3L-02549-02
11LU022	KRAS-TP53	5a84eae1-197e-4463-ad65-59becc		C266664	C3L-00094-03	C3N-01415-01	C3L-02169-01	C3L-02549-02
11LU035	TP53	2f2e5477-42a4-4906-a943-bf7f80		C3L-00083	C3N-03929-01	C3N-03929-01	C3L-02345-02	C3N-03212-01
C243909	WT	1104772		C3L-00368	C3N-01022-02	C3L-02957-02	C3N-03238-01	C3N-00560-02
C243909	WT	1104778		C3L-00422	C3L-02348-02	C3N-01022-02	C3N-00549-03	1105234
C243909	TP53	1105235		C3L-00444	C3N-02193-05	C3N-02586-02	C3L-02549-02	C3L-04040-02
C243909	TP53	1105241		C3L-00510	C3L-02345-02	C3L-02169-01	C3N-02149-02	C3N-01074-01
C243909	TP53	SM-JU342		C3L-00604	C3N-03238-01	C3L-02169-01	C3L-02961-01	C3N-00545-01
C243909	TP53	SM-JU34E		C3L-00893	C3L-02601-01	C3L-04365-02	C3N-04173-01	C3N-02089-03
C266664	WT	1104804		C3L-01330	C3N-01030-03	C3L-03985-04	C3L-03463-01	1105269
C266664	TP53-STK11-BRG1	1105234		C3L-01683	C3L-00446-01	C3L-03985-04	C3N-01023-04	SM-JU332
C266664	TP53-STK11-BRG1	1105269		C3L-01890	C3L-02549-02	C3N-02234-01	C3N-02764-03	C3N-02919-02
C266664	TP53-STK11-BRG1	SM-JU332		C3L-02219	C3L-00263-05	C3N-02728-03	1105234	C3N-03222-01
C266664	TP53-STK11-BRG1	SM-JU33E		C3L-02350	C3N-04173-01	C3N-02242-04	C3L-03717-01	C3L-01632-02
C3L-00001	BRG1	C3L-00001-02		C3L-02508	C3L-03463-01	C3N-03080-02	C3N-01074-01	C3L-00412-01
C3L-00009	TP53	C3L-00009-01		C3L-02559	C3N-03765-07	C3L-02365-01	C3N-02150-04	C3N-01823-02
C3L-00080	TP53	C3L-00080-01		C3L-02643	C3N-02923-04	C3N-01030-03	C3L-03721-01	C3L-00001-02
C3L-00083	WT	C3L-00083-01		C3L-02893	C3N-01023-04	C3L-00446-01	C3N-02089-03	C3N-04382-02
C3L-00093	TP53	C3L-00093-01		C3L-02958	C3N-00556-03	C3N-00549-03	1105269	C3N-02158-04
C3L-00094	KRAS-STK11	C3L-00094-03		C3L-03271	5a84eae1-197e-4463-ad65-59becc	C3N-00549-03	C3N-00180-02	C3N-01071-03
C3L-00095	TP53	C3L-00095-01		C3L-04033	C3L-03679-01	C3N-02149-02	C3L-01889-01	SM-JU33E
C3L-00140	STK11	C3L-00140-02		C3L-04757	C3N-02281-02	C3N-00737-01	C3L-01889-01	C3L-01862-01
C3L-00144	TP53	C3L-00144-01		C3N-00217	C3L-00279-02	C3L-00263-05	C3N-00547-01
C3L-00263	KRAS-TP53	C3L-00263-05		C3N-00223	C3N-00169-03	C3L-00093-01	C3L-02165-01
C3L-00279	KRAS-TP53	C3L-00279-02		C3N-00578	C3N-01489-02	C3L-00093-01	C3N-01842-01
C3L-00368	WT	C3L-00368-01		C3N-00738	C3N-02142-03	C3L-04031-05	SM-JU332
C3L-00412	KRAS-BRG1	C3L-00412-01		C3N-01021	C3N-00545-03	C3N-04176-07	C3N-01410-02
C3L-00422	WT	C3L-00422-01		C3N-01072	C3N-00580-03	C3N-00203-03	C3L-00140-02
C3L-00444	WT	C3L-00444-08		C3N-01409	C3L-02560-02	C3N-00574-01	C3N-01016-02
C3L-00446	KRAS-TP53	C3L-00446-01		C3N-01416	C3N-00433-03	C3N-02923-04	C3N-01823-02
C3L-00510	WT	C3L-00510-02		C3N-01419	C3L-02616-05	1105235	C3N-01823-02
C3L-00604	WT	C3L-00604-01		C3N-01799	C3L-04040-02	C3N-01405-01	C3L-02967-01
C3L-00893	WT	C3L-00893-02		C3N-02002	C3L-00973-03	5a84eae1-197e-4463-ad65-59becc	C3N-02290-01
C3L-00913	KRAS-TP53	C3L-00913-03		C3N-02088	C3N-01074-01	C3L-00095-01	C3N-04180-01
C3L-00973	KRAS	C3L-00973-03		C3N-02090	C3L-02661-01	C3N-02572-02	SM-JU33E
C3L-01330	WT	C3L-01330-01		C3N-02144	C3N-00545-01	C3N-01417-04	C3L-01862-01
C3L-01632	KRAS-BRG1	C3L-01632-02		C3N-02145	C3L-03721-01	C3N-02926-02	C3L-02129-01
C3L-01682	TP53	C3L-01682-01		C3N-02146	C3N-02423-01	C3N-02281-02	C3L-03726-03
C3L-01683	WT	C3L-01683-02		C3N-02153	C3N-00704-01	C3L-00279-02
C3L-01862	KRAS-STK11-BRG1	C3L-01862-01		C3N-02155	C3N-00180-02	C3N-00169-03
C3L-01889	STK11	C3L-01889-01		C3N-02192	C3N-00547-01	C3N-02000-01
C3L-01890	WT	C3L-01890-02		C3N-02380	C3L-02165-01	C3N-01489-02
C3L-01924	KRAS-TP53	C3L-01924-05		C3N-02421	C3N-03038-02	C3N-01489-02
C3L-02129	STK11	C3L-02129-01		C3N-02422	C3L-03984-05	C3N-03210-02
C3L-02165	KRAS-STK11	C3L-02165-01		C3N-02424	C3N-01410-02	C3L-03969-03
C3L-02169	TP53-STK11	C3L-02169-01		C3N-02433	C3L-01924-05	C3N-00550-02
C3L-02219	WT	C3L-02219-01		C3N-02451	C3N-01488-03	C3N-00559-01
C3L-02345	KRAS-STK11	C3L-02345-02		C3N-02582	C3N-01016-02	C3N-00545-03
C3L-02348	KRAS	C3L-02348-02		C3N-02587	C3N-00551-04	C3L-02834-03
C3L-02350	WT	C3L-02350-02		C3N-02672	C3N-02916-03	C3N-00572-04
C3L-02365	TP53	C3L-02365-01		C3N-02715	C3L-01632-02	C3N-00217-04
C3L-02508	WT	C3L-02508-02		C3N-02718	C3L-03642-01	C3N-01413-01
C3L-02513	KRAS	C3L-02513-03		C3N-02729	C3L-00412-01	C3N-02087-01
C3L-02515	TP53	C3L-02515-03		C3N-02757	C3L-03268-01	C3N-00580-03
C3L-02549	KRAS-STK11-BRG1	C3L-02549-02		C3N-02758	C3N-03233-03	C3N-02067-02
C3L-02559	WT	C3L-02559-01		C3N-02828	C3N-02152-04	C3N-00560-02
C3L-02560	KRAS	C3L-02560-02		C3N-02928	C3N-03063-02	C3N-00579-02
C3L-02601	KRAS	C3L-02601-01		C3N-02929	C3L-03262-03	C3N-02764-03
C3L-02616	KRAS-TP53	C3L-02616-05		C3N-02950	C3L-02513-03	C3L-00009-01
C3L-02643	WT	C3L-02643-01		C3N-02973	C3N-04180-01	C3L-02616-05
C3L-02654	TP53	C3L-02654-02		C3N-03054	C3N-00959-02	C3N-00546-01
C3L-02661	KRAS	C3L-02661-01		C3N-03073	C3N-04157-02	1105234
C3L-02834	TP53	C3L-02834-03		C3N-03205	C3L-01862-01	C3N-02721-03
C3L-02893	WT	C3L-02893-02		C3N-03225	C3N-01019-03	C3N-02379-01
C3L-02954	TP53	C3L-02954-01		C3N-03420	C3N-02948-01	C3N-01074-01
C3L-02957	TP53	C3L-02957-02		C3N-03890	C3N-00294-02	C3N-03202-01
C3L-02958	WT	C3L-02958-01		C3N-03911	C3N-00175-02	C3N-02150-04
C3L-02961	STK11	C3L-02961-01		C3N-04168	C3L-00913-03	C3N-02423-01
C3L-02967	STK11	C3L-02967-01				C3N-02143-03
C3L-03262	KRAS	C3L-03262-03				9f905736-f662-41d6-b3ac-16758d
C3L-03268	KRAS	C3L-03268-01				C3N-00704-01
C3L-03271	WT	C3L-03271-02				C3N-02588-02
C3L-03462	TP53	C3L-03462-01				C3N-02089-03
C3L-03463	KRAS-STK11	C3L-03463-01				SM-JU34E
C3L-03642	KRAS	C3L-03642-01				C3N-02922-04
C3L-03679	KRAS	C3L-03679-01				1105269
C3L-03717	STK11	C3L-03717-01				C3N-00293-04
C3L-03721	KRAS-STK11	C3L-03721-01				C3N-00180-02
C3L-03726	STK11	C3L-03726-03				2f2e5477-42a4-4906-a943-bf7f80
C3L-03969	TP53	C3L-03969-03				C3N-02230-01
C3L-03976	TP53	C3L-03976-05				C3N-00547-01
C3L-03984	KRAS-TP53	C3L-03984-05				C3N-01842-01
C3L-03985	TP53	C3L-03985-04				SM-JU332
C3L-04031	TP53	C3L-04031-05				C3L-03976-05
C3L-04033	WT	C3L-04033-01				C3L-03984-05
C3L-04037	TP53	C3L-04037-04				C3L-01924-05
C3L-04040	KRAS-BRG1	C3L-04040-02				C3N-02919-02
C3L-04365	TP53	C3L-04365-02				C3L-03462-01
C3L-04757	WT	C3L-04757-03				C3N-02141-04
C3L-04759	TP53	C3L-04759-02				C3N-00551-04
C3N-00167	TP53	C3N-00167-02				C3N-01024-03
C3N-00169	KRAS-TP53	C3N-00169-03				93e30fd5-e57e-4503-a175-863c7d
C3N-00175	KRAS	C3N-00175-02				C3N-02240-03
C3N-00180	KRAS-TP53-STK11	C3N-00180-02				C3N-00552-02
C3N-00199	TP53	C3N-00199-02				C3L-04037-04
C3N-00203	TP53	C3N-00203-03				C3N-02916-03
C3N-00217	WT	C3N-00217-02				C3N-01408-02
C3N-00217	TP53	C3N-00217-04				C3N-01408-02
C3N-00223	WT	C3N-00223-01				C3N-00199-02
C3N-00293	TP53	C3N-00293-04				C3N-01823-02
C3N-00294	KRAS-TP53	C3N-00294-02				C3N-04382-02
C3N-00433	KRAS	C3N-00433-03				C3N-02152-04
C3N-00545	KRAS-BRG1	C3N-00545-01				C3L-04759-02
C3N-00545	KRAS-TP53	C3N-00545-03				C3N-03063-02
C3N-00546	TP53	C3N-00546-01				C3N-03921-02
C3N-00547	KRAS-TP53-STK11	C3N-00547-01				C3N-03074-02
C3N-00549	TP53-STK11	C3N-00549-03				C3L-02954-01
C3N-00550	TP53	C3N-00550-02				C3N-00167-02
C3N-00551	KRAS-TP53	C3N-00551-04				C3L-02654-02
C3N-00552	TP53	C3N-00552-02				C3N-03764-02
C3N-00556	KRAS	C3N-00556-03				C3N-02529-02
C3N-00559	TP53	C3N-00559-01				C3L-01682-01
C3N-00560	TP53-BRG1	C3N-00560-02				C3N-03057-02
C3N-00572	TP53	C3N-00572-04				C3N-03057-02
C3N-00574	TP53	C3N-00574-01				C3L-00144-01
C3N-00578	WT	C3N-00578-04				C3N-02003-02
C3N-00579	TP53	C3N-00579-02				C3L-02515-03
C3N-00580	KRAS-TP53	C3N-00580-03				C3N-01071-03
C3N-00704	KRAS-TP53	C3N-00704-01				C3N-03052-01
C3N-00737	TP53	C3N-00737-01				1105241
C3N-00738	WT	C3N-00738-01				SM-JU33E
C3N-00959	KRAS	C3N-00959-02				C3N-02920-03
C3N-01016	KRAS-STK11	C3N-01016-02				C3N-00294-02
C3N-01019	KRAS	C3N-01019-03				C3L-00913-03
C3N-01021	WT	C3N-01021-01				SM-JU342
C3N-01022	KRAS-TP53	C3N-01022-02
C3N-01023	KRAS-STK11	C3N-01023-04
C3N-01024	TP53	C3N-01024-03
C3N-01030	KRAS-TP53	C3N-01030-03
C3N-01071	TP53-BRG1	C3N-01071-03
C3N-01072	WT	C3N-01072-02
C3N-01074	KRAS-TP53-STK11-BRG1	C3N-01074-01
C3N-01405	TP53	C3N-01405-01
C3N-01408	TP53	C3N-01408-02
C3N-01409	WT	C3N-01409-04
C3N-01410	KRAS-STK11	C3N-01410-02
C3N-01413	TP53	C3N-01413-01
C3N-01414	KRAS-STK11	C3N-01414-04
C3N-01415	TP53	C3N-01415-01
C3N-01416	WT	C3N-01416-03
C3N-01417	TP53	C3N-01417-04
C3N-01419	WT	C3N-01419-03
C3N-01488	KRAS	C3N-01488-03
C3N-01489	KRAS-TP53	C3N-01489-02
C3N-01799	WT	C3N-01799-02
C3N-01823	TP53-STK11-BRG1	C3N-01823-02
C3N-01842	TP53-STK11	C3N-01842-01
C3N-02000	TP53	C3N-02000-01
C3N-02002	WT	C3N-02002-03
C3N-02003	TP53	C3N-02003-02
C3N-02067	TP53	C3N-02067-02
C3N-02087	TP53	C3N-02087-01
C3N-02088	WT	C3N-02088-04
C3N-02089	TP53-STK11-BRG1	C3N-02089-03
C3N-02090	WT	C3N-02090-03
C3N-02141	TP53	C3N-02141-04
C3N-02142	KRAS	C3N-02142-03
C3N-02143	TP53	C3N-02143-03
C3N-02144	WT	C3N-02144-02
C3N-02145	WT	C3N-02145-03
C3N-02146	WT	C3N-02146-04
C3N-02149	TP53-STK11	C3N-02149-02
C3N-02150	TP53-STK11	C3N-02150-04
C3N-02152	KRAS-TP53	C3N-02152-04
C3N-02153	WT	C3N-02153-02
C3N-02155	WT	C3N-02155-03
C3N-02158	BRG1	C3N-02158-04
C3N-02192	WT	C3N-02192-01
C3N-02193	KRAS	C3N-02193-05
C3N-02230	TP53	C3N-02230-01
C3N-02234	TP53	C3N-02234-01
C3N-02237	KRAS-TP53	C3N-02237-03
C3N-02240	TP53	C3N-02240-03
C3N-02242	TP53	C3N-02242-04
C3N-02281	KRAS-TP53	C3N-02281-02
C3N-02290	STK11	C3N-02290-01
C3N-02379	TP53	C3N-02379-01
C3N-02380	WT	C3N-02380-02
C3N-02421	WT	C3N-02421-02
C3N-02422	WT	C3N-02422-02
C3N-02423	KRAS-TP53	C3N-02423-01
C3N-02424	WT	C3N-02424-02
C3N-02433	WT	C3N-02433-01
C3N-02451	WT	C3N-02451-03
C3N-02529	TP53	C3N-02529-02
C3N-02572	TP53	C3N-02572-02
C3N-02582	WT	C3N-02582-01
C3N-02586	TP53	C3N-02586-02
C3N-02587	WT	C3N-02587-01
C3N-02588	TP53	C3N-02588-02
C3N-02672	WT	C3N-02672-02
C3N-02715	WT	C3N-02715-02
C3N-02718	WT	C3N-02718-03
C3N-02721	TP53	C3N-02721-03
C3N-02728	TP53-BRG1	C3N-02728-03
C3N-02729	WT	C3N-02729-02
C3N-02757	WT	C3N-02757-02
C3N-02758	WT	C3N-02758-01
C3N-02764	TP53-STK11	C3N-02764-03
C3N-02828	WT	C3N-02828-01
C3N-02916	KRAS-TP53	C3N-02916-03
C3N-02919	TP53-BRG1	C3N-02919-02
C3N-02920	TP53	C3N-02920-03
C3N-02922	TP53	C3N-02922-04
C3N-02923	KRAS-TP53	C3N-02923-04
C3N-02926	TP53	C3N-02926-02
C3N-02928	WT	C3N-02928-02
C3N-02929	WT	C3N-02929-02
C3N-02948	KRAS	C3N-02948-01
C3N-02950	WT	C3N-02950-02
C3N-02973	WT	C3N-02973-01
C3N-03038	KRAS	C3N-03038-02
C3N-03052	TP53	C3N-03052-01
C3N-03054	WT	C3N-03054-01
C3N-03057	TP53	C3N-03057-02
C3N-03063	KRAS-TP53	C3N-03063-02
C3N-03073	WT	C3N-03073-02
C3N-03074	TP53	C3N-03074-02
C3N-03080	TP53	C3N-03080-02
C3N-03202	TP53	C3N-03202-01
C3N-03205	WT	C3N-03205-01
C3N-03210	TP53	C3N-03210-02
C3N-03212	BRG1	C3N-03212-01
C3N-03222	BRG1	C3N-03222-01
C3N-03225	WT	C3N-03225-01
C3N-03233	KRAS	C3N-03233-03
C3N-03238	KRAS-STK11	C3N-03238-01
C3N-03420	WT	C3N-03420-02
C3N-03764	TP53	C3N-03764-02
C3N-03765	KRAS	C3N-03765-07
C3N-03890	WT	C3N-03890-01
C3N-03911	WT	C3N-03911-01
C3N-03921	TP53	C3N-03921-02
C3N-03929	KRAS-TP53	C3N-03929-01
C3N-04157	KRAS	C3N-04157-02
C3N-04168	WT	C3N-04168-01
C3N-04173	KRAS-STK11	C3N-04173-01
C3N-04176	TP53	C3N-04176-07
C3N-04180	KRAS-STK11	C3N-04180-01
C3N-04382	TP53-BRG1	C3N-04382-02

## Sheet: Enriched GO terms WT Control
Enriched GO terms in TP53, LKB1, and SMARCA4 mutant human tumours compared to WT
GO_Terms	Term ID	Total	Hits	TP53_NormalizedEnrichmentScore	Pval	Padj	LKB1_NormalizedEnrichmentScore	SMARCA4_NormalizedEnrichmentScore
GO:0006720	Isoprenoid metabolic process	78	67	1.241	0.1192	0.2156	-1.691	-1.27
GO:0006790	Sulfur compound metabolic process	232	220	1.213	0.09155	0.1795	-1.375	-1.087
GO:0008584	Male gonad development	100	83	1.197	0.1641	0.2699	-1.087	-1.023
GO:0007398	Ectoderm development	23	20	1.175	0.2294	0.3387	-0.9226	-0.9965
GO:0006516	Glycoprotein catabolic process	11	11	0.9905	0.4863	0.574	-0.7626	-0.8462
GO:0050909	Sensory perception of taste	49	41	0.9391	0.5567	0.6324	-0.8785	-0.7766
GO:0051187	Cofactor catabolic process	13	13	0.7587	0.8071	0.8435	-1.502	-1.243
GO:0019933	CAMP_mediated signaling	29	23	0.6516	0.9252	0.9376	-0.9701	-0.669
GO:0006044	N_acetylglucosamine metabolic process	16	15	-0.6728	0.9006	0.9189	1.218	0.7353
GO:0009595	Detection of biotic stimulus	25	22	-0.6954	0.8693	0.89	1.615	1.53
GO:0019935	Cyclic_nucleotide_mediated signaling	36	30	-0.7534	0.8398	0.8686	1.009	1.075
GO:0050803	Regulation of synapse structure and activity	54	45	-0.7612	0.8473	0.8749	1.561	0.7932
GO:0042157	Lipoprotein metabolic process	99	90	-0.7631	0.9048	0.92	0.901	1.416
GO:0030641	Regulation of cellular pH	29	27	-0.7806	0.7906	0.832	1.267	1.368
GO:0042036	Negative regulation of cytokine biosynthetic process	26	25	-0.7866	0.792	0.8321	1.593	1.07
GO:0000188	Inactivation of MAPK activity	26	26	-0.8187	0.7092	0.761	1.104	0.9745
GO:0016197	Endosomal transport	146	144	-0.8257	0.8683	0.89	0.8739	0.8232
GO:0045637	Regulation of myeloid cell differentiation	134	128	-0.8319	0.8246	0.8573	1.324	1.704
GO:0006892	Post_Golgi vesicle_mediated transport	77	77	-0.8461	0.7385	0.7896	0.8706	0.4556
GO:0006885	Regulation of pH	47	42	-0.8699	0.6705	0.7272	1.331	1.047
GO:0008064	Regulation of actin polymerization or depolymerization	102	97	-0.8821	0.6829	0.7394	1.032	1.179
GO:0043433	Negative regulation of sequence_specific DNA binding transcription factor activity	115	110	-0.9012	0.6613	0.7186	1.441	1.408
GO:0042228	Interleukin_8 biosynthetic process	13	11	-0.9012	0.5863	0.6525	1.338	1.434
GO:0051606	Detection of stimulus	204	149	-0.9205	0.6561	0.7142	1.175	1.181
GO:0050770	Regulation of axonogenesis	97	92	-0.9313	0.5875	0.6525	1.63	1.003
GO:0009581	Detection of external stimulus	103	82	-0.9354	0.5912	0.6543	1.34	1.314
GO:0015804	Neutral amino acid transport	19	15	-0.9412	0.5411	0.6181	0.9638	1.102
GO:0030832	Regulation of actin filament length	103	98	-0.9425	0.5627	0.6356	0.9984	1.139
GO:0046467	Membrane lipid biosynthetic process	98	90	-0.949	0.5495	0.6253	1.005	1.039
GO:0007602	Phototransduction	37	26	-0.9502	0.5347	0.612	0.8675	1.123
GO:0030155	Regulation of cell adhesion	269	258	-0.9576	0.5759	0.6432	1.644	1.136
GO:0006939	Smooth muscle contraction	82	75	-0.9676	0.5009	0.5822	1.392	0.828
GO:0007623	Circadian rhythm	81	65	-0.9696	0.4943	0.5782	1.85	1.336
GO:0030099	Myeloid cell differentiation	249	235	-0.9765	0.5202	0.5988	1.336	1.59
GO:0007215	Glutamate receptor signaling pathway	49	35	-0.9817	0.4811	0.5701	0.7844	0.7326
GO:0043123	Positive regulation of I_kappaB kinase/NF_kappaB cascade	143	139	-0.982	0.4991	0.5822	1.412	1.395
GO:0032271	Regulation of protein polymerization	110	106	-0.9881	0.4751	0.5641	0.9898	1.087
GO:0000122	Negative regulation of transcription from RNA polymerase II promoter	510	471	-0.999	0.4671	0.5557	1.497	0.9905
GO:0051347	Positive regulation of transferase activity	448	428	-1.007	0.4443	0.5338	1.213	1.023
GO:0007163	Establishment or maintenance of cell polarity	115	114	-1.026	0.4021	0.4951	0.868	0.7881
GO:0002573	Myeloid leukocyte differentiation	135	127	-1.029	0.4053	0.4959	1.488	1.623
GO:0051345	Positive regulation of hydrolase activity	450	437	-1.038	0.3285	0.4299	1.303	1.315
GO:0043122	Regulation of I_kappaB kinase/NF_kappaB cascade	194	190	-1.04	0.3468	0.449	1.491	1.316
GO:0006919	Activation of cysteine_type endopeptidase activity involved in apoptotic process	84	83	-1.047	0.3612	0.4606	1.441	1.136
GO:0043280	Positive regulation of cysteine_type endopeptidase activity involved in apoptotic process	107	105	-1.054	0.3505	0.4499	1.452	0.9817
GO:0007265	Ras protein signal transduction	252	247	-1.058	0.2991	0.4029	1.22	0.9949
GO:0006887	Exocytosis	274	257	-1.071	0.2677	0.371	1.025	1.085
GO:0030098	Lymphocyte differentiation	228	222	-1.075	0.28	0.3814	1.949	1.822
GO:0002683	Negative regulation of immune system process	180	171	-1.076	0.2592	0.3629	1.887	1.765
GO:0031347	Regulation of defense response	432	403	-1.077	0.2295	0.3387	1.89	2.07
GO:0050767	Regulation of neurogenesis	398	354	-1.079	0.2338	0.3417	1.482	0.9166
GO:0007589	Body fluid secretion	72	62	-1.084	0.32	0.4206	1.202	0.6053
GO:0040008	Regulation of growth	518	479	-1.088	0.2053	0.3127	1.656	0.998
GO:0008630	Intrinsic apoptotic signaling pathway in response to DNA damage	46	44	-1.093	0.3168	0.4182	1.313	0.9761
GO:0048872	Homeostasis of number of cells	177	167	-1.098	0.22	0.3279	1.307	1.415
GO:0042742	Defense response to bacterium	143	101	-1.102	0.2742	0.3777	1.963	1.726
GO:0042095	Interferon_gamma biosynthetic process	17	16	-1.107	0.3301	0.4301	0.8627	0.8355
GO:0051130	Positive regulation of cellular component organization	494	460	-1.108	0.1556	0.2613	1.541	0.964
GO:0031349	Positive regulation of defense response	230	224	-1.11	0.1986	0.3066	1.866	1.771
GO:0016044	Cellular membrane organization	425	409	-1.11	0.1675	0.2724	1.063	0.8011
GO:0007565	Female pregnancy	158	134	-1.111	0.2394	0.3478	1.317	1.068
GO:0002521	Leukocyte differentiation	333	320	-1.112	0.1818	0.2858	1.906	1.913
GO:0007249	I_kappaB kinase/NF_kappaB cascade	217	212	-1.118	0.1859	0.2914	1.425	1.307
GO:0030217	T cell differentiation	162	158	-1.12	0.1993	0.3068	1.994	2.03
GO:0048771	Tissue remodeling	119	112	-1.131	0.232	0.3412	1.607	0.9481
GO:0045072	Regulation of interferon_gamma biosynthetic process	16	15	-1.131	0.3136	0.4149	0.7921	0.8222
GO:0006309	Apoptotic DNA fragmentation	25	23	-1.136	0.2898	0.3939	0.7287	1.202
GO:0002460	Adaptive immune response based on somatic recombination of immune receptors built from immunoglobulin superfamily domains	193	184	-1.142	0.1649	0.2704	1.878	1.823
GO:0032623	Interleukin_2 production	46	45	-1.145	0.2462	0.3537	1.77	1.546
GO:0051348	Negative regulation of transferase activity	171	168	-1.145	0.1523	0.2569	0.9803	1.073
GO:0008037	Cell recognition	77	62	-1.146	0.2533	0.3573	1.59	0.9629
GO:0048511	Rhythmic process	182	151	-1.154	0.1658	0.2712	1.753	0.9875
GO:0009582	Detection of abiotic stimulus	87	68	-1.157	0.2398	0.3478	1.091	0.9939
GO:0030097	Hemopoiesis	513	488	-1.162	0.08221	0.1668	1.76	1.669
GO:0002250	Adaptive immune response	211	202	-1.165	0.132	0.2345	1.88	1.905
GO:0021700	Developmental maturation	176	160	-1.172	0.1361	0.2395	1.262	0.9461
GO:0030183	B cell differentiation	77	74	-1.175	0.2076	0.3132	1.204	1.048
GO:0046849	Bone remodeling	60	57	-1.176	0.2015	0.3095	1.836	1.195
GO:0045936	Negative regulation of phosphate metabolic process	256	244	-1.179	0.1061	0.1993	1.432	0.9896
GO:0051495	Positive regulation of cytoskeleton organization	103	98	-1.181	0.1792	0.2829	1.098	1.221
GO:0001816	Cytokine production	430	409	-1.185	0.06016	0.1332	2.014	1.832
GO:0007610	Behavior	519	449	-1.19	0.06159	0.1346	1.427	1.195
GO:0042107	Cytokine metabolic process	104	99	-1.197	0.1679	0.2724	2.119	1.297
GO:0048469	Cell maturation	116	107	-1.198	0.1558	0.2613	1.132	0.9376
GO:0032609	Interferon_gamma production	78	74	-1.199	0.1752	0.2791	1.807	1.613
GO:0042326	Negative regulation of phosphorylation	214	208	-1.205	0.08621	0.173	1.454	0.9831
GO:0043392	Negative regulation of DNA binding	37	35	-1.207	0.2064	0.3127	1.404	0.7073
GO:0030334	Regulation of cell migration	398	382	-1.21	0.05673	0.1288	1.738	1.221
GO:0051251	Positive regulation of lymphocyte activation	213	204	-1.211	0.09236	0.1805	2.114	2.013
GO:0002697	Regulation of immune effector process	219	211	-1.211	0.08778	0.1756	2.034	2.148
GO:0002440	Production of molecular mediator of immune response	111	103	-1.218	0.1482	0.2535	1.896	1.69
GO:0001817	Regulation of cytokine production	386	365	-1.22	0.04778	0.1115	2.029	1.741
GO:0042493	Response to drug	336	296	-1.22	0.05714	0.1288	1.388	1.239
GO:0001819	Positive regulation of cytokine production	203	194	-1.241	0.07193	0.1498	1.994	1.525
GO:0051249	Regulation of lymphocyte activation	296	285	-1.252	0.04523	0.1077	2.174	1.97
GO:0042089	Cytokine biosynthetic process	101	96	-1.259	0.1053	0.1986	2.145	1.281
GO:0001525	Angiogenesis	362	347	-1.26	0.03105	0.07919	1.878	1.074
GO:0042035	Regulation of cytokine biosynthetic process	91	86	-1.274	0.09444	0.1828	2.109	1.326
GO:0009416	Response to light stimulus	211	188	-1.274	0.05061	0.1172	1.347	0.9543
GO:0032535	Regulation of cellular component size	182	172	-1.278	0.05338	0.1231	1.208	0.9651
GO:0007568	Aging	186	170	-1.279	0.05872	0.1309	1.226	0.966
GO:0007596	Blood coagulation	499	464	-1.28	0.01454	0.04656	1.379	1.399
GO:0045766	Positive regulation of angiogenesis	89	85	-1.285	0.09124	0.1795	1.812	1.273
GO:0009617	Response to bacterium	344	286	-1.287	0.02848	0.07485	1.637	1.867
GO:0007599	Hemostasis	503	468	-1.287	0.01129	0.03755	1.373	1.403
GO:0050817	Coagulation	502	467	-1.288	0.01127	0.03755	1.374	1.383
GO:0030595	Leukocyte chemotaxis	123	121	-1.297	0.06272	0.1361	1.933	1.86
GO:0042110	T cell activation	341	330	-1.302	0.01821	0.05428	2.065	2.134
GO:0045765	Regulation of angiogenesis	157	149	-1.306	0.03704	0.09252	1.803	1.339
GO:0002252	Immune effector process	475	441	-1.308	0.009677	0.03387	2.002	1.989
GO:0042098	T cell proliferation	133	128	-1.318	0.04737	0.1112	1.94	1.881
GO:0050863	Regulation of T cell activation	228	221	-1.321	0.02613	0.07055	2.195	2.091
GO:0097193	Intrinsic apoptotic signaling pathway	117	115	-1.322	0.04813	0.1119	1.011	0.8533
GO:0009266	Response to temperature stimulus	104	95	-1.326	0.05657	0.1288	1.523	1.196
GO:0008643	Carbohydrate transport	138	125	-1.337	0.03136	0.07965	1.256	1.052
GO:0050900	Leukocyte migration	258	250	-1.354	0.02069	0.05931	1.823	1.749
GO:0042113	B cell activation	169	162	-1.36	0.02385	0.06498	1.64	1.537
GO:0043086	Negative regulation of catalytic activity	523	486	-1.367	0.003344	0.01491	1.285	1.137
GO:0046649	Lymphocyte activation	471	452	-1.374	0.003268	0.01479	2.049	2.031
GO:0030522	Intracellular receptor mediated signaling pathway	243	209	-1.379	0.02055	0.05931	0.9051	0.8061
GO:0046777	Protein autophosphorylation	181	174	-1.38	0.01613	0.04904	1	1.223
GO:0050870	Positive regulation of T cell activation	170	164	-1.388	0.01613	0.04904	2.159	2.054
GO:0030335	Positive regulation of cell migration	228	222	-1.402	0.01565	0.049	1.807	1.185
GO:0042129	Regulation of T cell proliferation	107	102	-1.41	0.02147	0.06011	1.985	1.849
GO:0097190	Apoptotic signaling pathway	204	197	-1.425	0.01404	0.04548	1.131	0.9742
GO:0030262	Apoptotic nuclear changes	32	30	-1.428	0.05792	0.1296	0.8077	1.092
GO:0008637	Apoptotic mitochondrial changes	65	62	-1.451	0.04	0.09749	1.108	0.9689
GO:0051054	Positive regulation of DNA metabolic process	100	93	-1.486	0.01465	0.04667	1.202	0.9841
GO:0019221	Cytokine_mediated signaling pathway	338	322	-1.488	0.003295	0.0148	1.968	1.606
GO:0043523	Regulation of neuron apoptotic process	147	137	-1.489	0.01058	0.03599	1.106	1.033
GO:0051258	Protein polymerization	157	152	-1.508	0.005357	0.02126	1.092	1.055
GO:0006968	Cellular defense response	60	55	-1.529	0.02103	0.05972	1.699	2.089
GO:0051493	Regulation of cytoskeleton organization	272	258	-1.531	0.005172	0.02118	1.245	0.9499
GO:0051129	Negative regulation of cellular component organization	338	322	-1.532	0.001647	0.01083	1.334	0.9133
GO:0009408	Response to heat	61	55	-1.54	0.01912	0.05588	0.9544	0.9582
GO:0017148	Negative regulation of translation	63	62	-1.565	0.007619	0.02757	0.6678	0.801
GO:0022411	Cellular component disassembly	295	280	-1.587	0.001706	0.01083	1.028	1.263
GO:0051248	Negative regulation of protein metabolic process	480	467	-1.61	0.00161	0.01083	1.265	1.027
GO:0043623	Cellular protein complex assembly	321	308	-1.613	0.001704	0.01083	0.9505	0.9675
GO:0019079	Viral genome replication	62	60	-1.623	0.001916	0.01083	1.822	1.41
GO:0051402	Neuron apoptotic process	161	149	-1.641	0.005291	0.02123	1.096	0.9612
GO:0032269	Negative regulation of cellular protein metabolic process	418	408	-1.683	0.001639	0.01083	1.148	0.9414
GO:0006007	Glucose catabolic process	76	69	-1.683	0.001961	0.01083	1.07	1.045
GO:0042102	Positive regulation of T cell proliferation	69	66	-1.684	0.003802	0.01635	1.799	1.684
GO:0050792	Regulation of viral reproduction	113	109	-1.688	0.003597	0.01569	1.606	0.8482
GO:0009615	Response to virus	268	250	-1.737	0.001724	0.01083	1.794	1.637
GO:0051607	Defense response to virus	189	174	-1.763	0.001792	0.01083	1.806	1.672
GO:0051701	Interaction with host	411	407	-1.848	0.001626	0.01083	1.072	0.8737

## Sheet: Enriched GO terms TP control
Enriched GO terms in LKB1, and SMARCA4 mutant human tumours compared to TP53 mutant tumours
GO_Terms	Term ID	Total	Hits	STK11_NormalizedEnrichmentScore	Pval	Padj	SMARCA4_NormalizedEnrichmentScore
GO:0065004	Protein_DNA complex assembly	137	119	2.922	0.001529	0.006975	1.274
GO:0031497	Chromatin assembly	120	104	2.908	0.00155	0.006975	1.372
GO:0006334	Nucleosome assembly	108	92	2.854	0.001605	0.006975	1.351
GO:0006333	Chromatin assembly or disassembly	141	124	2.85	0.001531	0.006975	1.3
GO:0006323	DNA packaging	154	134	2.82	0.001555	0.006975	1.348
GO:0000087	M phase of mitotic cell cycle	374	359	2.591	0.001393	0.006975	1.156
GO:0007059	Chromosome segregation	147	139	2.586	0.001534	0.006975	0.9934
GO:0007067	Mitosis	363	349	2.567	0.001412	0.006975	1.18
GO:0000279	M phase	537	499	2.455	0.001348	0.006975	0.8231
GO:0050863	Regulation of T cell activation	228	216	2.403	0.001445	0.006975	2.415
GO:0050870	Positive regulation of T cell activation	170	163	2.378	0.001508	0.006975	2.406
GO:0007088	Regulation of mitosis	93	81	2.376	0.001603	0.006975	1.081
GO:0006270	DNA replication initiation	29	29	2.372	0.001733	0.007002	1.376
GO:0000075	Cell cycle checkpoint	249	242	2.332	0.001458	0.006975	1.433
GO:0051249	Regulation of lymphocyte activation	296	280	2.325	0.001466	0.006975	2.304
GO:0051301	Cell division	480	456	2.321	0.00137	0.006975	0.957
GO:0051325	Interphase	405	396	2.313	0.001387	0.006975	1.065
GO:0000819	Sister chromatid segregation	53	52	2.307	0.001684	0.006975	1.035
GO:0007051	Spindle organization	83	81	2.302	0.001603	0.006975	1.589
GO:0051329	Interphase of mitotic cell cycle	399	390	2.296	0.001385	0.006975	1.051
GO:0000082	G1/S transition of mitotic cell cycle	199	197	2.295	0.001468	0.006975	1.063
GO:0051251	Positive regulation of lymphocyte activation	213	203	2.278	0.001464	0.006975	2.38
GO:0000070	Mitotic sister chromatid segregation	50	49	2.267	0.001661	0.006975	1.019
GO:0006260	DNA replication	278	260	2.248	0.001456	0.006975	1.187
GO:0042110	T cell activation	341	323	2.232	0.001412	0.006975	2.498
GO:0019221	Cytokine_mediated signaling pathway	338	314	2.228	0.001418	0.006975	1.899
GO:0006261	DNA_dependent DNA replication	100	100	2.225	0.001567	0.006975	1.113
GO:0045087	Innate immune response	544	498	2.203	0.001348	0.006975	2.133
GO:0000079	Regulation of cyclin_dependent protein kinase activity	86	84	2.189	0.001575	0.006975	0.7733
GO:0007346	Regulation of mitotic cell cycle	319	299	2.188	0.001453	0.006975	0.9797
GO:0046649	Lymphocyte activation	471	445	2.183	0.001368	0.006975	2.372
GO:0051607	Defense response to virus	189	172	2.174	0.001502	0.006975	2.177
GO:0007050	Cell cycle arrest	377	365	2.151	0.001385	0.006975	1.138
GO:0007052	Mitotic spindle organization	36	34	2.147	0.00173	0.007002	1.339
GO:0051320	S phase	148	144	2.146	0.001538	0.006975	1.127
GO:0042129	Regulation of T cell proliferation	107	101	2.143	0.001541	0.006975	2.246
GO:0001819	Positive regulation of cytokine production	203	191	2.136	0.001451	0.006975	1.782
GO:0009615	Response to virus	268	247	2.135	0.001464	0.006975	2.131
GO:0006909	Phagocytosis	96	88	2.13	0.00159	0.006975	1.615
GO:0000086	G2/M transition of mitotic cell cycle	147	145	2.128	0.001548	0.006975	1.065
GO:0030261	Chromosome condensation	30	25	2.124	0.001736	0.007002	0.9937
GO:0042102	Positive regulation of T cell proliferation	69	66	2.086	0.001645	0.006975	2.164
GO:0042098	T cell proliferation	133	126	2.081	0.001531	0.006975	2.288
GO:0002252	Immune effector process	475	434	2.066	0.001368	0.006975	2.151
GO:0042089	Cytokine biosynthetic process	101	96	2.063	0.001582	0.006975	1.47
GO:0001817	Regulation of cytokine production	386	361	2.061	0.001401	0.006975	1.884
GO:0046849	Bone remodeling	60	55	2.05	0.001645	0.006975	1.464
GO:0045786	Negative regulation of cell cycle	451	439	2.046	0.001379	0.006975	1.108
GO:0001816	Cytokine production	430	405	2.044	0.001399	0.006975	1.986
GO:0000084	S phase of mitotic cell cycle	140	136	2.042	0.001541	0.006975	1.129
GO:0000226	Microtubule cytoskeleton organization	287	274	2.042	0.001477	0.006975	1.187
GO:0042035	Regulation of cytokine biosynthetic process	91	86	2.032	0.001582	0.006975	1.471
GO:0002697	Regulation of immune effector process	219	209	2.024	0.001451	0.006975	2.221
GO:0051101	Regulation of DNA binding	67	62	2.022	0.001631	0.006975	0.9717
GO:0051707	Response to other organism	586	499	2.021	0.001348	0.006975	2.089
GO:0030335	Positive regulation of cell migration	228	220	2.014	0.001468	0.006975	1.377
GO:0002250	Adaptive immune response	211	201	2.005	0.001466	0.006975	1.985
GO:0030217	T cell differentiation	162	154	1.991	0.001515	0.006975	2.358
GO:0042107	Cytokine metabolic process	104	99	1.989	0.001567	0.006975	1.457
GO:0050778	Positive regulation of immune response	380	359	1.983	0.001393	0.006975	2.293
GO:0030098	Lymphocyte differentiation	228	218	1.972	0.001453	0.006975	2.145
GO:0006310	DNA recombination	216	196	1.964	0.001468	0.006975	1.149
GO:0030595	Leukocyte chemotaxis	123	120	1.964	0.001522	0.006975	2.184
GO:0042108	Positive regulation of cytokine biosynthetic process	59	56	1.962	0.001639	0.006975	1.34
GO:0031109	Microtubule polymerization or depolymerization	50	47	1.958	0.001675	0.006975	0.604
GO:0002521	Leukocyte differentiation	333	315	1.948	0.001406	0.006975	2.167
GO:0007017	Microtubule_based process	436	415	1.937	0.001377	0.006975	1.329
GO:0002440	Production of molecular mediator of immune response	111	102	1.934	0.001536	0.006975	1.742
GO:0010212	Response to ionizing radiation	106	102	1.933	0.001536	0.006975	1.027
GO:0002460	Adaptive immune response based on somatic recombination of immune receptors built from immunoglobulin superfamily domains	193	183	1.932	0.001471	0.006975	1.923
GO:0051235	Maintenance of location	178	167	1.914	0.001517	0.006975	1.127
GO:0031347	Regulation of defense response	432	397	1.913	0.001379	0.006975	2.162
GO:0031349	Positive regulation of defense response	230	224	1.91	0.001486	0.006975	1.97
GO:0006325	Chromatin organization	536	497	1.899	0.00134	0.006975	1.144
GO:0032609	Interferon_gamma production	78	73	1.899	0.001623	0.006975	1.693
GO:0042742	Defense response to bacterium	143	97	1.899	0.001575	0.006975	1.688
GO:0050900	Leukocyte migration	258	247	1.898	0.001464	0.006975	2.101
GO:0045765	Regulation of angiogenesis	157	145	1.88	0.001548	0.006975	1.564
GO:0006302	Double_strand break repair	115	111	1.879	0.001536	0.006975	0.9071
GO:0002683	Negative regulation of immune system process	180	168	1.878	0.001524	0.006975	1.803
GO:0007093	Mitotic cell cycle checkpoint	141	135	1.876	0.001546	0.006975	1.225
GO:0006281	DNA repair	399	384	1.87	0.001387	0.006975	0.9111
GO:0007566	Embryo implantation	40	36	1.869	0.001736	0.007002	0.8871
GO:0032623	Interleukin_2 production	46	45	1.869	0.001669	0.006975	1.676
GO:0006968	Cellular defense response	60	52	1.865	0.003367	0.01102	2.209
GO:0002253	Activation of immune response	312	295	1.863	0.001443	0.006975	2.2
GO:0042113	B cell activation	169	161	1.84	0.001513	0.006975	1.946
GO:0031570	DNA integrity checkpoint	142	137	1.833	0.00155	0.006975	1.103
GO:0019079	Viral genome replication	62	60	1.822	0.003247	0.01089	1.706
GO:0045766	Positive regulation of angiogenesis	89	83	1.822	0.001572	0.006975	1.452
GO:0030334	Regulation of cell migration	398	379	1.814	0.001391	0.006975	1.274
GO:0001525	Angiogenesis	362	341	1.809	0.001427	0.006975	1.205
GO:0009266	Response to temperature stimulus	104	92	1.804	0.001605	0.006975	1.575
GO:0016525	Negative regulation of angiogenesis	55	50	1.801	0.003344	0.01101	1.129
GO:0050708	Regulation of protein secretion	127	113	1.799	0.001536	0.006975	1.598
GO:0051240	Positive regulation of multicellular organismal process	531	467	1.793	0.001355	0.006975	1.322
GO:0033043	Regulation of organelle organization	509	479	1.781	0.001351	0.006975	1.132
GO:0030097	Hemopoiesis	513	482	1.776	0.001362	0.006975	1.845
GO:0006954	Inflammatory response	493	446	1.773	0.001372	0.006975	2.21
GO:0050663	Cytokine secretion	95	86	1.773	0.001582	0.006975	1.738
GO:0006338	Chromatin remodeling	97	90	1.772	0.001623	0.006975	1.379
GO:0006959	Humoral immune response	126	112	1.771	0.00155	0.006975	1.883
GO:0045926	Negative regulation of growth	191	176	1.769	0.001484	0.006975	1.052
GO:0042770	Signal transduction in response to DNA damage	119	115	1.766	0.001548	0.006975	1.155
GO:0007098	Centrosome cycle	42	41	1.761	0.001672	0.006975	1.169
GO:0043388	Positive regulation of DNA binding	29	25	1.759	0.005208	0.01532	0.7376
GO:0051297	Centrosome organization	63	62	1.759	0.003263	0.01089	0.98
GO:0051241	Negative regulation of multicellular organismal process	362	310	1.757	0.001441	0.006975	1.348
GO:0009595	Detection of biotic stimulus	25	22	1.756	0.008666	0.02179	1.455
GO:0048771	Tissue remodeling	119	109	1.752	0.001536	0.006975	1.119
GO:0051651	Maintenance of location in cell	107	103	1.751	0.00155	0.006975	1.247
GO:0050792	Regulation of viral reproduction	113	109	1.744	0.001536	0.006975	1.332
GO:0051656	Establishment of organelle localization	116	109	1.742	0.001536	0.006975	0.9439
GO:0030330	DNA damage response, signal transduction by p53 class mediator	108	104	1.736	0.00155	0.006975	1.13
GO:0009306	Protein secretion	172	156	1.726	0.001517	0.006975	1.579
GO:0050707	Regulation of cytokine secretion	79	70	1.726	0.003221	0.01089	1.676
GO:0031023	Microtubule organizing center organization	67	66	1.725	0.003289	0.01089	0.9638
GO:0043122	Regulation of I_kappaB kinase/NF_kappaB cascade	194	189	1.725	0.001462	0.006975	1.524
GO:0008037	Cell recognition	77	61	1.724	0.003226	0.01089	0.9706
GO:0045185	Maintenance of protein location	110	105	1.715	0.001541	0.006975	0.9841
GO:0051098	Regulation of binding	178	170	1.709	0.001493	0.006975	0.7986
GO:0009617	Response to bacterium	344	281	1.698	0.001462	0.006975	2.03
GO:0051052	Regulation of DNA metabolic process	206	192	1.697	0.001456	0.006975	1.002
GO:0030155	Regulation of cell adhesion	269	253	1.693	0.001439	0.006975	1.298
GO:0000910	Cytokinesis	108	103	1.685	0.004651	0.01431	0.8018
GO:0000077	DNA damage checkpoint	135	130	1.679	0.001555	0.006975	1.134
GO:0009314	Response to radiation	312	285	1.677	0.001447	0.006975	0.9863
GO:0022407	Regulation of cell_cell adhesion	74	69	1.674	0.004902	0.01463	1.042
GO:0007623	Circadian rhythm	81	65	1.667	0.003279	0.01089	1.581
GO:0019722	Calcium_mediated signaling	99	92	1.667	0.004815	0.01452	1.647
GO:0007249	I_kappaB kinase/NF_kappaB cascade	217	211	1.664	0.001458	0.006975	1.537
GO:0051130	Positive regulation of cellular component organization	494	455	1.66	0.001376	0.006975	1.035
GO:0045597	Positive regulation of cell differentiation	502	449	1.658	0.00137	0.006975	1.097
GO:0007162	Negative regulation of cell adhesion	88	77	1.657	0.004854	0.01456	0.9519
GO:0050714	Positive regulation of protein secretion	85	79	1.652	0.0064	0.01758	1.419
GO:0032101	Regulation of response to external stimulus	382	336	1.646	0.001414	0.006975	1.988
GO:0008285	Negative regulation of cell proliferation	526	493	1.64	0.001362	0.006975	1.179
GO:0001935	Endothelial cell proliferation	84	81	1.634	0.00641	0.01758	1.097
GO:0051129	Negative regulation of cellular component organization	338	312	1.634	0.001437	0.006975	1.076
GO:0051701	Interaction with host	411	402	1.632	0.001395	0.006975	1.46
GO:0042326	Negative regulation of phosphorylation	214	206	1.63	0.002928	0.01063	1.252
GO:0007018	Microtubule_based movement	175	165	1.619	0.00304	0.01086	1.426
GO:0001936	Regulation of endothelial cell proliferation	72	70	1.616	0.006441	0.01759	1.17
GO:0006275	Regulation of DNA replication	101	94	1.611	0.007974	0.02067	0.7248
GO:0045936	Negative regulation of phosphate metabolic process	256	238	1.595	0.001481	0.006975	1.254
GO:0051318	G1 phase	48	47	1.592	0.01173	0.02705	0.9677
GO:0000080	G1 phase of mitotic cell cycle	46	45	1.591	0.01503	0.03268	0.9334
GO:0050770	Regulation of axonogenesis	97	87	1.591	0.006339	0.01755	1.012
GO:0043123	Positive regulation of I_kappaB kinase/NF_kappaB cascade	143	138	1.588	0.004594	0.01431	1.553
GO:0033044	Regulation of chromosome organization	107	104	1.584	0.007752	0.02017	1.163
GO:0050701	Interleukin_1 secretion	25	23	1.58	0.02636	0.05129	1.224
GO:0051493	Regulation of cytoskeleton organization	272	257	1.578	0.001447	0.006975	1.177
GO:0043392	Negative regulation of DNA binding	37	35	1.569	0.02065	0.04278	1.292
GO:0051248	Negative regulation of protein metabolic process	480	461	1.567	0.001357	0.006975	1.296
GO:0051346	Negative regulation of hydrolase activity	242	212	1.565	0.00289	0.01063	1.136
GO:0002573	Myeloid leukocyte differentiation	135	127	1.563	0.004615	0.01431	1.77
GO:0032507	Maintenance of protein location in cell	96	92	1.562	0.008026	0.02071	1.095
GO:0001558	Regulation of cell growth	288	265	1.561	0.00146	0.006975	0.9261
GO:0040008	Regulation of growth	518	470	1.559	0.001359	0.006975	1.058
GO:0050803	Regulation of synapse structure and activity	54	42	1.549	0.01983	0.04123	0.8793
GO:0000122	Negative regulation of transcription from RNA polymerase II promoter	510	463	1.546	0.001361	0.006975	0.9397
GO:0032269	Negative regulation of cellular protein metabolic process	418	403	1.541	0.001395	0.006975	1.28
GO:0051093	Negative regulation of developmental process	563	470	1.537	0.001359	0.006975	1.033
GO:0009408	Response to heat	61	54	1.531	0.01	0.02407	1.583
GO:0050715	Positive regulation of cytokine secretion	57	53	1.524	0.01169	0.02705	1.413
GO:0045785	Positive regulation of cell adhesion	125	121	1.523	0.006116	0.01732	1.324
GO:0030336	Negative regulation of cell migration	125	119	1.514	0.007645	0.01998	0.9765
GO:0007599	Hemostasis	503	454	1.513	0.001377	0.006975	1.569
GO:0007596	Blood coagulation	499	450	1.51	0.001379	0.006975	1.568
GO:0050817	Coagulation	502	453	1.51	0.001379	0.006975	1.547
GO:0051048	Negative regulation of secretion	127	103	1.51	0.01085	0.02569	1.433
GO:0006007	Glucose catabolic process	76	69	1.509	0.01797	0.03814	1.456
GO:0050767	Regulation of neurogenesis	398	345	1.498	0.002841	0.01063	0.8272
GO:0051100	Negative regulation of binding	75	72	1.493	0.01783	0.0381	0.9317
GO:0032319	Regulation of Rho GTPase activity	93	90	1.485	0.01461	0.03212	1.479
GO:0048511	Rhythmic process	182	150	1.485	0.00761	0.01998	1.109
GO:0051054	Positive regulation of DNA metabolic process	100	93	1.481	0.01274	0.02906	1.139
GO:0051495	Positive regulation of cytoskeleton organization	103	97	1.475	0.0126	0.02884	1.35
GO:0030100	Regulation of endocytosis	124	113	1.472	0.01536	0.03329	1.445
GO:0022604	Regulation of cell morphogenesis	303	281	1.469	0.001462	0.006975	0.9745
GO:0007157	Heterophilic cell_cell adhesion	29	25	1.467	0.0625	0.1053	0.8197
GO:0042493	Response to drug	336	283	1.466	0.00292	0.01063	1.374
GO:0043086	Negative regulation of catalytic activity	523	472	1.453	0.002736	0.01063	1.413
GO:0000209	Protein polyubiquitination	167	162	1.451	0.009132	0.02243	1.186
GO:0007568	Aging	186	170	1.444	0.008955	0.02235	1.16
GO:0097190	Apoptotic signaling pathway	204	194	1.437	0.007267	0.01947	1.198
GO:0042228	Interleukin_8 biosynthetic process	13	11	1.436	0.07388	0.12	1.49
GO:0048872	Homeostasis of number of cells	177	165	1.435	0.009119	0.02243	1.635
GO:0032844	Regulation of homeostatic process	279	245	1.432	0.00289	0.01063	1.63
GO:0007131	Reciprocal meiotic recombination	39	35	1.43	0.05508	0.09639	0.773
GO:0045596	Negative regulation of cell differentiation	457	378	1.429	0.004167	0.01343	0.9448
GO:0043433	Negative regulation of sequence_specific DNA binding transcription factor activity	115	108	1.428	0.02623	0.05121	1.535
GO:0008360	Regulation of cell shape	106	101	1.425	0.02619	0.05121	1.22
GO:0051258	Protein polymerization	157	150	1.425	0.01065	0.02535	1.357
GO:0008637	Apoptotic mitochondrial changes	65	62	1.421	0.0261	0.05121	1.106
GO:0032637	Interleukin_8 production	44	37	1.421	0.05812	0.1006	1.657
GO:0042036	Negative regulation of cytokine biosynthetic process	26	25	1.417	0.07639	0.1221	1.268
GO:0006919	Activation of cysteine_type endopeptidase activity involved in apoptotic process	84	83	1.415	0.02987	0.05721	1.398
GO:0051640	Organelle localization	174	161	1.413	0.01362	0.03049	0.8631
GO:0051090	Regulation of sequence_specific DNA binding transcription factor activity	340	302	1.411	0.004274	0.01363	1.539
GO:0043087	Regulation of GTPase activity	222	212	1.408	0.008671	0.02179	1.368
GO:0043280	Positive regulation of cysteine_type endopeptidase activity involved in apoptotic process	107	104	1.407	0.02791	0.05395	1.259
GO:0043623	Cellular protein complex assembly	321	304	1.407	0.004261	0.01363	1.399
GO:0051051	Negative regulation of transport	287	248	1.4	0.002907	0.01063	1.226
GO:0048545	Response to steroid hormone stimulus	256	217	1.398	0.008696	0.02179	0.9515
GO:0007265	Ras protein signal transduction	252	241	1.391	0.004373	0.01387	1.1
GO:0018212	Peptidyl_tyrosine modification	203	188	1.389	0.01316	0.02968	1.287
GO:0035023	Regulation of Rho protein signal transduction	168	161	1.389	0.01967	0.04102	1.269
GO:0007565	Female pregnancy	158	132	1.385	0.03271	0.06187	1.009
GO:0016568	Chromatin modification	438	415	1.385	0.00551	0.01613	1.096
GO:0030183	B cell differentiation	77	73	1.38	0.05195	0.09254	1.189
GO:0006284	Base_excision repair	39	38	1.378	0.07953	0.1261	0.8233
GO:0008630	Intrinsic apoptotic signaling pathway in response to DNA damage	46	44	1.376	0.06954	0.1141	1.248
GO:0018108	Peptidyl_tyrosine phosphorylation	201	186	1.372	0.01615	0.03488	1.292
GO:0022411	Cellular component disassembly	295	277	1.366	0.0117	0.02705	1.628
GO:0030003	Cellular cation homeostasis	369	324	1.366	0.009859	0.02383	1.395
GO:0006939	Smooth muscle contraction	82	72	1.364	0.06159	0.1048	0.6971
GO:0051056	Regulation of small GTPase mediated signal transduction	369	350	1.363	0.007082	0.01917	1.383
GO:0007610	Behavior	519	430	1.362	0.006916	0.0188	1.282
GO:0046578	Regulation of Ras protein signal transduction	278	263	1.357	0.01312	0.02968	1.262
GO:0009416	Response to light stimulus	211	187	1.347	0.02187	0.04469	0.9109
GO:0019932	Second_messenger_mediated signaling	156	135	1.346	0.04482	0.08247	1.657
GO:0030099	Myeloid cell differentiation	249	234	1.344	0.01917	0.04013	1.628
GO:0051053	Negative regulation of DNA metabolic process	64	60	1.341	0.06818	0.1122	0.4757
GO:0055080	Cation homeostasis	432	374	1.336	0.01108	0.02595	1.295
GO:0032535	Regulation of cellular component size	182	169	1.335	0.03172	0.06037	1.245
GO:0007264	Small GTPase mediated signal transduction	521	499	1.333	0.009434	0.02305	1.215
GO:0051092	Positive regulation of NF_kappaB transcription factor activity	104	100	1.33	0.06583	0.1101	1.574
GO:0007589	Body fluid secretion	72	61	1.324	0.07581	0.122	0.6741
GO:0009581	Detection of external stimulus	103	79	1.32	0.0672	0.1112	1.378
GO:0007188	Adenylate cyclase_modulating G_protein coupled receptor signaling pathway	104	77	1.313	0.07605	0.122	1.124
GO:0008154	Actin polymerization or depolymerization	125	119	1.313	0.05505	0.09639	1.34
GO:0016569	Covalent chromatin modification	276	265	1.3	0.02774	0.0538	1.038
GO:0030148	Sphingolipid biosynthetic process	62	56	1.3	0.09672	0.1506	1.014
GO:0008277	Regulation of G_protein coupled receptor protein signaling pathway	106	96	1.296	0.08703	0.1366	1.294
GO:0009894	Regulation of catabolic process	520	488	1.296	0.01088	0.02569	1.304
GO:0045637	Regulation of myeloid cell differentiation	134	127	1.293	0.06	0.1032	1.761
GO:0007193	Adenylate cyclase_inhibiting G_protein coupled receptor signaling pathway	43	31	1.291	0.1431	0.2022	1.093
GO:0032318	Regulation of Ras GTPase activity	162	154	1.291	0.05	0.09009	1.426
GO:0051345	Positive regulation of hydrolase activity	450	426	1.289	0.01248	0.02869	1.374
GO:0007611	Learning or memory	154	124	1.287	0.06126	0.1048	0.9427
GO:0097193	Intrinsic apoptotic signaling pathway	117	115	1.283	0.0743	0.1201	1.154
GO:0008643	Carbohydrate transport	138	123	1.282	0.07132	0.1164	1.11
GO:0017038	Protein import	244	234	1.281	0.04572	0.08314	0.7853
GO:0051402	Neuron apoptotic process	161	144	1.276	0.06154	0.1048	1.139
GO:0007257	Activation of JUN kinase activity	35	35	1.272	0.1343	0.1919	0.8388
GO:0007186	G_protein coupled receptor signaling pathway	598	448	1.26	0.01915	0.04013	1.231
GO:0048469	Cell maturation	116	103	1.26	0.09922	0.1514	1.054
GO:0021700	Developmental maturation	176	156	1.259	0.07436	0.1201	1.092
GO:0051606	Detection of stimulus	204	140	1.259	0.0761	0.122	1.329
GO:0006921	Cellular component disassembly involved in execution phase of apoptosis	74	68	1.255	0.1137	0.1684	1.308
GO:0016570	Histone modification	270	260	1.254	0.05095	0.09152	1.006
GO:0006816	Calcium ion transport	228	192	1.252	0.06259	0.1053	1.366
GO:0051050	Positive regulation of transport	496	446	1.251	0.02195	0.0447	1.312
GO:0016044	Cellular membrane organization	425	399	1.25	0.02503	0.04989	1.014
GO:0048015	Phosphatidylinositol_mediated signaling	138	133	1.248	0.0902	0.1412	1.299
GO:0051091	Positive regulation of sequence_specific DNA binding transcription factor activity	182	168	1.245	0.07927	0.126	1.546
GO:0000165	MAPK cascade	531	497	1.239	0.02547	0.05036	1.183
GO:0030262	Apoptotic nuclear changes	32	28	1.239	0.1749	0.2388	1.471
GO:0007163	Establishment or maintenance of cell polarity	115	111	1.232	0.1152	0.1703	0.9689
GO:0030041	Actin filament polymerization	100	96	1.232	0.1234	0.179	1.291
GO:0006913	Nucleocytoplasmic transport	343	328	1.231	0.05153	0.0923	0.8911
GO:0017148	Negative regulation of translation	63	62	1.228	0.1436	0.2024	1.039
GO:0030029	Actin filament_based process	469	435	1.228	0.03951	0.07381	0.9783
GO:0043523	Regulation of neuron apoptotic process	147	132	1.225	0.1075	0.16	1.271
GO:0050730	Regulation of peptidyl_tyrosine phosphorylation	160	145	1.225	0.09752	0.1511	1.276
GO:0000188	Inactivation of MAPK activity	26	25	1.224	0.1962	0.262	1.003
GO:0006898	Receptor_mediated endocytosis	132	122	1.224	0.1038	0.1565	1.457
GO:0051169	Nuclear transport	347	332	1.219	0.05337	0.09394	0.8775
GO:0045445	Myoblast differentiation	43	38	1.212	0.1844	0.2496	0.9344
GO:0051348	Negative regulation of transferase activity	171	166	1.21	0.1057	0.1582	1.35
GO:0002526	Acute inflammatory response	110	95	1.209	0.1415	0.2004	1.866
GO:0051347	Positive regulation of transferase activity	448	420	1.205	0.05197	0.09254	1.134
GO:0006006	Glucose metabolic process	211	193	1.204	0.09869	0.1514	1.352
GO:0046777	Protein autophosphorylation	181	171	1.203	0.1168	0.1722	1.488
GO:0007015	Actin filament organization	223	210	1.198	0.09824	0.1511	1.148
GO:0051047	Positive regulation of secretion	223	192	1.196	0.1063	0.1586	1.125
GO:0032387	Negative regulation of intracellular transport	74	70	1.195	0.1723	0.2363	0.7657
GO:0043408	Regulation of MAPK cascade	462	433	1.193	0.0619	0.1049	1.145
GO:0000041	Transition metal ion transport	90	79	1.191	0.176	0.2398	0.9079
GO:0051494	Negative regulation of cytoskeleton organization	76	72	1.191	0.1718	0.2362	0.8759
GO:0030522	Intracellular receptor mediated signaling pathway	243	207	1.187	0.1206	0.1762	1.153
GO:0007420	Brain development	507	418	1.176	0.08183	0.1291	1.073
GO:0007266	Rho protein signal transduction	117	111	1.174	0.1736	0.2375	0.9455
GO:0043405	Regulation of MAP kinase activity	254	241	1.173	0.1181	0.1737	1.285
GO:0043410	Positive regulation of MAPK cascade	320	296	1.17	0.09986	0.1517	1.176
GO:0006885	Regulation of pH	47	41	1.165	0.214	0.2815	1.001
GO:0032271	Regulation of protein polymerization	110	106	1.157	0.1972	0.2628	1.261
GO:0032147	Activation of protein kinase activity	235	220	1.155	0.1542	0.2144	1.312
GO:0043406	Positive regulation of MAP kinase activity	187	177	1.151	0.1786	0.2422	1.297
GO:0030705	Cytoskeleton_dependent intracellular transport	74	71	1.15	0.2323	0.3009	0.5114
GO:0007187	G_protein coupled receptor signaling pathway, coupled to cyclic nucleotide second messenger	140	100	1.147	0.2085	0.2748	1.232
GO:0007219	Notch signaling pathway	134	129	1.147	0.2009	0.266	0.6634
GO:0006220	Pyrimidine nucleotide metabolic process	45	42	1.139	0.2413	0.3107	0.9943
GO:0007189	Adenylate cyclase_activating G_protein coupled receptor signaling pathway	47	33	1.137	0.2746	0.3462	0.8427
GO:0008156	Negative regulation of DNA replication	38	36	1.133	0.2726	0.3451	0.8003
GO:0030036	Actin cytoskeleton organization	421	395	1.132	0.1472	0.2071	1.014
GO:0007006	Mitochondrial membrane organization	44	44	1.131	0.2566	0.3283	1.032
GO:0016052	Carbohydrate catabolic process	137	125	1.128	0.2296	0.2988	1.393
GO:0043407	Negative regulation of MAP kinase activity	64	62	1.127	0.2773	0.3489	0.9495
GO:0051046	Regulation of secretion	446	378	1.125	0.1486	0.2081	1.202
GO:0050731	Positive regulation of peptidyl_tyrosine phosphorylation	125	111	1.121	0.2366	0.3059	1.565
GO:0006417	Regulation of translation	205	192	1.119	0.2169	0.2847	0.9023
GO:0030641	Regulation of cellular pH	29	26	1.118	0.309	0.3803	1.336
GO:0050906	Detection of stimulus involved in sensory perception	94	55	1.113	0.3043	0.3766	0.9625
GO:0008064	Regulation of actin polymerization or depolymerization	102	97	1.106	0.2614	0.3325	1.384
GO:0019935	Cyclic_nucleotide_mediated signaling	36	28	1.106	0.2915	0.3631	0.8941
GO:0006633	Fatty acid biosynthetic process	134	122	1.103	0.2779	0.3489	1.233
GO:0030832	Regulation of actin filament length	103	98	1.1	0.2615	0.3325	1.367
GO:0006887	Exocytosis	274	250	1.098	0.2291	0.2988	1.193
GO:0040029	Regulation of gene expression, epigenetic	132	120	1.098	0.274	0.3462	0.6614
GO:0006308	DNA catabolic process	69	62	1.096	0.3214	0.3938	0.9297
GO:0009582	Detection of abiotic stimulus	87	64	1.093	0.3387	0.4141	1.137
GO:0043507	Positive regulation of JUN kinase activity	58	57	1.09	0.3393	0.4141	0.9998
GO:0000187	Activation of MAPK activity	128	122	1.083	0.3038	0.3766	1.233
GO:0006044	N_acetylglucosamine metabolic process	16	15	1.083	0.36	0.4324	0.638
GO:0008016	Regulation of heart contraction	121	99	1.08	0.2868	0.358	1.025
GO:0007200	Phospholipase C_activating G_protein coupled receptor signaling pathway	60	44	1.077	0.3444	0.4186	0.8472
GO:0046467	Membrane lipid biosynthetic process	98	90	1.075	0.3084	0.3803	1.125
GO:0009743	Response to carbohydrate stimulus	138	114	1.065	0.3134	0.3848	1.091
GO:0006672	Ceramide metabolic process	68	61	1.055	0.3984	0.4675	1.443
GO:0031098	Stress_activated protein kinase signaling cascade	216	210	1.053	0.3402	0.4143	1.105
GO:0045727	Positive regulation of translation	54	48	1.044	0.3957	0.4661	0.8957
GO:0045072	Regulation of interferon_gamma biosynthetic process	16	15	1.038	0.4243	0.4904	0.8669
GO:0015804	Neutral amino acid transport	19	15	1.037	0.4278	0.4925	1.188
GO:0051180	Vitamin transport	20	17	1.037	0.4288	0.4927	0.9686
GO:0055067	Monovalent inorganic cation homeostasis	77	60	1.037	0.4253	0.4906	1.087
GO:0030001	Metal ion transport	515	423	1.033	0.3705	0.4416	1.19
GO:0042095	Interferon_gamma biosynthetic process	17	16	1.033	0.445	0.5096	0.8812
GO:0008217	Regulation of blood pressure	140	112	1.031	0.3829	0.4546	1.136
GO:0044257	Cellular protein catabolic process	444	413	1.029	0.3634	0.4356	0.899
GO:0001508	Regulation of action potential	152	132	1.028	0.4019	0.4697	0.8676
GO:0006309	Apoptotic DNA fragmentation	25	21	1.018	0.4452	0.5096	1.525
GO:0000060	Protein import into nucleus, translocation	39	35	1.013	0.4165	0.4841	1.221
GO:0006289	Nucleotide_excision repair	77	76	1.007	0.4473	0.5111	0.9188
GO:0046519	Sphingoid metabolic process	13	12	0.9994	0.4674	0.531	0.9169
GO:0051017	Actin filament bundle assembly	80	76	0.9754	0.5032	0.5664	0.7301
GO:0007202	Activation of phospholipase C activity	56	51	0.957	0.5368	0.6009	1.192
GO:0042391	Regulation of membrane potential	274	234	0.9442	0.618	0.6782	0.7987
GO:0043506	Regulation of JUN kinase activity	72	70	0.9431	0.5733	0.6386	0.8283
GO:0016051	Carbohydrate biosynthetic process	166	150	0.9385	0.589	0.6522	0.9087
GO:0006471	Protein ADP_ribosylation	21	19	0.9382	0.5386	0.6018	0.593
GO:0045055	Regulated secretory pathway	46	42	0.9381	0.5736	0.6386	1.641
GO:0042157	Lipoprotein metabolic process	99	88	0.9341	0.5803	0.6437	1.608
GO:0007254	JNK cascade	168	163	0.9134	0.6531	0.7106	0.9948
GO:0009311	Oligosaccharide metabolic process	36	31	0.9092	0.5983	0.6613	0.8462
GO:0045638	Negative regulation of myeloid cell differentiation	60	56	0.885	0.6787	0.7349	1.485
GO:0007215	Glutamate receptor signaling pathway	49	31	0.8793	0.6534	0.7106	0.775
GO:0006611	Protein export from nucleus	46	46	0.8673	0.7138	0.7694	1.198
GO:0051168	Nuclear export	121	118	0.8504	0.7878	0.8373	1.324
GO:0006367	Transcription initiation from RNA polymerase II promoter	197	185	0.8341	0.8755	0.9193	1.216
GO:0030031	Cell projection assembly	214	209	0.8291	0.8868	0.9295	1.142
GO:0015837	Amine transport	67	52	0.8266	0.7778	0.831	1.236
GO:0007602	Phototransduction	37	24	0.8257	0.7276	0.7815	1.43
GO:0009593	Detection of chemical stimulus	91	53	0.8232	0.7863	0.8372	0.8427
GO:0030521	Androgen receptor signaling pathway	63	62	0.8028	0.8059	0.855	0.6965
GO:0016197	Endosomal transport	146	141	0.7995	0.9103	0.9526	0.8087
GO:0061025	Membrane fusion	88	82	0.7878	0.8669	0.9134	1.14
GO:0045494	Photoreceptor cell maintenance	26	22	0.7564	0.8198	0.8682	0.7032
GO:0006352	DNA_dependent transcription, initiation	228	213	0.751	0.9741	0.9932	1.215
GO:0015931	Nucleobase_containing compound transport	154	147	0.7462	0.9632	0.9909	1.232
GO:0006997	Nucleus organization	54	51	0.7107	0.9314	0.9697	1.229
GO:0007631	Feeding behavior	83	53	0.6964	0.9482	0.9804	0.9067
GO:0006892	Post_Golgi vesicle_mediated transport	77	77	0.6921	0.9515	0.9821	0.5733
GO:0000375	RNA splicing, via transesterification reactions	216	209	0.6816	0.9956	1	0.981
GO:0007606	Sensory perception of chemical stimulus	117	73	0.6661	0.9692	0.992	0.8805
GO:0031365	N_terminal protein amino acid modification	19	17	0.6509	0.9236	0.9631	0.5158
GO:0051650	Establishment of vesicle localization	57	54	0.6474	0.97	0.992	0.9342
GO:0030317	Sperm motility	32	24	0.6318	0.9345	0.9712	1.02
GO:0031123	RNA 3'_end processing	95	92	0.5828	0.9984	1	0.6991
GO:0008380	RNA splicing	330	314	0.5642	1	1	0.9706
GO:0006397	MRNA processing	409	381	0.5296	1	1	0.9178
GO:0008033	TRNA processing	76	76	0.5227	1	1	1.243
GO:0006405	RNA export from nucleus	73	70	0.509	1	1	1.487
GO:0007040	Lysosome organization	32	29	0.4212	1	1	1.165
GO:0006376	MRNA splice site selection	17	17	-0.5253	0.9695	0.992	-0.495
GO:0006891	Intra_Golgi vesicle_mediated transport	31	28	-0.6245	0.9541	0.9832	-0.9554
GO:0006516	Glycoprotein catabolic process	11	11	-0.8823	0.6214	0.6782	-0.9636
GO:0048515	Spermatid differentiation	83	64	-0.9855	0.4727	0.5361	-1.093
GO:0007286	Spermatid development	78	60	-0.9889	0.4482	0.5111	-1.088
GO:0006487	Protein N_linked glycosylation	98	95	-1.053	0.3485	0.4227	-0.6556
GO:0030968	Endoplasmic reticulum unfolded protein response	87	85	-1.054	0.3495	0.4227	-1.372
GO:0006984	ER_nucleus signaling pathway	100	98	-1.103	0.2642	0.3351	-1.209
GO:0043687	Post_translational protein modification	196	179	-1.119	0.1934	0.2597	-1.037
GO:0008584	Male gonad development	100	81	-1.209	0.1349	0.1924	-0.8899
GO:0006814	Sodium ion transport	116	91	-1.246	0.09922	0.1514	-0.8688
GO:0006790	Sulfur compound metabolic process	232	218	-1.28	0.03503	0.06585	-1.059
GO:0007028	Cytoplasm organization	7	7	-1.464	0.09417	0.1471	-0.6765
GO:0009225	Nucleotide_sugar metabolic process	29	29	-1.517	0.04471	0.08247	-1.546
GO:0007398	Ectoderm development	23	20	-1.584	0.04167	0.07736	-1.173
GO:0007588	Excretion	69	54	-1.623	0.01493	0.03258	-0.9212
GO:0051187	Cofactor catabolic process	13	13	-1.654	0.03059	0.0584	-1.045
GO:0042445	Hormone metabolic process	161	135	-1.729	0.005634	0.01634	-1.171
GO:0006720	Isoprenoid metabolic process	78	63	-1.801	0.005102	0.01508	-1.758
GO:0006690	Icosanoid metabolic process	71	63	-1.847	0.005102	0.01508	-1.064
GO:0006805	Xenobiotic metabolic process	149	125	-2.285	0.002833	0.01063	-1.146
GO:0009410	Response to xenobiotic stimulus	152	128	-2.286	0.002778	0.01063	-1.069

## Sheet: Enriched GO Terms KRAS Control
Enriched GO terms in LKB1, and SMARCA4 mutant human tumours compared to KRAS mutant tumours
GO_Terms	Term ID	Total	Hits	TP53_NormalizedEnrichmentScore	Pval	Padj	LKB1_NormalizedEnrichmentScore	BRG1_NormalizedEnrichmentScore
GO:0046879	Hormone secretion	227	194	1.655	0.002688	0.01467	-1.135	-1.076
GO:0015718	Monocarboxylic acid transport	95	80	1.646	0.004854	0.02019	-1.046	-1.039
GO:0046883	Regulation of hormone secretion	191	162	1.525	0.005362	0.02019	-1.265	-1.125
GO:0007398	Ectoderm development	23	17	1.513	0.04274	0.09479	-0.9325	-0.6735
GO:0009308	Amine metabolic process	211	176	1.449	0.01075	0.03283	-1.168	-0.8725
GO:0031667	Response to nutrient levels	266	214	1.441	0.008152	0.0271	-1.183	-1.105
GO:0003001	Generation of a signal involved in cell_cell signaling	345	289	1.419	0.005698	0.02079	-1.178	-1.081
GO:0009991	Response to extracellular stimulus	291	236	1.382	0.01449	0.04155	-1.172	-1.156
GO:0006730	One_carbon metabolic process	32	28	1.364	0.08478	0.1636	-1.323	-1.484
GO:0016540	Protein autoprocessing	8	6	1.335	0.178	0.2847	-1.417	-1.163
GO:0006612	Protein targeting to membrane	154	135	1.331	0.04211	0.09414	-2.32	-1.09
GO:0009636	Response to toxin	129	111	1.328	0.04103	0.09271	-0.86	-1.336
GO:0019935	Cyclic_nucleotide_mediated signaling	36	29	1.313	0.1222	0.2161	-1.169	-0.898
GO:0042168	Heme metabolic process	30	24	1.309	0.1303	0.2268	-0.7151	-1.114
GO:0043687	Post_translational protein modification	196	158	1.281	0.05479	0.1172	-0.9584	-1.222
GO:0031669	Cellular response to nutrient levels	114	84	1.263	0.09832	0.1826	-0.7058	-1.011
GO:0016051	Carbohydrate biosynthetic process	166	139	1.263	0.06101	0.1279	-0.8752	-0.8481
GO:0031668	Cellular response to extracellular stimulus	137	105	1.227	0.1	0.1845	-0.7916	-1.098
GO:0007565	Female pregnancy	158	123	1.224	0.08399	0.1626	-1.212	-0.9768
GO:0008584	Male gonad development	100	83	1.207	0.1551	0.2586	-1.249	-1.082
GO:0006575	Cellular modified amino acid metabolic process	194	163	1.177	0.127	0.2228	-1.488	-1.502
GO:0006887	Exocytosis	274	220	1.168	0.1294	0.2257	-1.112	-0.9127
GO:0007584	Response to nutrient	135	109	1.156	0.1778	0.2847	-1.399	-0.8755
GO:0042440	Pigment metabolic process	59	48	1.147	0.2268	0.3458	-0.9896	-0.8382
GO:0031647	Regulation of protein stability	107	78	1.109	0.2445	0.367	-1.086	-0.6707
GO:0032984	Macromolecular complex disassembly	183	153	1.088	0.2439	0.367	-1.915	-0.857
GO:0043241	Protein complex disassembly	162	142	1.082	0.2831	0.4085	-1.934	-0.9573
GO:0051348	Negative regulation of transferase activity	171	140	1.075	0.2933	0.4186	-0.7338	-0.6769
GO:0043624	Cellular protein complex disassembly	157	137	1.009	0.4198	0.5519	-2.035	-1.078
GO:0006352	DNA_dependent transcription, initiation	228	171	0.9956	0.4595	0.5892	-0.823	-0.7014
GO:0019395	Fatty acid oxidation	89	69	0.9571	0.5231	0.6382	-0.9329	-0.6445
GO:0006091	Generation of precursor metabolites and energy	456	348	0.9455	0.6771	0.7691	-0.9709	-1.11
GO:0006635	Fatty acid beta_oxidation	56	46	0.9045	0.6457	0.744	-1.281	-0.4586
GO:0007028	Cytoplasm organization	7	5	0.8788	0.6171	0.7217	-1.224	-1.031
GO:0006783	Heme biosynthetic process	22	17	0.876	0.6624	0.7579	-0.6556	-1.285
GO:0051187	Cofactor catabolic process	13	12	0.8246	0.7118	0.7999	-1.275	-1.263
GO:0006605	Protein targeting	484	382	0.8236	0.9767	0.9988	-1.176	-0.7021
GO:0015980	Energy derivation by oxidation of organic compounds	333	247	0.8104	0.9643	0.994	-1.377	-1.037
GO:0045727	Positive regulation of translation	54	36	0.7956	0.7959	0.8669	-0.6877	-0.5371
GO:0006664	Glycolipid metabolic process	102	88	0.768	0.9252	0.9695	-0.8133	-0.5273
GO:0044042	Glucan metabolic process	68	53	0.7644	0.908	0.9546	-0.8244	-0.8492
GO:0006801	Superoxide metabolic process	44	38	0.7342	0.8795	0.9377	-1.037	-0.8285
GO:0006401	RNA catabolic process	210	160	0.6642	1	1	-2.362	-1.53
GO:0006413	Translational initiation	153	122	0.6283	0.9975	1	-2.522	-1.526
GO:0022415	Viral reproductive process	547	418	0.6241	1	1	-1.084	-0.7891
GO:0042158	Lipoprotein biosynthetic process	60	47	0.5889	0.9955	1	-1.043	-0.7362
GO:0009225	Nucleotide_sugar metabolic process	29	23	0.5764	0.9619	0.9932	-1.536	-1.159
GO:0007193	Adenylate cyclase_inhibiting G_protein coupled receptor signaling pathway	43	35	-0.7261	0.8817	0.9377	1.03	0.9398
GO:0017038	Protein import	244	193	-0.7675	0.973	0.9965	1.26	0.9045
GO:0009615	Response to virus	268	210	-0.768	0.97	0.9965	1.556	1.175
GO:0006913	Nucleocytoplasmic transport	343	248	-0.8464	0.8956	0.9463	1.126	0.7973
GO:0051169	Nuclear transport	347	249	-0.847	0.8902	0.9422	1.125	0.7956
GO:0000060	Protein import into nucleus, translocation	39	31	-0.8505	0.7021	0.7927	0.7535	0.9761
GO:0006941	Striated muscle contraction	89	76	-0.8709	0.7042	0.7929	1.115	1.037
GO:0006611	Protein export from nucleus	46	34	-0.8899	0.6282	0.7319	0.4902	0.5979
GO:0001666	Response to hypoxia	225	182	-0.916	0.6746	0.7677	1.192	0.8792
GO:0007517	Muscle organ development	343	277	-0.9248	0.6829	0.7744	1.283	1.038
GO:0006029	Proteoglycan metabolic process	88	80	-0.9486	0.5695	0.6772	1.06	1.098
GO:0050767	Regulation of neurogenesis	398	327	-0.9517	0.6024	0.7095	1.302	1.319
GO:0007611	Learning or memory	154	126	-0.9676	0.5332	0.6449	1.14	1.072
GO:0042698	Ovulation cycle	89	70	-0.9747	0.5134	0.6331	1.346	1.349
GO:0045859	Regulation of protein kinase activity	612	496	-0.9834	0.5097	0.6305	1.121	1.152
GO:0043523	Regulation of neuron apoptotic process	147	122	-0.9855	0.4728	0.6017	1.231	1.311
GO:0051402	Neuron apoptotic process	161	132	-0.9873	0.4846	0.6126	1.225	1.221
GO:0046777	Protein autophosphorylation	181	151	-1.005	0.4517	0.583	0.9497	1.597
GO:0042692	Muscle cell differentiation	295	226	-1.006	0.4177	0.5508	1.154	1.095
GO:0007163	Establishment or maintenance of cell polarity	115	88	-1.006	0.4476	0.5812	1.133	1.385
GO:0016569	Covalent chromatin modification	276	188	-1.01	0.4306	0.5638	0.759	0.71
GO:0008630	Intrinsic apoptotic signaling pathway in response to DNA damage	46	36	-1.011	0.4456	0.5799	0.7183	0.7121
GO:0007420	Brain development	507	410	-1.02	0.396	0.5291	1.268	1.076
GO:0016570	Histone modification	270	182	-1.022	0.3984	0.5304	0.5796	0.7595
GO:0007610	Behavior	519	424	-1.033	0.3567	0.4903	1.327	1.288
GO:0008037	Cell recognition	77	60	-1.07	0.3042	0.4321	0.9614	1.549
GO:0007409	Axonogenesis	517	421	-1.086	0.2154	0.3307	1.366	1.479
GO:0048015	Phosphatidylinositol_mediated signaling	138	116	-1.158	0.1857	0.2919	1.132	1.176
GO:0051129	Negative regulation of cellular component organization	338	253	-1.164	0.1383	0.2373	1.065	0.8904
GO:0042063	Gliogenesis	165	137	-1.165	0.1513	0.2541	1.333	1.225
GO:0051493	Regulation of cytoskeleton organization	272	212	-1.184	0.1111	0.2016	1.142	0.9601
GO:0006997	Nucleus organization	54	30	-1.236	0.1857	0.2919	0.5754	0.5357
