# Supplementary material for: Tumor suppressors LKB1 and SMARCA4 functionally interact to regulate gene expression across diverse biological processes in lung cancer
Source: Front Cell Dev Biol. 2026 Mar 17;14:1685342. doi: 10.3389/fcell.2026.1685342 (PMC13036190; doi:10.3389/fcell.2026.1685342)
Supplement: Supplementary file 8 [file Table4.xlsx]

## Sheet: gProfiler results Tumors 
gProflier results for LKB1 and SMARCA4 tumor DEGs. Results are from combined up-regulated, down-regulated, and combined gene sets.
term_id	source	term_name	intersection_size	adjusted_p_value	negative_log10_of_adjusted_p_value	term_size	query_size	effective_domain_size	intersections
GO:0016055	GO:BP	Wnt signaling pathway	132	4.69513e-08	7.32835	452	3521	21031	DKK1,DKKL1,CRBN,PFDN5,HBP1,KLF15,FOLR1,APOE,RBX1,ETV2,CBY1,DLX3,ANKRD6,LATS1,GID8,DACT1,NFATC1,TLE2,SALL1,EXT1,FRMD8,PKD2,SNAI2,PTK7,ALPK2,LRRK1,TMEM198,SULF1,PYGO1,APP,STRN,ARHGEF19,LEF1,CAPRIN2,WLS,CPZ,CSNK1G2,PRICKLE2,CCNE1,DAAM1,TERT,RNF43,MCC,RECK,TLE4,UBR5,FERMT1,SMURF1,EDNRA,AMER1,SHISA2,SULF2,WNT7B,NXN,KREMEN1,JRK,RAPGEF1,GREM1,ZNF703,AMOTL1,TMEM131L,SKI,CCND1,TRPM4,FGF9,DAB2IP,WNT5A,LOC1…
GO:0030111	GO:BP	regulation of Wnt signaling pathway	98	4.07768e-06	5.38959	327	3521	21031	DKK1,DKKL1,CRBN,PFDN5,KLF15,FOLR1,APOE,RBX1,CBY1,ANKRD6,LATS1,GID8,DACT1,NFATC1,TLE2,SALL1,FRMD8,SNAI2,PTK7,ALPK2,LRRK1,TMEM198,SULF1,APP,LEF1,CAPRIN2,WLS,CSNK1G2,TERT,RNF43,MCC,RECK,TLE4,UBR5,FERMT1,AMER1,SHISA2,SULF2,NXN,KREMEN1,JRK,RAPGEF1,GREM1,ZNF703,TMEM131L,SKI,TRPM4,FGF9,DAB2IP,WNT5A,LOC105374836,SEMA5A,TIAM1,GPC3,CCDC88C,BICC1,HIC1,SMARCA4,TMEM132A,CTNND2,SOX30,PRICKLE1,PRDM15,NKD1,RSPO4…
GO:0030177	GO:BP	positive regulation of Wnt signaling pathway	46	0.00660171	2.18034	141	3521	21031	DKK1,CRBN,ANKRD6,GID8,DACT1,SALL1,PTK7,LRRK1,TMEM198,SULF1,LEF1,CAPRIN2,WLS,CSNK1G2,TERT,RECK,UBR5,AMER1,SULF2,JRK,SKI,TRPM4,FGF9,WNT5A,SEMA5A,GPC3,SMARCA4,TMEM132A,PRDM15,NKD1,RSPO4,GPRC5B,MACF1,EGFR,COL1A1,LGR6,WNT5B,SFRP1,LGR5,FZD9,LYPD6,WNK2,DLX5,RSPO1,POU5F1,WNT3A
GO:0030178	GO:BP	negative regulation of Wnt signaling pathway	54	0.00242154	2.61591	170	3521	21031	DKK1,DKKL1,PFDN5,APOE,RBX1,CBY1,ANKRD6,LATS1,DACT1,NFATC1,TLE2,FRMD8,SNAI2,ALPK2,RNF43,MCC,TLE4,FERMT1,AMER1,SHISA2,NXN,KREMEN1,RAPGEF1,GREM1,TMEM131L,FGF9,DAB2IP,WNT5A,LOC105374836,GPC3,CCDC88C,BICC1,HIC1,SOX30,PRICKLE1,NKD1,WNT11,CITED1,RNF213,LRP1,SOX2,NOTCH1,LRP4,APC2,SOX9,NOG,GLI3,SFRP1,SFRP5,GSC,SHISA3,CDH2,TBX18,NOTUM
GO:0035567	GO:BP	non-canonical Wnt signaling pathway	29	0.00212215	2.67322	70	3521	21031	DKK1,ANKRD6,DACT1,PTK7,ARHGEF19,PRICKLE2,DAAM1,SMURF1,WNT7B,WNT5A,TIAM1,GPC3,CCDC88C,FZD4,PRICKLE1,NKD1,WNT11,RNF213,FZD8,CELSR3,GRHL3,CELSR2,WNT5B,SFRP1,FZD9,SFRP5,WNT7A,WNT3A,FZD10
GO:0060070	GO:BP	canonical Wnt signaling pathway	85	0.00157779	2.80195	305	3521	21031	DKK1,DKKL1,PFDN5,FOLR1,APOE,RBX1,CBY1,ANKRD6,LATS1,GID8,DACT1,TLE2,EXT1,FRMD8,SNAI2,PTK7,LRRK1,TMEM198,PYGO1,LEF1,CAPRIN2,WLS,CSNK1G2,MCC,RECK,TLE4,UBR5,FERMT1,EDNRA,AMER1,SULF2,WNT7B,KREMEN1,JRK,RAPGEF1,GREM1,ZNF703,TMEM131L,TRPM4,FGF9,DAB2IP,WNT5A,SEMA5A,GPC3,CCDC88C,BICC1,FZD4,CTNND2,PRICKLE1,PRDM15,NKD1,WNT11,TCF7L1,GPRC5B,WNT2B,FZD8,SOX2,NOTCH1,LRP4,EGFR,APC2,SOX9,COL1A1,NOG,LGR6,WNT5B,GLI3,…
GO:0060071	GO:BP	Wnt signaling pathway, planar cell polarity pathway	19	0.00645103	2.19037	50	2547	21031	WNT7A,WNT5A,SFRP1,GRHL3,NKD1,TIAM1,GPC3,WNT11,PRICKLE1,PTK7,DACT1,PRICKLE2,CELSR2,ARHGEF19,CELSR3,DAAM1,WNT7B,ANKRD6,SMURF1
GO:0060828	GO:BP	regulation of canonical Wnt signaling pathway	71	0.00609465	2.21505	250	3521	21031	DKK1,DKKL1,PFDN5,FOLR1,APOE,RBX1,CBY1,ANKRD6,LATS1,GID8,DACT1,TLE2,FRMD8,SNAI2,PTK7,LRRK1,TMEM198,CAPRIN2,WLS,CSNK1G2,MCC,RECK,TLE4,UBR5,FERMT1,AMER1,SULF2,KREMEN1,JRK,RAPGEF1,GREM1,ZNF703,TMEM131L,TRPM4,FGF9,DAB2IP,WNT5A,SEMA5A,GPC3,CCDC88C,BICC1,CTNND2,PRICKLE1,PRDM15,NKD1,WNT11,GPRC5B,SOX2,NOTCH1,LRP4,EGFR,APC2,SOX9,COL1A1,NOG,LGR6,GLI3,SFRP1,LGR5,FZD9,SFRP5,LYPD6,WNK2,DLX5,SHISA3,RSPO1,POU5F1…
GO:0090090	GO:BP	negative regulation of canonical Wnt signaling pathway	35	0.0248157	1.60527	136	2547	21031	SFRP5,SOX2,NOTUM,SHISA3,SOX9,CDH2,WNT5A,SFRP1,BICC1,GLI3,NKD1,TBX18,APC2,LRP4,KREMEN1,GPC3,TLE2,WNT11,TLE4,PRICKLE1,GREM1,CCDC88C,FERMT1,DACT1,NOG,LATS1,TMEM131L,SNAI2,AMER1,NOTCH1,MCC,FRMD8,RAPGEF1,DAB2IP,ANKRD6
GO:0090263	GO:BP	positive regulation of canonical Wnt signaling pathway	31	0.00361288	2.44215	105	2547	21031	LGR5,RSPO1,WNT3A,SFRP1,DLX5,LGR6,EGFR,COL1A1,FGF9,LYPD6,POU5F1,LRRK1,GPC3,WNK2,SULF2,PTK7,WLS,PRDM15,DACT1,TMEM198,GPRC5B,CAPRIN2,CSNK1G2,TRPM4,UBR5,AMER1,GID8,SEMA5A,RECK,JRK,FZD9
GO:0198738	GO:BP	cell-cell signaling by wnt	132	6.55484e-08	7.18344	454	3521	21031	DKK1,DKKL1,CRBN,PFDN5,HBP1,KLF15,FOLR1,APOE,RBX1,ETV2,CBY1,DLX3,ANKRD6,LATS1,GID8,DACT1,NFATC1,TLE2,SALL1,EXT1,FRMD8,PKD2,SNAI2,PTK7,ALPK2,LRRK1,TMEM198,SULF1,PYGO1,APP,STRN,ARHGEF19,LEF1,CAPRIN2,WLS,CPZ,CSNK1G2,PRICKLE2,CCNE1,DAAM1,TERT,RNF43,MCC,RECK,TLE4,UBR5,FERMT1,SMURF1,EDNRA,AMER1,SHISA2,SULF2,WNT7B,NXN,KREMEN1,JRK,RAPGEF1,GREM1,ZNF703,AMOTL1,TMEM131L,SKI,CCND1,TRPM4,FGF9,DAB2IP,WNT5A,LOC1…
GO:0000003	GO:BP	reproduction	255	0.000293775	3.53199	1552	2547	21031	LHX9,OPRK1,HOXA13,LEP,SALL1,IHH,BMP7,WNT7A,LGR5,WT1,SLC38A3,ADCYAP1,SLC6A4,DMRTA2,VGF,AGRP,CALCA,GCM1,TP63,HOXB13,RETN,CGB7,RBP4,DRD1,SYCP2,FOXJ1,SOX9,CSMD1,PTHLH,PRND,FOSB,CFAP65,SMC1B,SLC2A14,PTPRN,EPYC,HOXA10,HOXA11,IGF2,MYOCD,GREB1L,STAG3,SOX8,TACR1,WNT5A,NEURL1,ADRA2A,CCNA1,SFRP1,BMP6,PAX5,DMRT3,SPOCD1,HOXD10,INHBA,FMN2,SLCO4C1,LIF,ADAMTS2,RFX2,CLDN11,SOX15,SYCP2L,ATP8B3,FUT6,CENPI,MOV10L1,D…
GO:0000165	GO:BP	MAPK cascade	168	0.0450395	1.34641	745	3521	21031	ACE2,DKK1,CCL15,CCL4,CD40,RPS3,DUSP1,HLA-DRB1,RAP1B,XCL1,LAMTOR1,TBC1D10C,GBP1,IGBP1,APOE,PTPN2,PHB2,RBX1,MBIP,CD74,DUSP22,GADD45B,RAP1A,CCL26,CCL5,PYCARD,LAMTOR2,LMO3,DUSP19,XCL2,ANKRD6,PIK3R5,PLA2G2A,PRKCA,DACT1,PIK3R2,PTPN3,CAMKK2,P2RY1,MAP3K5,EZH2,CD36,MAP3K14,APP,SPRY3,WWC1,OPRK1,CARD9,SH2B3,LBH,CCN1,EMILIN1,CRACR2A,TNFRSF19,NF1,FGF13,IL6,MAP1LC3A,MINK1,DHX33,TNFRSF11A,EPHA4,CHRNA10,MAP4K5,B…
GO:0001525	GO:BP	angiogenesis	147	7.06454e-07	6.15092	538	3521	21031	CXCL13,TMIGD2,CD40,FASLG,GPX1,WARS2,IL18,BTG1,CALCRL,NAXE,AGO2,PRKCA,FMNL3,POFUT1,EPHA1,IL12A,CXCL8,SULF1,PIK3CD,NRP2,LEF1,THBS4,MMP2,CXCR2,LEPR,SRPX2,MECP2,GJA5,PPP1R16B,HDAC5,CCN1,EMILIN1,ISM1,MEOX2,TERT,NF1,RECK,FLNA,IL6,MMP14,EDNRA,SLC12A2,CDH13,ADM2,UNC5B,GREM1,CREB3L1,PTGIS,AMOTL1,ADAMTS9,NOTCH2,CARD10,RAPGEF3,MEIS1,BRCA1,SMOC2,FGF9,SHB,DAB2IP,WNT5A,GATA6,E2F2,MINAR1,E2F8,SEMA5A,RASIP1,PGF,…
GO:0001568	GO:BP	blood vessel development	202	2.10801e-11	10.6761	721	3521	21031	CXCL13,TMIGD2,CD40,FASLG,GPX1,FOLR1,APOE,ETV2,WARS2,IL18,BTG1,RAP1A,TNNI3,CALCRL,NAXE,DLX3,AGO2,PRKCA,FMNL3,POFUT1,PKD2,EFEMP2,EPHA1,PTK7,IL12A,CXCL8,SULF1,PIK3CD,NRP2,LDLR,LEF1,THBS4,MMP2,CXCR2,CPLANE1,LEPR,SRPX2,PAXIP1,MECP2,GJA5,PPP1R16B,HDAC5,COL3A1,CCN1,EMILIN1,ISM1,MEOX2,TERT,NF1,RECK,FLNA,IL6,SMAD7,MYLK,MMP14,ACVR2B,EDNRA,SLC12A2,SLC1A1,CDH13,WNT7B,ADM2,LUZP1,LOXL1,TBX3,UNC5B,SGCD,GJA1,RAP…
GO:0001667	GO:BP	ameboidal-type cell migration	116	8.51659e-05	4.06973	428	3521	21031	IFNG,CXCL13,S100P,CD40,GPX1,KITLG,FOLR1,APOE,TIMP1,ATP5F1A,LAMTOR2,AGO2,PRKCA,FSTL1,GNA12,SNAI2,HBEGF,EPB41L4B,PIK3CD,NRP2,HDAC6,SRPX2,PAXIP1,MECP2,HDAC5,MEOX2,NF1,MCC,KANK2,DDR2,PTPRG,PKN3,FERMT1,EDNRA,IQSEC1,CDH13,MET,GJA1,GREM1,BRAF,AMOTL1,SOX8,ADAMTS9,PPM1F,CARD10,FAT2,PRR5L,SMOC2,DAB2IP,WNT5A,CD248,SEMA5A,MTOR,GPC3,SRGAP2,TMEM201,PLCG1,PRKD1,PLEKHG5,SYDE1,ANLN,TWIST1,EPHA2,VASH1,FGFBP1,DLL4,…
GO:0001775	GO:BP	cell activation	257	4.95797e-06	5.3047	1092	3521	21031	LBP,UBD,SFTPD,MZB1,TNFSF13B,HLA-DOB,SIT1,IFNG,TMIGD2,CD3D,KLRC1,TSLP,TYROBP,KLRD1,CD2,CD40,SAMSN1,SELENOK,CTSL,RPS3,SH2D1B,ZBTB16,ITM2A,GPR18,CD38,HLA-DRB1,IL15,C1QA,CRTAM,HLA-DMA,PRF1,XCL1,CD244,NCK1,IFNGR1,LOC100652777,VAMP8,CD247,IFI35,TBC1D10C,LCK,MILR1,KITLG,KLRC2,IGBP1,APOE,MYL12A,BID,PTPN2,NDFIP1,PSMB10,PHB2,RBX1,CD8B,CD74,DNAJA3,DUSP22,S100A13,PRELID1,NEDD9,SIRPG,IL15RA,NMI,IL18,CD3E,CCL5…
GO:0001932	GO:BP	regulation of protein phosphorylation	207	0.00264189	2.57809	910	3521	21031	VTN,DKK1,IFNG,FCGR1A,TSLP,CD40,SAMSN1,RPS3,DUSP1,HLA-DRB1,IL15,CCNG1,NCK1,PRKAG1,KITLG,PID1,APOE,PTPN2,PHB2,CD74,TARBP2,HAX1,DNAJA3,DUSP22,NEDD9,IL18,CD3E,CHMP6,RAP1A,TWF1,CDK7,CCL5,PYCARD,SOCS1,JTB,PARK7,MLST8,DUSP19,PIK3R5,LATS1,CSF1,PKD2,CAMKK2,EPHA1,P2RY1,MAP3K5,EZH2,CLDN3,HBEGF,LRRK1,IL12A,PPP2R5B,S1PR2,CD36,CTDSP2,NNT,MOB3A,APP,SMCR8,HDAC6,THBS4,LEPR,ENPP1,SESN2,CDC25A,BCL2,PROM2,CCN1,NF1,D…
GO:0001934	GO:BP	positive regulation of protein phosphorylation	116	0.000576143	3.23947	603	2547	21031	ITLN1,LEP,THBS4,TDGF1,GRM5,NTRK2,ADCYAP1,HMGA2,TENM1,RET,RSPO1,CALCA,FGF18,CEMIP,CDON,SOX9,HTR2B,MARCO,IGF2,CAMP,WNT3A,WNT5A,ADRA2A,BMP6,WNK3,CSF3,CLDN3,IL24,CLSPN,INHBA,LIF,CX3CL1,GPER1,LRP4,FGFR1,THBS1,EGFR,BMP4,PRKD1,FGF9,NGF,HES1,PRLR,SEMA7A,DDR2,LRRK1,HSPA2,SLC11A1,HGF,CCND1,TGFB2,MOB3B,CARD10,TNFRSF11A,SPDYE6,IL6,DLG4,ADRA2B,GREM1,AGER,CSF1,CLIP3,BCL2,CCN1,MAP3K5,PRR5L,PIK3R5,CD36,PGF,CD24,…
GO:0001944	GO:BP	vasculature development	211	4.38007e-12	11.3585	752	3521	21031	CXCL13,TMIGD2,CD40,FASLG,GPX1,SOD2,FOLR1,APOE,ETV2,WARS2,IL18,BTG1,RAP1A,TNNI3,IMMP2L,CALCRL,NAXE,DLX3,AGO2,PRKCA,NFATC1,FMNL3,POFUT1,PKD2,EFEMP2,EPHA1,PTK7,IL12A,CXCL8,SULF1,PIK3CD,NRP2,LDLR,LEF1,THBS4,MMP2,CXCR2,CPLANE1,LEPR,SRPX2,PAXIP1,MECP2,GJA5,PPP1R16B,HDAC5,COL3A1,CCN1,EMILIN1,ISM1,MEOX2,TERT,NFATC2,NF1,RECK,FLNA,IL6,SMAD7,MYLK,MMP14,ACVR2B,EDNRA,SLC12A2,SLC1A1,CDH13,WNT7B,ADM2,LUZP1,LOXL…
GO:0002682	GO:BP	regulation of immune system process	318	0.00890551	2.05034	1512	3521	21031	LBP,C8G,TRIM31,SFTPD,MZB1,TNFSF13B,HLA-DOB,SIT1,IFNG,TSC22D1,CXCL13,CFH,TMIGD2,KLRB1,CD3D,KLRC1,FCGR1A,TSLP,TYROBP,KLRD1,LY96,CCL4,HCST,CD2,CD40,SAMSN1,SELENOK,RPS3,SH2D1B,ZBTB16,DUSP1,GPR18,CD38,HLA-DRB1,IL15,C1QA,CRTAM,HLA-DMA,XCL1,CD244,TMEM126A,GPX1,NCK1,CFI,RPS19,LOC100652777,PHPT1,VAMP8,CD247,IFI35,CD96,TBC1D10C,LCK,H4C11,MILR1,KITLG,ATG12,GBP1,LIME1,KLRC2,C1S,APOE,BIRC3,CYBA,BID,CFB,PTPN2,…
GO:0002694	GO:BP	regulation of leukocyte activation	133	0.027311	1.56366	561	3521	21031	LBP,SFTPD,MZB1,TNFSF13B,HLA-DOB,SIT1,IFNG,TMIGD2,KLRC1,TSLP,TYROBP,KLRD1,CD2,CD40,SAMSN1,SELENOK,RPS3,ZBTB16,CD38,HLA-DRB1,IL15,CRTAM,HLA-DMA,XCL1,NCK1,LOC100652777,TBC1D10C,LCK,MILR1,KITLG,KLRC2,BID,PTPN2,NDFIP1,CD74,DNAJA3,DUSP22,PRELID1,NEDD9,SIRPG,IL15RA,IL18,CD3E,CCL5,PYCARD,RAC2,SOCS1,BATF,TNFSF14,KLRC3,PLA2G2A,ICOSLG,RASSF5,RUNX3,ATP11C,LOXL3,IL12A,CD22,FANCD2,FOXJ1,KLHL25,INPP5D,TNFRSF21,…
GO:0003008	GO:BP	system process	459	0.00314727	2.50207	2258	3521	21031	ACE2,DKK1,HOPX,GSTO1,PON3,CD38,AQP4,CPS1,SLC22A3,PDE6B,C12ORF57,GPX1,BBS4,TIMM8B,KLF15,SOD2,BTC,PPT1,NDUFB9,TNNI3K,APOE,CYBA,ABCC6,RPL38,MYL6,CFAP221,PPCS,TIMM10,OAT,TBCE,ZNHIT1,NEDD9,LXN,FXN,METTL23,TIMM9,TWF1,HEXA,TNNI3,IMMP2L,TIMM13,DNAJC19,GPR171,TACO1,MUC13,SERPINB6,EYS,OIT3,XCL2,ZNF385A,PRRT2,RGS4,PRKCA,NFATC1,POSTN,ANK3,RGS16,EXT1,RIMS2,SCN1A,GNA12,SNAI2,DNAH9,OR2A4,P2RY1,CORIN,CNGA4,EZH2,…
GO:0006351	GO:BP	DNA-templated transcription	521	0.00140373	2.85272	3569	2547	21031	MAGEA3,MAGEA2,MAGEA1,HOXC11,DLX6,TFAP2D,ASCL1,HOXD11,LHX9,SFRP5,FOXI3,IRX6,ZIC5,SOX2,BEX1,HOXA13,HOXB8,HOXC13,SP8,TOX3,LEP,SALL1,SOX21,DMBX1,NR0B2,PAX9,ZIC2,ARX,EGR4,GRM5,IHH,POU4F1,TENM2,BMP7,WNT7A,WT1,HOXB9,MNX1,ADCYAP1,HMGA2,TENM1,DMRTA2,RET,CALCA,CDKN2A,GCM1,ASXL3,ROR1,FOXC2,TP63,HOXB13,MYCN,MLXIPL,ST18,ONECUT2,NR1I2,ZSCAN4,FABP4,NLRP12,LMX1B,FOXJ1,CDON,SOX9,HOXA1,LHX2,DPF1,FOSB,FOXD1,ZNF488,…
GO:0006355	GO:BP	regulation of DNA-templated transcription	513	0.000137511	3.86166	3446	2547	21031	MAGEA3,MAGEA2,MAGEA1,HOXC11,DLX6,TFAP2D,ASCL1,HOXD11,LHX9,SFRP5,FOXI3,IRX6,ZIC5,SOX2,BEX1,HOXA13,HOXB8,HOXC13,SP8,TOX3,LEP,SALL1,SOX21,DMBX1,NR0B2,PAX9,ZIC2,ARX,EGR4,GRM5,IHH,POU4F1,TENM2,BMP7,WNT7A,WT1,HOXB9,MNX1,ADCYAP1,HMGA2,TENM1,DMRTA2,RET,CALCA,CDKN2A,GCM1,ASXL3,ROR1,FOXC2,TP63,HOXB13,MYCN,MLXIPL,ST18,ONECUT2,NR1I2,ZSCAN4,FABP4,NLRP12,LMX1B,FOXJ1,CDON,SOX9,HOXA1,LHX2,DPF1,FOSB,FOXD1,ZNF488,…
GO:0006357	GO:BP	regulation of transcription by RNA polymerase II	423	5.02069e-09	8.29924	2567	2547	21031	MAGEA3,MAGEA2,MAGEA1,HOXC11,DLX6,TFAP2D,ASCL1,HOXD11,LHX9,SFRP5,FOXI3,IRX6,ZIC5,SOX2,BEX1,HOXA13,HOXB8,HOXC13,SP8,TOX3,LEP,SALL1,SOX21,DMBX1,NR0B2,PAX9,ZIC2,ARX,EGR4,IHH,POU4F1,TENM2,BMP7,WNT7A,WT1,HOXB9,MNX1,ADCYAP1,HMGA2,DMRTA2,CDKN2A,GCM1,ASXL3,FOXC2,TP63,HOXB13,MYCN,MLXIPL,ST18,ONECUT2,NR1I2,ZSCAN4,LMX1B,FOXJ1,CDON,SOX9,HOXA1,LHX2,DPF1,FOSB,FOXD1,HOXD4,RXRG,ZNF208,PTPRN,RIPPLY3,HR,HOXC5,EBF3,…
GO:0006366	GO:BP	transcription by RNA polymerase II	431	1.98791e-07	6.7016	2691	2547	21031	MAGEA3,MAGEA2,MAGEA1,HOXC11,DLX6,TFAP2D,ASCL1,HOXD11,LHX9,SFRP5,FOXI3,IRX6,ZIC5,SOX2,BEX1,HOXA13,HOXB8,HOXC13,SP8,TOX3,LEP,SALL1,SOX21,DMBX1,NR0B2,PAX9,ZIC2,ARX,EGR4,IHH,POU4F1,TENM2,BMP7,WNT7A,WT1,HOXB9,MNX1,ADCYAP1,HMGA2,DMRTA2,CDKN2A,GCM1,ASXL3,FOXC2,TP63,HOXB13,MYCN,MLXIPL,ST18,ONECUT2,NR1I2,ZSCAN4,LMX1B,FOXJ1,CDON,SOX9,HOXA1,LHX2,DPF1,FOSB,FOXD1,HOXD4,RXRG,ZNF208,PTPRN,RIPPLY3,HR,HOXC5,EBF3,…
GO:0006468	GO:BP	protein phosphorylation	308	2.90261e-06	5.53721	1346	3521	21031	VTN,DKK1,IFNG,FCGR1A,TSLP,GMFG,HCST,CD40,SAMSN1,RPS3,DUSP1,HLA-DRB1,IL15,STK17B,CCNG1,NCK1,PRKAG1,MATK,LCK,KITLG,TNNI3K,PID1,APOE,PTPN2,PHB2,CD74,TARBP2,HAX1,DNAJA3,COPS2,DUSP22,NEDD9,IL18,CD3E,CDK4,ERN2,CHMP6,RAP1A,TWF1,CDK7,CCL5,PYCARD,CLK1,SOCS1,JTB,PARK7,MLST8,DUSP19,STYK1,TTK,PIK3R5,LATS1,PRKCA,CSF1,PKD2,CAMKK2,EPHA3,DYRK2,EPHA1,P2RY1,MAP3K5,EZH2,RUNX3,CLDN3,GRK3,PTK7,SGK2,ALPK2,HBEGF,LRRK1,…
GO:0006793	GO:BP	phosphorus metabolic process	574	5.00719e-11	10.3004	2596	3521	21031	VTN,APOC2,ALOX15B,DKK1,TDO2,IFNG,PDK4,NUDT2,FCGR1A,TSLP,HINT1,GMFG,HCST,MCEE,CD40,SAMSN1,NNMT,SLC27A2,AASS,RPS3,DUSP1,NMRK1,CD38,SERINC4,NDUFV2,HLA-DRB1,IL15,STK17B,PRDX3,NUDT12,CPS1,NDUFA13,CD244,CCNG1,NCK1,NDUFA11,LOC100652777,PHPT1,ELOVL3,PRKAG1,NDUFA2,PPCDC,MATK,PPA2,CKS1B,PPM1M,LCK,PPT1,NDUFB9,KITLG,ACYP2,TNNI3K,PID1,SDHD,MTHFD2L,PIGY,ATP5F1C,PIGP,AK1,NDUFB1,NDUFB5,DUSP11,IDNK,IGBP1,APOE,ATP…
GO:0006796	GO:BP	phosphate-containing compound metabolic process	571	2.46443e-11	10.6083	2571	3521	21031	VTN,APOC2,ALOX15B,DKK1,TDO2,IFNG,PDK4,NUDT2,FCGR1A,TSLP,HINT1,GMFG,HCST,MCEE,CD40,SAMSN1,NNMT,SLC27A2,AASS,RPS3,DUSP1,NMRK1,CD38,SERINC4,NDUFV2,HLA-DRB1,IL15,STK17B,PRDX3,NUDT12,CPS1,NDUFA13,CD244,CCNG1,NCK1,NDUFA11,LOC100652777,PHPT1,ELOVL3,PRKAG1,NDUFA2,PPCDC,MATK,PPA2,CKS1B,PPM1M,LCK,PPT1,NDUFB9,KITLG,ACYP2,TNNI3K,PID1,SDHD,MTHFD2L,PIGY,ATP5F1C,PIGP,AK1,NDUFB1,NDUFB5,DUSP11,IDNK,IGBP1,APOE,ATP…
GO:0006915	GO:BP	apoptotic process	406	0.000120795	3.91795	1913	3521	21031	UBD,ALOX15B,MZB1,DKK1,CASP5,RPS3A,IFNG,TPT1,PDK4,TSC22D1,BCL2A1,NUDT2,DKKL1,TSLP,HINT1,RPS7,CD2,CD40,SELENOK,CTSL,RPS3,ZBTB16,ANXA4,CD38,FASLG,STK17B,PRDX3,GZMA,GZMM,PRF1,NDUFA13,C3ORF38,GZMH,C1D,PDE6B,GPX1,SIRT4,CCNG1,NCK1,BFAR,RSL1D1,EBAG9,SOD2,GULP1,CASP4,GZMB,UBB,BTC,LCK,IFI27L1,PPT1,TMEM258,KITLG,TMEM219,LAMTOR5,SLC25A4,BCL2L14,TMBIM4,IGBP1,APOE,BIRC3,BID,PTPN2,PHB2,TIMP1,HYPK,NME1,MGMT,CD74…
GO:0006950	GO:BP	response to stress	776	1.2941e-06	5.88803	3855	3521	21031	VTN,LBP,C8G,TRIM31,UBD,SFTPD,ACE2,CD48,DUOXA2,CXCR6,CPB2,TFPI,IFNG,SERP2,CCL15,TPT1,PDK4,CXCL13,CFH,BCL2A1,KLRB1,KLRC1,NUDT2,FCGR1A,TSLP,TYROBP,APOBEC3G,KLRD1,CXCL9,LY96,CCL4,MPG,DUOX2,CD2,CD40,PTPRCAP,SELENOK,RPS3,SH2D1B,TANK,CD38,FASLG,AQP4,HLA-DRB1,KLRG1,IL15,C1QA,PRDX3,CRTAM,GZMM,GSDMD,PRF1,CPS1,COMMD1,XCL1,EDEM2,APOBEC3H,CD244,RPL39,LIAS,TMEM126A,GTF2H2,GPX1,SIRT4,CCNG1,NCK1,MSRB1,CFI,BFAR,K…
GO:0006954	GO:BP	inflammatory response	186	0.0225529	1.6468	829	3521	21031	LBP,TRIM31,ACE2,DUOXA2,CXCR6,IFNG,CCL15,CXCL13,FCGR1A,TSLP,TYROBP,CXCL9,LY96,CCL4,CD40,HLA-DRB1,KLRG1,IL15,C1QA,GSDMD,XCL1,LIAS,GPX1,RPS19,IFNGR1,LOC100652777,VAMP8,SIGLEC10,CASP4,IFI35,CD96,TMEM258,PSTPIP1,APOE,BIRC3,CYBA,PTPN2,NDFIP1,TIMP1,PRDX5,LXN,NMI,IL18,ORM2,CARD16,CCL26,F12,DHRS7B,CCL5,NR3C1,PYCARD,CUEDC2,PARK7,NKG7,XCL2,ORM1,PLA2G2A,CSF1,ITGAM,EXT1,EZH2,ELF3,AKNA,LOXL3,CD36,FANCD2,GPR68,…
GO:0007154	GO:BP	cell communication	1388	1.47733e-27	26.8305	6537	3521	21031	VTN,LBP,TRIM31,UBD,ACE2,ALOX15B,MZB1,TNFSF13B,DKK1,CXCR6,P2RY14,SIT1,IFNG,SERP2,CCL15,TPT1,PDK4,TSC22D1,CXCL13,TMIGD2,BCL2A1,KLRB1,CD3D,KLRC1,GSTO1,FCGR1A,DKKL1,TSLP,HINT1,GMFG,RPS7,TYROBP,KLRD1,CXCL9,LY96,CCL4,HCST,DUOX2,CRBN,CD2,CD40,SELENOK,LURAP1,CTSL,RPS3,RPL5,ANXA4,SYBU,DUSP1,GPR18,TANK,CD38,FASLG,PFDN5,HLA-DRB1,KLRG1,IL15,C1QA,STK17B,GZMA,GSDMD,RAP1B,PRF1,NDUFA13,XCL1,CD244,TMEM126A,PDE6B,…
GO:0007155	GO:BP	cell adhesion	440	2.26668e-32	31.6446	1512	3521	21031	VTN,SFTPD,TNFSF13B,HLA-DOB,IFNG,CXCL13,TMIGD2,CCL4,CD72,CD2,SELENOK,RPS3,ZBTB16,DUSP1,HLA-DRB1,RPSA,IL15,CRTAM,HLA-DMA,XCL1,CD63,NCK1,FNDC3A,SIGLEC10,CD96,LCK,ICAM2,KITLG,PSTPIP1,FOLR1,EPDR1,GBP1,MYL12A,PTPN2,NDFIP1,CD74,DNAJA3,ITGAE,DUSP22,ZDHHC2,NEDD9,SIRPG,IL18,CD3E,NME2,MSLN,CCL5,PYCARD,RAC2,SOCS1,IL32,TNFSF14,CDHR3,PLA2G2A,PRKCA,CSF1,ICOSLG,SPON1,ITGAM,POSTN,ANK3,PIK3R2,EXT1,EFEMP2,COL13A1,S…
GO:0007165	GO:BP	signal transduction	1249	6.31556e-21	20.1996	5959	3521	21031	VTN,LBP,TRIM31,UBD,ACE2,ALOX15B,MZB1,TNFSF13B,DKK1,CXCR6,P2RY14,SIT1,IFNG,SERP2,CCL15,TPT1,PDK4,TSC22D1,CXCL13,TMIGD2,BCL2A1,KLRB1,CD3D,KLRC1,GSTO1,FCGR1A,DKKL1,TSLP,HINT1,GMFG,RPS7,TYROBP,KLRD1,CXCL9,LY96,CCL4,HCST,DUOX2,CRBN,CD2,CD40,SELENOK,LURAP1,CTSL,RPS3,RPL5,ANXA4,DUSP1,GPR18,TANK,CD38,FASLG,PFDN5,HLA-DRB1,KLRG1,IL15,STK17B,GZMA,RAP1B,PRF1,NDUFA13,XCL1,CD244,TMEM126A,PDE6B,GTF2H2,GPX1,C18O…
GO:0007166	GO:BP	cell surface receptor signaling pathway	674	1.34832e-23	22.8702	2799	3521	21031	VTN,LBP,MZB1,TNFSF13B,DKK1,CXCR6,P2RY14,IFNG,CCL15,PDK4,TSC22D1,CXCL13,TMIGD2,BCL2A1,KLRB1,CD3D,KLRC1,FCGR1A,DKKL1,TSLP,TYROBP,KLRD1,CXCL9,LY96,CCL4,DUOX2,CRBN,CD2,CD40,RPS3,ANXA4,TANK,CD38,FASLG,PFDN5,HLA-DRB1,KLRG1,IL15,NDUFA13,XCL1,TMEM126A,GPX1,CD63,NCK1,BBS4,HBP1,TMEM17,KLF15,IFNGR1,PHPT1,FCRL4,CD247,CASP4,IFI35,BTC,LCK,MILR1,KITLG,PID1,FOLR1,GBP1,LIME1,KLRC2,BCL2L14,APOE,BIRC3,CYBA,BID,PTPN…
GO:0007167	GO:BP	enzyme-linked receptor protein signaling pathway	246	3.30252e-09	8.48115	967	3521	21031	VTN,MZB1,DKK1,PDK4,TSC22D1,FASLG,CD63,NCK1,BTC,LCK,PID1,FOLR1,PTPN2,CD8B,ANGPTL1,ETV2,DUSP22,NEDD9,CD3E,CHMP6,HEXA,SOCS1,DLX3,SAMD10,LATS1,LDLRAD4,CSF1,PIP4K2A,PIK3R2,EXT1,FSTL1,PTPN3,EPHA3,ZNF8,GDF11,UBASH3B,EPHA1,SLC2A4,HBEGF,IL12A,PPP2R5B,SULF1,VWA2,PIK3CD,NRP2,PTPRK,FRK,LEF1,SPRY3,TYK2,MMP2,HHIP,PRDM16,ENPP1,RASGRP4,SH2B3,EPHA10,STON1,ZNF106,PCSK6,RUNX2,AXL,COL3A1,ZFYVE9,CCN1,EMILIN1,HIP1,DDR…
GO:0007169	GO:BP	transmembrane receptor protein tyrosine kinase signaling pathway	160	6.44334e-06	5.19089	616	3521	21031	VTN,MZB1,PDK4,FASLG,CD63,NCK1,BTC,LCK,PID1,PTPN2,CD8B,ANGPTL1,NEDD9,CD3E,CHMP6,SOCS1,SAMD10,CSF1,PIP4K2A,PIK3R2,EXT1,PTPN3,EPHA3,UBASH3B,EPHA1,SLC2A4,HBEGF,IL12A,PPP2R5B,SULF1,VWA2,PIK3CD,NRP2,FRK,SPRY3,TYK2,MMP2,HHIP,ENPP1,RASGRP4,SH2B3,EPHA10,STON1,ZNF106,RUNX2,AXL,EMILIN1,HIP1,DDR2,EFS,PLAUR,CCDC88A,PIGR,PTPRG,EPHA4,BDKRB2,EPHB6,ARHGEF28,EFNB3,SHCBP1,SHISA2,SULF2,GHR,CDH13,MET,IFI6,CRIM1,RAPGE…
GO:0007267	GO:BP	cell-cell signaling	475	3.33957e-30	29.4763	1704	3521	21031	DKK1,IFNG,CCL15,TSC22D1,CXCL13,DKKL1,TYROBP,CXCL9,CCL4,CRBN,SYBU,CD38,FASLG,PFDN5,HLA-DRB1,IL15,C1QA,RAP1B,XCL1,SIRT4,HBP1,KLF15,LOC100652777,HADH,VAMP8,NDUFAF2,PPT1,FOLR1,RIC3,APOE,SERP1,RBX1,SNAPIN,ETV2,ZDHHC2,SIRPG,PSMD9,IL18,RAP1A,CCL26,JAGN1,CBY1,ALDH5A1,MYRIP,CCL5,EIPR1,NR3C1,TM2D3,PARK7,GABARAP,DLX3,ANKRD6,PRRT2,CDHR3,RGS4,LATS1,COLQ,GID8,DACT1,NFATC1,TLE2,SALL1,EXT1,RIMS2,FRMD8,PKD2,GRIN3…
GO:0007275	GO:BP	multicellular organism development	1178	9.15367e-63	62.0384	4643	3521	21031	VTN,SFTPD,ST8SIA6,ALOX15B,DKK1,CPB2,CASP5,IFNG,HOPX,TSC22D1,CXCL13,TMIGD2,RPS7,TYROBP,MED31,DUOX2,CD2,CD40,COX7B,ATRAID,ZBTB16,SYBU,DUSP1,CD38,FASLG,NDUFV2,PFDN5,HLA-DRB1,RPL29,IL15,C1QA,CRTAM,HSCB,CPS1,TMEM14B,LIAS,TMEM126A,PDE6B,C12ORF57,GPX1,RPL24,NCK1,BBS4,TTC39C,KLF15,IFNGR1,BLOC1S1,LOC100652777,FNDC3A,TMEM163,SOD2,NDUFA2,C1ORF43,PPIB,HIKESHI,UBB,PPT1,H4C11,HSBP1,KITLG,FOLR1,SERPINI1,C2ORF49…
GO:0007399	GO:BP	nervous system development	703	3.2652e-47	46.4861	2531	3521	21031	VTN,DKK1,CASP5,IFNG,RPS7,TYROBP,DUOX2,COX7B,ZBTB16,SYBU,CD38,NDUFV2,C1QA,TMEM14B,LIAS,TMEM126A,C12ORF57,RPL24,NCK1,BBS4,KLF15,IFNGR1,BLOC1S1,LOC100652777,TMEM163,SOD2,UBB,PPT1,FOLR1,SERPINI1,UQCRQ,APOE,AK8,BPNT1,SNAPIN,LNX2,TMEM223,NME1,COPS2,FAM151B,NME5,TBCE,ZDHHC2,CDNF,SSNA1,DYNLT1,RAB17,NIF3L1,UST,IL15RA,IFT88,FBXL17,MBNL1,CD3E,NME2,S100A6,RAP1A,RAB18,TWF1,CBY1,ALDH5A1,HEXA,BTD,IER3IP1,IMMP2L…
GO:0007417	GO:BP	central nervous system development	288	7.95546e-17	16.0993	1035	3521	21031	VTN,DKK1,CASP5,IFNG,TYROBP,DUOX2,COX7B,ZBTB16,C1QA,TMEM14B,C12ORF57,BBS4,IFNGR1,UBB,PPT1,SERPINI1,UQCRQ,AK8,NME5,CD3E,RAB18,ALDH5A1,BTD,IER3IP1,IMMP2L,EED,NR3C1,PEX13,CLUAP1,COX6B1,ARNT2,HPCAL4,PADI2,ITGAM,SALL1,EXT1,VPS13B,PKD2,WDR37,NDE1,GDF11,AMIGO2,YWHAH,RRM1,EZH2,KDM7A,CLDN3,PITPNM1,BRCA2,AKNA,LOXL3,HYDIN,AVPR1A,FANCD2,TRPC4,FOXJ1,POMK,PBX4,NRP2,IL1RAPL2,APP,TNFRSF21,LDLR,LEF1,EZH1,WLS,SHROO…
GO:0008219	GO:BP	cell death	423	4.40741e-05	4.35582	1988	3521	21031	UBD,ALOX15B,MZB1,DKK1,CASP5,RPS3A,IFNG,TPT1,PDK4,TSC22D1,BCL2A1,NUDT2,DKKL1,TSLP,HINT1,RPS7,CD2,CD40,SELENOK,CTSL,RPS3,ZBTB16,ANXA4,CD38,FASLG,STK17B,PRDX3,GZMA,GZMM,GSDMD,PRF1,NDUFA13,C3ORF38,GZMH,C1D,PDE6B,GPX1,SIRT4,CCNG1,NCK1,BFAR,RSL1D1,EBAG9,SOD2,GULP1,CASP4,GZMB,UBB,BTC,LCK,IFI27L1,PPT1,TMEM258,KITLG,TMEM219,LAMTOR5,GBP1,SLC25A4,BCL2L14,TMBIM4,IGBP1,APOE,BIRC3,BID,PTPN2,PHB2,TIMP1,HYPK,NME…
GO:0008283	GO:BP	cell population proliferation	495	2.07067e-18	17.6839	2006	3521	21031	SFTPD,ACE2,ALOX15B,MZB1,TNFSF13B,CPB2,IFNG,TSC22D1,TMIGD2,TSLP,TYROBP,CXCL9,MED31,CD40,SELENOK,ATRAID,RPS3,RPS15A,ZBTB16,RARRES1,DUSP1,CKS2,CD38,FASLG,HLA-DRB1,IL15,PRDX3,CRTAM,RAP1B,TSPAN31,XCL1,TMEM14B,GPX1,NCK1,SOD2,RPS4X,MATK,IFI35,CKS1B,BTC,KITLG,PID1,SETMAR,APOE,BID,PTPN2,NDFIP1,PSMB10,PHB2,DERL2,BTG3,TIMP1,ROMO1,LNX2,NME1,CD74,CNOT8,DNAJA3,COPS2,BRK1,DUSP22,S100A13,COPS9,SIRPG,ANKRD45,GNL3…
GO:0008284	GO:BP	positive regulation of cell population proliferation	249	3.18158e-10	9.49736	962	3521	21031	MZB1,TNFSF13B,IFNG,TSC22D1,TMIGD2,TSLP,CD40,SELENOK,RPS3,RPS15A,CD38,FASLG,IL15,PRDX3,TSPAN31,XCL1,NCK1,RPS4X,MATK,BTC,KITLG,PID1,DERL2,TIMP1,ROMO1,NME1,CD74,CNOT8,DNAJA3,BRK1,S100A13,COPS9,SIRPG,FXN,PRAME,CDC123,IL18,POLD4,CD3E,NME2,CCPG1,CDK4,RPL23,S100A6,CCL26,CCL5,PYCARD,RAC2,CALCRL,BCL7C,TTK,PRKCA,GID8,CSF1,ICOSLG,ACER2,EPHA1,CARM1,MAP3K5,EZH2,ST8SIA1,HBEGF,IL12A,AVPR1A,S1PR2,KIF20B,OSR2,PIK…
GO:0008285	GO:BP	negative regulation of cell population proliferation	173	7.94296e-05	4.10002	701	3521	21031	SFTPD,ACE2,ALOX15B,CPB2,IFNG,TSC22D1,TYROBP,MED31,ATRAID,ZBTB16,RARRES1,DUSP1,HLA-DRB1,CRTAM,XCL1,SOD2,IFI35,APOE,PTPN2,NDFIP1,PHB2,BTG3,NME1,DNAJA3,SIRPG,NMI,BTG1,ATP5F1A,PLA2G2A,RASSF5,PKD2,EFEMP2,GNA12,SNAI2,GDF11,RUNX3,CLDN3,BRCA2,IL12A,TRIM24,FOXJ1,CXCL8,SULF1,UTP20,PTPRK,INPP5D,APP,STRN,TNFRSF21,SH2B3,BCL2,SRPX,KLF13,MFN2,NF1,BCL11B,TNFRSF13B,MCC,KANK2,RBM38,IL6,SMAD7,TPM1,KLF11,PDE5A,P3H1,…
GO:0009605	GO:BP	response to external stimulus	567	3.40182e-06	5.46829	2723	3521	21031	VTN,LBP,C8G,TRIM31,UBD,SFTPD,ACE2,DUOXA2,CXCR6,CPB2,CASP5,TFPI,IFNG,CCL15,TPT1,HOPX,PDK4,CXCL13,CFH,KLRB1,KLRC1,FCGR1A,TSLP,TYROBP,APOBEC3G,KLRD1,CXCL9,LY96,CCL4,DUOX2,CD2,CD40,SELENOK,RPS15A,SH2D1B,DUSP1,GPR18,TANK,FASLG,AQP4,HLA-DRB1,KLRG1,IL15,C1QA,PRDX3,TMEM126B,CRTAM,GZMA,GZMM,GSDMD,PRF1,CPS1,XCL1,APOBEC3H,SLC22A3,CD244,RPL39,LIAS,TMEM126A,PDE6B,GPX1,CD63,NCK1,BBS4,TMEM87A,MSRB1,CFI,RPS19,IF…
GO:0009611	GO:BP	response to wounding	144	5.51326e-05	4.25859	557	3521	21031	VTN,CPB2,TFPI,TYROBP,DUOX2,CD40,GPX1,SIGLEC10,SOD2,LCK,FOLR1,APOE,MYL12A,TIMP1,ARL8B,CHMP6,USF1,F12,CHMP1B,PRKCA,NFATC1,EXT1,GNA12,UBASH3B,P2RY1,CLDN3,PTK7,HBEGF,EPB41L4B,CD36,SCARF1,GIPR,ARHGEF19,MMP2,HGFAC,PAPSS2,SH2B3,BCL2,AXL,COL3A1,CCN1,EMILIN1,NF1,DDR2,FLNA,IL6,MYLK,TPM1,PLAUR,EPHA4,VCL,TNC,F2RL3,DGKH,FERMT1,EDNRA,MYOF,EXTL3,SLC12A2,SLC1A1,PTPRF,SULF2,PRKG1,KREMEN1,ALOX15,CADM4,ADRA2A,INPP5…
GO:0009628	GO:BP	response to abiotic stimulus	250	0.00184698	2.73354	1128	3521	21031	CASP5,CD40,TANK,CD38,PDE6B,GTF2H2,GPX1,SIRT4,CCNG1,TMEM87A,SOD2,HIKESHI,HSBP1,GTF2H5,SDHD,PHB2,RBX1,TIMP1,ATP6V1G1,DNAJA3,ACADM,COPS9,CAT,GMPR,LXN,FBXL17,EEF1D,USF1,TMBIM6,PYCARD,ATG7,TNFSF14,SERPINB6,MLST8,EYS,ARNT2,ICOSLG,ITGAM,POSTN,EXT1,PKD2,SCN1A,BMF,ATP6AP1,SNAI2,P2RY1,RRM1,CLDN3,SLC2A4,ST8SIA1,PITPNM1,BRCA2,IL12A,AVPR1A,FANCD2,GPR68,LRP11,GUCY1B1,B3GAT1,GNA11,PTPRK,RYR1,MAP3K14,APP,MMP2,DI…
GO:0009653	GO:BP	anatomical structure morphogenesis	721	9.38732e-43	42.0275	2684	3521	21031	VTN,TNFSF13B,DKK1,CPB2,HOPX,SFTPB,CXCL13,TMIGD2,DKKL1,RPS7,TYROBP,CXCL9,DUOX2,CD40,ZBTB16,DUSP1,FASLG,LIAS,C12ORF57,GPX1,RPL24,CCNG1,BBS4,TTC39C,LOC100652777,MYL12B,UBB,HSBP1,PID1,FOLR1,C2ORF49,PLEKHO1,APOE,MYL12A,SERP1,PSMB10,PHB2,RPL38,ETV2,WARS2,TBCE,SSNA1,MRPL40,UST,CST3,MBNL1,IL18,BTG1,S100A6,RAP1A,HEXA,TNNI3,NR3C1,CALCRL,CLUAP1,NAXE,TRIM15,TNFSF14,MTHFD1L,DLX3,ZNF385A,CDHR3,LATS1,AGO2,PRKCA…
GO:0009719	GO:BP	response to endogenous stimulus	398	3.15525e-11	10.501	1678	3521	21031	VTN,MZB1,DKK1,TFPI,PDK4,TSC22D1,CXCL13,RPL27,CTSL,CD38,FASLG,CYC1,RAP1B,CPS1,XCL1,GPX1,CD63,NCK1,BBS4,KLF15,LAMTOR1,HADH,CASP4,PID1,FOLR1,LAMTOR5,APOE,PTPN2,ARPC3,PHB2,RBX1,TIMP1,C2,CASTOR1,ETV2,DUSP22,CAT,IFT88,NME2,BTG1,RPL23,RAP1A,SRA1,USF1,ATP5F1A,CCL5,MT1G,NR3C1,IDH1,LAMTOR2,SOCS1,LMO3,UROS,PARK7,DLX3,RGS4,FIBIN,LATS1,PADI2,PRKCA,LDLRAD4,PDXP,NFATC1,POSTN,PIP4K2A,PIK3R2,EXT1,FSTL1,PKD2,ZNF8,…
GO:0009725	GO:BP	response to hormone	148	0.0307901	1.51159	874	2547	21031	OPRK1,LEP,CLDN18,NEFL,PCK1,BMP7,WNT7A,WT1,VGF,AGRP,UCN3,FOXC2,TP63,RETN,UGT1A1,FOSB,RXRG,HOXA10,HOXA11,IGF2,F7,TACR1,ADRA2A,SFRP1,BMP6,FFAR4,CITED1,GPR173,INHBA,CALCR,CPEB1,ATP1A3,BCHE,GPER1,SORBS1,THBS1,EGFR,COL1A1,IGFBP5,AVPR1A,GSTM3,ENPP1,ITGA2,PRKD1,PDE3A,SORL1,INHBB,HES1,IRS1,OXTR,PADI2,PRLR,DDR2,ACTN2,PRKCA,COL3A1,MSI1,TNC,SOX30,CCND1,TGFB2,GATA6,TBC1D4,TNFRSF11A,MME,IL6,SLC26A5,CAD,SH2B2,S…
GO:0009888	GO:BP	tissue development	522	3.7149e-25	24.4301	2010	3521	21031	VTN,ALOX15B,DKK1,IFNG,TPT1,HOPX,RPS7,DUOX2,VAMP5,ATRAID,ZBTB16,ANXA4,DUSP1,NDUFV2,HLA-DRB1,RAP1B,CPS1,LIAS,GPX1,BBS4,KLF15,LOC100652777,FNDC3A,TST,UBB,HSBP1,KITLG,FOLR1,PHB2,RPL38,FBXO22,TIMP1,BDH2,MYL6,COPS2,ETV2,ASAH1,ACADM,CAT,FBXL17,IL18,NME2,BTG1,TENT5A,RAP1A,CBY1,TNNI3,DHRS7B,NR3C1,CLUAP1,TRIM15,MTHFD1L,DLX3,SLC20A1,RGS4,LATS1,LDLRAD4,DACT1,CSF1,ITGAM,POSTN,HLF,SALL1,EXT1,POFUT1,VPS13B,FSTL…
GO:0009891	GO:BP	positive regulation of biosynthetic process	539	0.00444098	2.35252	2706	3521	21031	LBP,TRIM31,APOC2,ALOX15B,MZB1,DUOXA2,DKK1,IFNG,TSC22D1,TMIGD2,TSLP,RPS7,TYROBP,LY96,MED31,CD2,CD40,NNMT,SELENOK,LURAP1,RPS3,ZBTB16,RPL5,TANK,CD38,HLA-DRB1,ZFY,IL15,CRTAM,SLC26A9,GSDMD,XCL1,EIF3E,TRUB1,CD244,SIRT4,NCK1,KLF15,IFNGR1,YAF2,PRKAG1,SOD2,RPS4X,TRUB2,PID1,KANSL2,LAMTOR5,SF3B5,TSTD1,APOE,CYBA,SERP1,PTPN2,MPV17L2,PHB2,MBIP,SH3BGRL,BCDIN3D,EPHX2,N6AMT1,CD74,PCBD1,LBHD1,HAX1,CLNS1A,ETV2,INO8…
GO:0009893	GO:BP	positive regulation of metabolic process	744	7.29504e-06	5.13697	3711	3521	21031	VTN,LBP,TRIM31,APOC2,ACE2,ALOX15B,MZB1,DUOXA2,DKK1,IFNG,TSC22D1,TMIGD2,FCGR1A,TSLP,RPS7,TYROBP,LY96,MED31,CD2,CD40,NNMT,SELENOK,LURAP1,RPS3,ZBTB16,RPL5,TANK,CD38,FASLG,HLA-DRB1,ZFY,IL15,CRTAM,SLC26A9,GSDMD,NDUFA13,COMMD1,XCL1,EIF3E,TRUB1,CD244,SIRT4,NCK1,OAZ3,KLF15,RPS19,IFNGR1,LOC100652777,ELOVL3,HADH,YAF2,PRKAG1,RILP,SOD2,RPS4X,VPS28,UBB,LCK,KITLG,TRUB2,PID1,KANSL2,LAMTOR5,SF3B5,HSPE1,TSTD1,SLC…
GO:0009966	GO:BP	regulation of signal transduction	692	1.55066e-18	17.8095	3010	3521	21031	VTN,LBP,TRIM31,UBD,ACE2,ALOX15B,MZB1,DKK1,IFNG,CCL15,TPT1,TSC22D1,DKKL1,TSLP,HINT1,RPS7,LY96,CCL4,HCST,CRBN,CD40,SELENOK,LURAP1,CTSL,RPS3,RPL5,DUSP1,GPR18,TANK,FASLG,PFDN5,HLA-DRB1,RAP1B,NDUFA13,XCL1,GTF2H2,GPX1,C18ORF32,CD63,NCK1,BFAR,KLF15,PHPT1,LAMTOR1,SOD2,CASP4,IFI35,TBC1D10C,UBB,LCK,KITLG,PID1,FOLR1,LAMTOR5,GBP1,LIME1,SLC25A4,BCL2L14,TMBIM4,IGBP1,APOE,BIRC3,CYBA,BID,PTPN2,NDFIP1,PHB2,RBX1,M…
GO:0009967	GO:BP	positive regulation of signal transduction	371	2.08561e-10	9.68077	1561	3521	21031	VTN,LBP,UBD,ALOX15B,DKK1,CCL15,TSC22D1,TSLP,HINT1,RPS7,LY96,CCL4,HCST,CRBN,CD40,LURAP1,CTSL,RPS3,GPR18,FASLG,HLA-DRB1,RAP1B,XCL1,GPX1,C18ORF32,CD63,NCK1,LAMTOR1,CASP4,IFI35,UBB,LCK,KITLG,LAMTOR5,BCL2L14,APOE,BIRC3,CYBA,BID,PTPN2,NDFIP1,PHB2,RBX1,MBIP,CD74,HAX1,CASTOR1,DUSP22,S100A13,OCIAD1,ZNHIT1,CAT,RPS20,NMI,IL18,GADD45B,CD3E,RPL23,RAP1A,CARD16,CCL26,CCL5,DEDD2,PYCARD,LAMTOR2,TM2D3,LMO3,TRIM15,…
GO:0009968	GO:BP	negative regulation of signal transduction	299	1.24876e-06	5.90352	1290	3521	21031	TRIM31,ACE2,DKK1,TPT1,DKKL1,DUSP1,TANK,PFDN5,NDUFA13,GTF2H2,GPX1,NCK1,BFAR,PHPT1,SOD2,IFI35,TBC1D10C,PID1,GBP1,SLC25A4,IGBP1,APOE,BID,PTPN2,PHB2,RBX1,CD74,TARBP2,DNAJA3,CASTOR1,DUSP22,NME5,UBASH3A,PRELID1,BANF1,RGS22,CCDC125,NMI,FXN,PRAME,GHITM,CD3E,CHMP6,CARD16,CBY1,CCL5,SLA2,TMBIM6,PYCARD,SOCS1,LMO3,PLIN5,TRIM15,PARK7,CARD19,DUSP19,ZNF385A,ANKRD6,RGS4,LATS1,PADI2,LDLRAD4,DACT1,NFATC1,TLE2,PIP4K…
GO:0010033	GO:BP	response to organic substance	561	1.23781e-07	6.90735	2637	3521	21031	LBP,UBD,MZB1,TNFSF13B,DKK1,CXCR6,CPB2,TDO2,TFPI,IFNG,SERP2,CCL15,PDK4,CXCL13,RPS16,TSLP,CXCL9,LY96,CCL4,RPL27,DUOX2,S100P,CD40,NNMT,CTSL,RPS3,SYBU,DUSP1,TANK,CD38,FASLG,CYC1,AQP4,HLA-DRB1,IL15,PRDX3,RAP1B,CPS1,NDUFA13,XCL1,EDEM2,LIAS,GPX1,CCNG1,RPL15,NCK1,BBS4,BFAR,KLF15,IFNGR1,LOC100652777,LAMTOR1,HADH,SOD2,DNAJB14,CASP4,FBXO6,CD96,RPL3,NDUFAF2,KITLG,AUP1,PID1,FOLR1,GRAMD1C,MRPL15,OVCA2,LAMTOR5,…
GO:0010243	GO:BP	response to organonitrogen compound	226	6.78597e-05	4.16839	964	3521	21031	MZB1,PDK4,DUOX2,CD40,NNMT,CYC1,RAP1B,CPS1,EDEM2,GPX1,CCNG1,NCK1,KLF15,LAMTOR1,HADH,CASP4,AUP1,PID1,FOLR1,LAMTOR5,APOE,SEC61B,PTPN2,DERL2,RBX1,TIMP1,CASTOR1,CAT,NME2,BTG1,RPL23,RAP1A,USF1,TMBIM6,LAMTOR2,SOCS1,UROS,RGS4,PRKCA,PDXP,PIP4K2A,PIK3R2,EXT1,PKD2,P2RY1,CARM1,EZH2,SLC2A4,RRAGD,SLC26A6,TRIM24,CD36,GNA11,VWA2,DENND4C,TWIST2,RYR1,APP,HDAC6,LDLR,OPRK1,SELENON,CARD9,TYK2,MMP2,TAF1,VPS13C,ENPP1,S…
GO:0010557	GO:BP	positive regulation of macromolecule biosynthetic process	520	0.00492117	2.30793	2603	3521	21031	LBP,TRIM31,ALOX15B,MZB1,DKK1,IFNG,TSC22D1,TMIGD2,TSLP,RPS7,TYROBP,LY96,MED31,CD2,CD40,SELENOK,LURAP1,RPS3,ZBTB16,RPL5,TANK,CD38,HLA-DRB1,ZFY,IL15,CRTAM,SLC26A9,GSDMD,XCL1,EIF3E,TRUB1,CD244,NCK1,KLF15,IFNGR1,YAF2,PRKAG1,RPS4X,TRUB2,PID1,KANSL2,LAMTOR5,SF3B5,TSTD1,APOE,CYBA,SERP1,MPV17L2,PHB2,MBIP,SH3BGRL,BCDIN3D,EPHX2,N6AMT1,CD74,PCBD1,LBHD1,HAX1,CLNS1A,ETV2,INO80C,SERTAD3,CARF,S100A13,GTF2A2,ZNHI…
GO:0010562	GO:BP	positive regulation of phosphorus metabolic process	129	0.00215391	2.66677	705	2547	21031	ITLN1,LEP,THBS4,TDGF1,GRM5,NTRK2,ADCYAP1,HMGA2,TENM1,RET,RSPO1,CALCA,FGF18,MLXIPL,CEMIP,MAPT,PPP1R14D,CDON,SOX9,HTR2B,MARCO,IGF2,CAMP,WNT3A,ADORA1,WNT5A,ADRA2A,BMP6,WNK3,CSF3,CLDN3,IL24,CLSPN,INHBA,LIF,CX3CL1,GPER1,GPD1,LRP4,FGFR1,THBS1,EGFR,BMP4,PRKD1,FGF9,NGF,HES1,SLC4A4,PRLR,SEMA7A,DDR2,LRRK1,HSPA2,SLC11A1,HGF,CCND1,TGFB2,MOB3B,CARD10,TNFRSF11A,SPDYE6,IL6,DLG4,ADRA2B,PPP1R16B,GREM1,AGER,CSF1,C…
GO:0010604	GO:BP	positive regulation of macromolecule metabolic process	683	7.85441e-05	4.10489	3420	3521	21031	VTN,LBP,TRIM31,ALOX15B,MZB1,DKK1,IFNG,TSC22D1,TMIGD2,FCGR1A,TSLP,RPS7,TYROBP,LY96,MED31,CD2,CD40,NNMT,SELENOK,LURAP1,RPS3,ZBTB16,RPL5,TANK,CD38,FASLG,HLA-DRB1,ZFY,IL15,CRTAM,SLC26A9,GSDMD,NDUFA13,COMMD1,XCL1,EIF3E,TRUB1,CD244,NCK1,OAZ3,KLF15,IFNGR1,LOC100652777,YAF2,PRKAG1,RILP,RPS4X,VPS28,UBB,LCK,KITLG,TRUB2,PID1,KANSL2,LAMTOR5,SF3B5,HSPE1,TSTD1,SETMAR,APOE,BIRC3,CYBA,SERP1,NDFIP1,MPV17L2,PHB2,A…
GO:0010628	GO:BP	positive regulation of gene expression	258	0.00705048	2.15178	1189	3521	21031	LBP,ALOX15B,MZB1,DKK1,IFNG,TSC22D1,TMIGD2,TSLP,RPS7,TYROBP,LY96,CD2,CD40,SELENOK,LURAP1,RPS3,RPL5,TANK,IL15,CRTAM,SLC26A9,GSDMD,XCL1,EIF3E,TRUB1,CD244,NCK1,IFNGR1,PRKAG1,RPS4X,TRUB2,PID1,LAMTOR5,CYBA,SERP1,MPV17L2,PHB2,MBIP,SH3BGRL,BCDIN3D,EPHX2,N6AMT1,CD74,CLNS1A,ETV2,S100A13,TRMT112,CDC123,IL18,COA3,CD3E,ORM2,RPL23,TENT5A,F12,METTL5,CCL5,PYCARD,BATF,NFIL3,FAM47E,TRIM15,PARK7,IL32,PYM1,EIF5AL1,O…
GO:0010646	GO:BP	regulation of cell communication	814	4.78865e-27	26.3198	3443	3521	21031	VTN,LBP,TRIM31,UBD,ACE2,ALOX15B,MZB1,DKK1,IFNG,CCL15,TPT1,TSC22D1,DKKL1,TSLP,HINT1,RPS7,TYROBP,LY96,CCL4,HCST,CRBN,CD40,SELENOK,LURAP1,CTSL,RPS3,RPL5,SYBU,DUSP1,GPR18,TANK,CD38,FASLG,PFDN5,HLA-DRB1,RAP1B,NDUFA13,XCL1,GTF2H2,GPX1,SIRT4,C18ORF32,CD63,NCK1,BFAR,KLF15,PHPT1,LAMTOR1,HADH,VAMP8,SOD2,CASP4,IFI35,TBC1D10C,UBB,NDUFAF2,LCK,KITLG,PID1,FOLR1,LAMTOR5,GBP1,LIME1,SLC25A4,BCL2L14,TMBIM4,IGBP1,AP…
GO:0010647	GO:BP	positive regulation of cell communication	433	1.3109e-14	13.8824	1777	3521	21031	VTN,LBP,UBD,ALOX15B,DKK1,CCL15,TSC22D1,TSLP,HINT1,RPS7,TYROBP,LY96,CCL4,HCST,CRBN,CD40,LURAP1,CTSL,RPS3,SYBU,GPR18,CD38,FASLG,HLA-DRB1,RAP1B,XCL1,GPX1,C18ORF32,CD63,NCK1,LAMTOR1,VAMP8,CASP4,IFI35,UBB,LCK,KITLG,LAMTOR5,BCL2L14,APOE,BIRC3,CYBA,BID,SERP1,PTPN2,NDFIP1,PHB2,RBX1,MBIP,CD74,HAX1,CASTOR1,DUSP22,S100A13,ZDHHC2,OCIAD1,ZNHIT1,CAT,PSMD9,RPS20,NMI,IL18,GADD45B,CD3E,RPL23,RAP1A,CARD16,CCL26,MY…
GO:0010648	GO:BP	negative regulation of cell communication	335	1.25743e-09	8.90052	1398	3521	21031	TRIM31,ACE2,DKK1,TPT1,DKKL1,DUSP1,TANK,CD38,PFDN5,NDUFA13,GTF2H2,GPX1,SIRT4,NCK1,BFAR,PHPT1,HADH,SOD2,IFI35,TBC1D10C,NDUFAF2,PID1,GBP1,SLC25A4,IGBP1,APOE,BID,PTPN2,PHB2,RBX1,CD74,TARBP2,DNAJA3,CASTOR1,DUSP22,NME5,UBASH3A,PRELID1,BANF1,RGS22,CCDC125,PSMD9,NMI,FXN,PRAME,GHITM,CD3E,CHMP6,CARD16,JAGN1,CBY1,CCL5,SLA2,TMBIM6,PYCARD,SOCS1,LMO3,PLIN5,TRIM15,PARK7,CARD19,DUSP19,ZNF385A,ANKRD6,RGS4,LATS1,P…
GO:0012501	GO:BP	programmed cell death	421	6.72395e-05	4.17238	1984	3521	21031	UBD,ALOX15B,MZB1,DKK1,CASP5,RPS3A,IFNG,TPT1,PDK4,TSC22D1,BCL2A1,NUDT2,DKKL1,TSLP,HINT1,RPS7,CD2,CD40,SELENOK,CTSL,RPS3,ZBTB16,ANXA4,CD38,FASLG,STK17B,PRDX3,GZMA,GZMM,GSDMD,PRF1,NDUFA13,C3ORF38,GZMH,C1D,PDE6B,GPX1,SIRT4,CCNG1,NCK1,BFAR,RSL1D1,EBAG9,SOD2,GULP1,CASP4,GZMB,UBB,BTC,LCK,IFI27L1,PPT1,TMEM258,KITLG,TMEM219,LAMTOR5,GBP1,SLC25A4,BCL2L14,TMBIM4,IGBP1,APOE,BIRC3,BID,PTPN2,PHB2,TIMP1,HYPK,NME…
GO:0014070	GO:BP	response to organic cyclic compound	202	0.0133827	1.87346	905	3521	21031	TFPI,RPL27,DUOX2,CD40,CD38,RAP1B,CPS1,GPX1,SOD2,KITLG,FOLR1,GRAMD1C,PHB2,CAT,CDK4,RAP1A,ATP5F1A,DUT,NR3C1,IDH1,LMO3,PARK7,PLA2G4F,RGS4,FIBIN,LATS1,PADI2,PDXP,ITGAM,POSTN,SP5,PKD2,SNAI2,P2RY1,YWHAH,CARM1,EZH2,OPRL1,SLC26A6,TRIM24,AVPR1A,CD36,GNA11,TWIST2,RYR1,KDM4C,HDAC6,OPRK1,SELENON,CARD9,MMP2,ACACB,MTAP,TAF1,KCNQ3,ENPP1,MECP2,PTGER1,BCL2,CASQ2,LBH,HDAC5,ALPL,DNMT3A,CRACR2A,KANK2,SSH1,FLNA,IL6,T…
GO:0016043	GO:BP	cellular component organization	1093	0.00674432	2.17106	8151	2547	21031	ITLN1,KIF1A,VIL1,TUBB2B,CTNND2,PTPRT,LHX9,ALOX15,KRT5,IGF2BP1,HOTAIR,PTPRZ1,RIMS2,SOX2,MMP10,HOXA13,RAB3B,DNAH9,KIF25,CLDN18,CAMK2B,EYA2,LRRTM1,NMNAT2,KRT4,RASGRF1,FZD10,PLA2G2A,NEFL,CD177,ARX,MIA,USH1C,KRT23,GFAP,GRM5,KLK5,NTRK2,IHH,POU4F1,TENM2,BMP7,WNT7A,CLDN2,WT1,FRMPD2,MNX1,ADCYAP1,GPR158,HMGA2,TENM1,KLK6,MMP8,SCGB3A1,CLDN6,RET,RSPO1,GNG4,ST8SIA2,KRT14,GRIN3B,FSTL4,CDKN2A,GCM1,MEG3,SPTB,ROR1…
GO:0016310	GO:BP	phosphorylation	354	1.94392e-06	5.71132	1579	3521	21031	VTN,DKK1,IFNG,PDK4,FCGR1A,TSLP,GMFG,HCST,CD40,SAMSN1,RPS3,DUSP1,NMRK1,HLA-DRB1,IL15,STK17B,PRDX3,CCNG1,NCK1,PRKAG1,MATK,CKS1B,LCK,KITLG,TNNI3K,PID1,AK1,IDNK,APOE,PTPN2,PHB2,AK8,NME1,CD74,TARBP2,RBKS,HAX1,DNAJA3,COPS2,DUSP22,NEDD9,GUK1,IL18,CD3E,NME2,CDK4,ERN2,CHMP6,RAP1A,NME4,TWF1,CDK7,GALK2,CCL5,CKMT1A,DGUOK,PYCARD,CLK1,SOCS1,GNPTG,JTB,PARK7,MLST8,DUSP19,STYK1,UCKL1,TTK,PIK3R5,LATS1,PRKCA,MCM7,C…
GO:0016477	GO:BP	cell migration	401	3.50082e-21	20.4558	1496	3521	21031	VTN,LBP,SFTPD,ALOX15B,CXCR6,IFNG,CCL15,CXCL13,CXCL9,CCL4,S100P,CD40,SELENOK,DUSP1,GPR18,CRTAM,XCL1,TMEM18,GPX1,CD63,NCK1,BBS4,RPS19,TMSB10,SOD2,PPIB,LCK,KITLG,FOLR1,PLEKHO1,APOE,PHB2,TIMP1,CD74,DUSP22,ELP6,MIEN1,NEDD9,BTG1,CCL26,JAGN1,ATP5F1A,CCL5,PYCARD,RAC2,PEX13,LAMTOR2,BEX4,TNFSF14,XCL2,PADI2,AGO2,PRKCA,LDLRAD4,CSF1,POMGNT2,POSTN,FMNL3,EXT1,FSTL1,GNA12,EPHA3,SNAI2,NDE1,EPHA1,P2RY1,TCAF2,MGAT5…
GO:0019219	GO:BP	regulation of nucleobase-containing compound metabolic process	575	0.0175821	1.75493	4063	2547	21031	MAGEA3,MAGEA2,MAGEA1,HOXC11,DLX6,TFAP2D,ASCL1,HOXD11,LHX9,SFRP5,IGF2BP1,FOXI3,IRX6,ZIC5,SOX2,BEX1,HOXA13,HOXB8,HOXC13,SP8,TOX3,LEP,SALL1,EYA2,SOX21,DMBX1,NR0B2,PAX9,ZIC2,ARX,EGR4,GRM5,IHH,POU4F1,TENM2,BMP7,WNT7A,WT1,HOXB9,MNX1,ADCYAP1,HMGA2,TENM1,DMRTA2,RET,CALCA,CDKN2A,GCM1,ASXL3,ROR1,FOXC2,TP63,KCNK2,HOXB13,MYCN,MLXIPL,ST18,ONECUT2,NR1I2,RBM24,ZSCAN4,FABP4,NLRP12,LMX1B,FOXJ1,CDON,SOX9,HOXA1,LHX…
GO:0019220	GO:BP	regulation of phosphate metabolic process	195	0.000367056	3.43527	1132	2547	21031	ITLN1,PTPRT,LEP,THBS4,TDGF1,GRM5,NTRK2,BMP7,ADCYAP1,HMGA2,TENM1,RET,RSPO1,CALCA,CDKN2A,FGF18,PPP1R14C,MLXIPL,CEMIP,DRD1,MAPT,NLRP12,PPP1R14D,CDON,SOX9,CDK5R2,HTR2B,MARCO,IGF2,MYOCD,CAMP,BDKRB1,LPCAT1,WNT3A,ADORA1,CDKN2B,WNT5A,ALDOB,ADRA2A,SFRP1,BMP6,WNK3,CSF3,CLDN3,IL24,CLSPN,CNKSR3,INHBA,LIF,CX3CL1,GPER1,SRPX2,SLC1A1,GPD1,LRP4,BDKRB2,FGFR1,THBS1,EGFR,BMP4,ENPP1,PRKD1,FGF9,SYNPO2,FN1,NGF,HES1,SLC…
GO:0019538	GO:BP	protein metabolic process	1004	9.6607e-12	11.015	4912	3521	21031	VTN,TRIM31,UBD,ACE2,APOM,ST8SIA6,TRIM61,DUOXA2,MTTP,DKK1,CPB2,CASP5,RPS3A,TFPI,RPL9,IFNG,CFH,EEF1B2,FCGR1A,RPS16,RPS14,TSLP,HINT1,GMFG,RPS7,FKBP11,RPL27,HCST,MED31,CRBN,RSL24D1,CD40,SAMSN1,NNMT,MRPL13,SELENOK,EEF1AKMT1,CTSL,EIF1AY,ATRAID,RPL35,MRPL54,RPS3,RPS15A,ZBTB16,RPL5,RPS18,DUSP1,ITM2A,TANK,TMEM165,FASLG,PSMB8,PFDN5,HLA-DRB1,RPL29,CP,PRSS21,RPSA,IL15,STK17B,PRDX3,GZMA,GZMM,RPL31,NDUFA13,GZM…
GO:0022008	GO:BP	neurogenesis	491	1.01233e-32	31.9947	1742	3521	21031	VTN,DKK1,IFNG,CD38,C1QA,C12ORF57,RPL24,NCK1,BBS4,KLF15,IFNGR1,BLOC1S1,LOC100652777,SOD2,UBB,PPT1,FOLR1,SERPINI1,UQCRQ,APOE,SNAPIN,LNX2,COPS2,FAM151B,TBCE,CDNF,SSNA1,DYNLT1,RAB17,NIF3L1,UST,IL15RA,IFT88,CD3E,NME2,S100A6,RAP1A,TWF1,HEXA,DGUOK,NR3C1,PEX13,DLX3,BHLHE41,MBOAT1,CSF1,POMGNT2,POSTN,ANK3,SALL1,EXT1,VPS13B,RIMS2,ASAP1,GRIP1,EPHA3,ANKRD27,GAS7,NDE1,GDF11,DENND5A,P2RY1,YWHAH,CARM1,EZH2,THOC2…
GO:0022414	GO:BP	reproductive process	252	0.000524962	3.27987	1541	2547	21031	LHX9,OPRK1,HOXA13,LEP,SALL1,IHH,BMP7,WNT7A,LGR5,WT1,SLC38A3,ADCYAP1,SLC6A4,DMRTA2,VGF,AGRP,CALCA,GCM1,TP63,HOXB13,RETN,CGB7,RBP4,DRD1,SYCP2,FOXJ1,SOX9,CSMD1,PTHLH,PRND,FOSB,CFAP65,SMC1B,SLC2A14,PTPRN,EPYC,HOXA10,HOXA11,IGF2,MYOCD,GREB1L,STAG3,SOX8,TACR1,WNT5A,NEURL1,ADRA2A,CCNA1,SFRP1,BMP6,PAX5,DMRT3,SPOCD1,HOXD10,INHBA,FMN2,SLCO4C1,LIF,ADAMTS2,RFX2,CLDN11,SOX15,SYCP2L,ATP8B3,FUT6,CENPI,MOV10L1,D…
GO:0022603	GO:BP	regulation of anatomical structure morphogenesis	229	6.55146e-12	11.1837	838	3521	21031	TNFSF13B,DKK1,CXCL13,TMIGD2,CD40,FASLG,MYL12B,PID1,PLEKHO1,MYL12A,PHB2,WARS2,UST,CST3,BTG1,NAXE,AGO2,PRKCA,CSF1,FMNL3,RIMS2,GNA12,GRIP1,SNAI2,ANKRD27,EPHA1,P2RY1,YWHAH,CLDN3,PTK7,MYO19,FOXJ1,CXCL8,PDLIM5,SULF1,LIMK1,PIK3CD,EPB41L3,PLAA,HDAC6,SPRY3,PALM2AKAP2,CAPRIN2,THBS4,CXCR2,MECP2,BRWD3,RUNX2,PPP1R16B,EMILIN1,ISM1,TERT,TANC2,NF1,FGF13,RECK,IL6,TPM1,EPHA4,SYT1,EFNB3,SMURF1,ATP10A,SLIT1,MYO9A,SL…
GO:0023051	GO:BP	regulation of signaling	809	3.68969e-26	25.433	3437	3521	21031	VTN,LBP,TRIM31,UBD,ACE2,ALOX15B,MZB1,DKK1,IFNG,CCL15,TPT1,TSC22D1,DKKL1,TSLP,HINT1,RPS7,TYROBP,LY96,CCL4,HCST,CRBN,CD40,SELENOK,LURAP1,CTSL,RPS3,RPL5,SYBU,DUSP1,GPR18,TANK,CD38,FASLG,PFDN5,HLA-DRB1,RAP1B,NDUFA13,XCL1,GTF2H2,GPX1,SIRT4,C18ORF32,CD63,NCK1,BFAR,KLF15,PHPT1,LAMTOR1,HADH,VAMP8,SOD2,CASP4,IFI35,TBC1D10C,UBB,NDUFAF2,LCK,KITLG,PID1,FOLR1,LAMTOR5,GBP1,LIME1,SLC25A4,BCL2L14,TMBIM4,IGBP1,AP…
GO:0023052	GO:BP	signaling	1364	5.04555e-26	25.2971	6447	3521	21031	VTN,LBP,TRIM31,UBD,ACE2,ALOX15B,MZB1,TNFSF13B,DKK1,CXCR6,P2RY14,SIT1,IFNG,SERP2,CCL15,TPT1,PDK4,TSC22D1,CXCL13,TMIGD2,BCL2A1,KLRB1,CD3D,KLRC1,GSTO1,FCGR1A,DKKL1,TSLP,HINT1,GMFG,RPS7,TYROBP,KLRD1,CXCL9,LY96,CCL4,HCST,DUOX2,CRBN,CD2,CD40,SELENOK,LURAP1,CTSL,RPS3,RPL5,ANXA4,SYBU,DUSP1,GPR18,TANK,CD38,FASLG,PFDN5,HLA-DRB1,KLRG1,IL15,C1QA,STK17B,GZMA,RAP1B,PRF1,NDUFA13,XCL1,CD244,TMEM126A,PDE6B,GTF2H2…
GO:0023056	GO:BP	positive regulation of signaling	432	2.4642e-14	13.6083	1778	3521	21031	VTN,LBP,UBD,ALOX15B,DKK1,CCL15,TSC22D1,TSLP,HINT1,RPS7,TYROBP,LY96,CCL4,HCST,CRBN,CD40,LURAP1,CTSL,RPS3,SYBU,GPR18,CD38,FASLG,HLA-DRB1,RAP1B,XCL1,GPX1,C18ORF32,CD63,NCK1,LAMTOR1,VAMP8,CASP4,IFI35,UBB,LCK,KITLG,LAMTOR5,BCL2L14,APOE,BIRC3,CYBA,BID,SERP1,PTPN2,NDFIP1,PHB2,RBX1,MBIP,CD74,HAX1,CASTOR1,DUSP22,S100A13,ZDHHC2,OCIAD1,ZNHIT1,CAT,PSMD9,RPS20,NMI,IL18,GADD45B,CD3E,RPL23,RAP1A,CARD16,CCL26,MY…
GO:0023057	GO:BP	negative regulation of signaling	335	1.25743e-09	8.90052	1398	3521	21031	TRIM31,ACE2,DKK1,TPT1,DKKL1,DUSP1,TANK,CD38,PFDN5,NDUFA13,GTF2H2,GPX1,SIRT4,NCK1,BFAR,PHPT1,HADH,SOD2,IFI35,TBC1D10C,NDUFAF2,PID1,GBP1,SLC25A4,IGBP1,APOE,BID,PTPN2,PHB2,RBX1,CD74,TARBP2,DNAJA3,CASTOR1,DUSP22,NME5,UBASH3A,PRELID1,BANF1,RGS22,CCDC125,PSMD9,NMI,FXN,PRAME,GHITM,CD3E,CHMP6,CARD16,JAGN1,CBY1,CCL5,SLA2,TMBIM6,PYCARD,SOCS1,LMO3,PLIN5,TRIM15,PARK7,CARD19,DUSP19,ZNF385A,ANKRD6,RGS4,LATS1,P…
GO:0030154	GO:BP	cell differentiation	1028	6.37744e-36	35.1954	4366	3521	21031	VTN,UBD,ALOX15B,TNFSF13B,DKK1,RPS3A,IFNG,HOPX,TSC22D1,CD3D,KLRC1,RPS14,DKKL1,RPS7,TYROBP,CXCL9,CD2,SELENOK,VAMP5,CTSL,ATRAID,ZBTB16,ANXA4,ITM2A,GPR18,CD38,FASLG,PSMB8,HLA-DRB1,IL15,C1QA,PRDX3,CRTAM,HSCB,RAP1B,CPS1,BBS12,C12ORF57,GPX1,RPL24,ARL11,CD63,CATSPER3,NCK1,BBS4,KLF15,RPS19,IFNGR1,BLOC1S1,LOC100652777,FNDC3A,RSL1D1,LRMDA,SOD2,TST,UBB,BTC,LCK,PPT1,H4C11,HSBP1,KITLG,FOLR1,SERPINI1,UQCRQ,TMEM…
GO:0030155	GO:BP	regulation of cell adhesion	199	3.03108e-07	6.5184	778	3521	21031	VTN,SFTPD,TNFSF13B,HLA-DOB,IFNG,CXCL13,TMIGD2,SELENOK,RPS3,ZBTB16,DUSP1,HLA-DRB1,IL15,CRTAM,HLA-DMA,XCL1,NCK1,LCK,KITLG,GBP1,PTPN2,NDFIP1,CD74,DNAJA3,DUSP22,ZDHHC2,NEDD9,SIRPG,IL18,CD3E,CCL5,PYCARD,RAC2,SOCS1,TNFSF14,PLA2G2A,PRKCA,CSF1,ICOSLG,POSTN,ANK3,PIK3R2,EFEMP2,EPHA3,SNAI2,ACER2,UBASH3B,EPHA1,RUNX3,AKNA,LOXL3,IL12A,EPB41L4B,CD36,FOXJ1,CXCL8,KLHL25,ADAM19,TNFRSF21,LEF1,MUC21,TYK2,MMP2,FRMD5,…
GO:0030334	GO:BP	regulation of cell migration	255	1.76336e-13	12.7537	934	3521	21031	VTN,LBP,ALOX15B,IFNG,CXCL13,CCL4,CD40,SELENOK,DUSP1,GPR18,XCL1,NCK1,TMSB10,SOD2,KITLG,APOE,TIMP1,CD74,DUSP22,ELP6,MIEN1,NEDD9,CCL26,ATP5F1A,CCL5,PYCARD,RAC2,BEX4,TNFSF14,XCL2,PADI2,AGO2,PRKCA,LDLRAD4,CSF1,POSTN,GNA12,SNAI2,EPHA1,TCAF2,MGAT5,CLDN3,HBEGF,IL12A,EPB41L4B,KIF20B,CXCL8,SULF1,NAV3,TWIST2,PIK3CD,NRP2,PTPRK,STK10,PLAA,APP,HDAC6,LEF1,THBS4,MMP2,CXCR2,MGAT3,FRMD5,SRPX2,MECP2,BCL2,HDAC5,COL3…
GO:0030335	GO:BP	positive regulation of cell migration	153	1.57498e-08	7.80272	540	3521	21031	VTN,LBP,IFNG,CXCL13,CCL4,CD40,SELENOK,XCL1,SOD2,KITLG,CD74,ELP6,MIEN1,NEDD9,CCL26,ATP5F1A,CCL5,PYCARD,RAC2,TNFSF14,XCL2,AGO2,PRKCA,CSF1,POSTN,SNAI2,EPHA1,TCAF2,MGAT5,CLDN3,HBEGF,IL12A,EPB41L4B,KIF20B,CXCL8,TWIST2,PIK3CD,NRP2,PLAA,APP,HDAC6,LEF1,THBS4,MMP2,CXCR2,SRPX2,BCL2,CCN1,TERT,DDR2,SSH1,FLNA,IL6,MYLK,MMP14,MYADM,EPHA4,FERMT1,IQSEC1,CDH13,MET,ZNF703,ADRA2A,MMP7,ABL2,SH3RF2,PLAU,PPM1F,TBC1D24,…
GO:0031325	GO:BP	positive regulation of cellular metabolic process	652	0.00671582	2.1729	3346	3521	21031	VTN,LBP,TRIM31,APOC2,ACE2,ALOX15B,MZB1,DUOXA2,DKK1,IFNG,TSC22D1,TMIGD2,FCGR1A,TSLP,RPS7,TYROBP,LY96,MED31,CD2,CD40,NNMT,SELENOK,LURAP1,RPS3,ZBTB16,RPL5,TANK,CD38,HLA-DRB1,ZFY,IL15,CRTAM,SLC26A9,GSDMD,XCL1,EIF3E,TRUB1,CD244,NCK1,KLF15,IFNGR1,YAF2,PRKAG1,SOD2,RPS4X,KITLG,TRUB2,PID1,KANSL2,LAMTOR5,SF3B5,TSTD1,SLC25A4,SETMAR,APOE,CYBA,SERP1,PTPN2,TMEM59,MPV17L2,PHB2,EXOSC5,MBIP,SH3BGRL,BCDIN3D,EPHX2,…
GO:0031328	GO:BP	positive regulation of cellular biosynthetic process	531	0.012798	1.89286	2685	3521	21031	LBP,TRIM31,APOC2,ALOX15B,MZB1,DUOXA2,DKK1,IFNG,TSC22D1,TMIGD2,TSLP,RPS7,TYROBP,LY96,MED31,CD2,CD40,NNMT,SELENOK,LURAP1,RPS3,ZBTB16,RPL5,TANK,CD38,HLA-DRB1,ZFY,IL15,CRTAM,SLC26A9,GSDMD,XCL1,EIF3E,TRUB1,CD244,NCK1,KLF15,IFNGR1,YAF2,PRKAG1,SOD2,RPS4X,TRUB2,PID1,KANSL2,LAMTOR5,SF3B5,TSTD1,APOE,CYBA,SERP1,PTPN2,MPV17L2,PHB2,MBIP,SH3BGRL,BCDIN3D,EPHX2,N6AMT1,CD74,PCBD1,LBHD1,HAX1,CLNS1A,ETV2,INO80C,SER…
GO:0031399	GO:BP	regulation of protein modification process	270	0.00142741	2.84545	1229	3521	21031	VTN,DKK1,IFNG,FCGR1A,TSLP,RPS7,CD40,SAMSN1,NNMT,RPS3,RPL5,DUSP1,TANK,HLA-DRB1,IL15,COMMD1,CCNG1,NCK1,KLF15,PRKAG1,VPS28,UBB,KITLG,PID1,APOE,BIRC3,PTPN2,NDFIP1,PHB2,ATG10,RBX1,MBIP,CD74,TARBP2,HAX1,DNAJA3,COPS2,HINT2,RPS2,DUSP22,CENPX,NEDD9,COPS9,GNL3,NMI,IL18,CD3E,RPL23,CHMP6,RAP1A,TWF1,CDK7,CCL5,ALG10B,PYCARD,SOCS1,JTB,BEX4,PARK7,ATG7,MLST8,GABARAP,DUSP19,PIK3R5,LATS1,CSF1,CHFR,RASSF5,SAE1,PKD2,…
GO:0031401	GO:BP	positive regulation of protein modification process	136	0.0248194	1.60521	787	2547	21031	ITLN1,MAGEA2,LEP,THBS4,TDGF1,GRM5,NTRK2,SPSB4,ADCYAP1,HMGA2,TENM1,RET,RSPO1,CALCA,CDKN2A,FGF18,CEMIP,PPP1R14D,CDON,SOX9,HTR2B,MARCO,LOC105374836,IGF2,CAMP,WNT3A,ADORA1,WNT5A,ADRA2A,BMP6,WNK3,CSF3,CLDN3,IL24,CLSPN,INHBA,LIF,CX3CL1,GPER1,LRP4,FGFR1,THBS1,EGFR,BMP4,PRKD1,FGF9,NGF,HES1,PRLR,SEMA7A,DDR2,LRRK1,HSPA2,SLC11A1,HGF,CCND1,TGFB2,MOB3B,CARD10,TNFRSF11A,SPDYE6,IL6,DLG4,ADRA2B,PRICKLE1,PPP1R16B…
GO:0032501	GO:BP	multicellular organismal process	1707	1.7017e-54	53.7691	7669	3521	21031	VTN,LBP,UBD,SFTPD,APOC2,ACE2,APOM,ST8SIA6,ALOX15B,MZB1,TNFSF13B,MTTP,DKK1,CPB2,CASP5,TFPI,HLA-DOB,SIT1,IFNG,TPT1,HOPX,PDK4,TSC22D1,SFTPB,CXCL13,HNMT,TMIGD2,CD3D,KLRC1,GSTO1,RPS14,DKKL1,TSLP,RPS7,TYROBP,KLRD1,LY96,PON3,MED31,DUOX2,S100P,CRBN,CD2,CD40,SAMSN1,SELENOK,LURAP1,CTSL,COX7B,ATRAID,RPS3,SH2D1B,ZBTB16,ANXA4,SYBU,DUSP1,ITM2A,GPR18,TANK,CD38,FASLG,NDUFV2,PFDN5,AQP4,HLA-DRB1,RPL29,PRSS21,IL15,…
GO:0032502	GO:BP	developmental process	1510	3.09174e-60	59.5098	6453	3521	21031	VTN,UBD,SFTPD,ST8SIA6,ALOX15B,TNFSF13B,DKK1,CPB2,CASP5,RPS3A,IFNG,TPT1,HOPX,TSC22D1,SFTPB,CXCL13,TMIGD2,CD3D,KLRC1,RPS14,DKKL1,RPS7,TYROBP,CXCL9,MED31,DUOX2,CD2,CD40,NNMT,SELENOK,VAMP5,CTSL,COX7B,ATRAID,ZBTB16,ANXA4,SYBU,DUSP1,ITM2A,GPR18,CD38,FASLG,PSMB8,NDUFV2,PFDN5,HLA-DRB1,RPL29,PRSS21,CCDC32,IL15,C1QA,PRDX3,CRTAM,HSCB,RAP1B,CPS1,TMEM14B,BBS12,LIAS,TMEM126A,PDE6B,C12ORF57,GPX1,RPL24,ARL11,CD6…
GO:0032774	GO:BP	RNA biosynthetic process	524	0.00192928	2.7146	3601	2547	21031	MAGEA3,MAGEA2,MAGEA1,HOXC11,DLX6,TFAP2D,ASCL1,HOXD11,LHX9,SFRP5,FOXI3,IRX6,ZIC5,SOX2,BEX1,HOXA13,HOXB8,HOXC13,SP8,TOX3,LEP,SALL1,SOX21,DMBX1,NR0B2,PAX9,ZIC2,ARX,EGR4,GRM5,IHH,POU4F1,TENM2,BMP7,WNT7A,WT1,HOXB9,MNX1,ADCYAP1,HMGA2,TENM1,DMRTA2,RET,CALCA,CDKN2A,GCM1,ASXL3,ROR1,FOXC2,TP63,HOXB13,MYCN,MLXIPL,ST18,ONECUT2,NR1I2,ZSCAN4,FABP4,NLRP12,LMX1B,FOXJ1,CDON,SOX9,HOXA1,LHX2,DPF1,FOSB,FOXD1,ZNF488,…
GO:0033993	GO:BP	response to lipid	213	0.000470526	3.32742	920	3521	21031	LBP,DKK1,TFPI,PDK4,CXCL13,CXCL9,LY96,RPL27,CD40,CD38,FASLG,PRDX3,CPS1,NDUFA13,LIAS,GPX1,SOD2,CD96,PID1,GRAMD1C,OVCA2,PHB2,SLPI,C2,CAT,IFT88,MGST1,NME2,CDK4,CARD16,ATP5F1A,NR3C1,PYCARD,IDH1,LMO3,PARK7,FIBIN,LATS1,PADI2,PRKCA,ITGAM,POSTN,EPHA3,SNAI2,ACER2,YWHAH,CARM1,EZH2,OPRL1,PTK7,IL12A,TRIM24,AVPR1A,CD36,CXCL6,CXCL8,KDM4C,PLAA,HDAC6,LDLR,MMP8,GIPR,OPRK1,CARD9,MMP2,PHC1,MTAP,MECP2,PTGER1,BCL2,CXC…
GO:0035239	GO:BP	tube morphogenesis	250	4.67502e-16	15.3302	872	3521	21031	CXCL13,TMIGD2,RPS7,CD40,FASLG,LIAS,GPX1,BBS4,FOLR1,APOE,PHB2,ETV2,WARS2,IL18,BTG1,RAP1A,TNNI3,NR3C1,CALCRL,CLUAP1,NAXE,MTHFD1L,AGO2,PRKCA,DACT1,CSF1,FMNL3,SALL1,EXT1,POFUT1,PKD2,EFEMP2,EPHA1,PTK7,IL12A,KIF20B,CXCL8,SULF1,PIK3CD,NRP2,LDLR,LEF1,THBS4,MMP2,HHIP,CXCR2,LEPR,SRPX2,PAXIP1,MECP2,GJA5,BCL2,PPP1R16B,HDAC5,COL3A1,CCN1,EMILIN1,ISM1,MEOX2,TERT,NF1,RECK,FLNA,IL6,SMAD7,MYLK,MMP14,EPHA4,TNC,ACVR…
GO:0035295	GO:BP	tube development	308	2.98573e-19	18.5249	1091	3521	21031	SFTPD,HOPX,CXCL13,TMIGD2,RPS7,CD40,FASLG,CPS1,LIAS,GPX1,BBS4,HIKESHI,UBB,FOLR1,APOE,PHB2,ETV2,WARS2,CAT,IL18,BTG1,RAP1A,CBY1,TNNI3,NR3C1,CALCRL,CLUAP1,NAXE,MTHFD1L,AGO2,PRKCA,DACT1,CSF1,FMNL3,SALL1,EXT1,POFUT1,PKD2,EFEMP2,GDF11,EPHA1,PTK7,LOXL3,IL12A,KIF20B,FOXJ1,CXCL8,SULF1,SPATA2,PIK3CD,NRP2,LDLR,LEF1,SELENON,THBS4,MMP2,HHIP,CXCR2,LEPR,SRPX2,PAXIP1,MECP2,GJA5,BCL2,PPP1R16B,HDAC5,COL3A1,CCN1,EMI…
GO:0035556	GO:BP	intracellular signal transduction	590	1.89902e-11	10.7215	2668	3521	21031	UBD,ACE2,DKK1,CXCR6,CCL15,TPT1,BCL2A1,GSTO1,HINT1,RPS7,TYROBP,CCL4,HCST,CD40,SELENOK,LURAP1,RPS3,RPL5,DUSP1,GPR18,TANK,FASLG,HLA-DRB1,STK17B,RAP1B,NDUFA13,XCL1,GPX1,C18ORF32,CCNG1,NCK1,LAMTOR1,SOD2,CASP4,FBXO6,IFI35,TBC1D10C,UBB,LCK,KITLG,LAMTOR5,GBP1,LIME1,SETMAR,TMBIM4,IGBP1,APOE,BIRC3,BID,PTPN2,NDFIP1,PHB2,RBX1,MBIP,CD74,HAX1,DNAJA3,CASTOR1,BRK1,DUSP22,S100A13,NME5,ZNHIT1,FBXO8,SIRPG,CAT,CCDC1…
GO:0036211	GO:BP	protein modification process	588	0.0403913	1.39371	3031	3521	21031	VTN,TRIM31,UBD,ST8SIA6,TRIM61,DKK1,IFNG,FCGR1A,TSLP,HINT1,GMFG,RPS7,FKBP11,HCST,MED31,CRBN,CD40,SAMSN1,NNMT,SELENOK,EEF1AKMT1,RPS3,ZBTB16,RPL5,DUSP1,TANK,TMEM165,HLA-DRB1,IL15,STK17B,PRDX3,COMMD1,EDEM2,SLC35A1,SIRT4,ALG14,CCNG1,NCK1,BFAR,KLF15,BLOC1S1,DPH5,PHPT1,PPIL3,PRKAG1,RNF227,DPH3,VPS28,MATK,FBXO6,PPIB,UBB,PPM1M,LCK,PPT1,TMEM258,KITLG,TNNI3K,PID1,SENP8,PIGY,PIGP,OST4,DUSP11,UBE2L6,APOE,BIRC…
GO:0040007	GO:BP	growth	250	9.04311e-12	11.0437	939	3521	21031	ALOX15B,HOPX,DUOX2,CD38,NDUFA13,GPX1,BBS4,LAMTOR1,EBAG9,PPIB,PPT1,APOE,SERP1,DERL2,N6AMT1,COPS2,SERTAD3,TBCE,SSNA1,FXN,CHPT1,BTG1,NUBP1,IER3IP1,MT1G,LAMTOR2,MLST8,EYS,RGS4,LATS1,COLQ,CSF1,POSTN,SALL1,EXT1,RIMS2,EZH2,SLC25A25,MTM1,BRCA2,PTK7,SGK2,HBEGF,AVPR1A,PDLIM5,LIMK1,NRP2,PLAA,APP,HDAC6,WWC1,SELENON,CAPRIN2,ACACB,DIO3,LEPR,ENPP1,SESN2,MECP2,BCL2,GINS4,COL3A1,PI16,FGF13,DDR2,SMAD7,NRN1,USP9X,M…
GO:0040011	GO:BP	locomotion	316	6.02042e-13	12.2204	1234	3521	21031	VTN,LBP,SFTPD,ALOX15B,DUOXA2,CXCR6,IFNG,CCL15,CXCL13,CXCL9,CCL4,DUOX2,CD40,SELENOK,DUSP1,GPR18,XCL1,NCK1,BBS4,RPS19,PHPT1,TMSB10,SOD2,PPIB,KITLG,APOE,PTPN2,TIMP1,CD74,DUSP22,ELP6,MIEN1,NEDD9,CCDC125,CCL26,ATP5F1A,CCL5,PYCARD,RAC2,BEX4,TNFSF14,XCL2,DEFB1,PADI2,AGO2,PRKCA,LDLRAD4,CSF1,POSTN,SSX2IP,GNA12,SNAI2,EPHA1,TCAF2,MGAT5,CLDN3,HBEGF,IL12A,EPB41L4B,SRP54,DOCK2,KIF20B,CXCL6,CXCL8,SULF1,NAV3,TWI…
GO:0040012	GO:BP	regulation of locomotion	278	1.00247e-13	12.9989	1038	3521	21031	VTN,LBP,ALOX15B,DUOXA2,IFNG,CXCL13,CCL4,DUOX2,CD40,SELENOK,DUSP1,GPR18,XCL1,NCK1,BBS4,PHPT1,TMSB10,SOD2,KITLG,APOE,PTPN2,TIMP1,CD74,DUSP22,ELP6,MIEN1,NEDD9,CCDC125,CCL26,ATP5F1A,CCL5,PYCARD,RAC2,BEX4,TNFSF14,XCL2,DEFB1,PADI2,AGO2,PRKCA,LDLRAD4,CSF1,POSTN,SSX2IP,GNA12,SNAI2,EPHA1,TCAF2,MGAT5,CLDN3,HBEGF,IL12A,EPB41L4B,KIF20B,CXCL8,SULF1,NAV3,TWIST2,PIK3CD,NRP2,PTPRK,STK10,PLAA,APP,HDAC6,LEF1,THBS4…
GO:0040017	GO:BP	positive regulation of locomotion	163	1.04107e-08	7.98252	583	3521	21031	VTN,LBP,DUOXA2,IFNG,CXCL13,CCL4,DUOX2,CD40,SELENOK,XCL1,PHPT1,SOD2,KITLG,CD74,ELP6,MIEN1,NEDD9,CCL26,ATP5F1A,CCL5,PYCARD,RAC2,TNFSF14,XCL2,DEFB1,AGO2,PRKCA,CSF1,POSTN,SNAI2,EPHA1,TCAF2,MGAT5,CLDN3,HBEGF,IL12A,EPB41L4B,KIF20B,CXCL8,TWIST2,PIK3CD,NRP2,PLAA,APP,HDAC6,LEF1,THBS4,MMP2,CXCR2,SRPX2,BCL2,CCN1,TERT,DDR2,SSH1,FLNA,IL6,MYLK,MMP14,MYADM,EPHA4,FERMT1,SLC26A5,IQSEC1,CDH13,MET,ZNF703,ADRA2A,MMP…
GO:0042127	GO:BP	regulation of cell population proliferation	421	3.01412e-16	15.5208	1683	3521	21031	SFTPD,ACE2,ALOX15B,MZB1,TNFSF13B,CPB2,IFNG,TSC22D1,TMIGD2,TSLP,TYROBP,CXCL9,MED31,CD40,SELENOK,ATRAID,RPS3,RPS15A,ZBTB16,RARRES1,DUSP1,CD38,FASLG,HLA-DRB1,IL15,PRDX3,CRTAM,TSPAN31,XCL1,GPX1,NCK1,SOD2,RPS4X,MATK,IFI35,BTC,KITLG,PID1,APOE,BID,PTPN2,NDFIP1,PHB2,DERL2,BTG3,TIMP1,ROMO1,NME1,CD74,CNOT8,DNAJA3,BRK1,DUSP22,S100A13,COPS9,SIRPG,GNL3,NMI,FXN,PRAME,CDC123,IL18,POLD4,CD3E,NME2,BTG1,CCPG1,CDK4…
GO:0042221	GO:BP	response to chemical	769	0.000942283	3.02582	3957	3521	21031	LBP,UBD,SFTPD,APOM,MZB1,TNFSF13B,MTTP,DKK1,CXCR6,CPB2,TDO2,TFPI,IFNG,SERP2,CCL15,PDK4,CXCL13,GSTA4,NUDT2,GSTO1,RPS16,TSLP,CXCL9,LY96,CCL4,RPL27,PON3,DUOX2,S100P,CD40,NNMT,CTSL,RPS3,SYBU,DUSP1,GPR18,TANK,CD38,FASLG,CYC1,AQP4,HLA-DRB1,IL15,PRDX3,TMEM126B,GSTO2,RAP1B,CPS1,NDUFA13,XCL1,EDEM2,LIAS,GPX1,SIRT4,CCNG1,RPL15,NCK1,BBS4,BFAR,KLF15,RPS19,IFNGR1,LOC100652777,LAMTOR1,HADH,SOD2,DNAJB14,CASP4,FBX…
GO:0042325	GO:BP	regulation of phosphorylation	217	0.00375036	2.42593	966	3521	21031	VTN,DKK1,IFNG,FCGR1A,TSLP,CD40,SAMSN1,RPS3,DUSP1,HLA-DRB1,IL15,PRDX3,CCNG1,NCK1,PRKAG1,KITLG,PID1,APOE,PTPN2,PHB2,CD74,TARBP2,HAX1,DNAJA3,DUSP22,NEDD9,IL18,CD3E,CHMP6,RAP1A,TWF1,CDK7,CCL5,PYCARD,SOCS1,JTB,PARK7,MLST8,DUSP19,PIK3R5,LATS1,MCM7,CSF1,PKD2,CAMKK2,EPHA1,P2RY1,MAP3K5,EZH2,CLDN3,HBEGF,LRRK1,IL12A,PPP2R5B,S1PR2,CD36,CTDSP2,NNT,MOB3A,APP,SMCR8,HDAC6,THBS4,LEPR,SRPX2,ENPP1,SESN2,CDC25A,BCL2…
GO:0042327	GO:BP	positive regulation of phosphorylation	119	0.0010882	2.96329	630	2547	21031	ITLN1,LEP,THBS4,TDGF1,GRM5,NTRK2,ADCYAP1,HMGA2,TENM1,RET,RSPO1,CALCA,FGF18,CEMIP,MAPT,CDON,SOX9,HTR2B,MARCO,IGF2,CAMP,WNT3A,WNT5A,ADRA2A,BMP6,WNK3,CSF3,CLDN3,IL24,CLSPN,INHBA,LIF,CX3CL1,GPER1,LRP4,FGFR1,THBS1,EGFR,BMP4,PRKD1,FGF9,NGF,HES1,PRLR,SEMA7A,DDR2,LRRK1,HSPA2,SLC11A1,HGF,CCND1,TGFB2,MOB3B,CARD10,TNFRSF11A,SPDYE6,IL6,DLG4,ADRA2B,GREM1,AGER,CSF1,CLIP3,BCL2,CCN1,MAP3K5,PRR5L,PIK3R5,CD36,PGF,…
GO:0042981	GO:BP	regulation of apoptotic process	306	0.0219465	1.65864	1463	3521	21031	UBD,DKK1,CASP5,RPS3A,IFNG,TPT1,PDK4,TSC22D1,BCL2A1,DKKL1,TSLP,RPS7,CD40,CTSL,RPS3,ZBTB16,ANXA4,CD38,FASLG,STK17B,PRDX3,GZMA,NDUFA13,C3ORF38,GPX1,SIRT4,CCNG1,NCK1,BFAR,RSL1D1,SOD2,CASP4,UBB,BTC,LCK,PPT1,KITLG,LAMTOR5,SLC25A4,BCL2L14,TMBIM4,IGBP1,APOE,BIRC3,BID,PTPN2,PHB2,TIMP1,HYPK,NME1,MGMT,CD74,HAX1,SAP18,DNAJA3,NME5,PRDX5,PRELID1,MIEN1,NAA38,CAT,FXN,SDF2L1,PRAME,GHITM,GADD45B,GLS2,CD3E,NME2,BTG…
GO:0043067	GO:BP	regulation of programmed cell death	316	0.0117652	1.9294	1506	3521	21031	UBD,DKK1,CASP5,RPS3A,IFNG,TPT1,PDK4,TSC22D1,BCL2A1,DKKL1,TSLP,RPS7,CD40,CTSL,RPS3,ZBTB16,ANXA4,CD38,FASLG,STK17B,PRDX3,GZMA,PRF1,NDUFA13,C3ORF38,GPX1,SIRT4,CCNG1,NCK1,BFAR,RSL1D1,SOD2,CASP4,UBB,BTC,LCK,PPT1,KITLG,LAMTOR5,GBP1,SLC25A4,BCL2L14,TMBIM4,IGBP1,APOE,BIRC3,BID,PTPN2,PHB2,TIMP1,HYPK,NME1,MGMT,CD74,HAX1,SAP18,DNAJA3,ASAH1,NME5,PRDX5,PRELID1,MIEN1,NAA38,CAT,FXN,SDF2L1,PRAME,GHITM,GADD45B,GL…
GO:0043085	GO:BP	positive regulation of catalytic activity	133	0.0386122	1.41328	773	2547	21031	MAGEA2,LEP,RASGRF1,TDGF1,GRM5,ADCYAP1,HMGA2,TENM1,RET,CALCA,CDKN2A,NLRP2,FGF18,ST18,CEMIP,DRD1,MAPT,NLRP12,PPP1R14D,FOXJ1,HTR2B,WNT5A,ADRA2A,SFRP1,CLDN3,CLSPN,RGS7,CALCR,GPER1,COL4A3,SELE,FCER2,APC2,GPIHBP1,FGFR1,CACNA1D,NGFR,THBS1,EGFR,CHN2,DOCK11,TIAM1,HIP1,AVPR1A,PRLR,DDR2,RASGRP4,SLC11A1,WNT11,CCND1,TGFB2,RCN3,DOCK10,PLCB2,CACNA1C,CARD10,RGS6,TNFRSF11A,SPDYE6,DLG4,ADRA2B,GREM1,EPHA2,ITGAM,AGE…
GO:0043408	GO:BP	regulation of MAPK cascade	152	0.00788752	2.10306	643	3521	21031	ACE2,DKK1,CCL15,CCL4,CD40,RPS3,DUSP1,HLA-DRB1,RAP1B,XCL1,LAMTOR1,TBC1D10C,GBP1,IGBP1,APOE,PTPN2,PHB2,MBIP,CD74,DUSP22,GADD45B,RAP1A,CCL26,CCL5,PYCARD,LAMTOR2,LMO3,DUSP19,XCL2,ANKRD6,PIK3R5,PLA2G2A,PRKCA,DACT1,PIK3R2,P2RY1,MAP3K5,EZH2,CD36,APP,SPRY3,WWC1,OPRK1,CARD9,SH2B3,LBH,CCN1,EMILIN1,CRACR2A,TNFRSF19,NF1,IL6,MINK1,DHX33,TNFRSF11A,EPHA4,CHRNA10,BIRC7,MAP3K4,MAPKBP1,GHR,WNT7B,INHBA,ALOX15,RAPGE…
GO:0043410	GO:BP	positive regulation of MAPK cascade	118	0.00173422	2.7609	461	3521	21031	DKK1,CCL15,CCL4,CD40,RPS3,HLA-DRB1,RAP1B,XCL1,LAMTOR1,APOE,PHB2,MBIP,CD74,DUSP22,GADD45B,RAP1A,CCL26,CCL5,PYCARD,LAMTOR2,DUSP19,XCL2,ANKRD6,PIK3R5,PLA2G2A,PRKCA,P2RY1,MAP3K5,EZH2,CD36,APP,WWC1,OPRK1,CARD9,CRACR2A,TNFRSF19,IL6,MINK1,DHX33,TNFRSF11A,BIRC7,MAP3K4,MAPKBP1,GHR,WNT7B,INHBA,ALOX15,RAPGEF1,ADRA2A,TLR9,BRAF,MADD,SH3RF2,PLA2G1B,NOTCH2,LPAR3,CCL22,TRPV4,DAB2IP,WNT5A,MARCO,ADORA1,CX3CL1,BMP4…
GO:0043412	GO:BP	macromolecule modification	631	0.0264405	1.57773	3262	3521	21031	VTN,TRIM31,UBD,ST8SIA6,TRIM61,DKK1,IFNG,FCGR1A,TSLP,HINT1,GMFG,RPS7,APOBEC3G,FKBP11,MPG,HCST,MED31,CRBN,CD40,SAMSN1,NNMT,SELENOK,EEF1AKMT1,RPS3,ZBTB16,RPL5,DUSP1,TANK,TMEM165,PUS10,HLA-DRB1,IL15,STK17B,PRDX3,NOP10,COMMD1,EDEM2,APOBEC3H,SLC35A1,TRUB1,SIRT4,SNRPG,ALG14,CCNG1,NCK1,BFAR,KLF15,BLOC1S1,DPH5,PHPT1,PPIL3,SNRPD2,PRKAG1,RNF227,DPH3,VPS28,MATK,FBXO6,PPIB,DTWD1,NHP2,UBB,PPM1M,LCK,PPT1,TMEM25…
GO:0044093	GO:BP	positive regulation of molecular function	252	7.1647e-05	4.1448	1097	3521	21031	VTN,TRIM31,APOC2,IFNG,CXCL13,GSTO1,FCGR1A,CD40,RPS3,TANK,FASLG,HLA-DRB1,PRDX3,NDUFA4,NDUFA13,EIF3E,GTF2H2,PRKAG1,DPH3,LCK,LAMTOR5,HSPE1,SETMAR,APOE,PHB2,NME1,CD74,DNAJA3,RPS2,PRELID1,NEDD9,CCDC125,FXN,IL18,PSENEN,RAP1A,CARD16,S1PR4,WDR41,CCL26,CCL5,ALG10B,BUD31,PYCARD,PLIN5,JTB,TRIM15,PARK7,IL32,DUSP19,PIK3R5,DACT1,CSF1,ITGAM,ANK3,RGS16,ASAP1,PKD2,GNA12,ACER2,EPHA1,MAP3K5,EZH2,CLDN3,SGK2,EVI5L,AV…
GO:0044271	GO:BP	cellular nitrogen compound biosynthetic process	936	5.90574e-05	4.22873	4836	3521	21031	TRIM31,ST8SIA6,DKK1,RPS3A,RPL9,IFNG,HOPX,PDK4,TSC22D1,EEF1B2,NUDT2,RPS16,RPS14,HINT1,RPS7,APOBEC3G,RPL27,MED31,RSL24D1,CD40,NNMT,MRPL13,SLC27A2,EIF1AY,AASS,RPL35,MRPL54,RPS3,RPS15A,ZBTB16,RPL5,ANXA4,RPS18,NMRK1,CKS2,CD38,FASLG,NDUFV2,PFDN5,HLA-DRB1,RPL29,CP,ZFY,RPSA,PRDX3,NOP10,RPL31,NUDT12,CPS1,NDUFA13,COMMD1,XCL1,RPL34,EIF3E,APOBEC3H,TMEM14B,RPL8,RPS8,RPL39,RPL17,C1D,MRPL43,GTF2H2,RPL24,RPL7A,R…
GO:0045321	GO:BP	leukocyte activation	218	0.000491309	3.30865	946	3521	21031	LBP,UBD,SFTPD,MZB1,TNFSF13B,HLA-DOB,SIT1,IFNG,TMIGD2,CD3D,KLRC1,TSLP,TYROBP,KLRD1,CD2,CD40,SAMSN1,SELENOK,CTSL,RPS3,SH2D1B,ZBTB16,ITM2A,GPR18,CD38,HLA-DRB1,IL15,C1QA,CRTAM,HLA-DMA,PRF1,XCL1,CD244,NCK1,IFNGR1,LOC100652777,VAMP8,CD247,IFI35,TBC1D10C,LCK,MILR1,KITLG,KLRC2,IGBP1,BID,PTPN2,NDFIP1,PSMB10,PHB2,RBX1,CD8B,CD74,DNAJA3,DUSP22,S100A13,PRELID1,NEDD9,SIRPG,IL15RA,NMI,IL18,CD3E,CCL5,SLA2,MT1G,P…
GO:0045595	GO:BP	regulation of cell differentiation	382	3.76321e-12	11.4244	1576	3521	21031	ALOX15B,DKK1,IFNG,HOPX,TSC22D1,DKKL1,TYROBP,CXCL9,CD2,ATRAID,ZBTB16,HLA-DRB1,IL15,CRTAM,BBS12,RPS19,LOC100652777,SOD2,BTC,H4C11,KITLG,PTPN2,NDFIP1,FBXO22,CD74,HAX1,ETV2,PRELID1,OCIAD1,ZNHIT1,NEDD9,DYNLT1,IL15RA,PRAME,IL18,NME2,BTG1,TENT5A,RAP1A,SRA1,SOCS1,BATF,LMO3,H4C14,BCL7C,GPR171,TNFSF14,BHLHE41,ZNF385A,RGS4,PLA2G2A,PRKCA,LDLRAD4,CSF1,NFATC1,EFEMP2,EPHA3,SNAI2,ANKRD27,GDF11,UBASH3B,YWHAH,CARM…
GO:0045596	GO:BP	negative regulation of cell differentiation	174	4.92828e-06	5.3073	681	3521	21031	DKK1,IFNG,HOPX,TSC22D1,ZBTB16,BBS12,SOD2,H4C11,PTPN2,CD74,DYNLT1,PRAME,IL18,NME2,SRA1,SOCS1,H4C14,BCL7C,GPR171,BHLHE41,RGS4,LDLRAD4,NFATC1,SNAI2,GDF11,UBASH3B,YWHAH,EZH2,RUNX3,LOXL3,FOXJ1,GPR68,RUNX1T1,TWIST2,INPP5D,APP,RFLNB,HDAC6,LDLR,CEACAM5,TRIM62,ENPP1,MECP2,LBH,HDAC5,KLF13,NFATC2,PI16,NF1,FGF13,IL6,SMAD7,EPHA4,ABCA1,TRIB2,EFNB3,DISP3,SLIT1,EXTL3,TBX21,ZBTB46,GDI1,INHBA,TBX3,CRIM1,GREM1,TMEM…
GO:0045597	GO:BP	positive regulation of cell differentiation	223	8.66579e-09	8.06219	864	3521	21031	ALOX15B,DKK1,IFNG,HOPX,DKKL1,TYROBP,CXCL9,ATRAID,ZBTB16,HLA-DRB1,IL15,LOC100652777,SOD2,BTC,KITLG,CD74,HAX1,ETV2,ZNHIT1,NEDD9,IL15RA,IL18,NME2,BTG1,TENT5A,RAP1A,SOCS1,LMO3,TNFSF14,ZNF385A,PLA2G2A,PRKCA,CSF1,EFEMP2,SNAI2,ANKRD27,CARM1,MAP3K5,EZH2,RUNX3,RFX3,ATP11C,S1PR2,CD36,FOXJ1,GPR68,KLHL25,LIMK1,INPP5D,TCF4,HDAC6,LEF1,CAPRIN2,MAMSTR,MECP2,BCL2,RUNX2,AXL,CCN1,NFKBID,TERT,DDR2,AP3D1,IL6,SMAD7,TN…
GO:0045785	GO:BP	positive regulation of cell adhesion	116	0.0291883	1.53479	477	3521	21031	VTN,TNFSF13B,HLA-DOB,IFNG,CXCL13,TMIGD2,SELENOK,RPS3,ZBTB16,HLA-DRB1,IL15,HLA-DMA,XCL1,NCK1,LCK,KITLG,CD74,DNAJA3,NEDD9,SIRPG,IL18,CD3E,CCL5,PYCARD,SOCS1,TNFSF14,PRKCA,CSF1,ICOSLG,ANK3,PIK3R2,EFEMP2,EPHA1,RUNX3,IL12A,EPB41L4B,CD36,KLHL25,ADAM19,LEF1,TYK2,FRMD5,CD70,CCN1,EMILIN1,NFKBID,CYTH3,AP3D1,FLNA,IL6,SMAD7,TPM1,PLAUR,MYADM,EPHA4,TNFRSF13C,IRAK1,EPHB6,EFNB3,FERMT1,CDH13,ALOX15,IL1RL2,BRAF,ABL…
GO:0045892	GO:BP	negative regulation of DNA-templated transcription	230	2.24292e-05	4.64919	1333	2547	21031	MAGEA3,MAGEA2,MAGEA1,ASCL1,LHX9,SOX2,HOXB8,LEP,SALL1,DMBX1,NR0B2,PAX9,ZIC2,ARX,POU4F1,TENM2,BMP7,WT1,MNX1,HMGA2,CALCA,CDKN2A,FOXC2,TP63,HOXB13,MLXIPL,NR1I2,FABP4,FOXJ1,SOX9,FOSB,FOXD1,ZNF488,RIPPLY3,IGF2,MYOCD,SOX8,SIM2,WNT5A,PRDM16,NUPR2,SFRP1,LEFTY1,BMP6,PEG3,SOX11,PAX5,SAMD11,CITED1,GLI3,BHLHE41,USP2,ZNF703,SOX15,SIX3,ZNF439,IRX1,TBX18,HOXB3,FGFR1,BCL11A,RCOR2,HES6,BACH2,BMP4,FGF9,SALL2,NKX3-2…
GO:0045893	GO:BP	positive regulation of DNA-templated transcription	289	1.35478e-06	5.86813	1703	2547	21031	HOXC11,TFAP2D,ASCL1,IRX6,SOX2,BEX1,HOXA13,HOXC13,TOX3,SALL1,SOX21,NR0B2,PAX9,ZIC2,ARX,EGR4,IHH,POU4F1,BMP7,WNT7A,WT1,HOXB9,ADCYAP1,HMGA2,RET,CDKN2A,GCM1,ASXL3,FOXC2,TP63,MYCN,MLXIPL,ST18,ONECUT2,NR1I2,LMX1B,FOXJ1,CDON,SOX9,LHX2,FOSB,FOXD1,HOXD4,RXRG,ZNF208,PTPRN,EBF3,HOXA10,HOXA11,HAS3,IGF2,MYOCD,HOXD3,WNT3A,SOX8,WNT5A,PRDM16,SFRP1,BMP6,PEG3,SOX11,PAX5,CSF3,SAMD11,CITED1,HOXC4,GLI3,PLAC8,HOXD10,I…
GO:0045934	GO:BP	negative regulation of nucleobase-containing compound metabolic process	258	0.000649116	3.18768	1588	2547	21031	MAGEA3,MAGEA2,MAGEA1,ASCL1,LHX9,IGF2BP1,SOX2,HOXB8,LEP,SALL1,DMBX1,NR0B2,PAX9,ZIC2,ARX,POU4F1,TENM2,BMP7,WT1,MNX1,HMGA2,CALCA,CDKN2A,FOXC2,TP63,KCNK2,HOXB13,MLXIPL,NR1I2,RBM24,ZSCAN4,FABP4,FOXJ1,SOX9,FOSB,FOXD1,ZNF488,RIPPLY3,IGF2,MYOCD,SOX8,SIM2,WNT5A,ALDOB,PRDM16,NUPR2,SFRP1,LEFTY1,BMP6,PEG3,SOX11,PAX5,SAMD11,CITED1,GLI3,BHLHE41,USP2,ZNF703,RBM20,APOBEC3B,SOX15,SIX3,ZNF439,IRX1,TBX18,HOXB3,RADX…
GO:0045935	GO:BP	positive regulation of nucleobase-containing compound metabolic process	322	0.000605498	3.21789	2052	2547	21031	HOXC11,TFAP2D,ASCL1,IGF2BP1,IRX6,SOX2,BEX1,HOXA13,HOXC13,TOX3,SALL1,EYA2,SOX21,NR0B2,PAX9,ZIC2,ARX,EGR4,IHH,POU4F1,BMP7,WNT7A,WT1,HOXB9,ADCYAP1,HMGA2,RET,CDKN2A,GCM1,ASXL3,FOXC2,TP63,MYCN,MLXIPL,ST18,ONECUT2,NR1I2,RBM24,LMX1B,FOXJ1,CDON,SOX9,LHX2,DPF1,FOSB,FOXD1,HOXD4,RXRG,ZNF208,PTPRN,EBF3,HOXA10,HOXA11,HAS3,IGF2,MYOCD,HOXD3,WNT3A,SOX8,WNT5A,PRDM16,SFRP1,BMP6,PEG3,SOX11,PAX5,CSF3,SAMD11,CITED1,H…
GO:0045937	GO:BP	positive regulation of phosphate metabolic process	129	0.00215391	2.66677	705	2547	21031	ITLN1,LEP,THBS4,TDGF1,GRM5,NTRK2,ADCYAP1,HMGA2,TENM1,RET,RSPO1,CALCA,FGF18,MLXIPL,CEMIP,MAPT,PPP1R14D,CDON,SOX9,HTR2B,MARCO,IGF2,CAMP,WNT3A,ADORA1,WNT5A,ADRA2A,BMP6,WNK3,CSF3,CLDN3,IL24,CLSPN,INHBA,LIF,CX3CL1,GPER1,GPD1,LRP4,FGFR1,THBS1,EGFR,BMP4,PRKD1,FGF9,NGF,HES1,SLC4A4,PRLR,SEMA7A,DDR2,LRRK1,HSPA2,SLC11A1,HGF,CCND1,TGFB2,MOB3B,CARD10,TNFRSF11A,SPDYE6,IL6,DLG4,ADRA2B,PPP1R16B,GREM1,AGER,CSF1,C…
GO:0045944	GO:BP	positive regulation of transcription by RNA polymerase II	269	0.0103539	1.98489	1253	3521	21031	MED31,CD40,ZBTB16,ZFY,NCK1,KLF15,PID1,TSTD1,HAX1,ETV2,CARF,GTF2A2,ZNHIT1,IL18,NME2,EEF1D,CCPG1,METTL23,COQ7,USF1,CDK7,ZNF593,FHL5,NR3C1,BATF,RFXANK,IRF2,MED7,MED11,PARK7,DLX3,ARNT2,ZNF615,AGO2,NFATC1,HLF,HOXD8,PIK3R2,SALL1,ZNF107,PKD2,MED22,P2RY1,TFAP2C,ELF3,RFX3,AKNA,PPP2R5B,FOXJ1,NR6A1,FOXD2,OSR2,TOX3,PYGO1,CREB3L2,ARID3B,NFIC,KDM4C,APP,TCF4,LEF1,EZH1,NR2F1,CAPRIN2,MAMSTR,PRDM16,TAF1,PAXIP1,MEC…
GO:0048468	GO:BP	cell development	684	4.81596e-25	24.3173	2819	3521	21031	UBD,TNFSF13B,DKK1,IFNG,TSC22D1,CD3D,KLRC1,RPS14,TYROBP,CD2,CTSL,ZBTB16,ITM2A,GPR18,CD38,FASLG,HLA-DRB1,IL15,C1QA,PRDX3,CRTAM,HSCB,RAP1B,C12ORF57,GPX1,RPL24,ARL11,CATSPER3,NCK1,BBS4,RPS19,IFNGR1,BLOC1S1,LOC100652777,FNDC3A,SOD2,UBB,LCK,PPT1,H4C11,KITLG,FOLR1,SERPINI1,UQCRQ,TMEM14C,APOE,PTPN2,NDFIP1,FBXO22,SNAPIN,CD74,HAX1,CFAP221,DNAJA3,ETV2,FAM151B,NME5,TBCE,CDNF,PRELID1,ZNHIT1,SSNA1,NEDD9,DYNLT1…
GO:0048513	GO:BP	animal organ development	766	6.73902e-35	34.1714	3039	3521	21031	VTN,SFTPD,ALOX15B,DKK1,CPB2,CASP5,HOPX,SFTPB,RPS7,TYROBP,DUOX2,NNMT,VAMP5,ATRAID,ZBTB16,FASLG,NDUFV2,PFDN5,IL15,PRDX3,HSCB,CPS1,TMEM14B,PDE6B,C12ORF57,GPX1,RPL24,BBS4,TTC39C,KLF15,LOC100652777,FNDC3A,SOD2,PPIB,HIKESHI,UBB,PPT1,KITLG,FOLR1,UQCRQ,SERP1,PHB2,RPL38,FBXO22,AK8,TIMP1,RPL13,NME1,MYL6,COPS2,ETV2,ASAH1,ACADM,NME5,CAT,IFT88,FBXL17,IL18,CD3E,NME2,TENT5A,RAB18,MPV17,CBY1,TNNI3,DHRS7B,IER3IP1…
GO:0048514	GO:BP	blood vessel morphogenesis	178	1.74398e-10	9.75846	625	3521	21031	CXCL13,TMIGD2,CD40,FASLG,GPX1,FOLR1,APOE,ETV2,WARS2,IL18,BTG1,RAP1A,TNNI3,CALCRL,NAXE,AGO2,PRKCA,FMNL3,POFUT1,PKD2,EFEMP2,EPHA1,IL12A,CXCL8,SULF1,PIK3CD,NRP2,LDLR,LEF1,THBS4,MMP2,CXCR2,LEPR,SRPX2,PAXIP1,MECP2,GJA5,PPP1R16B,HDAC5,COL3A1,CCN1,EMILIN1,ISM1,MEOX2,TERT,NF1,RECK,FLNA,IL6,SMAD7,MYLK,MMP14,EDNRA,SLC12A2,SLC1A1,CDH13,WNT7B,ADM2,UNC5B,SGCD,GJA1,GREM1,MYO1E,CREB3L1,PTGIS,AMOTL1,ADAMTS9,NOTC…
GO:0048518	GO:BP	positive regulation of biological process	1373	4.0494e-35	34.3926	6250	3521	21031	VTN,LBP,C8G,TRIM31,UBD,SFTPD,APOC2,ACE2,ALOX15B,MZB1,DUOXA2,TNFSF13B,DKK1,CPB2,HLA-DOB,IFNG,CCL15,HOPX,TSC22D1,CXCL13,CFH,TMIGD2,BCL2A1,CD3D,KLRC1,GSTO1,FCGR1A,DKKL1,TSLP,HINT1,RPS7,TYROBP,KLRD1,CXCL9,LY96,CCL4,HCST,MED31,DUOX2,CRBN,CD2,SAR1B,CD40,NNMT,SELENOK,LURAP1,CTSL,ATRAID,RPS3,RPS15A,SH2D1B,ZBTB16,RPL5,SYBU,GPR18,TANK,CD38,FASLG,HLA-DRB1,ZFY,IL15,C1QA,STK17B,PRDX3,NOP10,CRTAM,SLC26A9,GZMA,…
GO:0048519	GO:BP	negative regulation of biological process	1181	1.51748e-12	11.8189	5874	3521	21031	VTN,LBP,TRIM31,SFTPD,APOC2,ACE2,APOM,ALOX15B,DKK1,CPB2,RPS3A,TFPI,HLA-DOB,IFNG,TPT1,HOPX,PDK4,TSC22D1,CXCL13,BCL2A1,KLRC1,GSTO1,RPS14,DKKL1,TSLP,GMFG,RPS7,TYROBP,APOBEC3G,KLRD1,CXCL9,PON3,MED31,CRBN,SAMSN1,MRPL13,AASS,ATRAID,RPS3,ZBTB16,RARRES1,RPL5,ANXA4,DUSP1,ITM2A,GPR18,TANK,PUS10,CD38,FASLG,PFDN5,HLA-DRB1,CP,IL15,PRDX3,CRTAM,GZMA,RAP1B,NUDT12,NDUFA13,COMMD1,XCL1,EIF3E,APOBEC3H,BBS12,TRUB1,C1D…
GO:0048522	GO:BP	positive regulation of cellular process	1246	1.20992e-28	27.9172	5717	3521	21031	VTN,LBP,TRIM31,UBD,SFTPD,APOC2,ACE2,ALOX15B,MZB1,DUOXA2,TNFSF13B,DKK1,CPB2,HLA-DOB,IFNG,CCL15,HOPX,TSC22D1,CXCL13,TMIGD2,BCL2A1,KLRC1,GSTO1,FCGR1A,DKKL1,TSLP,HINT1,RPS7,TYROBP,KLRD1,CXCL9,LY96,CCL4,HCST,MED31,DUOX2,CRBN,CD2,SAR1B,CD40,NNMT,SELENOK,LURAP1,CTSL,ATRAID,RPS3,RPS15A,ZBTB16,RPL5,SYBU,GPR18,TANK,CD38,FASLG,HLA-DRB1,ZFY,IL15,STK17B,PRDX3,CRTAM,SLC26A9,GZMA,HLA-DMA,NDUFA4,GSDMD,RAP1B,PRF1…
GO:0048523	GO:BP	negative regulation of cellular process	1103	5.92779e-10	9.22711	5541	3521	21031	LBP,TRIM31,SFTPD,APOC2,ACE2,APOM,ALOX15B,DKK1,CPB2,RPS3A,IFNG,TPT1,HOPX,PDK4,TSC22D1,CXCL13,BCL2A1,KLRC1,GSTO1,RPS14,DKKL1,TSLP,GMFG,TYROBP,APOBEC3G,KLRD1,CXCL9,PON3,MED31,CRBN,SAMSN1,MRPL13,AASS,ATRAID,RPS3,ZBTB16,RARRES1,ANXA4,DUSP1,ITM2A,GPR18,TANK,PUS10,CD38,FASLG,PFDN5,HLA-DRB1,CP,PRDX3,CRTAM,GZMA,RAP1B,NUDT12,NDUFA13,COMMD1,XCL1,EIF3E,APOBEC3H,BBS12,TRUB1,C1D,GTF2H2,GPX1,SIRT4,CCNG1,NCK1,OA…
GO:0048583	GO:BP	regulation of response to stimulus	889	8.55787e-23	22.0676	3939	3521	21031	VTN,LBP,C8G,TRIM31,UBD,ACE2,ALOX15B,MZB1,DUOXA2,TNFSF13B,DKK1,CPB2,TFPI,HLA-DOB,IFNG,CCL15,TPT1,HOPX,TSC22D1,CXCL13,CFH,TMIGD2,KLRB1,CD3D,KLRC1,FCGR1A,DKKL1,TSLP,HINT1,RPS7,TYROBP,APOBEC3G,KLRD1,LY96,CCL4,HCST,DUOX2,CRBN,CD40,SAMSN1,SELENOK,LURAP1,CTSL,RPS3,SH2D1B,RPL5,DUSP1,GPR18,TANK,CD38,FASLG,PFDN5,HLA-DRB1,IL15,C1QA,CRTAM,HLA-DMA,GSDMD,RAP1B,NDUFA13,XCL1,TMEM126A,GTF2H2,GPX1,C18ORF32,CD63,NC…
GO:0048584	GO:BP	positive regulation of response to stimulus	520	2.0789e-12	11.6822	2274	3521	21031	VTN,LBP,C8G,TRIM31,UBD,ALOX15B,TNFSF13B,DKK1,CPB2,HLA-DOB,IFNG,CCL15,TSC22D1,CXCL13,CFH,TMIGD2,CD3D,KLRC1,FCGR1A,TSLP,HINT1,RPS7,TYROBP,KLRD1,LY96,CCL4,HCST,DUOX2,CRBN,CD40,LURAP1,CTSL,RPS3,SH2D1B,GPR18,CD38,FASLG,HLA-DRB1,IL15,C1QA,CRTAM,HLA-DMA,GSDMD,RAP1B,XCL1,TMEM126A,GPX1,C18ORF32,CD63,NCK1,CFI,RPS19,PHPT1,LAMTOR1,VAMP8,CD247,CASP4,IFI35,UBB,LCK,KITLG,LAMTOR5,GBP1,LIME1,KLRC2,C1S,SETMAR,BCL2…
GO:0048585	GO:BP	negative regulation of response to stimulus	385	9.21326e-10	9.03559	1648	3521	21031	VTN,TRIM31,ACE2,DKK1,CPB2,TFPI,TPT1,CXCL13,KLRC1,DKKL1,KLRD1,SAMSN1,RPS3,DUSP1,GPR18,TANK,PFDN5,HLA-DRB1,NDUFA13,XCL1,GTF2H2,GPX1,NCK1,BBS4,BFAR,RPS19,LOC100652777,PHPT1,SIGLEC10,SOD2,IFI35,CD96,TBC1D10C,NDUFAF2,PID1,ATG12,GBP1,SLC25A4,IGBP1,APOE,BID,PTPN2,NDFIP1,PHB2,RBX1,CD74,TARBP2,DNAJA3,CASTOR1,DUSP22,NUDT16L1,NME5,UBASH3A,PRELID1,BANF1,RGS22,CCDC125,NMI,FXN,PRAME,GHITM,CD3E,CHMP6,CARD16,USF…
GO:0048646	GO:BP	anatomical structure formation involved in morphogenesis	317	4.60244e-16	15.337	1183	3521	21031	VTN,TNFSF13B,DKK1,HOPX,CXCL13,TMIGD2,RPS7,TYROBP,CXCL9,CD40,DUSP1,FASLG,LIAS,GPX1,CCNG1,BBS4,HSBP1,FOLR1,PLEKHO1,ETV2,WARS2,IL18,BTG1,CALCRL,CLUAP1,NAXE,TRIM15,TNFSF14,MTHFD1L,ZNF385A,LATS1,AGO2,PRKCA,FMNL3,SALL1,EXT1,POFUT1,VPS13B,SNAI2,EPHA1,PTK7,NECTIN1,IL12A,CD36,DOCK2,KIF20B,FOXJ1,CXCL8,SULF1,PIK3CD,NRP2,EPB41L3,KDM4C,MMP8,LEF1,WLS,THBS4,MMP2,CXCR2,LEPR,SRPX2,MECP2,GJA5,LMOD1,PPP1R16B,HDAC5,…
GO:0048699	GO:BP	generation of neurons	435	1.55332e-30	29.8087	1514	3521	21031	DKK1,CD38,C1QA,C12ORF57,RPL24,NCK1,BBS4,BLOC1S1,LOC100652777,SOD2,UBB,PPT1,FOLR1,SERPINI1,UQCRQ,APOE,SNAPIN,LNX2,COPS2,FAM151B,TBCE,CDNF,SSNA1,RAB17,NIF3L1,UST,IL15RA,IFT88,CD3E,NME2,S100A6,RAP1A,TWF1,HEXA,DGUOK,PEX13,DLX3,MBOAT1,POMGNT2,POSTN,ANK3,SALL1,EXT1,VPS13B,RIMS2,ASAP1,GRIP1,EPHA3,ANKRD27,GAS7,NDE1,GDF11,DENND5A,YWHAH,CARM1,EZH2,THOC2,ACSL6,RUNX3,PTK7,NECTIN1,AKNA,PPP2R5B,KIF20B,SCARF1,P…
GO:0048731	GO:BP	system development	1058	1.05741e-66	65.9758	3973	3521	21031	VTN,SFTPD,ALOX15B,DKK1,CPB2,CASP5,IFNG,HOPX,CXCL13,TMIGD2,RPS7,TYROBP,DUOX2,CD40,COX7B,ZBTB16,SYBU,CD38,FASLG,NDUFV2,PFDN5,IL15,C1QA,CPS1,TMEM14B,LIAS,TMEM126A,PDE6B,C12ORF57,GPX1,RPL24,NCK1,BBS4,KLF15,IFNGR1,BLOC1S1,LOC100652777,FNDC3A,TMEM163,SOD2,PPIB,HIKESHI,UBB,PPT1,KITLG,FOLR1,SERPINI1,UQCRQ,APOE,SERP1,NDFIP1,RPL38,AK8,BPNT1,SNAPIN,TIMP1,LNX2,RPL13,TMEM223,NME1,COPS2,ETV2,WARS2,FAM151B,ACAD…
GO:0048856	GO:BP	anatomical structure development	1413	1.08188e-61	60.9658	5899	3521	21031	VTN,UBD,SFTPD,ST8SIA6,ALOX15B,TNFSF13B,DKK1,CPB2,CASP5,IFNG,TPT1,HOPX,TSC22D1,SFTPB,CXCL13,TMIGD2,CD3D,KLRC1,RPS14,DKKL1,RPS7,TYROBP,CXCL9,MED31,DUOX2,CD2,CD40,NNMT,VAMP5,CTSL,COX7B,ATRAID,ZBTB16,ANXA4,SYBU,DUSP1,ITM2A,GPR18,CD38,FASLG,NDUFV2,PFDN5,HLA-DRB1,RPL29,CCDC32,IL15,C1QA,PRDX3,CRTAM,HSCB,RAP1B,CPS1,TMEM14B,LIAS,TMEM126A,PDE6B,C12ORF57,GPX1,RPL24,ARL11,CATSPER3,CCNG1,NCK1,BBS4,TTC39C,KLF1…
GO:0048869	GO:BP	cellular developmental process	1028	7.0966e-36	35.1489	4367	3521	21031	VTN,UBD,ALOX15B,TNFSF13B,DKK1,RPS3A,IFNG,HOPX,TSC22D1,CD3D,KLRC1,RPS14,DKKL1,RPS7,TYROBP,CXCL9,CD2,SELENOK,VAMP5,CTSL,ATRAID,ZBTB16,ANXA4,ITM2A,GPR18,CD38,FASLG,PSMB8,HLA-DRB1,IL15,C1QA,PRDX3,CRTAM,HSCB,RAP1B,CPS1,BBS12,C12ORF57,GPX1,RPL24,ARL11,CD63,CATSPER3,NCK1,BBS4,KLF15,RPS19,IFNGR1,BLOC1S1,LOC100652777,FNDC3A,RSL1D1,LRMDA,SOD2,TST,UBB,BTC,LCK,PPT1,H4C11,HSBP1,KITLG,FOLR1,SERPINI1,UQCRQ,TMEM…
GO:0048870	GO:BP	cell motility	439	1.80777e-19	18.7429	1709	3521	21031	VTN,LBP,SFTPD,ALOX15B,DUOXA2,CXCR6,IFNG,CCL15,CXCL13,CXCL9,CCL4,DUOX2,S100P,CD40,SELENOK,DUSP1,GPR18,CRTAM,XCL1,TMEM18,GPX1,CD63,CATSPER3,NCK1,BBS4,RPS19,PHPT1,TMSB10,SOD2,PPIB,LCK,KITLG,FOLR1,PLEKHO1,APOE,ARPC3,PHB2,TIMP1,CD74,CFAP221,BRK1,DUSP22,ELP6,MIEN1,NEDD9,CCDC125,BTG1,CCL26,JAGN1,ATP5F1A,CCL5,PYCARD,RAC2,PEX13,LAMTOR2,BEX4,TNFSF14,XCL2,DEFB1,PADI2,AGO2,PRKCA,LDLRAD4,CSF1,POMGNT2,POSTN,FM…
GO:0048871	GO:BP	multicellular organismal-level homeostasis	187	0.00227529	2.64296	806	3521	21031	SFTPD,TNFSF13B,SIT1,PDK4,RPS14,CD38,AQP4,IL15,HSCB,TMEM18,BBS12,GPX1,BBS4,RPS19,LOC100652777,ELOVL3,HADH,SOD2,UBB,KITLG,TMEM14C,APOE,PTPN2,ABCC6,CD74,DECR1,DNAJA3,ETV2,OCIAD1,ZNHIT1,RPS24,SLC25A38,RPS17,IL18,ACOT13,DHRS7B,RAC2,MUC13,TNFSF14,PLA2G2A,PRKCA,CSF1,PRKAB2,EXT1,VPS13B,FSTL1,WDR37,UBASH3B,EZH2,SLC25A25,CLDN3,LRRK1,PLEKHM1,CD36,CXCL6,AMPD2,PIK3CD,INPP5D,HDAC6,CARD9,CXCR2,PRDM16,ACACB,LEPR…
GO:0050789	GO:BP	regulation of biological process	2366	1.90606e-28	27.7199	12287	3521	21031	VTN,LBP,C8G,TRIM31,UBD,SFTPD,APOC2,ACE2,APOM,ALOX15B,MZB1,DUOXA2,TNFSF13B,MTTP,DKK1,CXCR6,CPB2,CASP5,P2RY14,RPS3A,TFPI,HLA-DOB,SIT1,IFNG,SERP2,CCL15,TPT1,HOPX,PDK4,TSC22D1,CXCL13,CFH,TMIGD2,BCL2A1,KLRB1,CD3D,KLRC1,GSTO1,FCGR1A,RPS14,DKKL1,TSLP,HINT1,GMFG,RPS7,TYROBP,APOBEC3G,KLRD1,CXCL9,LY96,CCL4,HCST,PON3,MED31,DUOX2,CRBN,CD2,SAR1B,CD40,SAMSN1,NNMT,MRPL13,SELENOK,LURAP1,CTSL,AASS,ATRAID,RPS3,RPS…
GO:0050790	GO:BP	regulation of catalytic activity	268	0.00259078	2.58657	1227	3521	21031	VTN,APOC2,TFPI,IFNG,CXCL13,FCGR1A,RPS7,CD40,RPS3,RPL5,DUSP1,TANK,FASLG,PSMB8,HLA-DRB1,PRDX3,GZMA,NDUFA4,NDUFA13,GTF2H2,GPX1,SIRT4,CCNG1,PHPT1,PRKAG1,LCK,MTRR,LAMTOR5,HSPE1,SETMAR,IGBP1,APOE,BIRC3,PHB2,TIMP1,PSMB9,CD74,TARBP2,DNAJA3,RPS2,DUSP22,PRELID1,NEDD9,BANF1,CCDC125,CST3,FXN,PSENEN,RPL23,CHMP6,RAP1A,TRAPPC6A,CARD16,S1PR4,WDR41,CCL26,CDK7,CCL5,TMBIM6,PYCARD,PSMA3,PLIN5,JTB,ARL6IP1,PARK7,SERPI…
GO:0050793	GO:BP	regulation of developmental process	596	3.53194e-21	20.452	2455	3521	21031	ALOX15B,TNFSF13B,DKK1,IFNG,TPT1,HOPX,TSC22D1,CXCL13,TMIGD2,DKKL1,TYROBP,CXCL9,CD2,CD40,ATRAID,ZBTB16,FASLG,HLA-DRB1,IL15,CRTAM,BBS12,BBS4,RPS19,LOC100652777,MYL12B,SOD2,PPIB,BTC,H4C11,KITLG,PID1,PLEKHO1,APOE,MYL12A,SERP1,PTPN2,NDFIP1,PHB2,MBIP,FBXO22,CD74,HAX1,ETV2,INO80C,WARS2,PRELID1,OCIAD1,ZNHIT1,NEDD9,DYNLT1,RAB17,UST,IL15RA,CST3,FXN,PRAME,IL18,NME2,BTG1,TENT5A,RAP1A,SRA1,SOCS1,SYCE3,BATF,LMO…
GO:0050794	GO:BP	regulation of cellular process	2239	1.67289e-21	20.7765	11738	3521	21031	VTN,LBP,TRIM31,UBD,SFTPD,APOC2,ACE2,APOM,ALOX15B,MZB1,DUOXA2,TNFSF13B,DKK1,CXCR6,CPB2,CASP5,P2RY14,RPS3A,HLA-DOB,SIT1,IFNG,SERP2,CCL15,TPT1,HOPX,PDK4,TSC22D1,CXCL13,CFH,TMIGD2,BCL2A1,KLRB1,CD3D,KLRC1,GSTO1,FCGR1A,RPS14,DKKL1,TSLP,HINT1,GMFG,RPS7,TYROBP,APOBEC3G,KLRD1,CXCL9,LY96,CCL4,HCST,PON3,MED31,DUOX2,CRBN,CD2,SAR1B,CD40,SAMSN1,NNMT,MRPL13,SELENOK,LURAP1,CTSL,AASS,ATRAID,RPS3,RPS15A,ZBTB16,RAR…
GO:0050865	GO:BP	regulation of cell activation	150	0.00151634	2.8192	616	3521	21031	LBP,SFTPD,MZB1,TNFSF13B,HLA-DOB,SIT1,IFNG,TMIGD2,KLRC1,TSLP,TYROBP,KLRD1,CD2,CD40,SAMSN1,SELENOK,RPS3,ZBTB16,CD38,HLA-DRB1,IL15,CRTAM,HLA-DMA,XCL1,NCK1,LOC100652777,TBC1D10C,LCK,MILR1,KITLG,KLRC2,APOE,BID,PTPN2,NDFIP1,CD74,DNAJA3,DUSP22,PRELID1,NEDD9,SIRPG,IL15RA,IL18,CD3E,CCL5,PYCARD,RAC2,SOCS1,BATF,TNFSF14,KLRC3,PLA2G2A,PRKCA,ICOSLG,RASSF5,UBASH3B,RUNX3,ATP11C,LOXL3,IL12A,CD22,FANCD2,FOXJ1,KLHL…
GO:0050896	GO:BP	response to stimulus	1816	3.74339e-28	27.4267	8976	3521	21031	VTN,LBP,C8G,TRIM31,UBD,SFTPD,ACE2,APOM,CD48,ALOX15B,MZB1,DUOXA2,TNFSF13B,MTTP,DKK1,CXCR6,CPB2,CASP5,P2RY14,TDO2,TFPI,HLA-DOB,SIT1,IFNG,SERP2,CCL15,TPT1,HOPX,PDK4,TSC22D1,CXCL13,CFH,TMIGD2,BCL2A1,GSTA4,KLRB1,CD3D,KLRC1,NUDT2,GSTO1,FCGR1A,RPS16,DKKL1,TSLP,HINT1,GMFG,RPS7,TYROBP,APOBEC3G,KLRD1,CXCL9,LY96,CCL4,RPL27,MPG,HCST,PON3,DUOX2,S100P,CRBN,CD2,CD40,SAMSN1,NNMT,PTPRCAP,SELENOK,LURAP1,CTSL,RPS3,…
GO:0051093	GO:BP	negative regulation of developmental process	238	3.19276e-09	8.49583	928	3521	21031	DKK1,IFNG,TPT1,HOPX,TSC22D1,ZBTB16,FASLG,BBS12,SOD2,H4C11,PTPN2,NDFIP1,CD74,DYNLT1,CST3,FXN,PRAME,IL18,NME2,SRA1,SOCS1,NAXE,H4C14,BCL7C,GPR171,BHLHE41,RGS4,LDLRAD4,NFATC1,ASAP1,SNAI2,GDF11,UBASH3B,YWHAH,CARM1,EZH2,RUNX3,ALPK2,LOXL3,FOXJ1,GPR68,SULF1,RUNX1T1,TWIST2,INPP5D,APP,RFLNB,HDAC6,LDLR,LEF1,CEACAM5,SPRY3,WWC1,THBS4,TRIM62,ENPP1,MECP2,BCL2,LBH,HDAC5,KLF13,EMILIN1,ISM1,NFATC2,PI16,NF1,FGF13,I…
GO:0051094	GO:BP	positive regulation of developmental process	342	1.2268e-14	13.9112	1328	3521	21031	ALOX15B,TNFSF13B,DKK1,IFNG,HOPX,TMIGD2,DKKL1,TYROBP,CXCL9,CD40,ATRAID,ZBTB16,HLA-DRB1,IL15,BBS4,LOC100652777,SOD2,PPIB,BTC,KITLG,APOE,SERP1,CD74,HAX1,ETV2,WARS2,ZNHIT1,NEDD9,IL15RA,IL18,NME2,BTG1,TENT5A,RAP1A,SOCS1,SYCE3,LMO3,BCL7C,TNFSF14,ZNF385A,PLA2G2A,AGO2,PRKCA,CSF1,RIMS2,EFEMP2,GRIP1,SNAI2,ANKRD27,LRRTM1,EPHA1,AMIGO2,CARM1,MAP3K5,EZH2,RUNX3,MTM1,RFX3,ATP11C,S1PR2,CD36,SCARF1,FOXJ1,GPR68,CXC…
GO:0051128	GO:BP	regulation of cellular component organization	589	6.30361e-21	20.2004	2425	3521	21031	VTN,TRIM31,SFTPD,APOC2,ACE2,APOM,DKK1,CPB2,IFNG,HOPX,CXCL13,FCGR1A,GMFG,TYROBP,CXCL9,CRBN,SAR1B,RPS3,DUSP1,CD38,FASLG,PFDN5,CCDC32,IL15,RAP1B,NDUFA13,GTF2H2,GPX1,CD63,NCK1,BBS4,TMSB10,LAMTOR1,EBAG9,VPS28,BTC,PPT1,PID1,ATG12,SERPINI1,PLEKHO1,SLC25A4,SETMAR,APOE,CYBA,BID,ARPC3,DERL2,SNAPIN,N6AMT1,C2,HAX1,MTLN,INO80C,MEGF9,SERTAD3,BRK1,DUSP22,ZDHHC2,NSMCE1,PRELID1,MIEN1,NEDD9,SIRPG,RAB17,SLAIN1,HAUS…
GO:0051130	GO:BP	positive regulation of cellular component organization	285	2.89129e-11	10.5389	1116	3521	21031	VTN,SFTPD,APOC2,ACE2,CPB2,IFNG,HOPX,CXCL13,FCGR1A,TYROBP,CXCL9,CRBN,RPS3,FASLG,IL15,RAP1B,GTF2H2,GPX1,CD63,NCK1,BBS4,VPS28,BTC,PPT1,SERPINI1,SLC25A4,APOE,CYBA,BID,C2,MTLN,INO80C,BRK1,ZDHHC2,MIEN1,NEDD9,SIRPG,SLAIN1,ANAPC11,GNL3,IL15RA,IFT88,NME2,RAP1A,KATNBL1,CCL26,TWF1,IER3IP1,PYCARD,RAC2,PARK7,TNFSF14,MLST8,EIF5AL1,PRRT2,PDXP,FYCO1,PIP4K2A,ASAP1,EFEMP2,BMF,GRIP1,CAMKK2,EPHA3,ANKRD27,LRRTM1,EPHA…
GO:0051171	GO:BP	regulation of nitrogen compound metabolic process	1019	0.00799011	2.09745	5440	3521	21031	VTN,TRIM31,DUOXA2,DKK1,CPB2,TFPI,IFNG,HOPX,PDK4,TSC22D1,FCGR1A,RPS14,TSLP,HINT1,RPS7,APOBEC3G,MED31,CD40,SAMSN1,NNMT,MRPL13,AASS,ATRAID,RPS3,ZBTB16,RPL5,ANXA4,DUSP1,ITM2A,TANK,CKS2,CD38,FASLG,PSMB8,PFDN5,HLA-DRB1,CP,ZFY,IL15,PRDX3,GZMA,NDUFA13,COMMD1,XCL1,EIF3E,APOBEC3H,TMEM14B,TRUB1,C1D,GTF2H2,GPX1,SIRT4,CCNG1,NCK1,OAZ3,HBP1,KLF15,IFNGR1,LOC100652777,YAF2,PRKAG1,POLR2K,RILP,SOD2,RPS4X,VPS28,IKZF…
GO:0051172	GO:BP	negative regulation of nitrogen compound metabolic process	458	0.000204221	3.6899	2202	3521	21031	VTN,DKK1,CPB2,TFPI,IFNG,HOPX,RPS14,RPS7,APOBEC3G,SAMSN1,MRPL13,AASS,ATRAID,RPS3,ZBTB16,RPL5,DUSP1,ITM2A,CD38,FASLG,PFDN5,CP,GZMA,NDUFA13,XCL1,EIF3E,APOBEC3H,C1D,GPX1,SIRT4,NCK1,KLF15,YAF2,RILP,VPS28,IKZF5,GZMB,ZNF396,HSBP1,PID1,LAMTOR5,IGBP1,APOE,PTPN2,NDFIP1,PHB2,THAP7,COMMD7,CIR1,MBIP,TIMP1,BCDIN3D,TARBP2,SAP18,DNAJA3,COPS2,ASAH1,HINT2,DUSP22,NUDT16L1,PRDX5,PCGF1,ORMDL2,EID1,COPS9,DNAJC17,NIF3L…
GO:0051173	GO:BP	positive regulation of nitrogen compound metabolic process	582	0.0467404	1.33031	3001	3521	21031	VTN,TRIM31,IFNG,FCGR1A,TSLP,MED31,CD40,NNMT,RPS3,ZBTB16,RPL5,TANK,CD38,FASLG,HLA-DRB1,ZFY,IL15,NDUFA13,COMMD1,EIF3E,TRUB1,NCK1,OAZ3,KLF15,IFNGR1,LOC100652777,YAF2,PRKAG1,RILP,SOD2,RPS4X,VPS28,UBB,LCK,KITLG,TRUB2,PID1,KANSL2,SF3B5,HSPE1,TSTD1,SETMAR,APOE,BIRC3,SERP1,NDFIP1,MPV17L2,PHB2,ATG10,RBX1,EXOSC5,FBXO22,SH3BGRL,MGMT,CD74,PCBD1,CNOT8,LBHD1,HAX1,CLNS1A,DNAJA3,ETV2,INO80C,SERTAD3,CARF,RPS2,GTF…
GO:0051174	GO:BP	regulation of phosphorus metabolic process	195	0.000391701	3.40705	1133	2547	21031	ITLN1,PTPRT,LEP,THBS4,TDGF1,GRM5,NTRK2,BMP7,ADCYAP1,HMGA2,TENM1,RET,RSPO1,CALCA,CDKN2A,FGF18,PPP1R14C,MLXIPL,CEMIP,DRD1,MAPT,NLRP12,PPP1R14D,CDON,SOX9,CDK5R2,HTR2B,MARCO,IGF2,MYOCD,CAMP,BDKRB1,LPCAT1,WNT3A,ADORA1,CDKN2B,WNT5A,ALDOB,ADRA2A,SFRP1,BMP6,WNK3,CSF3,CLDN3,IL24,CLSPN,CNKSR3,INHBA,LIF,CX3CL1,GPER1,SRPX2,SLC1A1,GPD1,LRP4,BDKRB2,FGFR1,THBS1,EGFR,BMP4,ENPP1,PRKD1,FGF9,SYNPO2,FN1,NGF,HES1,SLC…
GO:0051239	GO:BP	regulation of multicellular organismal process	720	2.69799e-27	26.569	2955	3521	21031	VTN,LBP,SFTPD,APOC2,ACE2,APOM,ALOX15B,MZB1,TNFSF13B,DKK1,CPB2,TFPI,HLA-DOB,SIT1,IFNG,HOPX,PDK4,TSC22D1,CXCL13,TMIGD2,KLRC1,GSTO1,TSLP,TYROBP,KLRD1,LY96,CD2,CD40,SAMSN1,SELENOK,LURAP1,ATRAID,RPS3,ZBTB16,ANXA4,GPR18,TANK,CD38,FASLG,HLA-DRB1,IL15,CRTAM,HLA-DMA,GSDMD,XCL1,CD244,C12ORF57,NCK1,BBS4,RPS19,IFNGR1,LOC100652777,ELOVL3,HADH,VAMP8,PPIB,CD96,TBC1D10C,LCK,H4C11,MILR1,KITLG,TNNI3K,ATG12,LAMTOR5…
GO:0051240	GO:BP	positive regulation of multicellular organismal process	419	4.17285e-18	17.3796	1637	3521	21031	VTN,LBP,APOC2,ACE2,ALOX15B,TNFSF13B,DKK1,CPB2,HLA-DOB,IFNG,TSC22D1,TMIGD2,GSTO1,TSLP,TYROBP,LY96,CD2,CD40,SELENOK,LURAP1,ATRAID,RPS3,ZBTB16,TANK,CD38,HLA-DRB1,IL15,CRTAM,HLA-DMA,GSDMD,XCL1,CD244,NCK1,BBS4,RPS19,IFNGR1,ELOVL3,HADH,VAMP8,PPIB,LCK,KITLG,LAMTOR5,APOE,CYBA,SERP1,CD74,DECR1,HAX1,DNAJA3,WARS2,S100A13,NEDD9,SIRPG,IL15RA,IL18,CD3E,NME2,BTG1,ORM2,TENT5A,USF1,TWF1,F12,CCL5,PYCARD,SOCS1,BATF…
GO:0051241	GO:BP	negative regulation of multicellular organismal process	283	4.4869e-11	10.3481	1110	3521	21031	VTN,LBP,SFTPD,APOC2,APOM,DKK1,CPB2,TFPI,IFNG,TSC22D1,CXCL13,TYROBP,SAMSN1,ANXA4,GPR18,CD38,FASLG,HLA-DRB1,IL15,CRTAM,XCL1,RPS19,IFNGR1,LOC100652777,CD96,TBC1D10C,MILR1,ATG12,GBP1,APOE,PTPN2,NDFIP1,PHB2,RBX1,TIMP1,CD74,DUSP22,DYNLT1,BANF1,CST3,NMI,FXN,NME2,CARD16,USF1,F12,ACOT13,PYCARD,SOCS1,NAXE,CUEDC2,ORM1,RGS4,PLA2G2A,LDLRAD4,RASSF5,SNAI2,UBASH3B,YWHAH,EZH2,LAPTM4B,RUNX3,BRCA2,ALPK2,LOXL3,IL12A…
GO:0051246	GO:BP	regulation of protein metabolic process	435	0.00082527	3.0834	2102	3521	21031	VTN,DKK1,CPB2,TFPI,IFNG,FCGR1A,RPS14,TSLP,RPS7,CD40,SAMSN1,NNMT,MRPL13,ATRAID,RPS3,RPL5,DUSP1,ITM2A,TANK,FASLG,PSMB8,PFDN5,HLA-DRB1,CP,IL15,NDUFA13,COMMD1,EIF3E,GPX1,SIRT4,CCNG1,NCK1,OAZ3,KLF15,IFNGR1,LOC100652777,PRKAG1,RILP,RPS4X,VPS28,GZMB,UBB,LCK,PSME1,KITLG,TRUB2,PID1,LAMTOR5,HSPE1,IGBP1,APOE,BIRC3,SERP1,PTPN2,NDFIP1,MPV17L2,PHB2,ATG10,RBX1,MBIP,RPL38,FBXO22,PSME2,SH3BGRL,TIMP1,PSMB9,CD74,TA…
GO:0051252	GO:BP	regulation of RNA metabolic process	543	0.00332577	2.47811	3763	2547	21031	MAGEA3,MAGEA2,MAGEA1,HOXC11,DLX6,TFAP2D,ASCL1,HOXD11,LHX9,SFRP5,IGF2BP1,FOXI3,IRX6,ZIC5,SOX2,BEX1,HOXA13,HOXB8,HOXC13,SP8,TOX3,LEP,SALL1,SOX21,DMBX1,NR0B2,PAX9,ZIC2,ARX,EGR4,GRM5,IHH,POU4F1,TENM2,BMP7,WNT7A,WT1,HOXB9,MNX1,ADCYAP1,HMGA2,TENM1,DMRTA2,RET,CALCA,CDKN2A,GCM1,ASXL3,ROR1,FOXC2,TP63,HOXB13,MYCN,MLXIPL,ST18,ONECUT2,NR1I2,RBM24,ZSCAN4,FABP4,NLRP12,LMX1B,FOXJ1,CDON,SOX9,HOXA1,LHX2,DPF1,FOSB…
GO:0051253	GO:BP	negative regulation of RNA metabolic process	246	6.85845e-05	4.16377	1463	2547	21031	MAGEA3,MAGEA2,MAGEA1,ASCL1,LHX9,IGF2BP1,SOX2,HOXB8,LEP,SALL1,DMBX1,NR0B2,PAX9,ZIC2,ARX,POU4F1,TENM2,BMP7,WT1,MNX1,HMGA2,CALCA,CDKN2A,FOXC2,TP63,HOXB13,MLXIPL,NR1I2,RBM24,FABP4,FOXJ1,SOX9,FOSB,FOXD1,ZNF488,RIPPLY3,IGF2,MYOCD,SOX8,SIM2,WNT5A,PRDM16,NUPR2,SFRP1,LEFTY1,BMP6,PEG3,SOX11,PAX5,SAMD11,CITED1,GLI3,BHLHE41,USP2,ZNF703,RBM20,APOBEC3B,SOX15,SIX3,ZNF439,IRX1,TBX18,HOXB3,FGFR1,BCL11A,RCOR2,HES6…
GO:0051254	GO:BP	positive regulation of RNA metabolic process	300	8.15964e-05	4.08833	1852	2547	21031	HOXC11,TFAP2D,ASCL1,IGF2BP1,IRX6,SOX2,BEX1,HOXA13,HOXC13,TOX3,SALL1,SOX21,NR0B2,PAX9,ZIC2,ARX,EGR4,IHH,POU4F1,BMP7,WNT7A,WT1,HOXB9,ADCYAP1,HMGA2,RET,CDKN2A,GCM1,ASXL3,FOXC2,TP63,MYCN,MLXIPL,ST18,ONECUT2,NR1I2,RBM24,LMX1B,FOXJ1,CDON,SOX9,LHX2,FOSB,FOXD1,HOXD4,RXRG,ZNF208,PTPRN,EBF3,HOXA10,HOXA11,HAS3,IGF2,MYOCD,HOXD3,WNT3A,SOX8,WNT5A,PRDM16,SFRP1,BMP6,PEG3,SOX11,PAX5,CSF3,SAMD11,CITED1,HOXC4,GLI3,…
GO:0051336	GO:BP	regulation of hydrolase activity	153	8.48967e-05	4.07111	604	3521	21031	VTN,APOC2,TFPI,IFNG,CXCL13,CD40,RPS3,TANK,FASLG,PSMB8,GZMA,NDUFA13,GPX1,LCK,LAMTOR5,HSPE1,IGBP1,BIRC3,PHB2,TIMP1,PSMB9,DNAJA3,PRELID1,CCDC125,CST3,PSENEN,RAP1A,TRAPPC6A,CARD16,S1PR4,WDR41,CCL26,CCL5,TMBIM6,PYCARD,PSMA3,PLIN5,ARL6IP1,PARK7,SERPINB6,RGS16,ASAP1,RASA4,GNA12,EPHA3,ACER2,EPHA1,MGAT5,MAP3K5,EZH2,CLDN3,EVI5L,AVPR1A,FOXJ1,PLAA,SMCR8,PLA2R1,MAGEA3,CARD9,RALGAPA2,RASGRP4,CHN2,PROM2,HIP1,NF…
GO:0051716	GO:BP	cellular response to stimulus	1542	4.78137e-28	27.3204	7394	3521	21031	VTN,LBP,TRIM31,UBD,SFTPD,ACE2,APOM,ALOX15B,MZB1,TNFSF13B,DKK1,CXCR6,CPB2,CASP5,P2RY14,TFPI,SIT1,IFNG,SERP2,CCL15,TPT1,PDK4,TSC22D1,CXCL13,TMIGD2,BCL2A1,GSTA4,KLRB1,CD3D,KLRC1,NUDT2,GSTO1,FCGR1A,RPS16,DKKL1,TSLP,HINT1,GMFG,RPS7,TYROBP,KLRD1,CXCL9,LY96,CCL4,MPG,HCST,DUOX2,CRBN,CD2,CD40,SELENOK,LURAP1,CTSL,RPS3,RPL5,ANXA4,SYBU,DUSP1,GPR18,TANK,CD38,FASLG,PFDN5,AQP4,HLA-DRB1,KLRG1,IL15,STK17B,PRDX3,G…
GO:0060284	GO:BP	regulation of cell development	210	2.14945e-06	5.66767	849	3521	21031	IFNG,TSC22D1,TYROBP,CD2,ZBTB16,HLA-DRB1,IL15,CRTAM,RPS19,H4C11,KITLG,PTPN2,NDFIP1,FBXO22,CD74,HAX1,PRELID1,NEDD9,DYNLT1,IL15RA,IL18,NME2,SOCS1,BATF,H4C14,GPR171,BHLHE41,PRKCA,CSF1,SNAI2,ANKRD27,UBASH3B,YWHAH,EZH2,RUNX3,RFX3,ATP11C,LOXL3,S1PR2,FANCD2,FOXJ1,GPR68,KLHL25,LIMK1,INPP5D,RFLNB,HDAC6,LDLR,LEF1,CAPRIN2,MECP2,BCL2,KLF13,AXL,NFKBID,NF1,FGF13,AP3D1,RECK,IL6,SMAD7,TNFRSF11A,MMP14,EPHA4,VCL,PD…
GO:0060322	GO:BP	head development	218	6.62169e-12	11.179	787	3521	21031	DKK1,CASP5,TYROBP,DUOX2,CCDC32,TMEM14B,C12ORF57,BBS4,UBB,PPT1,UQCRQ,AK8,NME5,CD3E,RAB18,IER3IP1,IMMP2L,PEX13,COX6B1,ARNT2,PADI2,ITGAM,SALL1,EXT1,WDR37,NDE1,AMIGO2,YWHAH,RRM1,EZH2,KDM7A,PITPNM1,BRCA2,AKNA,HYDIN,AVPR1A,FANCD2,FOXJ1,OSR2,POMK,PBX4,NRP2,APP,LEF1,EZH1,WLS,MMP2,SHROOM4,CXCR2,CPLANE1,TAF1,IGF2BP1,MECP2,SUN1,BCL2,AXL,COL3A1,NF1,BCL11B,TTBK2,FGF13,FLNA,MINK1,MMP14,GRIN2D,FKRP,EDNRA,SLIT1,…
GO:0060429	GO:BP	epithelium development	301	8.9618e-10	9.0476	1225	3521	21031	ALOX15B,DKK1,IFNG,RPS7,ANXA4,RAP1B,CPS1,LIAS,GPX1,BBS4,KLF15,LOC100652777,FNDC3A,TST,FOLR1,PHB2,BDH2,ETV2,ASAH1,CAT,IL18,NME2,BTG1,RAP1A,CBY1,NR3C1,CLUAP1,MTHFD1L,DLX3,LATS1,DACT1,CSF1,SALL1,EXT1,POFUT1,FSTL1,PKD2,SPRR1B,SNAI2,GDF11,EZH2,CLDN3,BRCA2,PTK7,RFX3,HBEGF,LOXL3,HYDIN,S1PR2,KIF20B,FOXJ1,SULF1,PIK3CD,PLAAT3,LEF1,MMP2,HHIP,CXCR2,CPLANE1,GJA5,BCL2,PPP1R16B,LBH,CCN1,USH1C,MEOX2,SPRR1A,TNFRSF…
GO:0065007	GO:BP	biological regulation	2441	6.99375e-31	30.1553	12680	3521	21031	VTN,LBP,C8G,TRIM31,UBD,SFTPD,APOC2,ACE2,APOM,ALOX15B,MZB1,DUOXA2,TNFSF13B,MTTP,DKK1,CXCR6,CPB2,CASP5,P2RY14,RPS3A,TFPI,HLA-DOB,SIT1,IFNG,SERP2,CCL15,TPT1,HOPX,PDK4,TSC22D1,CXCL13,CFH,TMIGD2,BCL2A1,KLRB1,CD3D,KLRC1,GSTO1,FCGR1A,RPS14,DKKL1,TSLP,HINT1,GMFG,RPS7,TYROBP,APOBEC3G,KLRD1,CXCL9,LY96,CCL4,HCST,PON3,MED31,DUOX2,CD52,CRBN,CD2,SAR1B,CD40,SAMSN1,NNMT,MRPL13,SELENOK,LURAP1,CTSL,AASS,ATRAID,RPS…
GO:0065008	GO:BP	regulation of biological quality	690	3.28424e-25	24.4836	2846	3521	21031	VTN,ACE2,DUOXA2,DKK1,CXCR6,CPB2,TFPI,IFNG,CXCL13,RPS7,TYROBP,DUOX2,CD52,CD40,CTSL,RPL5,SYBU,TMEM165,CD38,FASLG,AQP4,HLA-DRB1,PRDX3,CPS1,GLRX,SLC22A3,GPX1,ARV1,SIRT4,NCK1,BBS4,HSD17B8,BLOC1S1,TMSB10,HADH,VAMP8,MYL12B,RILP,SOD2,ATP6V0E1,PPIB,UBB,PPA2,NDUFAF2,BTC,LCK,PPT1,IFT46,TNNI3K,PID1,LAMTOR5,SERF2,RIC3,DTD2,PLEKHO1,SLC25A4,APOE,CYBA,MYL12A,BID,SERP1,ARPC3,PHB2,EXOSC5,DPM3,SNAPIN,HYPK,CCDC51,NM…
GO:0065009	GO:BP	regulation of molecular function	402	1.86246e-07	6.72991	1799	3521	21031	VTN,TRIM31,APOC2,ACE2,DKK1,TFPI,IFNG,CXCL13,GSTO1,FCGR1A,RPS7,CD40,RPS3,RPL5,ANXA4,DUSP1,TANK,FASLG,PSMB8,HLA-DRB1,PRDX3,GZMA,NDUFA4,NDUFA13,COMMD1,XCL1,EIF3E,GTF2H2,GPX1,SIRT4,CCNG1,LOC100652777,PHPT1,PRKAG1,DPH3,LCK,PAM16,MTRR,LAMTOR5,HSPE1,SETMAR,IGBP1,APOE,BIRC3,NDFIP1,PHB2,COMMD7,SNAPIN,TIMP1,NME1,SLPI,PSMB9,CD74,TARBP2,DNAJA3,RPS2,DUSP22,PRELID1,NEDD9,BANF1,CCDC125,CST3,FXN,IL18,PSENEN,RPL2…
GO:0070848	GO:BP	response to growth factor	181	3.15521e-06	5.50097	711	3521	21031	VTN,DKK1,TSC22D1,CXCL13,FASLG,CPS1,XCL1,CD63,FOLR1,ARPC3,ETV2,DUSP22,CAT,RAP1A,CCL5,MT1G,NR3C1,DLX3,LATS1,LDLRAD4,NFATC1,POSTN,EXT1,FSTL1,ZNF8,SNAI2,P2RY1,RUNX3,IL12A,PPP2R5B,CXCL8,SULF1,PIK3CD,NRP2,PTPRK,HDAC6,LEF1,SPRY3,HHIP,PRDM16,PCSK6,RUNX2,COL3A1,ZFYVE9,CCN1,EMILIN1,DDR2,SMAD7,ADAMTSL2,USP9X,TNC,FERMT1,ACVR2B,SMURF1,SHCBP1,SHISA2,SULF2,ZYX,IER2,CRIM1,RAPGEF1,GDF10,GREM1,ZNF703,CREB3L1,CADM4…
GO:0070887	GO:BP	cellular response to chemical stimulus	571	7.44379e-08	7.12821	2683	3521	21031	LBP,SFTPD,APOM,MZB1,TNFSF13B,CXCR6,CPB2,TFPI,IFNG,SERP2,CCL15,PDK4,CXCL13,GSTA4,NUDT2,GSTO1,RPS16,TSLP,CXCL9,LY96,CCL4,DUOX2,CD40,CTSL,RPS3,SYBU,DUSP1,GPR18,TANK,FASLG,AQP4,HLA-DRB1,IL15,PRDX3,GSTO2,RAP1B,CPS1,NDUFA13,XCL1,GPX1,SIRT4,NCK1,BBS4,BFAR,KLF15,RPS19,IFNGR1,LOC100652777,LAMTOR1,SOD2,DNAJB14,CASP4,PPIB,RPL3,NDUFAF2,PID1,SDHD,FOLR1,GRAMD1C,MRPL15,LAMTOR5,GBP1,APOE,BIRC3,SERP1,PTPN2,MPV17L…
GO:0071310	GO:BP	cellular response to organic substance	414	0.000302034	3.51994	1971	3521	21031	LBP,MZB1,TNFSF13B,CXCR6,CPB2,TFPI,IFNG,SERP2,CCL15,PDK4,CXCL13,RPS16,TSLP,CXCL9,LY96,CCL4,DUOX2,CD40,CTSL,RPS3,SYBU,DUSP1,TANK,FASLG,AQP4,HLA-DRB1,IL15,RAP1B,CPS1,NDUFA13,XCL1,GPX1,NCK1,BBS4,BFAR,KLF15,IFNGR1,LOC100652777,LAMTOR1,SOD2,DNAJB14,CASP4,RPL3,NDUFAF2,PID1,FOLR1,GRAMD1C,MRPL15,LAMTOR5,GBP1,BIRC3,SERP1,PTPN2,PHB2,DERL2,COMMD7,RBX1,CD74,HAX1,DNAJA3,CASTOR1,ASAH1,IL15RA,IFT88,SDF2L1,MGST1,…
GO:0071363	GO:BP	cellular response to growth factor stimulus	171	2.61268e-05	4.58291	681	3521	21031	VTN,DKK1,TSC22D1,CXCL13,CPS1,XCL1,CD63,FOLR1,ARPC3,ETV2,DUSP22,CAT,RAP1A,CCL5,MT1G,NR3C1,DLX3,LATS1,LDLRAD4,NFATC1,POSTN,EXT1,FSTL1,ZNF8,SNAI2,IL12A,PPP2R5B,CXCL8,SULF1,PIK3CD,NRP2,PTPRK,LEF1,SPRY3,HHIP,PRDM16,PCSK6,RUNX2,COL3A1,ZFYVE9,CCN1,EMILIN1,DDR2,SMAD7,ADAMTSL2,USP9X,FERMT1,ACVR2B,SMURF1,SHCBP1,SHISA2,SULF2,ZYX,CRIM1,RAPGEF1,GDF10,GREM1,ZNF703,CREB3L1,CADM4,BRAF,ADAMTS12,ASPN,NOTCH2,FLRT2,…
GO:0071495	GO:BP	cellular response to endogenous stimulus	335	3.11701e-08	7.50626	1432	3521	21031	VTN,MZB1,DKK1,TFPI,PDK4,TSC22D1,CXCL13,CTSL,RAP1B,CPS1,XCL1,CD63,NCK1,BBS4,KLF15,LAMTOR1,CASP4,PID1,FOLR1,LAMTOR5,PTPN2,ARPC3,PHB2,RBX1,CASTOR1,ETV2,DUSP22,CAT,IFT88,RPL23,RAP1A,SRA1,USF1,ATP5F1A,CCL5,MT1G,NR3C1,LAMTOR2,SOCS1,LMO3,UROS,PARK7,DLX3,RGS4,LATS1,PADI2,PRKCA,LDLRAD4,PDXP,NFATC1,POSTN,PIP4K2A,PIK3R2,EXT1,FSTL1,PKD2,ZNF8,SNAI2,P2RY1,YWHAH,CARM1,EZH2,SLC2A4,RRAGD,IL12A,PPP2R5B,SLC26A6,TRI…
GO:0072359	GO:BP	circulatory system development	308	1.04087e-16	15.9826	1130	3521	21031	DKK1,HOPX,CXCL13,TMIGD2,CD40,FASLG,NDUFV2,GPX1,BBS4,SOD2,FOLR1,APOE,ETV2,WARS2,ACADM,IL18,BTG1,RAP1A,CBY1,TNNI3,IMMP2L,CALCRL,CLUAP1,NAXE,DLX3,PDLIM3,RGS4,AGO2,PRKCA,NFATC1,FMNL3,GYS1,SALL1,EXT1,POFUT1,PKD2,EFEMP2,SNAI2,EPHA1,PTK7,ALPK2,IL12A,FOXJ1,CXCL8,PDLIM5,SULF1,GNA11,PIK3CD,NRP2,RYR1,LDLR,LEF1,THBS4,MMP2,CXCR2,ACACB,CPLANE1,LEPR,SRPX2,PAXIP1,MECP2,GJA5,PPP1R16B,HDAC5,COL3A1,CCN1,EMILIN1,ISM…
GO:0080090	GO:BP	regulation of primary metabolic process	1056	0.000902457	3.04457	5591	3521	21031	VTN,TRIM31,APOC2,DKK1,CPB2,TFPI,IFNG,HOPX,PDK4,TSC22D1,FCGR1A,RPS14,DKKL1,TSLP,HINT1,RPS7,APOBEC3G,MED31,CD40,SAMSN1,NNMT,MRPL13,AASS,ATRAID,RPS3,ZBTB16,RPL5,ANXA4,DUSP1,ITM2A,TANK,CKS2,CD38,FASLG,PSMB8,PFDN5,HLA-DRB1,CP,ZFY,IL15,PRDX3,GZMA,NDUFA13,COMMD1,XCL1,EIF3E,APOBEC3H,TRUB1,CD244,C1D,GTF2H2,GPX1,ARV1,SIRT4,CCNG1,NCK1,OAZ3,BBS4,HBP1,KLF15,IFNGR1,LOC100652777,YAF2,PRKAG1,POLR2K,RILP,SOD2,RPS…
GO:0098609	GO:BP	cell-cell adhesion	271	1.43298e-17	16.8438	946	3521	21031	SFTPD,TNFSF13B,HLA-DOB,IFNG,CXCL13,TMIGD2,CD2,SELENOK,RPS3,ZBTB16,HLA-DRB1,IL15,CRTAM,HLA-DMA,XCL1,NCK1,FNDC3A,LCK,ICAM2,KITLG,MYL12A,PTPN2,NDFIP1,CD74,DNAJA3,ITGAE,DUSP22,ZDHHC2,SIRPG,IL18,CD3E,CCL5,PYCARD,RAC2,SOCS1,TNFSF14,CDHR3,PLA2G2A,PRKCA,ICOSLG,ITGAM,ANK3,EXT1,COL13A1,UBASH3B,AMIGO2,RUNX3,CLDN3,PTK7,NECTIN1,AKNA,LOXL3,IL12A,DLG2,SCARF1,FOXJ1,CERCAM,KLHL25,PDLIM5,ICAM5,STK10,ADAM19,TNFRSF2…
GO:0141124	GO:BP	intracellular signaling cassette	430	1.91992e-10	9.71672	1861	3521	21031	UBD,ACE2,DKK1,CXCR6,CCL15,GSTO1,HINT1,CCL4,HCST,CD40,SELENOK,LURAP1,RPS3,DUSP1,GPR18,TANK,FASLG,HLA-DRB1,RAP1B,XCL1,GPX1,C18ORF32,LAMTOR1,IFI35,TBC1D10C,KITLG,LAMTOR5,GBP1,LIME1,TMBIM4,IGBP1,APOE,BIRC3,PTPN2,NDFIP1,PHB2,RBX1,MBIP,CD74,HAX1,DNAJA3,BRK1,DUSP22,S100A13,FBXO8,CAT,CCDC125,NMI,IL18,GADD45B,CD3E,RAP1A,CARD16,RAB18,CCL26,HEXA,TNNI3,CCL5,SLA2,RHOT1,PYCARD,RAC2,LAMTOR2,RGL4,PPP4C,RFXANK,LM…
GO:1901564	GO:BP	organonitrogen compound metabolic process	1259	7.65686e-22	21.1159	5986	3521	21031	VTN,TRIM31,UBD,ACE2,APOM,ST8SIA6,TRIM61,DUOXA2,HAL,MTTP,DKK1,CPB2,CASP5,RPS3A,TDO2,TFPI,PCCA,RPL9,IFNG,PDK4,SFTPB,CFH,HNMT,GSTA4,EEF1B2,GGH,NUDT2,GSTO1,FCGR1A,RPS16,RPS14,TSLP,HINT1,GMFG,RPS7,APOBEC3G,FKBP11,RPL27,HCST,MED31,DUOX2,MCEE,CRBN,RSL24D1,CD40,SAMSN1,NNMT,MRPL13,SELENOK,EEF1AKMT1,SLC27A2,CTSL,EIF1AY,AASS,ATRAID,RPL35,MRPL54,RPS3,RPS15A,ZBTB16,RPL5,RPS18,DUSP1,NMRK1,ITM2A,TANK,TMEM165,CD…
GO:1901698	GO:BP	response to nitrogen compound	238	0.00120877	2.91766	1060	3521	21031	MZB1,TDO2,PDK4,DUOX2,CD40,NNMT,CYC1,RAP1B,CPS1,EDEM2,GPX1,CCNG1,NCK1,KLF15,LAMTOR1,HADH,CASP4,AUP1,PID1,FOLR1,LAMTOR5,APOE,SEC61B,PTPN2,DERL2,RBX1,TIMP1,CASTOR1,CAT,NME2,BTG1,RPL23,RAP1A,USF1,ATP5F1A,TMBIM6,LAMTOR2,SOCS1,UROS,RGS4,PRKCA,PDXP,PIP4K2A,PIK3R2,EXT1,PKD2,P2RY1,CARM1,MAP3K5,EZH2,SLC2A4,RRAGD,SLC26A6,TRIM24,CD36,GUCY1B1,GNA11,VWA2,DENND4C,TWIST2,RYR1,APP,HDAC6,LDLR,OPRK1,SELENON,CARD9,T…
GO:1901700	GO:BP	response to oxygen-containing compound	399	4.43343e-12	11.3533	1663	3521	21031	LBP,MZB1,DKK1,CPB2,TDO2,PDK4,CXCL13,CXCL9,LY96,RPL27,DUOX2,CD40,RPS3,SYBU,CD38,FASLG,CYC1,HLA-DRB1,PRDX3,RAP1B,CPS1,NDUFA13,EDEM2,LIAS,GPX1,RPL15,NCK1,KLF15,LAMTOR1,HADH,SOD2,CASP4,CD96,NDUFAF2,PID1,FOLR1,GRAMD1C,OVCA2,LAMTOR5,APOE,PTPN2,MPV17L2,PHB2,ZNF277,RBX1,TIMP1,ROMO1,SLPI,C2,CASTOR1,PSMD14,PRDX5,PEX12,CAT,IFT88,FXN,MGST1,NME2,BTG1,CDK4,RPL23,RAP1A,CARD16,USF1,MPV17,JAGN1,ATP5F1A,TMBIM6,NR3…
GO:1901701	GO:BP	cellular response to oxygen-containing compound	277	1.35189e-06	5.86906	1179	3521	21031	LBP,MZB1,CPB2,PDK4,CXCL13,CXCL9,LY96,CD40,RPS3,SYBU,HLA-DRB1,PRDX3,RAP1B,CPS1,NDUFA13,GPX1,NCK1,KLF15,LAMTOR1,SOD2,CASP4,NDUFAF2,PID1,FOLR1,GRAMD1C,LAMTOR5,PTPN2,MPV17L2,PHB2,ZNF277,RBX1,ROMO1,CASTOR1,PRDX5,PEX12,CAT,IFT88,FXN,MGST1,NME2,CDK4,RPL23,RAP1A,CARD16,USF1,MPV17,JAGN1,ATP5F1A,NR3C1,PYCARD,CALCRL,PEX13,LAMTOR2,SOCS1,PARK7,RGS4,PRKCA,PDXP,POSTN,PIP4K2A,PIK3R2,PKD2,CAMKK2,EPHA3,SNAI2,P2RY1…
GO:1902531	GO:BP	regulation of intracellular signal transduction	405	3.57956e-09	8.44617	1766	3521	21031	UBD,ACE2,DKK1,CCL15,TPT1,HINT1,RPS7,CCL4,HCST,CD40,SELENOK,LURAP1,RPS3,RPL5,DUSP1,GPR18,TANK,FASLG,HLA-DRB1,RAP1B,NDUFA13,XCL1,GPX1,C18ORF32,NCK1,LAMTOR1,SOD2,IFI35,TBC1D10C,UBB,LCK,KITLG,LAMTOR5,GBP1,LIME1,TMBIM4,IGBP1,APOE,BIRC3,BID,PTPN2,NDFIP1,PHB2,RBX1,MBIP,CD74,HAX1,DNAJA3,CASTOR1,DUSP22,S100A13,NME5,ZNHIT1,FBXO8,CAT,CCDC125,RPS20,NMI,IL18,GADD45B,CD3E,RPL23,RAP1A,CARD16,CCL26,CCL5,SLA2,TMB…
GO:1902533	GO:BP	positive regulation of intracellular signal transduction	240	5.66084e-05	4.24712	1033	3521	21031	UBD,DKK1,CCL15,HINT1,RPS7,CCL4,HCST,CD40,LURAP1,RPS3,GPR18,FASLG,HLA-DRB1,RAP1B,XCL1,GPX1,C18ORF32,NCK1,LAMTOR1,IFI35,UBB,LCK,KITLG,LAMTOR5,APOE,BIRC3,BID,PTPN2,NDFIP1,PHB2,RBX1,MBIP,CD74,HAX1,CASTOR1,DUSP22,S100A13,ZNHIT1,CAT,RPS20,NMI,IL18,GADD45B,CD3E,RPL23,RAP1A,CARD16,CCL26,CCL5,PYCARD,LAMTOR2,PARK7,TNFSF14,MLST8,DUSP19,XCL2,ZNF385A,ANKRD6,SLC20A1,PIK3R5,PLA2G2A,PRKCA,CSF1,P2RY1,MAP3K5,EZH2,…
GO:1902679	GO:BP	negative regulation of RNA biosynthetic process	282	0.0464234	1.33326	1347	3521	21031	DKK1,IFNG,HOPX,RPS14,APOBEC3G,AASS,ZBTB16,CD38,FASLG,PFDN5,NDUFA13,XCL1,APOBEC3H,C1D,YAF2,IKZF5,ZNF396,HSBP1,IGBP1,PTPN2,PHB2,THAP7,COMMD7,CIR1,MBIP,SAP18,DNAJA3,COPS2,ASAH1,DUSP22,PRDX5,PCGF1,EID1,DNAJC17,NIF3L1,PRAME,CREG1,ERN2,RPL23,COQ7,SARNP,CBY1,DHRS7B,SLA2,EED,DEDD2,NR3C1,NFIL3,IRF2,ZNF253,BHLHE41,DACT1,TLE2,SP5,HOXD8,ZNF436,SALL1,ZNF8,SNAI2,ZNF439,EZH2,RUNX3,TFAP2C,ELF3,RFX3,LOXL3,TRIM24,…
GO:1902680	GO:BP	positive regulation of RNA biosynthetic process	289	1.63578e-06	5.78628	1706	2547	21031	HOXC11,TFAP2D,ASCL1,IRX6,SOX2,BEX1,HOXA13,HOXC13,TOX3,SALL1,SOX21,NR0B2,PAX9,ZIC2,ARX,EGR4,IHH,POU4F1,BMP7,WNT7A,WT1,HOXB9,ADCYAP1,HMGA2,RET,CDKN2A,GCM1,ASXL3,FOXC2,TP63,MYCN,MLXIPL,ST18,ONECUT2,NR1I2,LMX1B,FOXJ1,CDON,SOX9,LHX2,FOSB,FOXD1,HOXD4,RXRG,ZNF208,PTPRN,EBF3,HOXA10,HOXA11,HAS3,IGF2,MYOCD,HOXD3,WNT3A,SOX8,WNT5A,PRDM16,SFRP1,BMP6,PEG3,SOX11,PAX5,CSF3,SAMD11,CITED1,HOXC4,GLI3,PLAC8,HOXD10,I…
GO:2000026	GO:BP	regulation of multicellular organismal development	361	3.99897e-15	14.3981	1411	3521	21031	ALOX15B,DKK1,IFNG,HOPX,TSC22D1,CXCL13,TMIGD2,TYROBP,CD2,CD40,ATRAID,ZBTB16,FASLG,HLA-DRB1,IL15,CRTAM,H4C11,KITLG,PTPN2,NDFIP1,MBIP,CD74,HAX1,ETV2,INO80C,WARS2,PRELID1,NEDD9,DYNLT1,IL15RA,IL18,NME2,BTG1,TENT5A,SOCS1,BATF,NAXE,H4C14,GPR171,BHLHE41,RGS4,AGO2,PRKCA,CSF1,SNAI2,ANKRD27,LRRTM1,UBASH3B,EPHA1,AMIGO2,YWHAH,EZH2,RUNX3,RFX3,ATP11C,LOXL3,S1PR2,FANCD2,FOXJ1,GPR68,TRPS1,CXCL8,OSR2,KLHL25,SULF1,…
GO:2000145	GO:BP	regulation of cell motility	270	5.50717e-14	13.2591	996	3521	21031	VTN,LBP,ALOX15B,DUOXA2,IFNG,CXCL13,CCL4,DUOX2,CD40,SELENOK,DUSP1,GPR18,XCL1,NCK1,BBS4,PHPT1,TMSB10,SOD2,KITLG,APOE,TIMP1,CD74,DUSP22,ELP6,MIEN1,NEDD9,CCDC125,CCL26,ATP5F1A,CCL5,PYCARD,RAC2,BEX4,TNFSF14,XCL2,DEFB1,PADI2,AGO2,PRKCA,LDLRAD4,CSF1,POSTN,SSX2IP,GNA12,SNAI2,EPHA1,TCAF2,MGAT5,CLDN3,HBEGF,IL12A,EPB41L4B,KIF20B,CXCL8,SULF1,NAV3,TWIST2,PIK3CD,NRP2,PTPRK,STK10,PLAA,APP,HDAC6,LEF1,THBS4,MMP2,…
GO:2000147	GO:BP	positive regulation of cell motility	160	8.58921e-09	8.06605	568	3521	21031	VTN,LBP,DUOXA2,IFNG,CXCL13,CCL4,DUOX2,CD40,SELENOK,XCL1,PHPT1,SOD2,KITLG,CD74,ELP6,MIEN1,NEDD9,CCL26,ATP5F1A,CCL5,PYCARD,RAC2,TNFSF14,XCL2,DEFB1,AGO2,PRKCA,CSF1,POSTN,SNAI2,EPHA1,TCAF2,MGAT5,CLDN3,HBEGF,IL12A,EPB41L4B,KIF20B,CXCL8,TWIST2,PIK3CD,NRP2,PLAA,APP,HDAC6,LEF1,THBS4,MMP2,CXCR2,SRPX2,BCL2,CCN1,TERT,DDR2,SSH1,FLNA,IL6,MYLK,MMP14,MYADM,EPHA4,FERMT1,SLC26A5,IQSEC1,CDH13,MET,ZNF703,ADRA2A,MMP…
GO:2001141	GO:BP	regulation of RNA biosynthetic process	516	0.000113846	3.94368	3464	2547	21031	MAGEA3,MAGEA2,MAGEA1,HOXC11,DLX6,TFAP2D,ASCL1,HOXD11,LHX9,SFRP5,FOXI3,IRX6,ZIC5,SOX2,BEX1,HOXA13,HOXB8,HOXC13,SP8,TOX3,LEP,SALL1,SOX21,DMBX1,NR0B2,PAX9,ZIC2,ARX,EGR4,GRM5,IHH,POU4F1,TENM2,BMP7,WNT7A,WT1,HOXB9,MNX1,ADCYAP1,HMGA2,TENM1,DMRTA2,RET,CALCA,CDKN2A,GCM1,ASXL3,ROR1,FOXC2,TP63,HOXB13,MYCN,MLXIPL,ST18,ONECUT2,NR1I2,ZSCAN4,FABP4,NLRP12,LMX1B,FOXJ1,CDON,SOX9,HOXA1,LHX2,DPF1,FOSB,FOXD1,ZNF488,…
GO:0006163	GO:BP	purine nucleotide metabolic process	129	0.0205413	1.68737	538	3521	21031	TDO2,IFNG,PDK4,NUDT2,HINT1,MCEE,NNMT,SLC27A2,AASS,NMRK1,CD38,NDUFV2,NUDT12,NDUFA13,NDUFA11,ELOVL3,PRKAG1,NDUFA2,PPCDC,PPT1,NDUFB9,PID1,SDHD,MTHFD2L,ATP5F1C,AK1,NDUFB1,NDUFB5,ATP5MG,NDUFB8,ATP5MC3,ATP5MF,ABCC6,NDUFB7,NUDT13,BPNT1,MDH1,SLC25A16,NDUFAB1,NME1,PDHB,RBKS,PPCS,ATP5ME,NUDT7,NDUFA7,ATP5MC2,OXSM,ITPA,NME5,NDUFA9,PDHX,GMPR,GUK1,SDHC,NME2,NDUFA6,NDUFA1,NDUFB10,NDUFC2,NDUFA3,NME4,ATP5F1A,ATP5…
GO:0006164	GO:BP	purine nucleotide biosynthetic process	74	0.00214272	2.66903	257	3521	21031	PDK4,NUDT2,NNMT,SLC27A2,NMRK1,NDUFV2,NUDT12,NDUFA13,NDUFA11,ELOVL3,NDUFA2,PPCDC,PPT1,NDUFB9,PID1,SDHD,MTHFD2L,ATP5F1C,AK1,NDUFB1,NDUFB5,ATP5MG,NDUFB8,ATP5MC3,ATP5MF,NDUFB7,SLC25A16,NDUFAB1,NME1,PDHB,PPCS,ATP5ME,NDUFA7,ATP5MC2,NME5,NDUFA9,PDHX,GUK1,SDHC,NME2,NDUFA6,NDUFA1,NDUFB10,NDUFC2,NDUFA3,NME4,ATP5F1A,ATP5PD,APRT,DGUOK,UQCC3,NDUFC1,NAPRT,PANK4,ACSL6,GUCY1B1,AMPD2,ACLY,ACACB,SDHA,PAPSS2,SLC25A…
GO:0006753	GO:BP	nucleoside phosphate metabolic process	77	2.04249e-12	11.6898	609	974	21031	OXSM,GMPR,AASS,PDHX,NDUFA1,PDK4,MTHFD2L,ATP5MC3,BPNT1,DUT,NDUFC2,PDHB,NDUFA11,SDHD,NAPRT,ATP5F1A,NDUFB5,ATP5F1C,NDUFA3,MLST8,PPCDC,PPT1,PARK7,NUDT2,PID1,SLC27A2,NDUFA9,GUK1,MDH1,DGUOK,PPCS,SLC25A16,NAXE,NDUFAB1,NDUFB7,ATP5MG,ITPA,NDUFB9,PRKAG1,NDUFB8,HINT1,ATP5MF,SDHC,NDUFC1,NDUFA6,NDUFA7,ABCC6,ATP5PD,NME5,NNMT,NDUFB1,NUDT12,NME4,NDUFA13,NDUFA2,RBKS,NDUFB10,NMRK1,NME2,AK1,UQCC3,NT5C,TDO2,ATP5ME,N…
GO:0009117	GO:BP	nucleotide metabolic process	77	9.78654e-13	12.0094	601	974	21031	OXSM,GMPR,AASS,PDHX,NDUFA1,PDK4,MTHFD2L,ATP5MC3,BPNT1,DUT,NDUFC2,PDHB,NDUFA11,SDHD,NAPRT,ATP5F1A,NDUFB5,ATP5F1C,NDUFA3,MLST8,PPCDC,PPT1,PARK7,NUDT2,PID1,SLC27A2,NDUFA9,GUK1,MDH1,DGUOK,PPCS,SLC25A16,NAXE,NDUFAB1,NDUFB7,ATP5MG,ITPA,NDUFB9,PRKAG1,NDUFB8,HINT1,ATP5MF,SDHC,NDUFC1,NDUFA6,NDUFA7,ABCC6,ATP5PD,NME5,NNMT,NDUFB1,NUDT12,NME4,NDUFA13,NDUFA2,RBKS,NDUFB10,NMRK1,NME2,AK1,UQCC3,NT5C,TDO2,ATP5ME,N…
GO:0009141	GO:BP	nucleoside triphosphate metabolic process	73	0.0299527	1.52356	270	3521	21031	IFNG,NUDT2,NDUFV2,NDUFA13,NDUFA11,PRKAG1,NDUFA2,NDUFB9,PID1,SDHD,ATP5F1C,AK1,NDUFB1,NDUFB5,ATP5MG,NDUFB8,ATP5MC3,ATP5MF,ABCC6,NDUFB7,NDUFAB1,NME1,ATP5ME,NDUFA7,ATP5MC2,ITPA,NME5,NDUFA9,GUK1,SDHC,NME2,NDUFA6,NDUFA1,NDUFB10,NDUFC2,NDUFA3,NME4,ATP5F1A,ATP5PD,DGUOK,DUT,UQCC3,NDUFC1,NUDT5,MLST8,UCKL1,SLC25A25,PFKL,APP,SDHA,HKDC1,ENPP1,SLC25A13,FIGNL1,UCP2,SLC4A4,PFKFB2,FKRP,OPA1,CTPS1,BEND3,MTOR,CBFA2…
GO:0009144	GO:BP	purine nucleoside triphosphate metabolic process	69	0.043148	1.36504	254	3521	21031	IFNG,NUDT2,NDUFV2,NDUFA13,NDUFA11,PRKAG1,NDUFA2,NDUFB9,PID1,SDHD,ATP5F1C,AK1,NDUFB1,NDUFB5,ATP5MG,NDUFB8,ATP5MC3,ATP5MF,ABCC6,NDUFB7,NDUFAB1,NME1,ATP5ME,NDUFA7,ATP5MC2,ITPA,NME5,NDUFA9,GUK1,SDHC,NME2,NDUFA6,NDUFA1,NDUFB10,NDUFC2,NDUFA3,NME4,ATP5F1A,ATP5PD,DGUOK,UQCC3,NDUFC1,NUDT5,MLST8,SLC25A25,PFKL,APP,SDHA,HKDC1,ENPP1,SLC25A13,FIGNL1,UCP2,SLC4A4,PFKFB2,FKRP,OPA1,BEND3,MTOR,CBFA2T3,ENO2,ALDOB,IN…
GO:0009150	GO:BP	purine ribonucleotide metabolic process	111	0.0228351	1.6414	450	3521	21031	TDO2,IFNG,PDK4,NUDT2,HINT1,MCEE,SLC27A2,AASS,NDUFV2,NDUFA13,NDUFA11,ELOVL3,PRKAG1,NDUFA2,PPCDC,PPT1,NDUFB9,PID1,SDHD,ATP5F1C,AK1,NDUFB1,NDUFB5,ATP5MG,NDUFB8,ATP5MC3,ATP5MF,ABCC6,NDUFB7,BPNT1,SLC25A16,NDUFAB1,NME1,PDHB,PPCS,ATP5ME,NUDT7,NDUFA7,ATP5MC2,OXSM,ITPA,NME5,NDUFA9,PDHX,GUK1,SDHC,NME2,NDUFA6,NDUFA1,NDUFB10,NDUFC2,NDUFA3,NME4,ATP5F1A,ATP5PD,NT5C,APRT,UQCC3,NDUFC1,NUDT5,MLST8,PANK4,ACSL6,SLC…
GO:0009152	GO:BP	purine ribonucleotide biosynthetic process	65	0.00180475	2.74358	216	3521	21031	PDK4,NUDT2,SLC27A2,NDUFV2,NDUFA13,NDUFA11,ELOVL3,NDUFA2,PPCDC,PPT1,NDUFB9,PID1,SDHD,ATP5F1C,AK1,NDUFB1,NDUFB5,ATP5MG,NDUFB8,ATP5MC3,ATP5MF,NDUFB7,SLC25A16,NDUFAB1,NME1,PDHB,PPCS,ATP5ME,NDUFA7,ATP5MC2,NME5,NDUFA9,PDHX,GUK1,SDHC,NME2,NDUFA6,NDUFA1,NDUFB10,NDUFC2,NDUFA3,NME4,ATP5F1A,ATP5PD,APRT,UQCC3,NDUFC1,PANK4,ACSL6,GUCY1B1,AMPD2,ACLY,ACACB,SDHA,PAPSS2,SLC25A13,GUCY1A1,PPT2,PFAS,ADCY9,NPR1,ELOVL2…
GO:0009165	GO:BP	nucleotide biosynthetic process	80	0.0104287	1.98177	295	3521	21031	PDK4,NUDT2,NNMT,SLC27A2,NMRK1,NDUFV2,NUDT12,NDUFA13,NDUFA11,ELOVL3,NDUFA2,PPCDC,PPT1,NDUFB9,PID1,SDHD,MTHFD2L,ATP5F1C,AK1,NDUFB1,NDUFB5,ATP5MG,NDUFB8,ATP5MC3,ATP5MF,NDUFB7,AK8,SLC25A16,NDUFAB1,NME1,PDHB,PPCS,ATP5ME,NDUFA7,ATP5MC2,NME5,NDUFA9,PDHX,GUK1,SDHC,NME2,NDUFA6,NDUFA1,NDUFB10,NDUFC2,NDUFA3,NME4,ATP5F1A,ATP5PD,APRT,DGUOK,DUT,UQCC3,NDUFC1,NAPRT,UCKL1,PANK4,RRM1,ACSL6,GUCY1B1,AMPD2,ACLY,ACACB…
GO:0009199	GO:BP	ribonucleoside triphosphate metabolic process	70	0.0222708	1.65226	254	3521	21031	IFNG,NUDT2,NDUFV2,NDUFA13,NDUFA11,PRKAG1,NDUFA2,NDUFB9,PID1,SDHD,ATP5F1C,AK1,NDUFB1,NDUFB5,ATP5MG,NDUFB8,ATP5MC3,ATP5MF,ABCC6,NDUFB7,NDUFAB1,NME1,ATP5ME,NDUFA7,ATP5MC2,ITPA,NME5,NDUFA9,SDHC,NME2,NDUFA6,NDUFA1,NDUFB10,NDUFC2,NDUFA3,NME4,ATP5F1A,ATP5PD,UQCC3,NDUFC1,NUDT5,MLST8,UCKL1,SLC25A25,PFKL,APP,SDHA,HKDC1,ENPP1,SLC25A13,FIGNL1,UCP2,SLC4A4,PFKFB2,FKRP,OPA1,CTPS1,BEND3,MTOR,CBFA2T3,CAD,ENO2,ALD…
GO:0009259	GO:BP	ribonucleotide metabolic process	114	0.0432226	1.36429	471	3521	21031	TDO2,IFNG,PDK4,NUDT2,HINT1,MCEE,SLC27A2,AASS,NDUFV2,NDUFA13,NDUFA11,ELOVL3,PRKAG1,NDUFA2,PPCDC,PPT1,NDUFB9,PID1,SDHD,ATP5F1C,AK1,NDUFB1,NDUFB5,ATP5MG,NDUFB8,ATP5MC3,ATP5MF,ABCC6,NDUFB7,BPNT1,SLC25A16,NDUFAB1,NME1,PDHB,PPCS,ATP5ME,NUDT7,NDUFA7,ATP5MC2,OXSM,ITPA,NME5,NDUFA9,PDHX,GUK1,SDHC,NME2,NDUFA6,NDUFA1,NDUFB10,NDUFC2,NDUFA3,NME4,ATP5F1A,ATP5PD,NT5C,APRT,UQCC3,NDUFC1,NUDT5,MLST8,UCKL1,PANK4,ACS…
GO:0009260	GO:BP	ribonucleotide biosynthetic process	68	0.00245886	2.60927	231	3521	21031	PDK4,NUDT2,SLC27A2,NDUFV2,NDUFA13,NDUFA11,ELOVL3,NDUFA2,PPCDC,PPT1,NDUFB9,PID1,SDHD,ATP5F1C,AK1,NDUFB1,NDUFB5,ATP5MG,NDUFB8,ATP5MC3,ATP5MF,NDUFB7,SLC25A16,NDUFAB1,NME1,PDHB,PPCS,ATP5ME,NDUFA7,ATP5MC2,NME5,NDUFA9,PDHX,GUK1,SDHC,NME2,NDUFA6,NDUFA1,NDUFB10,NDUFC2,NDUFA3,NME4,ATP5F1A,ATP5PD,APRT,UQCC3,NDUFC1,UCKL1,PANK4,ACSL6,GUCY1B1,AMPD2,ACLY,ACACB,SDHA,PAPSS2,SLC25A13,GUCY1A1,PPT2,CTPS1,PFAS,CAD,A…
GO:0019637	GO:BP	organophosphate metabolic process	234	0.000796698	3.09871	1034	3521	21031	APOC2,ALOX15B,TDO2,IFNG,PDK4,NUDT2,HINT1,MCEE,NNMT,SLC27A2,AASS,NMRK1,CD38,SERINC4,NDUFV2,NUDT12,CPS1,NDUFA13,CD244,NDUFA11,LOC100652777,ELOVL3,PRKAG1,NDUFA2,PPCDC,PPT1,NDUFB9,PID1,SDHD,MTHFD2L,PIGY,ATP5F1C,PIGP,AK1,NDUFB1,NDUFB5,ATP5MG,MOCS2,NDUFB8,ATP5MC3,ATP5MF,PHB2,ABCC6,NDUFB7,AK8,NUDT13,DPM3,BPNT1,MDH1,SLC25A16,NDUFAB1,NME1,PDHB,RBKS,PPCS,ATP5ME,NUDT7,NDUFA7,ATP5MC2,OXSM,ITPA,NME5,CDS2,NDUF…
GO:0019693	GO:BP	ribose phosphate metabolic process	61	2.78233e-09	8.55559	485	974	21031	OXSM,AASS,PDHX,NDUFA1,PDK4,ATP5MC3,BPNT1,NDUFC2,PDHB,NDUFA11,SDHD,ATP5F1A,NDUFB5,ATP5F1C,NDUFA3,MLST8,PPCDC,PPT1,NUDT2,PID1,SLC27A2,NDUFA9,GUK1,PPCS,SLC25A16,NDUFAB1,NDUFB7,ATP5MG,ITPA,NDUFB9,PRKAG1,NDUFB8,HINT1,ATP5MF,SDHC,NDUFC1,NDUFA6,NDUFA7,ABCC6,ATP5PD,NME5,NDUFB1,NME4,NDUFA13,NDUFA2,NDUFB10,NME2,AK1,UQCC3,NT5C,TDO2,ATP5ME,NUDT5,NME1,NDUFV2,APRT,MCEE,IFNG,ELOVL3,NUDT7,ATP5MC2
GO:0046390	GO:BP	ribose phosphate biosynthetic process	68	0.00782347	2.1066	238	3521	21031	PDK4,NUDT2,SLC27A2,NDUFV2,NDUFA13,NDUFA11,ELOVL3,NDUFA2,PPCDC,PPT1,NDUFB9,PID1,SDHD,ATP5F1C,AK1,NDUFB1,NDUFB5,ATP5MG,NDUFB8,ATP5MC3,ATP5MF,NDUFB7,SLC25A16,NDUFAB1,NME1,PDHB,PPCS,ATP5ME,NDUFA7,ATP5MC2,NME5,NDUFA9,PDHX,GUK1,SDHC,NME2,NDUFA6,NDUFA1,NDUFB10,NDUFC2,NDUFA3,NME4,ATP5F1A,ATP5PD,APRT,UQCC3,NDUFC1,UCKL1,PANK4,ACSL6,GUCY1B1,AMPD2,ACLY,ACACB,SDHA,PAPSS2,SLC25A13,GUCY1A1,PPT2,CTPS1,PFAS,CAD,A…
GO:0055086	GO:BP	nucleobase-containing small molecule metabolic process	83	8.99713e-13	12.0459	677	974	21031	OXSM,GMPR,AASS,PDHX,NDUFA1,PDK4,MTHFD2L,ATP5MC3,BPNT1,DUT,NDUFC2,PDHB,NDUFA11,SDHD,NAPRT,ATP5F1A,NDUFB5,ATP5F1C,NDUFA3,MLST8,APOBEC3G,PPCDC,PPT1,PARK7,ERH,NUDT2,PID1,SLC27A2,NDUFA9,GUK1,MDH1,DGUOK,PPCS,NANS,SLC25A16,NAXE,NDUFAB1,NDUFB7,ATP5MG,ITPA,NDUFB9,PRKAG1,NDUFB8,HINT1,ATP5MF,SDHC,NDUFC1,NDUFA6,NDUFA7,ABCC6,CPS1,ATP5PD,NME5,NNMT,NDUFB1,NUDT12,NME4,NDUFA13,NDUFA2,GLRX,RBKS,NDUFB10,NMRK1,NME2,…
GO:0072521	GO:BP	purine-containing compound metabolic process	73	4.54708e-12	11.3423	567	974	21031	OXSM,GMPR,AASS,PDHX,NDUFA1,PDK4,MTHFD2L,ATP5MC3,BPNT1,NDUFC2,PDHB,NDUFA11,SDHD,NAPRT,ATP5F1A,NDUFB5,ATP5F1C,NDUFA3,MLST8,PPCDC,PPT1,NUDT2,PID1,SLC27A2,NDUFA9,GUK1,MDH1,DGUOK,PPCS,SLC25A16,NDUFAB1,NDUFB7,ATP5MG,ITPA,NDUFB9,PRKAG1,NDUFB8,HINT1,ATP5MF,SDHC,NDUFC1,NDUFA6,NDUFA7,ABCC6,ATP5PD,NME5,NNMT,NDUFB1,NUDT12,NME4,NDUFA13,NDUFA2,RBKS,NDUFB10,NMRK1,NME2,AK1,UQCC3,NT5C,TDO2,ATP5ME,NUDT5,NME1,NDUFV…
GO:0072522	GO:BP	purine-containing compound biosynthetic process	75	0.00434684	2.36183	266	3521	21031	PDK4,NUDT2,NNMT,SLC27A2,NMRK1,NDUFV2,NUDT12,NDUFA13,NDUFA11,ELOVL3,NDUFA2,PPCDC,PPT1,NDUFB9,PID1,SDHD,MTHFD2L,ATP5F1C,AK1,NDUFB1,NDUFB5,ATP5MG,NDUFB8,ATP5MC3,ATP5MF,NDUFB7,SLC25A16,NDUFAB1,NME1,PDHB,PPCS,ATP5ME,NDUFA7,ATP5MC2,NME5,NDUFA9,PDHX,GUK1,SDHC,NME2,NDUFA6,NDUFA1,NDUFB10,NDUFC2,NDUFA3,NME4,ATP5F1A,ATP5PD,APRT,DGUOK,UQCC3,NDUFC1,NAPRT,PANK4,ACSL6,GUCY1B1,AMPD2,ACLY,ACACB,SDHA,MTAP,PAPSS2,S…
GO:0090407	GO:BP	organophosphate biosynthetic process	142	0.0153992	1.8125	600	3521	21031	PDK4,NUDT2,NNMT,SLC27A2,NMRK1,SERINC4,NDUFV2,NUDT12,CPS1,NDUFA13,CD244,NDUFA11,ELOVL3,NDUFA2,PPCDC,PPT1,NDUFB9,PID1,SDHD,MTHFD2L,PIGY,ATP5F1C,PIGP,AK1,NDUFB1,NDUFB5,ATP5MG,MOCS2,NDUFB8,ATP5MC3,ATP5MF,NDUFB7,AK8,DPM3,BPNT1,SLC25A16,NDUFAB1,NME1,PDHB,PPCS,ATP5ME,NDUFA7,ATP5MC2,NME5,CDS2,NDUFA9,PDHX,SACM1L,GUK1,CHPT1,SDHC,NME2,NDUFA6,NDUFA1,NDUFB10,NDUFC2,SH3YL1,NDUFA3,NME4,ATP5F1A,ATP5PD,DHRS7B,SLA…
GO:1901135	GO:BP	carbohydrate derivative metabolic process	238	0.0115741	1.93651	1091	3521	21031	ST8SIA6,TDO2,IFNG,PDK4,NUDT2,HINT1,APOBEC3G,MCEE,SLC27A2,CTSL,AASS,ITM2A,TMEM165,NDUFV2,IL15,NDUFA13,EDEM2,APOBEC3H,ALG14,NDUFA11,ELOVL3,PRKAG1,NDUFA2,PPCDC,FBXO6,PPT1,TMEM258,NDUFB9,PID1,SDHD,PIGY,ATP5F1C,PIGP,OST4,AK1,NDUFB1,NDUFB5,ATP5MG,NDUFB8,ATP5MC3,ATP5MF,SERP1,TMEM59,ABCC6,GANC,NDUFB7,CHI3L2,DPM3,BPNT1,SLC25A16,NDUFAB1,NME1,PDHB,RBKS,PPCS,SCCPDH,ATP5ME,NUDT7,NDUFA7,ATP5MC2,OXSM,ITPA,NME5,…
GO:1901137	GO:BP	carbohydrate derivative biosynthetic process	155	0.0102589	1.9889	661	3521	21031	ST8SIA6,PDK4,NUDT2,SLC27A2,ITM2A,TMEM165,NDUFV2,IL15,NDUFA13,ALG14,NDUFA11,ELOVL3,NDUFA2,PPCDC,PPT1,TMEM258,NDUFB9,PID1,SDHD,PIGY,ATP5F1C,PIGP,OST4,AK1,NDUFB1,NDUFB5,ATP5MG,NDUFB8,ATP5MC3,ATP5MF,SERP1,TMEM59,NDUFB7,DPM3,SLC25A16,NDUFAB1,NME1,PDHB,PPCS,SCCPDH,ATP5ME,NDUFA7,ATP5MC2,NME5,NDUFA9,PDHX,UST,GUK1,SDHC,NME2,NDUFA6,NDUFA1,NDUFB10,NDUFC2,NDUFA3,NME4,HEXA,ATP5F1A,ATP5PD,APRT,DGUOK,ALG10B,DUT…
GO:1901293	GO:BP	nucleoside phosphate biosynthetic process	80	0.0137422	1.86195	297	3521	21031	PDK4,NUDT2,NNMT,SLC27A2,NMRK1,NDUFV2,NUDT12,NDUFA13,NDUFA11,ELOVL3,NDUFA2,PPCDC,PPT1,NDUFB9,PID1,SDHD,MTHFD2L,ATP5F1C,AK1,NDUFB1,NDUFB5,ATP5MG,NDUFB8,ATP5MC3,ATP5MF,NDUFB7,AK8,SLC25A16,NDUFAB1,NME1,PDHB,PPCS,ATP5ME,NDUFA7,ATP5MC2,NME5,NDUFA9,PDHX,GUK1,SDHC,NME2,NDUFA6,NDUFA1,NDUFB10,NDUFC2,NDUFA3,NME4,ATP5F1A,ATP5PD,APRT,DGUOK,DUT,UQCC3,NDUFC1,NAPRT,UCKL1,PANK4,RRM1,ACSL6,GUCY1B1,AMPD2,ACLY,ACACB…
GO:0000122	GO:BP	negative regulation of transcription by RNA polymerase II	174	0.000347239	3.45937	986	2547	21031	MAGEA3,MAGEA2,MAGEA1,ASCL1,SOX2,HOXB8,LEP,SALL1,DMBX1,NR0B2,ARX,POU4F1,TENM2,WT1,MNX1,HMGA2,FOXC2,TP63,HOXB13,MLXIPL,NR1I2,FOXJ1,SOX9,FOSB,RIPPLY3,IGF2,MYOCD,SOX8,SIM2,PRDM16,NUPR2,LEFTY1,BMP6,PEG3,SOX11,PAX5,GLI3,BHLHE41,USP2,SOX15,ZNF439,IRX1,TBX18,HOXB3,FGFR1,BCL11A,HES6,BACH2,BMP4,FGF9,SALL2,NKX3-2,NFATC2,HOXA2,GSC,NR6A1,SALL4,CBX6,POU5F1,HES1,TRO,MAGED4B,DUSP26,GATA5,FOXE1,PER3,E2F7,GLIS3,KC…
GO:0001501	GO:BP	skeletal system development	181	3.43553e-19	18.464	535	3521	21031	TYROBP,ZBTB16,PPIB,SERP1,RPL38,TIMP1,RPL13,HEXA,MTHFD1L,SP5,HOXD8,EXT1,COL13A1,ATP6AP1,SNAI2,GDF11,RUNX3,LRRK1,GPR68,TRPS1,OSR2,SULF1,GNA11,CREB3L2,RYR1,RFLNB,PRELP,MMP2,HHIP,LEPR,PAPSS2,RUNX2,COL3A1,ALPL,HOXA6,HOXC9,FREM1,CCN1,NFATC2,EXTL1,SERPINH1,DDR2,HOXC4,SMAD7,MMP14,HOXA4,P3H1,FOXN3,ACVR2B,EDNRA,AMER1,RGN,SULF2,GHR,WNT7B,TBX3,GJA1,DMRT2,HOXC11,GDF10,GREM1,MBOAT2,ADAMTS12,NOTCH2,HOXC5,SKI,SA…
GO:0001503	GO:BP	ossification	151	3.57499e-18	17.4467	423	3521	21031	DKK1,DUOX2,ATRAID,ZBTB16,RSL1D1,PAM16,HSPE1,OSTF1,RPL38,CAT,TENT5A,CSF1,EXT1,COL13A1,SNAI2,RUNX3,OSR2,TWIST2,RYR1,RFLNB,LEF1,MMP2,ENPP1,SUN1,BCL2,RUNX2,ALPL,CCN1,HIRA,FHL2,NF1,DDR2,FIGNL1,IL6,SMAD7,TNFRSF11A,MMP14,TNC,ZHX3,ACVR2B,FKRP,WNT7B,KREMEN1,GJA1,ALOX15,CRIM1,GABBR1,GDF10,GREM1,SBNO2,CREB3L1,MN1,SPP1,SOX8,ADAMTS12,COL6A1,ASPN,SKI,SATB2,SLC24A3,SLC20A2,FOSL2,TRPM4,FGF9,IGSF10,TP63,WNT5A,CHR…
GO:0001649	GO:BP	osteoblast differentiation	78	4.48173e-07	6.34855	231	3521	21031	ATRAID,RSL1D1,HSPE1,CAT,TENT5A,SNAI2,TWIST2,LEF1,RUNX2,ALPL,CCN1,HIRA,FHL2,NF1,DDR2,FIGNL1,IL6,TNC,ZHX3,ACVR2B,WNT7B,GJA1,CRIM1,GABBR1,GDF10,GREM1,CREB3L1,SPP1,SOX8,COL6A1,SKI,SATB2,FOSL2,TRPM4,FGF9,TP63,SMAD6,PRKD1,TWIST1,EPHA2,ACHE,BMP4,BMP6,TNN,HGF,CYP24A1,SHOX2,WNT11,PTHLH,CITED1,IGFBP5,GLI2,SMO,SEMA7A,VCAN,SOX2,NOTCH1,SOX9,COL1A1,NOG,HOXA2,GLI3,SFRP1,ITGA11,SCUBE2,FFAR4,SCUBE3,DLX5,IHH,PENK,…
GO:0001654	GO:BP	eye development	115	3.53199e-06	5.45198	402	3521	21031	FASLG,PFDN5,PDE6B,C12ORF57,RPL24,BBS4,RAB18,GDF11,RRM1,SLC25A25,NECTIN1,OSR2,PBX4,PLAAT3,PDE6A,DIO3,BCL2,DZANK1,MFN2,USH1C,NF1,BCL11B,SLC17A7,BIRC7,LPCAT1,ACVR2B,FKRP,VIM,SLC1A1,WNT7B,INHBA,GJA1,PPP1R13L,SALL2,NF2,SOX8,MFAP2,NOTCH2,SKI,CRYBG3,MEIS1,SH3PXD2B,FGF9,TUB,WNT5A,MEIS3,FOXF2,CLCN2,FBN1,SIPA1L3,FSCN2,HES1,MYOM1,SDK1,SMARCA4,FZD4,TWIST1,FOXC1,EPHA2,GNGT1,ACHE,WT1,DLL4,VAX2,CRYAB,BMP4,COL5A…
GO:0001655	GO:BP	urogenital system development	28	0.00377388	2.42321	68	3521	21031	ALOX15B,OSR2,SULF1,MMP2,HELLS,TNC,TP63,WNT5A,FOXA1,BMP4,PAX8,WNT11,PRLR,GLI2,NOTCH1,SOX9,NOG,EPHB3,SFRP1,AMH,PSAPL1,HOXA9,HOXB13,HOXA10,BMP7,SERPINB5,HOXA11,HOXA13
GO:0001656	GO:BP	metanephros development	35	0.00344813	2.46242	94	3521	21031	SALL1,PKD2,GDF11,FOXJ1,OSR2,CXCR2,BCL2,NF1,WNT7B,HOXC11,GREM1,SOX8,GREB1L,GPC3,FBN1,HES1,KIF26B,WT1,BMP4,PAX8,PKD1,PDGFA,CITED1,SMO,FOXC2,SOX9,FRAS1,GLI3,LIF,SIX2,IRX1,RET,BMP7,FOXD1,HOXA11
GO:0001657	GO:BP	ureteric bud development	41	2.57097e-05	4.5899	101	3521	21031	CAT,SALL1,PKD2,GDF11,FOXJ1,BCL2,SMAD7,ADAMTS16,GREM1,SOX8,GREB1L,SMAD6,HS3ST3A1,GPC3,HES1,KIF26B,FOXC1,WT1,BMP4,PAX8,SLIT2,WNT11,CITED1,FGF1,SMO,WNT2B,FGFR1,GATA3,FOXC2,DCHS1,SOX9,NOG,GLI3,SFRP1,SIX2,LAMA5,RET,BMP7,FOXD1,HOXA11,HOXD11
GO:0001658	GO:BP	branching involved in ureteric bud morphogenesis	25	0.0210472	1.67681	62	3521	21031	SALL1,PKD2,BCL2,ADAMTS16,GREM1,SOX8,GREB1L,HS3ST3A1,GPC3,WT1,BMP4,PAX8,CITED1,FGF1,SMO,WNT2B,DCHS1,SOX9,NOG,GLI3,SIX2,LAMA5,FOXD1,HOXA11,HOXD11
GO:0001701	GO:BP	in utero embryonic development	79	0.0441495	1.35507	410	2547	21031	DSC3,IHH,BMP7,HS3ST6,GCM1,HSD17B2,IGF2,WNT3A,SOX8,CITED1,GLI3,LIF,SOX15,ARNT2,STMN3,FGFR1,EGFR,APBA2,BRCA2,SALL4,POU5F1,HES1,COL3A1,DIAPH3,AMOT,E2F7,SMO,GATA6,PLPP4,TBX3,GLI2,E2F8,NXN,FOXC1,GINS4,MYO1E,CCN1,CUL4A,GATA3,NCAPG2,CAMSAP3,GNA12,ADAMTS3,SH3PXD2A,TWIST1,NOG,ADCY9,VASH1,GJA1,LATS1,XRCC2,ELF3,PLK4,PKD1,LEF1,ST14,TANC2,PKD2,CMIP,HEY1,HEY2,NOTCH1,NOTCH2,FKRP,MSH2,NOS3,STIL,PTPRR,NSUN2,KDM4C…
GO:0001704	GO:BP	formation of primary germ layer	47	9.74648e-05	4.01115	128	3521	21031	VTN,DKK1,DUSP1,HSBP1,ETV2,TRIM15,MMP8,LEF1,WLS,MMP2,MMP14,TBX19,MESP2,INHBA,GJA1,POFUT2,NF2,COL6A1,WNT5A,GATA6,KDM6B,AHDC1,FOXC1,EPHA2,BMP4,COL5A2,MYH9,WNT11,FGFR1,FOXC2,HMGA2,SOX2,COL5A1,LAMB1,NOG,FN1,ITGA2,COL4A2,SIX2,POU5F1,SCX,WNT3A,COL12A1,EYA2,BMP7,COL11A1,HOXA11
GO:0001707	GO:BP	mesoderm formation	29	0.00819304	2.08655	74	3521	21031	DKK1,ETV2,TRIM15,LEF1,WLS,TBX19,MESP2,INHBA,GJA1,POFUT2,NF2,WNT5A,KDM6B,AHDC1,FOXC1,EPHA2,BMP4,WNT11,FGFR1,FOXC2,HMGA2,NOG,ITGA2,SIX2,SCX,WNT3A,EYA2,BMP7,HOXA11
GO:0001763	GO:BP	morphogenesis of a branching structure	71	8.12075e-07	6.0904	205	3521	21031	PHB2,CSF1,SALL1,EXT1,PKD2,COL13A1,SNAI2,SULF1,LEF1,HHIP,MECP2,BCL2,FGF13,MMP14,TNC,ADAMTS16,EDNRA,MET,ST14,TBX3,GREM1,SOX8,GREB1L,CSMD1,TP63,WNT5A,PLXNA1,HS3ST3A1,FOXA1,GPC3,RASIP1,BCL11A,EPHA2,WT1,DLL4,BMP4,PAX8,PKD1,ERMN,SEMA3C,HGF,SLIT2,PGR,SHOX2,PDGFA,CITED1,FGF1,GLI2,SMO,WNT2B,FGFR1,FOXC2,NOTCH1,TDGF1,DCHS1,SOX9,NOG,GLI3,SFRP1,LAMA1,SIX2,GCM1,LAMA5,HOXB13,IHH,BMP7,CASR,FOXD1,HOXA11,HOXD11,HO…
GO:0001822	GO:BP	kidney development	101	6.10989e-08	7.21397	318	3521	21031	ZBTB16,KLF15,CAT,IFT88,MPV17,SALL1,EXT1,PKD2,GDF11,EZH2,PTK7,FOXJ1,OSR2,SULF1,PYGO1,CXCR2,CPLANE1,BCL2,NF1,KANK2,SMAD7,HELLS,EPHA4,ACVR2B,ADAMTS16,EDNRA,AMER1,RGN,SULF2,WNT7B,HOXC11,GREM1,MYO1E,SOX8,NOTCH2,GREB1L,GCNT1,PCSK5,WNT5A,SMAD6,HS3ST3A1,MMP17,GPC3,GLIS2,FBN1,BICC1,HES1,KIF26B,FOXC1,WT1,BMP4,PAX8,PKD1,BMP6,ADAMTS6,SLIT2,WNT11,CD24,PDGFA,TP73,CITED1,FGF1,GLI2,SMO,WNT2B,MME,FGFR1,GATA3,FOXC…
GO:0001823	GO:BP	mesonephros development	44	3.27783e-06	5.48441	106	3521	21031	ZBTB16,CAT,SALL1,PKD2,GDF11,FOXJ1,OSR2,BCL2,SMAD7,ADAMTS16,GREM1,SOX8,GREB1L,SMAD6,HS3ST3A1,GPC3,HES1,KIF26B,FOXC1,WT1,BMP4,PAX8,PKD1,SLIT2,WNT11,CITED1,FGF1,SMO,WNT2B,FGFR1,GATA3,FOXC2,DCHS1,SOX9,NOG,GLI3,SFRP1,SIX2,LAMA5,RET,BMP7,FOXD1,HOXA11,HOXD11
GO:0001837	GO:BP	epithelial to mesenchymal transition	49	3.72438e-06	5.42895	166	2547	21031	BMP7,HMGA2,SOX9,PDPN,NCAM1,WNT5A,SFRP1,IL17RD,ZNF703,EPHA3,FGFR1,COL1A1,BMP4,TIAM1,GSC,LOXL3,HGF,WNT11,TGFB2,TBX3,IL6,GREM1,FOXC1,LDLRAD4,GATA3,EPHA4,TWIST1,TGFBR3,NOG,FLNA,PHLDB1,RFLNB,LEF1,HEY1,HEY2,SNAI2,EZH2,TRIM62,NOTCH1,FAM83D,MTOR,TNXB,AKNA,DAB2IP,EDNRA,POFUT2,SMAD7,FOXA1,FOXF2
GO:0002009	GO:BP	morphogenesis of an epithelium	140	3.56254e-07	6.44824	501	3521	21031	RPS7,LIAS,BBS4,LOC100652777,FOLR1,PHB2,NR3C1,CLUAP1,MTHFD1L,DLX3,CSF1,SALL1,EXT1,PKD2,SNAI2,PTK7,HBEGF,KIF20B,SULF1,PIK3CD,LEF1,MMP2,HHIP,CXCR2,CPLANE1,BCL2,CCN1,FLNA,MMP14,EPHA4,VCL,TNC,RIPK4,FERMT1,ADAMTS16,EDNRA,OPA1,MYO9A,WNT7B,MET,LUZP1,ST14,TBX3,GJA1,GREM1,CAMSAP3,PLXNB2,SOX8,ADAMTS12,NOTCH2,SKI,GREB1L,HOXB2,PDPN,CSMD1,TP63,WNT5A,PLXNA1,FOXF2,HS3ST3A1,FOXA1,MTOR,STIL,GPC3,RASIP1,HOXB4,HES1,…
GO:0002062	GO:BP	chondrocyte differentiation	52	2.23023e-08	7.65165	121	3521	21031	ZBTB16,EXT1,SNAI2,RUNX3,TRPS1,OSR2,SULF1,CREB3L2,RFLNB,RUNX2,COL3A1,SERPINH1,SMAD7,SULF2,GREM1,MBOAT2,ADAMTS12,FOSL2,FGF9,SOX5,PKDCC,SOX6,ECM1,COMP,GDF5,BMP4,BMP6,SHOX2,TGFBI,PTHLH,SMPD3,GLI2,WNT2B,FGFR1,HMGA2,SOX9,COL27A1,ADAMTS7,WNT5B,GLI3,SIX2,WNT9A,SCUBE2,NKX3-2,ACAN,FGF18,IHH,SCX,WNT7A,COL11A1,HOXA11,COL11A2
GO:0003002	GO:BP	regionalization	133	1.05265e-09	8.97772	435	3521	21031	DKK1,ZBTB16,C1QA,BBS4,FOLR1,CLUAP1,BHLHE41,ITGAM,HOXD8,EXT1,POFUT1,PKD2,RTTN,GDF11,RFX3,FOXJ1,NRP2,LEF1,CAPRIN2,WLS,HHIP,PCSK6,HOXA6,HOXC9,MEOX2,HOXC4,HOXA4,ACVR2B,DMRT3,PRKDC,WNT7B,MESP2,TBX3,GJA1,DMRT2,HOXC11,SSBP3,GREM1,DZIP1L,HOXC13,GPR161,NOTCH2,HOXC5,SKI,HOXB2,TP63,XRCC2,PCSK5,WNT5A,TLL2,SMAD6,FOXA1,CFAP45,STIL,GPC3,HES2,HOXB4,BICC1,HES1,HEY2,FOXC1,HOXB8,HEY1,WT1,DLL4,VAX2,BMP4,PRICKLE1,PAX…
GO:0003007	GO:BP	heart morphogenesis	78	0.000489177	3.31053	266	3521	21031	DKK1,BBS4,FOLR1,TNNI3,CLUAP1,EXT1,PKD2,SNAI2,ALPK2,NRP2,RYR1,GJA5,CCN1,FHL2,FLNA,SMAD7,TPM1,FKRP,EDNRA,TBX19,MESP2,TBX3,GJA1,PPP1R13L,NOTCH2,FLRT2,WNT5A,GATA6,SMAD6,MTOR,STIL,HES1,HEY2,TWIST1,FOXC1,HEY1,DLL4,BMP4,PRICKLE1,SEMA3C,SLIT2,NOS3,RBP4,DNAH11,SHOX2,WNT11,SLIT3,POU4F1,TGFBR3,HTR2B,INSR,SMO,GATA5,GATA3,FOXC2,NOTCH1,COL5A1,DSP,DCHS1,DLL1,SOX9,NOG,NDRG4,ALDH1A2,RYR2,RBM20,LEFTY1,SYNPO2L,TGFB…
GO:0003151	GO:BP	outflow tract morphogenesis	25	0.00716574	2.14474	78	2547	21031	BMP7,FOXC2,NPY1R,WNT5A,SOX11,NRP2,BMP4,HES1,RYR1,WNT11,TGFB2,GATA6,SEMA3C,TBX3,PRICKLE1,FOXC1,TBX1,TWIST1,TGFBR3,NOG,HEY2,NOTCH1,GJA5,SMAD6,EDNRA
GO:0003205	GO:BP	cardiac chamber development	57	0.000124943	3.90329	169	3521	21031	TNNI3,SALL1,PTK7,NRP2,CPLANE1,GJA5,CCN1,FHL2,SMAD7,TPM1,EDNRA,LUZP1,TBX3,PPP1R13L,NOTCH2,GREB1L,MYOCD,PCSK5,WNT5A,GATA6,SMAD6,HES1,HEY2,FOXC1,HEY1,DLL4,BMP4,PAX8,ADAMTS6,SEMA3C,SLIT2,NOS3,RBP4,DNAH11,SHOX2,ANK2,WNT11,SLIT3,POU4F1,TGFBR3,SMO,GATA3,FOXC2,NOTCH1,SALL4,DSP,NOG,RYR2,TGFB2,TBX1,TNNT2,KCNK2,BMP7,COL11A1,SOX11,HOXA13,SCN5A
GO:0003206	GO:BP	cardiac chamber morphogenesis	42	0.00755282	2.12189	125	3521	21031	TNNI3,NRP2,CCN1,FHL2,SMAD7,TPM1,EDNRA,TBX3,PPP1R13L,NOTCH2,WNT5A,GATA6,SMAD6,HES1,HEY2,FOXC1,HEY1,DLL4,BMP4,SEMA3C,SLIT2,NOS3,RBP4,DNAH11,SHOX2,WNT11,SLIT3,POU4F1,TGFBR3,SMO,GATA3,FOXC2,NOTCH1,DSP,NOG,RYR2,TGFB2,TBX1,TNNT2,BMP7,COL11A1,SOX11
GO:0003231	GO:BP	cardiac ventricle development	44	0.00172335	2.76363	127	3521	21031	TNNI3,SALL1,PTK7,CPLANE1,GJA5,CCN1,SMAD7,TPM1,EDNRA,LUZP1,TBX3,PPP1R13L,GREB1L,MYOCD,WNT5A,SMAD6,HES1,HEY2,FOXC1,HEY1,DLL4,BMP4,PAX8,SEMA3C,SLIT2,NOS3,WNT11,SLIT3,POU4F1,TGFBR3,GATA3,FOXC2,NOTCH1,SALL4,DSP,NOG,RYR2,TGFB2,TNNT2,KCNK2,COL11A1,SOX11,HOXA13,SCN5A
GO:0003279	GO:BP	cardiac septum development	38	0.00626342	2.20319	108	3521	21031	SALL1,PTK7,NRP2,CPLANE1,GJA5,CCN1,SMAD7,LUZP1,TBX3,NOTCH2,PCSK5,WNT5A,GATA6,SMAD6,HES1,HEY2,HEY1,BMP4,PAX8,ADAMTS6,SEMA3C,SLIT2,NOS3,DNAH11,ANK2,WNT11,SLIT3,TGFBR3,SMO,GATA3,NOTCH1,SALL4,NOG,TGFB2,TBX1,BMP7,SOX11,HOXA13
GO:0003281	GO:BP	ventricular septum development	27	0.000103699	3.98423	73	2547	21031	HOXA13,SALL1,WNT5A,SOX11,BMP4,SALL4,HES1,WNT11,TGFB2,TBX3,PTK7,CCN1,SLIT3,GATA3,LUZP1,TGFBR3,SLIT2,NOG,PAX8,CPLANE1,HEY1,HEY2,NOTCH1,GJA5,NOS3,SMAD6,SMAD7
GO:0007178	GO:BP	transmembrane receptor protein serine/threonine kinase signaling pathway	94	0.0489257	1.31046	374	3521	21031	DKK1,TSC22D1,FOLR1,ETV2,DUSP22,HEXA,DLX3,LATS1,LDLRAD4,EXT1,FSTL1,ZNF8,GDF11,SULF1,PTPRK,LEF1,PRDM16,PCSK6,RUNX2,COL3A1,ZFYVE9,CCN1,EMILIN1,MAP1LC3A,SMAD7,ADAMTSL2,USP9X,FERMT1,ACVR2B,SMURF1,VIM,ZYX,INHBA,CRIM1,GDF10,GREM1,ZNF703,ASPN,NOTCH2,SKI,MYOCD,FGF9,WNT5A,CHRDL2,GATA6,SMAD6,FAM83G,GPC3,FBN1,HES1,CD109,COMP,GDF5,BMP4,THBS1,CILP,BMP6,SORL1,LTBP1,ITGB8,TGFBR3,CDKN2B,SMPD3,CITED1,HTRA3,HIPK2,C…
GO:0007369	GO:BP	gastrulation	61	0.000742104	3.12954	194	3521	21031	VTN,DKK1,DUSP1,HSBP1,ETV2,TRIM15,EXT1,ARFRP1,MMP8,LEF1,WLS,MMP2,HIRA,MMP14,MYADM,ACVR2B,TBX19,MESP2,INHBA,GJA1,POFUT2,NF2,COL6A1,PHLDB1,WNT5A,GATA6,GPC3,KDM6B,AHDC1,FOXC1,EPHA2,BMP4,COL5A2,PRICKLE1,TENM4,MYH9,WNT11,AMOT,FGFR1,FOXC2,HMGA2,SOX2,NR4A3,COL5A1,LAMB1,NOG,FN1,ITGA2,WNT5B,SFRP1,COL4A2,SIX2,GSC,POU5F1,SCX,WNT3A,COL12A1,EYA2,BMP7,COL11A1,HOXA11
GO:0007389	GO:BP	pattern specification process	146	9.8746e-11	10.0055	479	3521	21031	DKK1,ZBTB16,C1QA,BBS4,FOLR1,CLUAP1,BHLHE41,ITGAM,HOXD8,EXT1,POFUT1,PKD2,RTTN,GDF11,RFX3,FOXJ1,NRP2,LEF1,CAPRIN2,WLS,HHIP,PCSK6,HOXA6,HOXC9,MEOX2,HOXC4,HOXA4,ACVR2B,DMRT3,PRKDC,WNT7B,MESP2,DOP1B,TBX3,GJA1,DMRT2,HOXC11,SSBP3,GREM1,DZIP1L,HOXC13,GPR161,NOTCH2,HOXC5,SKI,SATB2,HOXB2,MEIS1,SYNGAP1,TP63,XRCC2,PCSK5,WNT5A,TLL2,MEIS3,SMAD6,FOXA1,CFAP45,STIL,GPC3,HES2,HOXB4,BICC1,HES1,HEY2,FOXC1,HOXB8,HEY1…
GO:0007423	GO:BP	sensory organ development	173	5.89331e-10	9.22964	610	3521	21031	DUOX2,FASLG,PFDN5,PDE6B,C12ORF57,RPL24,BBS4,TTC39C,RPL38,IFT88,RAB18,MPV17,GDF11,RRM1,SLC25A25,PTK7,NECTIN1,OSR2,PBX4,PLAAT3,PDE6A,LEF1,KCNQ4,DIO3,BCL2,BHLHE22,DZANK1,MFN2,USH1C,NF1,BCL11B,SLC17A7,EPHA4,CHRNA10,BIRC7,LPCAT1,ACVR2B,FKRP,VIM,EDNRA,SLC26A5,SLC1A1,WNT7B,INHBA,TBX3,GJA1,PPP1R13L,HOXC13,SALL2,BCR,KCNE2,NF2,SOX8,MFAP2,NOTCH2,SKI,CRYBG3,ECE1,MEIS1,SH3PXD2B,FGF9,TUB,PDZD7,WNT5A,MCM2,MEIS3…
GO:0007498	GO:BP	mesoderm development	43	0.0496793	1.30382	138	3521	21031	DKK1,RPL38,ETV2,TRIM15,EXT1,GDF11,LEF1,WLS,ACVR2B,TBX19,MESP2,INHBA,TBX3,GJA1,SSBP3,POFUT2,NF2,TP63,WNT5A,KDM6B,AHDC1,FOXC1,EPHA2,BMP4,WNT11,BMX,POU4F1,SMO,FGFR1,FOXC2,HMGA2,NOG,ITGA2,AMH,SIX2,TBX1,LHX2,SCX,WNT3A,EYA2,DLL3,BMP7,HOXA11
GO:0007507	GO:BP	heart development	164	5.5216e-08	7.25793	599	3521	21031	DKK1,HOPX,NDUFV2,BBS4,SOD2,FOLR1,ACADM,CBY1,TNNI3,CALCRL,CLUAP1,PDLIM3,RGS4,NFATC1,GYS1,SALL1,EXT1,POFUT1,PKD2,SNAI2,PTK7,ALPK2,FOXJ1,PDLIM5,GNA11,NRP2,RYR1,MMP2,ACACB,CPLANE1,MECP2,GJA5,COL3A1,CCN1,EMILIN1,FHL2,GRK2,PI16,NF1,PRICKLE4,FLNA,SMAD7,TPM1,ACVR2B,FKRP,EDNRA,PRKDC,TBX19,PRKG1,MESP2,LUZP1,INHBA,TBX3,SGCD,GJA1,PPP1R13L,GREM1,ADAMTS9,NOTCH2,FLRT2,SKI,ECE1,GREB1L,MYOCD,MEIS1,SH3PXD2B,FGF9,P…
GO:0007517	GO:BP	muscle organ development	94	0.0063432	2.19769	357	3521	21031	VAMP5,GPX1,SERP1,FBXO22,MYL6,COPS2,TNNI3,HLF,EFEMP2,MTM1,HBEGF,RYR1,LEF1,SELENON,BCL2,COL3A1,MEOX2,NF1,SMAD7,MYLK,TPM1,FHL1,FKRP,EDNRA,HIVEP3,SGCD,GJA1,SOX8,SKI,MYOCD,MYH14,RBM24,WNT5A,TLL2,KY,EVC,CAVIN4,MYOM1,DES,HEY2,DMD,SOX6,TWIST1,FOXC1,ADARB1,WT1,DLL4,SVIL,CRYAB,BMP4,NEURL1,FLNB,HLX,SHOX2,POU4F1,TGFBR3,PAX5,USP2,CNTNAP1,MYH15,COL6A3,SMO,FOXK1,HOXD10,HOXD9,FOXC2,NOTCH1,DSP,DLL1,CDON,NOG,CENPF…
GO:0007548	GO:BP	sex differentiation	69	5.26384e-05	4.2787	290	2547	21031	LHX9,HOXA13,LEP,SALL1,WNT7A,WT1,DMRTA2,VGF,TP63,RETN,RBP4,SYCP2,SOX9,CSMD1,PTPRN,HOXA10,HOXA11,GREB1L,SOX8,WNT5A,SFRP1,BMP6,DMRT3,INHBA,SOX15,CENPI,BRCA2,PCYT1B,FGF9,HOXA9,PTX3,INHBB,ROR2,TGFB2,WNT2B,GATA6,TBX3,FOXC1,BRIP1,BCL2,MMP2,MMP14,REC8,AXL,SLIT3,GATA3,DMRT2,SLIT2,FLNA,GJA1,TFAP2C,GFRA1,TLR9,PKD1,INSR,AMH,NOTCH1,BCL2L2,CBL,MSH2,NOS3,SPATA2,SCX,RNF38,RRM1,PGR,FZD4,RHOBTB3,FOXF2
GO:0009790	GO:BP	embryo development	309	3.96992e-17	16.4012	1128	3521	21031	VTN,ST8SIA6,DKK1,HOPX,RPS7,ZBTB16,DUSP1,HSCB,LIAS,BBS4,TTC39C,NDUFA2,C1ORF43,HSBP1,KITLG,FOLR1,C2ORF49,SMIM14,CIR1,MBIP,RPL38,RPL13,COPS2,ETV2,INO80C,EMG1,BRK1,FXN,MBNL1,CBY1,CLUAP1,TRIM15,MTHFD1L,ARNT2,LATS1,DACT1,HOXD8,SALL1,EXT1,POFUT1,ARFRP1,PKD2,GNA12,THOC2,BRCA2,ELF3,PTK7,LOXL3,KIF20B,CXCL8,OSR2,SULF1,PBX4,NRP2,KDM4C,MMP8,LEF1,KCNQ4,WLS,MMP2,CPLANE1,MSH2,SH2B3,PCSK6,RUNX2,GINS4,COL3A1,MFN2,…
GO:0009792	GO:BP	embryo development ending in birth or egg hatching	191	4.61938e-10	9.33542	691	3521	21031	ST8SIA6,DKK1,HOPX,RPS7,LIAS,BBS4,NDUFA2,C1ORF43,FOLR1,SMIM14,CIR1,RPL13,COPS2,ETV2,EMG1,BRK1,FXN,MBNL1,CBY1,CLUAP1,MTHFD1L,ARNT2,LATS1,DACT1,EXT1,POFUT1,PKD2,GNA12,THOC2,BRCA2,ELF3,PTK7,KIF20B,OSR2,SULF1,KDM4C,LEF1,MSH2,RUNX2,GINS4,COL3A1,MFN2,HOXA6,HOXC9,CCN1,MEOX2,TANC2,NF1,HOXC4,SMPD4,MMP14,NSUN2,HOXA4,FKRP,EDNRA,OPA1,PRKDC,SULF2,WNT7B,NXN,MESP2,LUZP1,CMIP,ST14,TBX3,GJA1,DMRT2,HOXC11,SSBP3,PHL…
GO:0009887	GO:BP	animal organ morphogenesis	304	5.81401e-22	21.2355	1035	3521	21031	DKK1,CPB2,SFTPB,DUOX2,FASLG,C12ORF57,BBS4,TTC39C,FOLR1,SERP1,PHB2,RPL38,TNNI3,NR3C1,CLUAP1,MTHFD1L,DLX3,CSF1,TLE2,SP5,HOXD8,SALL1,EXT1,PKD2,EFEMP2,COL13A1,SNAI2,GDF11,ELF3,PTK7,ALPK2,NECTIN1,FANCD2,FOXJ1,OSR2,SULF1,PBX4,NRP2,RYR1,RFLNB,LEF1,KCNQ4,WLS,MMP2,HHIP,DIO3,GJA5,BCL2,RUNX2,DZANK1,COL3A1,ALPL,MFN2,HOXC9,FREM1,CCN1,FHL2,USH1C,NF1,BCL11B,SERPINH1,FLNA,IL6,HOXC4,SMAD7,MYLK,TPM1,MMP14,CHRNA10,…
GO:0009952	GO:BP	anterior/posterior pattern specification	77	2.84296e-07	6.54623	225	3521	21031	DKK1,ZBTB16,BHLHE41,HOXD8,POFUT1,GDF11,LEF1,WLS,PCSK6,HOXA6,HOXC9,MEOX2,HOXC4,HOXA4,ACVR2B,PRKDC,MESP2,TBX3,DMRT2,HOXC11,SSBP3,HOXC13,HOXC5,SKI,HOXB2,XRCC2,PCSK5,WNT5A,GPC3,HES2,HOXB4,HES1,HEY2,FOXC1,HOXB8,HEY1,WT1,BMP4,PRICKLE1,SEMA3C,NKD1,HOXA3,GLI2,SMO,HIPK2,WNT2B,HOXD10,HOXD9,FOXC2,HOXA7,HOXB6,NOTCH1,HES6,TDGF1,DLL1,CDON,NOG,HOXA2,ARC,CELSR2,GLI3,SFRP1,ALDH1A2,LEFTY1,SIX2,HOXB5,HOXB3,TBX1,HOX…
GO:0014032	GO:BP	neural crest cell development	30	0.0214563	1.66845	81	3521	21031	KITLG,FOLR1,SNAI2,NRP2,EDNRA,SOX8,SEMA5A,HES1,TWIST1,FOXC1,BMP4,SEMA3C,HTR2B,SMO,SEMA7A,SEMA3A,FOXC2,SEMA6D,SEMA3D,SEMA6C,NRTN,SOX9,FN1,ALDH1A2,TBX1,LAMA5,SEMA5B,CDH2,RET,BMP7
GO:0014033	GO:BP	neural crest cell differentiation	35	0.00344813	2.46242	94	3521	21031	RPS7,KITLG,FOLR1,FBXL17,EXT1,SNAI2,NRP2,EDNRA,SOX8,SEMA5A,HES1,TWIST1,FOXC1,BMP4,SEMA3C,HTR2B,SMO,SEMA7A,SEMA3A,FOXC2,SEMA6D,SEMA3D,SEMA6C,NRTN,SOX9,FN1,SFRP1,ALDH1A2,GSC,TBX1,LAMA5,SEMA5B,CDH2,RET,BMP7
GO:0014706	GO:BP	striated muscle tissue development	77	3.39849e-05	4.46871	247	3521	21031	DKK1,HOPX,NDUFV2,ACADM,CBY1,TNNI3,RGS4,ALPK2,PDLIM5,LEF1,GJA5,FHL2,PI16,SMAD7,TPM1,EDNRA,PRKG1,TBX3,SGCD,GJA1,PPP1R13L,GREM1,ADAMTS9,NOTCH2,SKI,MYOCD,MEIS1,FGF9,WNT5A,GATA6,MTOR,AKAP6,SLC9A1,KDM6B,HEY2,SOX6,TWIST1,FOXC1,HEY1,COL14A1,WT1,DLL4,BMP4,PRICKLE1,TENM4,SEMA3C,RBP4,SHOX2,POU4F1,TGFBR3,MYH11,TP73,GATA5,FGFR1,FOXC2,ACTN2,NOTCH1,DSP,DLL1,NOG,NDRG4,CENPF,ALDH1A2,FHOD3,RYR2,SOX15,TGFB2,TBX1,CA…
GO:0016331	GO:BP	morphogenesis of embryonic epithelium	38	0.0303614	1.51768	154	2547	21031	BMP7,RET,TP63,SOX9,LHX2,ALDH1A2,SOX8,WNT5A,SFRP1,SOX11,GRHL3,IRX1,TBX18,SULF1,BMP4,SALL4,TGFB2,WNT2B,GLI2,PRICKLE1,PTK7,GREM1,MTHFD1L,GATA3,LUZP1,TWIST1,NOG,LAMA5,PAX8,ST14,ARHGAP35,SKI,CECR2,STIL,KIF20B,OPA1,WNT7B,PLXNB2
GO:0021915	GO:BP	neural tube development	42	0.00273962	2.56231	162	2547	21031	BMP7,LHX2,ALDH1A2,WNT3A,WNT5A,SFRP1,GLI3,GRHL3,GPR161,BMP4,SALL2,GSC,SALL4,HES1,TGFB2,SMO,DCHS1,DZIP1L,SEMA3C,GLI2,PRICKLE1,PTK7,EPHA2,MTHFD1L,DACT1,LUZP1,TWIST1,NOG,PKD1,ST14,PKD2,NOTCH1,ARHGAP35,SKI,CECR2,STIL,KIF20B,OPA1,SSBP3,PLXNB2,NF1,FOXA1
GO:0022612	GO:BP	gland morphogenesis	47	0.000128622	3.89068	129	3521	21031	CPB2,DUOX2,PHB2,NR3C1,CSF1,SNAI2,ELF3,SULF1,MMP2,BCL2,IL6,TNC,SULF2,TBX3,NOTCH2,CSMD1,TP63,WNT5A,PLXNA1,FOXA1,EPHA2,BMP4,SEMA3C,HGF,NTN1,PGR,PDGFA,IGFBP5,FGF1,GLI2,FGFR1,NOTCH1,EGFR,PTN,SOX9,NOG,GLI3,SFRP1,LAMA1,EDAR,TGFB2,LAMA5,HOXB13,WNT3A,BMP7,SERPINB5,HOXA13
GO:0030278	GO:BP	regulation of ossification	46	5.27595e-05	4.2777	122	3521	21031	DKK1,ATRAID,ZBTB16,TENT5A,CSF1,OSR2,RFLNB,ENPP1,BCL2,RUNX2,CCN1,DDR2,SMAD7,ACVR2B,KREMEN1,GJA1,GDF10,GREM1,SLC20A2,TRPM4,WNT5A,PKDCC,SMAD6,TWIST1,ECM1,COMP,BMP4,BMP6,KREMEN2,KL,NOTCH1,LRP4,TACR1,PTN,SOX9,SFRP1,SIX2,FZD9,SCUBE2,CALCA,NOTUM,BMP7,CALCR,NELL1,SOX11,FBN2
GO:0030323	GO:BP	respiratory tube development	66	1.55696e-05	4.80772	197	3521	21031	SFTPD,HOPX,HIKESHI,EXT1,PTK7,LOXL3,FOXJ1,SELENON,HHIP,MECP2,COL3A1,ADAMTSL2,MMP14,TNC,ACVR2B,WNT7B,CIC,RCN3,CRISPLD2,MYOCD,ADAMTS2,FOSL2,PDPN,FGF9,PCSK5,WNT5A,GATA6,PKDCC,FOXA1,CLCN2,GPC3,HES1,BMP4,PKD1,NOS3,PGR,RBP4,WNT11,CLDN18,PHEX,PDGFA,TP73,SMPD3,IGFBP5,FGF1,GLI2,HIPK2,WNT2B,MME,FGFR1,NOTCH1,EGFR,ABCA12,EDN2,SOX9,NOG,SIM2,GLI3,LIF,ALDH1A2,CCBE1,LAMA1,LAMA5,FGF18,ASCL1,SOX11
GO:0030324	GO:BP	lung development	65	1.59736e-05	4.7966	193	3521	21031	SFTPD,HOPX,HIKESHI,EXT1,PTK7,LOXL3,FOXJ1,SELENON,HHIP,MECP2,COL3A1,ADAMTSL2,MMP14,TNC,ACVR2B,WNT7B,CIC,RCN3,CRISPLD2,MYOCD,ADAMTS2,FOSL2,PDPN,FGF9,WNT5A,GATA6,PKDCC,FOXA1,CLCN2,GPC3,HES1,BMP4,PKD1,NOS3,PGR,RBP4,WNT11,CLDN18,PHEX,PDGFA,TP73,SMPD3,IGFBP5,FGF1,GLI2,HIPK2,WNT2B,MME,FGFR1,NOTCH1,EGFR,ABCA12,EDN2,SOX9,NOG,SIM2,GLI3,LIF,ALDH1A2,CCBE1,LAMA1,LAMA5,FGF18,ASCL1,SOX11
GO:0030326	GO:BP	embryonic limb morphogenesis	51	3.50539e-07	6.45526	125	3521	21031	DKK1,ZBTB16,MBNL1,SALL1,GNA12,OSR2,LEF1,CPLANE1,RUNX2,RECK,TBX3,GJA1,HOXC11,GREM1,NOTCH2,SKI,ECE1,FGF9,TP63,WNT5A,GPC3,TWIST1,GDF5,BMP4,PRICKLE1,SHOX2,GLI2,FGFR1,HOXD10,HOXD9,CACNA1C,NOTCH1,LRP4,SALL4,FRAS1,NOG,GLI3,ALDH1A2,SP8,ALX3,TGFB2,HOXA9,DLX5,IHH,WNT7A,HOXA10,BMP7,HOXA11,FBN2,DLX6,HOXA13
GO:0030509	GO:BP	BMP signaling pathway	51	0.000929946	3.03154	153	3521	21031	DKK1,ETV2,DLX3,EXT1,FSTL1,ZNF8,SULF1,LEF1,PCSK6,RUNX2,CCN1,SMAD7,USP9X,ACVR2B,SMURF1,CRIM1,GREM1,NOTCH2,SKI,WNT5A,CHRDL2,GATA6,SMAD6,FAM83G,GPC3,FBN1,HES1,COMP,GDF5,BMP4,BMP6,SORL1,TGFBR3,SMPD3,HTRA3,HIPK2,NOTCH1,GREM2,ZNF423,RBPMS2,NOG,SFRP1,FSTL4,SCUBE3,DLX5,POU5F1,SCX,BMP7,FOXD1,SOX11,HOXA13
GO:0030510	GO:BP	regulation of BMP signaling pathway	33	0.0004273	3.36927	106	2547	21031	HOXA13,FSTL4,SCUBE3,GREM2,FOXD1,WNT5A,SFRP1,SOX11,SULF1,BMP4,SORL1,GDF5,HES1,GPC3,GATA6,GREM1,ZNF423,CCN1,HTRA3,FBN1,NOG,FSTL1,CHRDL2,CRIM1,PCSK6,NOTCH1,NOTCH2,SKI,HIPK2,SMAD6,RBPMS2,SMAD7,SMURF1
GO:0030850	GO:BP	prostate gland development	22	0.0198068	1.70319	51	3521	21031	ALOX15B,SULF1,MMP2,TNC,TP63,WNT5A,FOXA1,BMP4,PRLR,GLI2,NOTCH1,SOX9,NOG,SFRP1,PSAPL1,HOXA9,HOXB13,HOXA10,BMP7,SERPINB5,HOXA11,HOXA13
GO:0030855	GO:BP	epithelial cell differentiation	175	0.00141264	2.84997	740	3521	21031	ALOX15B,IFNG,ANXA4,RAP1B,CPS1,GPX1,KLF15,FNDC3A,TST,BDH2,ETV2,ASAH1,NME2,BTG1,RAP1A,DLX3,LATS1,SALL1,EXT1,FSTL1,SPRR1B,GDF11,EZH2,CLDN3,PTK7,RFX3,HYDIN,S1PR2,FOXJ1,PLAAT3,LEF1,PPP1R16B,LBH,USH1C,SPRR1A,BCL11B,KRT23,FLNA,GSTM3,MYADM,VCL,GSTA2,ETV4,FA2H,ACVR2B,VIM,EDNRA,MYO9A,EXTL3,CEP152,WNT7B,MET,ST14,TBX3,GJA1,RAPGEF1,GREM1,MYO1E,CAMSAP3,ZNF703,TLR9,BCR,PLK4,FRMD6,NF2,SOX8,NOTCH2,CCND1,PTK6,RAPG…
GO:0035051	GO:BP	cardiocyte differentiation	46	0.0340641	1.4677	149	3521	21031	DKK1,FOLR1,ACADM,CBY1,RGS4,ALPK2,PDLIM5,FHL2,PI16,EDNRA,PRKG1,INHBA,TBX3,SGCD,GREM1,MYOCD,MEIS1,GATA6,MTOR,AKAP6,HES1,SLC9A1,KDM6B,HEY2,SOX6,TWIST1,COL14A1,WT1,BMP4,PRICKLE1,TENM4,SEMA3C,SHOX2,TGFBR3,MYH11,ACTN2,NOTCH1,EGFR,GPER1,DLL1,FHOD3,TGFB2,POU5F1,TBX18,WNT3A,BMP7
GO:0035107	GO:BP	appendage morphogenesis	57	1.96375e-06	5.70691	153	3521	21031	DKK1,ZBTB16,MBNL1,SALL1,EXT1,GNA12,OSR2,LEF1,CPLANE1,RUNX2,COL3A1,RECK,TBX3,GJA1,HOXC11,GREM1,NOTCH2,SKI,ECE1,FGF9,TP63,PCSK5,WNT5A,PKDCC,GPC3,TWIST1,GDF5,BMP4,PRICKLE1,SEMA3C,SHOX2,GLI2,FGFR1,HOXD10,HOXD9,CACNA1C,NOTCH1,LRP4,SALL4,SOX9,FRAS1,NOG,GLI3,ALDH1A2,SP8,ALX3,TGFB2,HOXA9,DLX5,IHH,WNT7A,HOXA10,BMP7,HOXA11,FBN2,DLX6,HOXA13
GO:0035108	GO:BP	limb morphogenesis	57	1.96375e-06	5.70691	153	3521	21031	DKK1,ZBTB16,MBNL1,SALL1,EXT1,GNA12,OSR2,LEF1,CPLANE1,RUNX2,COL3A1,RECK,TBX3,GJA1,HOXC11,GREM1,NOTCH2,SKI,ECE1,FGF9,TP63,PCSK5,WNT5A,PKDCC,GPC3,TWIST1,GDF5,BMP4,PRICKLE1,SEMA3C,SHOX2,GLI2,FGFR1,HOXD10,HOXD9,CACNA1C,NOTCH1,LRP4,SALL4,SOX9,FRAS1,NOG,GLI3,ALDH1A2,SP8,ALX3,TGFB2,HOXA9,DLX5,IHH,WNT7A,HOXA10,BMP7,HOXA11,FBN2,DLX6,HOXA13
GO:0035113	GO:BP	embryonic appendage morphogenesis	51	3.50539e-07	6.45526	125	3521	21031	DKK1,ZBTB16,MBNL1,SALL1,GNA12,OSR2,LEF1,CPLANE1,RUNX2,RECK,TBX3,GJA1,HOXC11,GREM1,NOTCH2,SKI,ECE1,FGF9,TP63,WNT5A,GPC3,TWIST1,GDF5,BMP4,PRICKLE1,SHOX2,GLI2,FGFR1,HOXD10,HOXD9,CACNA1C,NOTCH1,LRP4,SALL4,FRAS1,NOG,GLI3,ALDH1A2,SP8,ALX3,TGFB2,HOXA9,DLX5,IHH,WNT7A,HOXA10,BMP7,HOXA11,FBN2,DLX6,HOXA13
GO:0035270	GO:BP	endocrine system development	44	0.0467765	1.32997	142	3521	21031	DUOX2,NR3C1,SALL1,GDF11,RFX3,GIPR,NF1,IL6,EDNRA,TBX19,BRAF,MNX1,WNT5A,GATA6,HES1,TUBB1,WT1,BMP4,PAX8,BMP6,HOXA3,WNT11,INSR,GLI2,SMO,HIPK2,GATA3,INHBB,TG,SOX2,SIX3,DLL1,SOX9,NOG,ALDH1A2,HOXB3,ONECUT2,FOXI3,TBX1,FOXE1,CDH2,HOXD3,SLC6A3,ASCL1
GO:0042471	GO:BP	ear morphogenesis	37	0.00152014	2.81812	132	2547	21031	DLX6,USH1C,USH1G,SOX9,WNT3A,WNT5A,PDZD7,GRHL3,DLX5,KCNQ4,TBX18,CDH23,FGFR1,FGF9,NKX3-2,HOXA2,GSC,ATP6V1B1,COL11A1,SOBP,SIX2,TBX3,GLI2,PTK7,MYO3B,NTN1,GATA3,TBX1,TWIST1,NOG,PAX8,CHRNA9,BCR,CHRNA10,WHRN,EDNRA,OSR2
GO:0042733	GO:BP	embryonic digit morphogenesis	20	0.0473424	1.32475	61	2547	21031	HOXC11,SALL1,IHH,WNT7A,HOXA11,WNT5A,GLI3,LRP4,BMP4,TBX3,GLI2,PRICKLE1,GNA12,TWIST1,NOG,ECE1,GJA1,CPLANE1,NOTCH1,OSR2
GO:0043009	GO:BP	chordate embryonic development	188	1.57806e-10	9.80188	670	3521	21031	ST8SIA6,DKK1,HOPX,RPS7,LIAS,BBS4,NDUFA2,C1ORF43,FOLR1,SMIM14,CIR1,RPL13,COPS2,ETV2,EMG1,BRK1,MBNL1,CBY1,CLUAP1,MTHFD1L,ARNT2,LATS1,DACT1,EXT1,POFUT1,PKD2,GNA12,THOC2,BRCA2,ELF3,PTK7,KIF20B,OSR2,SULF1,KDM4C,LEF1,MSH2,RUNX2,GINS4,COL3A1,MFN2,HOXA6,HOXC9,CCN1,MEOX2,TANC2,NF1,HOXC4,SMPD4,MMP14,NSUN2,HOXA4,FKRP,EDNRA,OPA1,PRKDC,SULF2,WNT7B,NXN,MESP2,LUZP1,CMIP,ST14,TBX3,GJA1,DMRT2,HOXC11,SSBP3,PHLDA2,…
GO:0043010	GO:BP	camera-type eye development	94	0.00252152	2.59834	350	3521	21031	PFDN5,PDE6B,C12ORF57,RPL24,BBS4,GDF11,RRM1,SLC25A25,NECTIN1,OSR2,PLAAT3,PDE6A,DIO3,MFN2,USH1C,NF1,BCL11B,SLC17A7,BIRC7,LPCAT1,ACVR2B,FKRP,VIM,SLC1A1,WNT7B,INHBA,GJA1,PPP1R13L,NF2,SOX8,NOTCH2,SKI,CRYBG3,MEIS1,TUB,WNT5A,FOXF2,CLCN2,FBN1,HES1,MYOM1,SDK1,SMARCA4,FZD4,TWIST1,FOXC1,EPHA2,ACHE,WT1,DLL4,VAX2,CRYAB,BMP4,PRICKLE1,ARHGAP35,FAT1,COL8A2,RBP4,MYH15,DCLK1,HIPK2,WNT2B,GATA3,CACNA1C,FOXC2,PROM1,G…
GO:0043583	GO:BP	ear development	65	0.0346595	1.46018	234	3521	21031	DUOX2,TTC39C,RPL38,IFT88,MPV17,PTK7,OSR2,KCNQ4,BCL2,USH1C,EPHA4,CHRNA10,EDNRA,SLC26A5,TBX3,BCR,ECE1,FGF9,PDZD7,WNT5A,MCM2,HES1,WHRN,DIAPH3,HEY2,TWIST1,BMP4,PAX8,MYCL,MYO3B,ROR1,NTN1,MCOLN3,GLI2,FGFR1,GATA3,CDH23,SOX2,NOTCH1,SOBP,DCHS1,DLL1,SOX9,GRHL3,NOG,HOXA2,GLI3,USH1G,SIX2,LGR5,EYA4,CECR2,GSC,TGFB2,TBX1,NKX3-2,DLX5,KCNK2,TBX18,ATP6V1B1,WNT3A,COL11A1,CHRNA9,DLX6,HOXA13
GO:0045165	GO:BP	cell fate commitment	85	0.000145127	3.83825	290	3521	21031	DKK1,CTSL,TM2D3,BATF,TRIM15,LATS1,EXT1,LOXL3,BCL2,RUNX2,BHLHE22,BCL11B,FGF13,IL6,EDNRA,DMRT3,TCF3,PRKDC,TBX19,TBX21,WNT7B,TBX3,BRAF,ZNF521,MNX1,SOX8,NOTCH2,PDPN,SOX5,WNT5A,GATA6,FOXA1,MTOR,HES1,KDM6B,HEY2,SOX6,WT1,DLL4,BMP4,TENM4,ARX,WNT11,POU4F1,GLI2,SMO,WNT2B,GATA5,FGFR1,HOXD10,GATA3,FOXC2,GAP43,SOX2,NOTCH1,NOTCH3,DLL1,APC2,SOX9,CDON,HOXA2,MIAT,WNT5B,GLI3,SFRP1,TNXB,DSCAML1,SIX2,WNT9A,GSC,ONECU…
GO:0045664	GO:BP	regulation of neuron differentiation	52	0.00011556	3.93719	199	2547	21031	ASCL1,SOX2,BMP7,SLC6A4,RET,DISP3,CDON,SOX9,HOXD3,WNT3A,SOX8,SFRP1,BMP6,SOX11,GLI3,SIX3,MYCL,FGFR1,BCL11A,TP73,BMP4,TIAM1,HOXA2,GDF5,NRCAM,NGF,HES1,GDPD5,GLI2,CDK5R1,ADRA2B,DLL1,BCL2,S1PR5,GPRC5B,MAP1B,BCL11B,GDF11,WDR62,GPR37L1,APP,DMD,HEY1,HEY2,NOTCH1,ADRA2C,MEIS1,YWHAH,TCF3,TCF4,FOXA1,NOTCH3
GO:0045667	GO:BP	regulation of osteoblast differentiation	37	0.00100345	2.9985	130	2547	21031	BMP7,NELL1,TP63,SCUBE3,SOX9,SFRP1,BMP6,SOX11,SCUBE2,FFAR4,CITED1,GLI3,BMP4,IGFBP5,PRKD1,HOXA2,DDR2,HGF,GDF10,FBN2,IL6,GREM1,CCN1,ZHX3,TWIST1,NOG,TNN,CRIM1,TRPM4,SNAI2,TWIST2,NOTCH1,SKI,RUNX2,SMAD6,WNT7B,ACVR2B
GO:0048332	GO:BP	mesoderm morphogenesis	30	0.00467972	2.32978	76	3521	21031	DKK1,ETV2,TRIM15,LEF1,WLS,TBX19,MESP2,INHBA,TBX3,GJA1,POFUT2,NF2,WNT5A,KDM6B,AHDC1,FOXC1,EPHA2,BMP4,WNT11,FGFR1,FOXC2,HMGA2,NOG,ITGA2,SIX2,SCX,WNT3A,EYA2,BMP7,HOXA11
GO:0048562	GO:BP	embryonic organ morphogenesis	100	9.51295e-09	8.02168	305	3521	21031	BBS4,TTC39C,FOLR1,RPL38,CLUAP1,MTHFD1L,PKD2,PTK7,OSR2,KCNQ4,RUNX2,HOXC9,USH1C,HOXC4,MMP14,CHRNA10,HOXA4,EDNRA,TBX3,GJA1,HOXC11,BCR,MFAP2,NOTCH2,SATB2,HOXB2,FGF9,PDZD7,WNT5A,FOXF2,STIL,FBN1,HOXB4,HES1,WHRN,TWIST1,HOXB8,EPHA2,VAX2,BMP4,PAX8,MYO3B,HLX,NTN1,HOXA3,RBP4,SHOX2,WNT11,MFAP5,PAX5,GLI2,SMO,HIPK2,FGFR1,HOXD10,GATA3,HOXD9,FOXC2,CDH23,HOXA7,HOXB6,NOTCH1,SOBP,SIX3,DLL1,SOX9,GRHL3,RBPMS2,NOG,HOX…
GO:0048565	GO:BP	digestive tract development	48	0.000171581	3.76553	134	3521	21031	CPS1,DACT1,SALL1,EXT1,CXCL8,BCL2,COL3A1,ACVR2B,TLR9,MYOCD,PTK6,FGF9,TP63,PCSK5,WNT5A,GATA6,PKDCC,FOXF2,HES1,CBFA2T2,PKD1,HLX,SHOX2,WNT11,CLDN18,GLI2,SMO,GATA5,OXTR,NOTCH1,EGFR,DCHS1,SOX9,RBPMS2,EPHB3,GLI3,SFRP1,ALDH1A2,SIX2,SFRP5,TGFB2,NKX3-2,FOXE1,IHH,RET,ASCL1,SOX11,HOXA13
GO:0048568	GO:BP	embryonic organ development	140	6.52723e-10	9.18527	463	3521	21031	HSCB,BBS4,TTC39C,KITLG,FOLR1,RPL38,CLUAP1,MTHFD1L,SALL1,PKD2,PTK7,CXCL8,OSR2,PBX4,LEF1,KCNQ4,SH2B3,RUNX2,HOXC9,CCN1,USH1C,HOXC4,MMP14,CHRNA10,HOXA4,EDNRA,WNT7B,ST14,TBX3,GJA1,PPP1R13L,HOXC11,PHLDA2,BCR,PLK4,MFAP2,NOTCH2,ECE1,SATB2,HOXB2,FGF9,PDZD7,PCSK5,WNT5A,PKDCC,FOXF2,E2F8,STIL,FBN1,HOXB4,HES1,WHRN,HEY2,TWIST1,FOXC1,HOXB8,TEAD1,EPHA2,HEY1,VASH1,VAX2,BMP4,PRICKLE1,PAX8,PKD1,MYO3B,HLX,NTN1,HOXA3…
GO:0048592	GO:BP	eye morphogenesis	53	0.0031291	2.50458	167	3521	21031	FASLG,C12ORF57,BBS4,GDF11,NECTIN1,DIO3,BCL2,DZANK1,MFN2,USH1C,NF1,SLC1A1,SOX8,MFAP2,NOTCH2,SKI,MEIS1,WNT5A,FOXF2,FBN1,FSCN2,SDK1,TWIST1,EPHA2,GNGT1,VAX2,BMP4,COL5A2,NKD1,FAT1,COL8A2,RBP4,MFAP5,HIPK2,WNT2B,PROM1,NOTCH1,SIX3,COL5A1,DLL1,SOX9,CDON,TENM3,GLI3,NTRK2,EPHB1,WNT9A,SDK2,IHH,FAT3,BMP7,SOX11,FBN2
GO:0048593	GO:BP	camera-type eye morphogenesis	38	0.000509637	3.29274	132	2547	21031	PROM1,USH1C,NTRK2,IHH,BMP7,DIO3,EPHB1,RBP4,CDON,SOX9,SDK2,SOX8,WNT5A,TENM3,SOX11,GLI3,SIX3,FAT3,SLC1A1,BMP4,COL8A2,NECTIN1,FAT1,WNT2B,EPHA2,DLL1,SDK1,GDF11,TWIST1,NOTCH1,NOTCH2,MEIS1,WNT9A,SKI,HIPK2,MFN2,NF1,FOXF2
GO:0048598	GO:BP	embryonic morphogenesis	194	1.31837e-16	15.88	617	3521	21031	VTN,DKK1,RPS7,ZBTB16,DUSP1,LIAS,BBS4,TTC39C,HSBP1,FOLR1,C2ORF49,RPL38,ETV2,MBNL1,CLUAP1,TRIM15,MTHFD1L,LATS1,DACT1,SALL1,EXT1,ARFRP1,PKD2,GNA12,PTK7,KIF20B,OSR2,SULF1,MMP8,LEF1,KCNQ4,WLS,MMP2,CPLANE1,RUNX2,HOXC9,CCN1,HIRA,USH1C,RECK,HOXC4,MMP14,MYADM,CHRNA10,HOXA4,ACVR2B,EDNRA,OPA1,TBX19,WNT7B,MESP2,LUZP1,ST14,INHBA,TBX3,GJA1,HOXC11,GREM1,PLXNB2,POFUT2,BCR,NF2,SOX8,MFAP2,COL6A1,NOTCH2,SKI,ECE1,SA…
GO:0048608	GO:BP	reproductive structure development	85	0.00377949	2.42257	311	3521	21031	ALOX15B,FNDC3A,UBB,KITLG,IMMP2L,IDH1,DNAJC19,SALL1,RRM1,TFAP2C,BRCA2,RNF38,SULF1,SPATA2,MMP2,MSH2,BCL2,AXL,FLNA,MMP14,TNC,BCL2L2,PCYT1B,INHBA,TBX3,GJA1,TLR9,SOX8,GREB1L,MYOCD,BRIP1,CSMD1,FGF9,TP63,WNT5A,GATA6,FOXF2,FOXA1,PTX3,ROR2,FZD4,RHOBTB3,FOXC1,CBL,WT1,BMP4,PKD1,BMP6,SLIT2,NOS3,PGR,RBP4,REC8,SLIT3,PRLR,INSR,GLI2,WNT2B,GATA3,INHBB,NOTCH1,GFRA1,SOX9,NOG,RETN,SFRP1,SYCP2,AMH,PSAPL1,SERPINA5,LEP…
GO:0048645	GO:BP	animal organ formation	27	0.024955	1.60284	70	3521	21031	DKK1,FOLR1,EXT1,SULF1,HOXC11,TP63,WNT5A,GATA6,HES1,WT1,BMP4,PAX8,HOXA3,WNT11,FGF1,GLI2,WNT2B,GATA5,FGFR1,NOTCH1,NOG,GLI3,RBM20,NKX3-2,POU5F1,BMP7,HOXA11
GO:0048705	GO:BP	skeletal system morphogenesis	86	2.67219e-10	9.57313	234	3521	21031	MTHFD1L,SP5,HOXD8,EXT1,COL13A1,OSR2,RFLNB,MMP2,HHIP,RUNX2,COL3A1,ALPL,HOXC9,FREM1,SERPINH1,HOXC4,MMP14,HOXA4,FOXN3,ACVR2B,GHR,HOXC11,GREM1,SKI,SATB2,HOXB2,TRPV4,FOSL2,SOX5,HOXB4,PPARGC1B,SOX6,TWIST1,FOXC1,HOXB8,COMP,BMP4,PKD1,BMP6,HOXA3,SHOX2,CHAD,ATG9B,PAX5,SMPD3,MMP13,FGFR1,HOXD10,HOXD9,FOXC2,HOXA7,HOXB6,SOX9,COL1A1,NOG,HOXA2,COL27A1,GLI3,SFRP1,DSCAML1,SIX2,HOXB5,HOXB3,SCUBE2,ALX3,GSC,TBX1,HOXB…
GO:0048706	GO:BP	embryonic skeletal system development	59	2.04475e-11	10.6894	128	3521	21031	MTHFD1L,EXT1,OSR2,SULF1,RUNX2,HOXA6,HOXC9,HOXC4,MMP14,HOXA4,EDNRA,SULF2,DMRT2,HOXC11,HOXC5,SATB2,HOXB2,FGF9,PCSK5,WNT5A,HOXB4,TWIST1,HOXB8,BMP4,HOXA3,RBP4,SHOX2,WNT11,PAX5,HOXD10,HOXD9,FOXC2,XYLT1,HOXA7,HOXB6,COL1A1,NOG,HOXA2,GLI3,DSCAML1,SIX2,HOXB5,HOXB3,WNT9A,ALX3,GSC,TBX1,HOXB9,HOXA9,NKX3-2,MMP16,IHH,SCX,HOXD3,BMP7,HOXD4,COL11A1,HOXA11,SOX11
GO:0048729	GO:BP	tissue morphogenesis	178	1.78846e-11	10.7475	611	3521	21031	DKK1,RPS7,LIAS,BBS4,LOC100652777,FOLR1,PHB2,ETV2,TNNI3,NR3C1,CLUAP1,TRIM15,MTHFD1L,DLX3,CSF1,SALL1,EXT1,PKD2,EFEMP2,SNAI2,PTK7,HBEGF,KIF20B,SULF1,PIK3CD,NRP2,LEF1,WLS,MMP2,HHIP,CXCR2,CPLANE1,BCL2,COL3A1,CCN1,FLNA,SMAD7,MYLK,TPM1,MMP14,EPHA4,VCL,TNC,RIPK4,FERMT1,ADAMTS16,EDNRA,OPA1,MYO9A,TBX19,WNT7B,MET,MESP2,LUZP1,ST14,INHBA,TBX3,GJA1,GREM1,CAMSAP3,PLXNB2,POFUT2,NF2,SOX8,ADAMTS12,NOTCH2,SKI,GREB1…
GO:0048732	GO:BP	gland development	136	3.07195e-09	8.51259	454	3521	21031	VTN,ALOX15B,CPB2,DUOX2,CPS1,GPX1,SOD2,PHB2,NME1,ACADM,DUT,NR3C1,LATS1,CSF1,SALL1,EXT1,PTPN3,PKD2,SNAI2,EZH2,BRCA2,ELF3,SRP54,SULF1,LEF1,WLS,MMP2,BCL2,LBH,NF1,BCL11B,UCP2,IL6,TNFRSF11A,TNC,FA2H,EDNRA,RGN,SULF2,TBX19,WNT7B,MET,TBX3,GJA1,ZNF703,BRAF,CADM1,IGSF3,NOTCH2,CCND1,CSMD1,TP63,WNT5A,GATA6,PLXNA1,E2F8,FOXA1,CLCN2,HES1,ATP7B,TUBB1,PCK1,CAD,FOXC1,EPHA2,WT1,BMP4,PAX8,ARHGAP35,PKD1,KALRN,SEMA3C,I…
GO:0048736	GO:BP	appendage development	68	3.75968e-07	6.42485	190	3521	21031	DKK1,MED31,ZBTB16,MBNL1,SALL1,EXT1,GNA12,OSR2,LEF1,CPLANE1,RUNX2,COL3A1,MEOX2,RECK,KREMEN1,TBX3,GJA1,HOXC11,GREM1,HOXC13,NOTCH2,SKI,ECE1,FGF9,TP63,PCSK5,WNT5A,PKDCC,ITGA6,GPC3,DMD,TWIST1,COMP,GDF5,BMP4,PRICKLE1,SEMA3C,KREMEN2,RSPO4,SHOX2,GLI2,FGFR1,HOXD10,HOXD9,CACNA1C,NOTCH1,LRP4,SALL4,SOX9,FRAS1,NOG,GLI3,ALDH1A2,SP8,B4GALNT1,ALX3,TGFB2,HOXA9,DLX5,IHH,SCX,WNT7A,HOXA10,BMP7,HOXA11,FBN2,DLX6,HOXA13
GO:0048738	GO:BP	cardiac muscle tissue development	71	0.000188964	3.72362	230	3521	21031	DKK1,HOPX,NDUFV2,ACADM,CBY1,TNNI3,RGS4,ALPK2,PDLIM5,GJA5,FHL2,PI16,SMAD7,TPM1,EDNRA,PRKG1,TBX3,SGCD,GJA1,PPP1R13L,GREM1,ADAMTS9,NOTCH2,SKI,MYOCD,MEIS1,FGF9,WNT5A,GATA6,MTOR,AKAP6,SLC9A1,KDM6B,HEY2,SOX6,FOXC1,HEY1,COL14A1,WT1,DLL4,BMP4,PRICKLE1,TENM4,RBP4,SHOX2,POU4F1,TGFBR3,MYH11,TP73,GATA5,FGFR1,FOXC2,ACTN2,NOTCH1,DSP,DLL1,NOG,NDRG4,ALDH1A2,FHOD3,RYR2,TGFB2,TBX1,CACNA1G,TNNT2,KCNK2,TBX18,WNT3A,B…
GO:0048754	GO:BP	branching morphogenesis of an epithelial tube	51	0.00225825	2.64623	157	3521	21031	PHB2,CSF1,SALL1,EXT1,PKD2,LEF1,HHIP,BCL2,MMP14,TNC,ADAMTS16,EDNRA,MET,TBX3,GREM1,SOX8,GREB1L,CSMD1,WNT5A,HS3ST3A1,FOXA1,GPC3,RASIP1,EPHA2,WT1,DLL4,BMP4,PAX8,PKD1,SLIT2,PGR,CITED1,FGF1,GLI2,SMO,WNT2B,FOXC2,NOTCH1,DCHS1,SOX9,NOG,GLI3,LAMA1,SIX2,LAMA5,IHH,BMP7,CASR,FOXD1,HOXA11,HOXD11
GO:0048762	GO:BP	mesenchymal cell differentiation	79	7.47989e-06	5.1261	248	3521	21031	RPS7,KITLG,FOLR1,FBXL17,LDLRAD4,EXT1,EPHA3,SNAI2,EZH2,AKNA,LOXL3,NRP2,RFLNB,LEF1,TRIM62,BCL2,FLNA,IL6,SMAD7,EPHA4,EDNRA,AMER1,TBX3,GREM1,ZNF703,POFUT2,SOX8,FAM83D,PHLDB1,PDPN,DAB2IP,WNT5A,FOXF2,SEMA5A,FOXA1,TIAM1,MTOR,HES1,HEY2,TWIST1,FOXC1,HEY1,BMP4,SEMA3C,HGF,WNT11,TGFBR3,HTR2B,SMO,GATA5,SEMA7A,FGFR1,GATA3,SEMA3A,FOXC2,HMGA2,SEMA6D,SEMA3D,NOTCH1,SEMA6C,NRTN,SOX9,COL1A1,NOG,FN1,SFRP1,ALDH1A2,TNX…
GO:0048839	GO:BP	inner ear development	50	0.00275317	2.56017	207	2547	21031	DLX6,SOX2,HOXA13,USH1C,LGR5,ROR1,USH1G,KCNK2,SOX9,WNT3A,WNT5A,PDZD7,GLI3,GRHL3,DLX5,KCNQ4,TBX18,CDH23,MYCL,MCOLN3,FGFR1,BMP4,FGF9,HES1,ATP6V1B1,COL11A1,DIAPH3,TGFB2,SOBP,DCHS1,TBX3,GLI2,SLC26A5,PTK7,MYO3B,DLL1,NTN1,GATA3,TBX1,EPHA4,PAX8,CHRNA9,HEY2,BCR,NOTCH1,CECR2,CHRNA10,WHRN,EYA4,MCM2
GO:0048863	GO:BP	stem cell differentiation	74	0.000272062	3.56533	245	3521	21031	RPS7,BBS12,KITLG,FOLR1,OCIAD1,FBXL17,METTL5,BATF,EXT1,SNAI2,EZH2,NRP2,KDM4C,SH2B3,BCL2,RUNX2,LBH,NSUN2,SOX21,EDNRA,PRKDC,TBX3,GREM1,SLC4A11,SOX8,MYOCD,TP63,RBM24,SOX5,GATA6,SEMA5A,FOXA1,HOXB4,HES1,SLC9A1,SOX6,TWIST1,FOXC1,BMP4,PRICKLE1,SEMA3C,HTR2B,SMO,SEMA7A,FGFR1,SEMA3A,FOXC2,GPM6A,HMGA2,SEMA6D,SEMA3D,HOXA7,NOTCH1,SEMA6C,PTN,NRTN,SOX9,NOG,FN1,LIF,SFRP1,ALDH1A2,GSC,TGFB2,TBX1,KRT14,LAMA5,SEMA5B,…
GO:0048864	GO:BP	stem cell development	32	0.0129526	1.88764	87	3521	21031	KITLG,FOLR1,SNAI2,NRP2,BCL2,EDNRA,SOX8,SEMA5A,HES1,TWIST1,FOXC1,BMP4,SEMA3C,HTR2B,SMO,SEMA7A,SEMA3A,FOXC2,SEMA6D,SEMA3D,SEMA6C,NRTN,SOX9,FN1,ALDH1A2,TBX1,LAMA5,SEMA5B,CDH2,RET,WNT7A,BMP7
GO:0048880	GO:BP	sensory system development	120	4.61681e-07	6.33566	412	3521	21031	FASLG,PFDN5,C1QA,PDE6B,C12ORF57,RPL24,BBS4,RAB18,ITGAM,GDF11,RRM1,SLC25A25,NECTIN1,OSR2,PBX4,PLAAT3,PDE6A,DIO3,BCL2,DZANK1,MFN2,USH1C,NF1,BCL11B,SLC17A7,BIRC7,LPCAT1,ACVR2B,FKRP,VIM,SLC1A1,WNT7B,INHBA,GJA1,PPP1R13L,SALL2,NF2,SOX8,MFAP2,NOTCH2,SKI,CRYBG3,MEIS1,SH3PXD2B,FGF9,TUB,WNT5A,MEIS3,FOXF2,CLCN2,FBN1,SIPA1L3,FSCN2,HES1,MYOM1,SDK1,SMARCA4,FZD4,TWIST1,FOXC1,EPHA2,GNGT1,ACHE,WT1,DLL4,VAX2,CRYAB…
GO:0050673	GO:BP	epithelial cell proliferation	118	0.000139917	3.85413	441	3521	21031	CPB2,GPX1,APOE,BID,PHB2,NME1,POLD4,NME2,CDK4,FMC1,CCL26,ATP5F1A,CCL5,PRKCA,SNAI2,RUNX3,ST8SIA1,BRCA2,IL12A,TRIM24,OSR2,SULF1,PIK3CD,NRP2,PTPRK,HDAC6,THBS4,RUNX2,PPP1R16B,NF1,BCL11B,MCC,IL6,MMP14,FERMT1,FA2H,RGN,BCL2L2,PRKDC,SULF2,CDH13,ZNF703,NR1D1,NOTCH2,CCND1,FGF9,TP63,DAB2IP,WNT5A,NFKBIZ,SEMA5A,GPC3,PGF,HES1,PLCG1,PRKD1,CD109,TWIST1,ECM1,EPHA2,VASH1,FGFBP1,DLL4,AKT3,GDF5,BMP4,THBS1,NGFR,BMP6,H…
GO:0050678	GO:BP	regulation of epithelial cell proliferation	105	9.39049e-06	5.02731	363	3521	21031	CPB2,GPX1,APOE,BID,PHB2,NME1,POLD4,NME2,CDK4,FMC1,CCL26,ATP5F1A,CCL5,PRKCA,SNAI2,RUNX3,ST8SIA1,BRCA2,IL12A,TRIM24,OSR2,SULF1,PIK3CD,NRP2,PTPRK,HDAC6,THBS4,RUNX2,PPP1R16B,NF1,BCL11B,MCC,FA2H,RGN,PRKDC,SULF2,CDH13,ZNF703,NR1D1,NOTCH2,CCND1,FGF9,TP63,DAB2IP,WNT5A,SEMA5A,GPC3,PGF,HES1,PLCG1,PRKD1,CD109,TWIST1,ECM1,VASH1,FGFBP1,DLL4,AKT3,GDF5,BMP4,THBS1,NGFR,BMP6,HLX,PGR,ARX,TGFBR3,CDKN2B,HTR2B,FGF1,G…
GO:0050679	GO:BP	positive regulation of epithelial cell proliferation	60	0.0126118	1.89922	205	3521	21031	NME1,POLD4,NME2,CCL26,CCL5,PRKCA,ST8SIA1,OSR2,PIK3CD,NRP2,HDAC6,THBS4,RUNX2,PPP1R16B,NF1,CDH13,ZNF703,NOTCH2,CCND1,FGF9,TP63,WNT5A,SEMA5A,PGF,PLCG1,PRKD1,TWIST1,ECM1,FGFBP1,AKT3,BMP4,BMP6,HLX,HTR2B,FGF1,GLI2,SMO,FGFR1,NOTCH1,NR4A3,EGFR,LAMB1,TACR1,PTN,SOX9,NOG,HSPG2,SFRP1,TGM1,TBX1,DLX5,IHH,PTPRN,WNT7A,WNT3A,IGF2,SCG2,SOX11,DLX6,SCN5A
GO:0051216	GO:BP	cartilage development	79	1.52537e-09	8.81662	213	3521	21031	ZBTB16,TIMP1,EXT1,SNAI2,RUNX3,TRPS1,OSR2,SULF1,CREB3L2,RFLNB,RUNX2,COL3A1,CCN1,NFATC2,SERPINH1,HOXC4,SMAD7,SULF2,GHR,WNT7B,GREM1,MBOAT2,ADAMTS12,SATB2,TRPV4,FOSL2,FGF9,SOX5,WNT5A,CHRDL2,PKDCC,EPYC,EVC,SOX6,ECM1,COMP,GDF5,BMP4,PKD1,BMP6,HOXA3,ITGB8,SHOX2,WNT11,OGN,TGFBI,PTHLH,SMPD3,GLI2,MMP13,WNT2B,FGFR1,GATA3,HMGA2,BMP8B,SOX9,COL1A1,NOG,COL27A1,ADAMTS7,WNT5B,GLI3,SIX2,HOXB3,WNT9A,SCUBE2,LEP,BMP8A…
GO:0055123	GO:BP	digestive system development	53	2.16319e-05	4.66491	146	3521	21031	CPS1,DACT1,SALL1,EXT1,SRP54,CXCL8,WLS,BCL2,COL3A1,ACVR2B,TLR9,MYOCD,PTK6,FGF9,TP63,PCSK5,WNT5A,GATA6,PKDCC,FOXF2,HES1,CBFA2T2,HIP1R,PKD1,HLX,SHOX2,WNT11,CLDN18,INSR,GLI2,SMO,GATA5,OXTR,NOTCH1,EGFR,DCHS1,SOX9,RBPMS2,EPHB3,GLI3,SFRP1,ALDH1A2,SIX2,SFRP5,TGFB2,NKX3-2,FOXE1,IHH,RET,IGF2,ASCL1,SOX11,HOXA13
GO:0060173	GO:BP	limb development	68	3.75968e-07	6.42485	190	3521	21031	DKK1,MED31,ZBTB16,MBNL1,SALL1,EXT1,GNA12,OSR2,LEF1,CPLANE1,RUNX2,COL3A1,MEOX2,RECK,KREMEN1,TBX3,GJA1,HOXC11,GREM1,HOXC13,NOTCH2,SKI,ECE1,FGF9,TP63,PCSK5,WNT5A,PKDCC,ITGA6,GPC3,DMD,TWIST1,COMP,GDF5,BMP4,PRICKLE1,SEMA3C,KREMEN2,RSPO4,SHOX2,GLI2,FGFR1,HOXD10,HOXD9,CACNA1C,NOTCH1,LRP4,SALL4,SOX9,FRAS1,NOG,GLI3,ALDH1A2,SP8,B4GALNT1,ALX3,TGFB2,HOXA9,DLX5,IHH,SCX,WNT7A,HOXA10,BMP7,HOXA11,FBN2,DLX6,HOXA13
GO:0060411	GO:BP	cardiac septum morphogenesis	26	0.000166452	3.77871	70	2547	21031	BMP7,WNT5A,SOX11,DNAH11,NRP2,BMP4,HES1,WNT11,TGFB2,SMO,GATA6,SEMA3C,TBX3,CCN1,SLIT3,TBX1,TGFBR3,SLIT2,NOG,HEY1,HEY2,NOTCH1,NOTCH2,NOS3,SMAD6,SMAD7
GO:0060412	GO:BP	ventricular septum morphogenesis	16	0.0266068	1.57501	41	2547	21031	WNT5A,SOX11,BMP4,HES1,WNT11,TGFB2,TBX3,SLIT3,TGFBR3,SLIT2,NOG,HEY1,HEY2,NOTCH1,NOS3,SMAD7
GO:0060485	GO:BP	mesenchyme development	95	6.0308e-06	5.21962	316	3521	21031	DKK1,RPS7,KITLG,FOLR1,FBXL17,LDLRAD4,EXT1,PKD2,EPHA3,SNAI2,EZH2,PTK7,AKNA,LOXL3,NRP2,RFLNB,LEF1,TRIM62,BCL2,FLNA,IL6,SMAD7,EPHA4,EDNRA,AMER1,TBX3,GREM1,ZNF703,POFUT2,SOX8,FAM83D,PHLDB1,PDPN,FGF9,DAB2IP,RBM24,WNT5A,FOXF2,SEMA5A,FOXA1,TIAM1,MTOR,HES1,HEY2,TWIST1,FOXC1,HEY1,WT1,BMP4,PRICKLE1,SEMA3C,HGF,BNC2,NOS3,WNT11,TGFBR3,HTR2B,SMO,GATA5,SEMA7A,FGFR1,GATA3,SEMA3A,FOXC2,HMGA2,SEMA6D,SEMA3D,NOTCH1,…
GO:0060512	GO:BP	prostate gland morphogenesis	16	0.00656083	2.18304	29	3521	21031	SULF1,MMP2,TNC,TP63,WNT5A,FOXA1,BMP4,GLI2,NOTCH1,SOX9,NOG,SFRP1,HOXB13,BMP7,SERPINB5,HOXA13
GO:0060537	GO:BP	muscle tissue development	125	4.03916e-08	7.39371	420	3521	21031	DKK1,HOPX,VAMP5,NDUFV2,GPX1,FBXO22,MYL6,COPS2,ACADM,CBY1,TNNI3,RGS4,HLF,PKD2,EFEMP2,MTM1,ALPK2,PDLIM5,RYR1,LEF1,SELENON,GJA5,BCL2,COL3A1,CSRP2,FHL2,MEOX2,PI16,NF1,SMAD7,MYLK,TPM1,FKRP,EDNRA,PRKG1,HIVEP3,TBX3,SGCD,GJA1,PPP1R13L,GREM1,SOX8,ADAMTS9,NOTCH2,SKI,MYOCD,MEIS1,FOSL2,MYH14,FGF9,RBM24,WNT5A,GATA6,TLL2,MTOR,AKAP6,SLC9A1,MYOM1,KDM6B,HEY2,DMD,SOX6,TWIST1,FOXC1,HEY1,COL14A1,WT1,DLL4,SVIL,BMP4,P…
GO:0060541	GO:BP	respiratory system development	71	2.51781e-05	4.59898	220	3521	21031	SFTPD,HOPX,HIKESHI,EXT1,PTK7,LOXL3,HYDIN,FOXJ1,LEF1,SELENON,HHIP,MECP2,COL3A1,ADAMTSL2,MMP14,TNC,ACVR2B,FKRP,WNT7B,CIC,RCN3,SKI,CRISPLD2,MYOCD,ADAMTS2,FOSL2,PDPN,FGF9,WNT5A,GATA6,PKDCC,FOXA1,CLCN2,GPC3,HES1,WT1,BMP4,PKD1,NOS3,PGR,RBP4,WNT11,CLDN18,PHEX,PDGFA,TP73,SMPD3,IGFBP5,FGF1,GLI2,HIPK2,WNT2B,MME,FGFR1,NOTCH1,EGFR,ABCA12,EDN2,SOX9,NOG,SIM2,GLI3,LIF,ALDH1A2,CCBE1,LAMA1,DLX5,LAMA5,FGF18,ASCL1,…
GO:0060562	GO:BP	epithelial tube morphogenesis	93	0.000902412	3.0446	338	3521	21031	RPS7,LIAS,BBS4,FOLR1,PHB2,NR3C1,CLUAP1,MTHFD1L,CSF1,SALL1,EXT1,PKD2,PTK7,KIF20B,PIK3CD,LEF1,HHIP,CXCR2,BCL2,MMP14,EPHA4,TNC,ADAMTS16,EDNRA,OPA1,MET,LUZP1,ST14,TBX3,GJA1,GREM1,PLXNB2,SOX8,ADAMTS12,NOTCH2,SKI,GREB1L,CSMD1,WNT5A,HS3ST3A1,FOXA1,STIL,GPC3,RASIP1,HES1,KIF26B,TWIST1,EPHA2,WT1,DLL4,BMP4,PRICKLE1,PAX8,ARHGAP35,PKD1,SLIT2,NTN1,PGR,WNT11,CITED1,FGF1,GLI2,SMO,WNT2B,GATA3,FOXC2,NOTCH1,SALL4,D…
GO:0060675	GO:BP	ureteric bud morphogenesis	29	0.00147843	2.8302	69	3521	21031	SALL1,PKD2,BCL2,ADAMTS16,GREM1,SOX8,GREB1L,HS3ST3A1,GPC3,HES1,KIF26B,WT1,BMP4,PAX8,WNT11,CITED1,FGF1,SMO,WNT2B,GATA3,DCHS1,SOX9,NOG,GLI3,SIX2,LAMA5,FOXD1,HOXA11,HOXD11
GO:0060688	GO:BP	regulation of morphogenesis of a branching structure	20	0.00565631	2.24747	54	2547	21031	BMP7,SOX9,SOX8,WNT5A,SFRP1,SULF1,FGFR1,BCL11A,BMP4,HGF,SMO,WNT2B,SIX2,GREM1,SHOX2,NOG,PAX8,SNAI2,PDGFA,MECP2
GO:0060740	GO:BP	prostate gland epithelium morphogenesis	15	0.0120427	1.91928	27	3521	21031	SULF1,MMP2,TNC,TP63,WNT5A,FOXA1,BMP4,GLI2,NOTCH1,SOX9,NOG,SFRP1,HOXB13,BMP7,HOXA13
GO:0060840	GO:BP	artery development	39	0.000393473	3.40508	102	3521	21031	FOLR1,APOE,PKD2,EFEMP2,LDLR,GJA5,COL3A1,NF1,SMAD7,MYLK,ACVR2B,EDNRA,LUZP1,LOXL1,ADAMTS9,MYOCD,SMAD6,HES1,HEY2,FOXC1,HEY1,COMP,DLL4,AKT3,BMP4,PRICKLE1,NGFR,ADAMTS6,WNT11,LRP1,FOXC2,NOTCH1,NOTCH3,NOG,GLI3,LEP,TGFB2,TBX1,HOXA13
GO:0060993	GO:BP	kidney morphogenesis	37	0.00209146	2.67955	100	3521	21031	SALL1,PKD2,FOXJ1,BCL2,ADAMTS16,WNT7B,GREM1,SOX8,GREB1L,GCNT1,HS3ST3A1,GPC3,HES1,KIF26B,WT1,BMP4,PAX8,PKD1,WNT11,CITED1,FGF1,SMO,WNT2B,GATA3,DCHS1,SOX9,FRAS1,NOG,GLI3,LIF,SIX2,IRX1,LAMA5,BMP7,FOXD1,HOXA11,HOXD11
GO:0061035	GO:BP	regulation of cartilage development	34	4.27565e-06	5.369	72	3521	21031	ZBTB16,SNAI2,TRPS1,RFLNB,RUNX2,CCN1,SMAD7,GREM1,MBOAT2,ADAMTS12,SOX5,WNT5A,PKDCC,SOX6,GDF5,BMP4,BMP6,SHOX2,WNT11,PTHLH,SMPD3,GLI2,SOX9,NOG,ADAMTS7,GLI3,SIX2,WNT9A,LEP,NKX3-2,FGF18,IHH,SCX,HOXA11
GO:0061061	GO:BP	muscle structure development	180	9.59624e-08	7.0179	678	3521	21031	DKK1,HOPX,CXCL9,VAMP5,GPX1,SOD2,PLEKHO1,SERP1,FBXO22,MYL6,MTLN,COPS2,ACADM,ZNHIT1,MBNL1,IL18,BTG1,SRA1,CBY1,TNNI3,TNFSF14,BHLHE41,PDLIM3,RGS4,NFATC1,HLF,EFEMP2,MAP3K5,EZH2,MTM1,ALPK2,HBEGF,AVPR1A,DOCK2,PDLIM5,RYR1,LEF1,CEACAM5,SELENON,MAMSTR,MECP2,LMOD1,BCL2,HDAC5,COL3A1,CSRP2,HIRA,FHL2,MEOX2,NFATC2,PI16,NF1,PRICKLE4,RBM38,SMAD7,MYLK,TPM1,MMP14,FHL1,FKRP,EDNRA,PRKG1,HIVEP3,TBX3,SGCD,GJA1,GREM1,SO…
GO:0061138	GO:BP	morphogenesis of a branching epithelium	64	1.63425e-05	4.78668	189	3521	21031	PHB2,CSF1,SALL1,EXT1,PKD2,SNAI2,SULF1,LEF1,HHIP,BCL2,MMP14,TNC,ADAMTS16,EDNRA,MET,ST14,TBX3,GREM1,SOX8,GREB1L,CSMD1,TP63,WNT5A,PLXNA1,HS3ST3A1,FOXA1,GPC3,RASIP1,EPHA2,WT1,DLL4,BMP4,PAX8,PKD1,SEMA3C,HGF,SLIT2,PGR,PDGFA,CITED1,FGF1,GLI2,SMO,WNT2B,FGFR1,FOXC2,NOTCH1,DCHS1,SOX9,NOG,GLI3,SFRP1,LAMA1,SIX2,GCM1,LAMA5,HOXB13,IHH,BMP7,CASR,FOXD1,HOXA11,HOXD11,HOXA13
GO:0061326	GO:BP	renal tubule development	40	0.00041583	3.38108	106	3521	21031	SALL1,PKD2,BCL2,ADAMTS16,WNT7B,GREM1,SOX8,NOTCH2,GREB1L,HS3ST3A1,GPC3,HES1,KIF26B,WT1,BMP4,PRICKLE1,PAX8,PKD1,WNT11,CD24,CITED1,FGF1,SMO,WNT2B,GATA3,PROM1,NOTCH1,DCHS1,DLL1,SOX9,NOG,GLI3,LIF,SIX2,LGR5,IRX1,LAMA5,FOXD1,HOXA11,HOXD11
GO:0061333	GO:BP	renal tubule morphogenesis	32	0.00397595	2.40056	83	3521	21031	SALL1,PKD2,BCL2,ADAMTS16,GREM1,SOX8,GREB1L,HS3ST3A1,GPC3,HES1,KIF26B,WT1,BMP4,PAX8,PKD1,WNT11,CITED1,FGF1,SMO,WNT2B,GATA3,DCHS1,SOX9,NOG,GLI3,SIX2,LGR5,IRX1,LAMA5,FOXD1,HOXA11,HOXD11
GO:0061448	GO:BP	connective tissue development	103	1.81947e-11	10.7401	291	3521	21031	ZBTB16,BBS4,UBB,TIMP1,DHRS7B,CSF1,EXT1,VPS13B,SNAI2,SLC25A25,RUNX3,TRPS1,SLC39A13,OSR2,SULF1,CREB3L2,PLAAT3,RFLNB,PAXIP1,RUNX2,COL3A1,CCN1,SPTLC2,NFATC2,SERPINH1,HOXC4,SMAD7,FKRP,AMER1,SULF2,GHR,WNT7B,GREM1,MBOAT2,SOX8,ADAMTS12,SATB2,TRPV4,SH3PXD2B,FOSL2,TRPM4,FGF9,SOX5,WNT5A,CHRDL2,PKDCC,FOXA1,EPYC,EVC,DMD,SOX6,ECM1,COMP,WT1,GDF5,BMP4,PKD1,BMP6,SORL1,HOXA3,ITGB8,SHOX2,WNT11,OGN,TGFBI,PTHLH,SMPD3…
GO:0061458	GO:BP	reproductive system development	86	0.00345389	2.46169	315	3521	21031	ALOX15B,FNDC3A,UBB,KITLG,IMMP2L,IDH1,DNAJC19,SALL1,RRM1,TFAP2C,BRCA2,RNF38,SULF1,SPATA2,MMP2,MSH2,BCL2,AXL,FLNA,MMP14,TNC,BCL2L2,PCYT1B,INHBA,TBX3,GJA1,TLR9,PLEKHA5,SOX8,GREB1L,MYOCD,BRIP1,CSMD1,FGF9,TP63,WNT5A,GATA6,FOXF2,FOXA1,PTX3,ROR2,FZD4,RHOBTB3,FOXC1,CBL,WT1,BMP4,PKD1,BMP6,SLIT2,NOS3,PGR,RBP4,REC8,SLIT3,PRLR,INSR,GLI2,WNT2B,GATA3,INHBB,NOTCH1,GFRA1,SOX9,NOG,RETN,SFRP1,SYCP2,AMH,PSAPL1,SERP…
GO:0071772	GO:BP	response to BMP	56	0.000100618	3.99732	164	3521	21031	DKK1,ETV2,DLX3,EXT1,FSTL1,ZNF8,SULF1,LEF1,PCSK6,RUNX2,CCN1,SMAD7,USP9X,ACVR2B,SMURF1,CRIM1,GREM1,ADAMTS12,NOTCH2,SKI,WNT5A,CHRDL2,GATA6,SMAD6,FAM83G,GPC3,FBN1,HES1,COMP,GDF5,BMP4,BMP6,SORL1,TGFBR3,SMPD3,HTRA3,HIPK2,GATA5,GATA3,NOTCH1,SOX9,GREM2,ZNF423,RBPMS2,NOG,ADAMTS7,SFRP1,FSTL4,SCUBE3,DLX5,POU5F1,SCX,BMP7,FOXD1,SOX11,HOXA13
GO:0071773	GO:BP	cellular response to BMP stimulus	56	0.000100618	3.99732	164	3521	21031	DKK1,ETV2,DLX3,EXT1,FSTL1,ZNF8,SULF1,LEF1,PCSK6,RUNX2,CCN1,SMAD7,USP9X,ACVR2B,SMURF1,CRIM1,GREM1,ADAMTS12,NOTCH2,SKI,WNT5A,CHRDL2,GATA6,SMAD6,FAM83G,GPC3,FBN1,HES1,COMP,GDF5,BMP4,BMP6,SORL1,TGFBR3,SMPD3,HTRA3,HIPK2,GATA5,GATA3,NOTCH1,SOX9,GREM2,ZNF423,RBPMS2,NOG,ADAMTS7,SFRP1,FSTL4,SCUBE3,DLX5,POU5F1,SCX,BMP7,FOXD1,SOX11,HOXA13
GO:0072001	GO:BP	renal system development	106	5.97474e-09	8.22368	328	3521	21031	ZBTB16,KLF15,CAT,IFT88,MPV17,SALL1,EXT1,PKD2,GDF11,EZH2,PTK7,FOXJ1,OSR2,SULF1,PYGO1,CXCR2,CPLANE1,BCL2,NF1,KANK2,SMAD7,HELLS,EPHA4,ACVR2B,ADAMTS16,EDNRA,AMER1,RGN,SULF2,WNT7B,HOXC11,GREM1,MYO1E,SOX8,NOTCH2,GREB1L,MYOCD,GCNT1,PCSK5,WNT5A,SMAD6,HS3ST3A1,MMP17,GPC3,GLIS2,FBN1,BICC1,HES1,KIF26B,FOXC1,WT1,BMP4,PRICKLE1,PAX8,PKD1,BMP6,ADAMTS6,SLIT2,RBP4,WNT11,CD24,PDGFA,TP73,CITED1,FGF1,GLI2,SMO,WNT2B,…
GO:0072006	GO:BP	nephron development	55	6.2363e-05	4.20507	158	3521	21031	KLF15,MPV17,SALL1,EXT1,PKD2,FOXJ1,SULF1,BCL2,ADAMTS16,EDNRA,SULF2,WNT7B,GREM1,MYO1E,SOX8,NOTCH2,GREB1L,HS3ST3A1,GPC3,HES1,KIF26B,FOXC1,WT1,BMP4,PAX8,PKD1,WNT11,CD24,CITED1,FGF1,SMO,WNT2B,GATA3,FOXC2,PROM1,COL4A4,NOTCH1,COL4A3,NOTCH3,DCHS1,DLL1,SOX9,NOG,GLI3,LIF,SIX2,IRX1,KIRREL3,LAMA5,RET,BMP7,FOXD1,DCHS2,HOXA11,HOXD11
GO:0072009	GO:BP	nephron epithelium development	45	0.000212576	3.67249	123	3521	21031	KLF15,SALL1,EXT1,PKD2,FOXJ1,BCL2,ADAMTS16,EDNRA,WNT7B,GREM1,MYO1E,SOX8,NOTCH2,GREB1L,HS3ST3A1,GPC3,HES1,KIF26B,FOXC1,WT1,BMP4,PAX8,PKD1,WNT11,CD24,CITED1,FGF1,SMO,WNT2B,GATA3,FOXC2,PROM1,NOTCH1,DCHS1,DLL1,SOX9,NOG,GLI3,LIF,SIX2,IRX1,LAMA5,FOXD1,HOXA11,HOXD11
GO:0072028	GO:BP	nephron morphogenesis	33	0.00120314	2.91968	83	3521	21031	SALL1,PKD2,BCL2,ADAMTS16,GREM1,SOX8,GREB1L,HS3ST3A1,GPC3,HES1,KIF26B,WT1,BMP4,PAX8,PKD1,WNT11,CITED1,FGF1,SMO,WNT2B,GATA3,DCHS1,SOX9,NOG,GLI3,LIF,SIX2,IRX1,LAMA5,BMP7,FOXD1,HOXA11,HOXD11
GO:0072073	GO:BP	kidney epithelium development	57	2.61343e-06	5.58279	154	3521	21031	KLF15,CAT,SALL1,EXT1,PKD2,GDF11,FOXJ1,CXCR2,BCL2,KANK2,SMAD7,EPHA4,ADAMTS16,EDNRA,WNT7B,GREM1,MYO1E,SOX8,NOTCH2,GREB1L,SMAD6,HS3ST3A1,GPC3,HES1,KIF26B,FOXC1,WT1,BMP4,PAX8,PKD1,SLIT2,WNT11,CD24,CITED1,FGF1,SMO,WNT2B,FGFR1,GATA3,FOXC2,PROM1,NOTCH1,DCHS1,DLL1,SOX9,NOG,GLI3,LIF,SFRP1,SIX2,IRX1,LAMA5,RET,BMP7,FOXD1,HOXA11,HOXD11
GO:0072078	GO:BP	nephron tubule morphogenesis	31	0.00369079	2.43288	79	3521	21031	SALL1,PKD2,BCL2,ADAMTS16,GREM1,SOX8,GREB1L,HS3ST3A1,GPC3,HES1,KIF26B,WT1,BMP4,PAX8,PKD1,WNT11,CITED1,FGF1,SMO,WNT2B,GATA3,DCHS1,SOX9,NOG,GLI3,SIX2,IRX1,LAMA5,FOXD1,HOXA11,HOXD11
GO:0072080	GO:BP	nephron tubule development	38	0.00122353	2.91239	102	3521	21031	SALL1,PKD2,BCL2,ADAMTS16,WNT7B,GREM1,SOX8,NOTCH2,GREB1L,HS3ST3A1,GPC3,HES1,KIF26B,WT1,BMP4,PAX8,PKD1,WNT11,CD24,CITED1,FGF1,SMO,WNT2B,GATA3,PROM1,NOTCH1,DCHS1,DLL1,SOX9,NOG,GLI3,LIF,SIX2,IRX1,LAMA5,FOXD1,HOXA11,HOXD11
GO:0072088	GO:BP	nephron epithelium morphogenesis	32	0.00210916	2.67589	81	3521	21031	SALL1,PKD2,BCL2,ADAMTS16,GREM1,SOX8,GREB1L,HS3ST3A1,GPC3,HES1,KIF26B,WT1,BMP4,PAX8,PKD1,WNT11,CITED1,FGF1,SMO,WNT2B,GATA3,DCHS1,SOX9,NOG,GLI3,LIF,SIX2,IRX1,LAMA5,FOXD1,HOXA11,HOXD11
GO:0072089	GO:BP	stem cell proliferation	34	0.00493317	2.30687	122	2547	21031	HMGA2,TP63,SOX9,WNT5A,SOX11,CITED1,GLI3,FGFR1,BRCA2,FGF9,HOXA3,RNF43,CD109,WNT11,WNT2B,SIX2,TBX3,GLI2,SHOX2,SHB,HOXB4,FBLN1,FERMT1,CCNE1,TERT,GJA1,SNAI2,NOTCH1,ETV6,RUNX2,NF2,WNT7B,NF1,OSR2
GO:0072091	GO:BP	regulation of stem cell proliferation	26	0.0472183	1.32589	91	2547	21031	HMGA2,TP63,SOX9,WNT5A,SOX11,CITED1,GLI3,FGFR1,FGF9,HOXA3,CD109,WNT11,TBX3,GLI2,SHOX2,FBLN1,FERMT1,CCNE1,TERT,GJA1,SNAI2,NOTCH1,RUNX2,NF2,NF1,OSR2
GO:0072132	GO:BP	mesenchyme morphogenesis	21	0.00670942	2.17332	59	2547	21031	BMP7,FOXC2,SOX9,WNT3A,WNT5A,FGFR1,GATA5,WNT11,TGFB2,DCHS1,TBX3,FOXC1,ACTG2,TWIST1,NOG,LEF1,HEY1,HEY2,SNAI2,NOTCH1,NOS3
GO:0072163	GO:BP	mesonephric epithelium development	42	1.02895e-05	4.98761	102	3521	21031	CAT,SALL1,PKD2,GDF11,FOXJ1,BCL2,SMAD7,ADAMTS16,GREM1,SOX8,GREB1L,SMAD6,HS3ST3A1,GPC3,HES1,KIF26B,FOXC1,WT1,BMP4,PAX8,PKD1,SLIT2,WNT11,CITED1,FGF1,SMO,WNT2B,FGFR1,GATA3,FOXC2,DCHS1,SOX9,NOG,GLI3,SFRP1,SIX2,LAMA5,RET,BMP7,FOXD1,HOXA11,HOXD11
GO:0072164	GO:BP	mesonephric tubule development	42	1.02895e-05	4.98761	102	3521	21031	CAT,SALL1,PKD2,GDF11,FOXJ1,BCL2,SMAD7,ADAMTS16,GREM1,SOX8,GREB1L,SMAD6,HS3ST3A1,GPC3,HES1,KIF26B,FOXC1,WT1,BMP4,PAX8,PKD1,SLIT2,WNT11,CITED1,FGF1,SMO,WNT2B,FGFR1,GATA3,FOXC2,DCHS1,SOX9,NOG,GLI3,SFRP1,SIX2,LAMA5,RET,BMP7,FOXD1,HOXA11,HOXD11
GO:0072171	GO:BP	mesonephric tubule morphogenesis	29	0.00212215	2.67322	70	3521	21031	SALL1,PKD2,BCL2,ADAMTS16,GREM1,SOX8,GREB1L,HS3ST3A1,GPC3,HES1,KIF26B,WT1,BMP4,PAX8,WNT11,CITED1,FGF1,SMO,WNT2B,GATA3,DCHS1,SOX9,NOG,GLI3,SIX2,LAMA5,FOXD1,HOXA11,HOXD11
GO:0090092	GO:BP	regulation of transmembrane receptor protein serine/threonine kinase signaling pathway	63	0.00016354	3.78638	263	2547	21031	HOXA13,BMP7,FSTL4,SCUBE3,GREM2,CILP,PEG10,ONECUT2,FOXD1,MYOCD,CDKN2B,WNT5A,PRDM16,SFRP1,BMP6,SOX11,IL17RD,CITED1,INHBA,ZNF703,DACT2,SULF1,THBS1,BMP4,FGF9,SORL1,GDF5,HES1,GPC3,CD109,TGFB2,GATA6,FBN2,GREM1,ZNF423,LRP1,CCN1,FERMT1,HTRA3,LDLRAD4,EMILIN1,TGFBR3,FBN1,NOG,LATS1,FSTL1,CHRDL2,CRIM1,PCSK6,AMH,LTBP1,NOTCH1,NOTCH2,ASPN,SKI,HIPK2,TNXB,SMAD6,RBPMS2,ACVR2B,SMAD7,SMURF1,ADAMTSL2
GO:0090287	GO:BP	regulation of cellular response to growth factor stimulus	85	0.00991963	2.0035	318	3521	21031	VTN,DKK1,TSC22D1,CXCL13,CD63,FOLR1,LATS1,LDLRAD4,FSTL1,IL12A,PPP2R5B,SULF1,SPRY3,HHIP,PRDM16,PCSK6,RUNX2,CCN1,EMILIN1,SMAD7,ADAMTSL2,FERMT1,SMURF1,SHISA2,SULF2,CRIM1,GREM1,ZNF703,CREB3L1,CADM4,ADAMTS12,ASPN,NOTCH2,SKI,MYOCD,SMOC2,FGF9,DAB2IP,WNT5A,CHRDL2,GATA6,SMAD6,GPC3,FBN1,HES1,CD109,DMD,FZD4,FGFBP1,GDF5,BMP4,THBS1,CILP,NGFR,SORL1,LTBP1,SLIT2,ADAMTS3,TGFBR3,CDKN2B,CITED1,FGF1,HTRA3,HIPK2,FGFR1…
GO:0090596	GO:BP	sensory organ morphogenesis	89	4.26687e-06	5.36989	288	3521	21031	FASLG,C12ORF57,BBS4,TTC39C,RPL38,GDF11,PTK7,NECTIN1,OSR2,KCNQ4,DIO3,BCL2,DZANK1,MFN2,USH1C,NF1,CHRNA10,EDNRA,SLC1A1,TBX3,HOXC13,BCR,SOX8,MFAP2,NOTCH2,SKI,MEIS1,FGF9,PDZD7,WNT5A,FOXF2,FBN1,FSCN2,WHRN,SDK1,TWIST1,EPHA2,GNGT1,VAX2,BMP4,COL5A2,PAX8,MYO3B,NKD1,NTN1,FAT1,COL8A2,RBP4,MFAP5,GLI2,HIPK2,WNT2B,FGFR1,GATA3,CDH23,PROM1,NOTCH1,SOBP,SIX3,COL5A1,DLL1,SOX9,GRHL3,CDON,NOG,HOXA2,TENM3,GLI3,NTRK2,EP…
GO:0141091	GO:BP	transforming growth factor beta receptor superfamily signaling pathway	88	0.0303911	1.51725	341	3521	21031	DKK1,TSC22D1,FOLR1,ETV2,DUSP22,DLX3,LATS1,LDLRAD4,EXT1,FSTL1,ZNF8,SULF1,PTPRK,LEF1,PRDM16,PCSK6,RUNX2,COL3A1,ZFYVE9,CCN1,EMILIN1,SMAD7,ADAMTSL2,USP9X,FERMT1,ACVR2B,SMURF1,ZYX,INHBA,CRIM1,GDF10,GREM1,ZNF703,ASPN,NOTCH2,SKI,MYOCD,FGF9,WNT5A,CHRDL2,GATA6,SMAD6,FAM83G,GPC3,FBN1,HES1,CD109,COMP,GDF5,BMP4,THBS1,CILP,BMP6,SORL1,LTBP1,ITGB8,TGFBR3,CDKN2B,SMPD3,CITED1,HTRA3,HIPK2,COL1A2,INHBB,NOTCH1,DACT2…
GO:0150063	GO:BP	visual system development	117	1.57538e-06	5.80262	406	3521	21031	FASLG,PFDN5,C1QA,PDE6B,C12ORF57,RPL24,BBS4,RAB18,ITGAM,GDF11,RRM1,SLC25A25,NECTIN1,OSR2,PBX4,PLAAT3,PDE6A,DIO3,BCL2,DZANK1,MFN2,USH1C,NF1,BCL11B,SLC17A7,BIRC7,LPCAT1,ACVR2B,FKRP,VIM,SLC1A1,WNT7B,INHBA,GJA1,PPP1R13L,SALL2,NF2,SOX8,MFAP2,NOTCH2,SKI,CRYBG3,MEIS1,SH3PXD2B,FGF9,TUB,WNT5A,MEIS3,FOXF2,CLCN2,FBN1,SIPA1L3,FSCN2,HES1,MYOM1,SDK1,SMARCA4,FZD4,TWIST1,FOXC1,EPHA2,GNGT1,ACHE,WT1,DLL4,VAX2,CRYAB…
GO:1905330	GO:BP	regulation of morphogenesis of an epithelium	24	0.000601565	3.22072	65	2547	21031	BMP7,SOX9,WNT5B,SOX8,WNT5A,ADAMTS12,SFRP1,LIF,SULF1,FGFR1,BMP4,HGF,SMO,WNT2B,SIX2,GREM1,GATA3,FGF1,NOG,GJA1,PAX8,SNAI2,PIK3CD,PDGFA
GO:2000027	GO:BP	regulation of animal organ morphogenesis	35	0.00191266	2.71836	92	3521	21031	DKK1,PHB2,CSF1,SNAI2,PTK7,SULF1,RUNX2,DMRT3,HOXC11,GREM1,SOX8,WNT5A,WT1,BMP4,PAX8,NGFR,HGF,PDGFA,FGF1,SMO,WNT2B,GATA5,FGFR1,GATA3,SOX9,GRHL3,NOG,SFRP1,SIX2,PAX9,TBX1,POU5F1,WNT3A,BMP7,HOXA11
GO:0000902	GO:BP	cell morphogenesis	282	2.79153e-18	17.5542	986	3521	21031	DKK1,C12ORF57,RPL24,LOC100652777,MYL12B,UBB,PLEKHO1,APOE,MYL12A,PSMB10,TBCE,SSNA1,UST,S100A6,HEXA,ZNF385A,CDHR3,LATS1,POSTN,FMNL3,ANK3,EXT1,RIMS2,GNA12,GRIP1,EPHA3,ANKRD27,GAS7,P2RY1,YWHAH,THOC2,CLDN3,PTK7,NECTIN1,KIF20B,PDLIM5,ARHGEF25,LIMK1,NRP2,EPB41L3,PLAA,APP,HDAC6,LEF1,SPRY3,PALM2AKAP2,CAPRIN2,IGF2BP1,MECP2,CHL1,BRWD3,EPHA10,BCL2,APBB1,TANC2,NF1,BCL11B,FGF13,SSH1,FLNA,TPM1,NRN1,MINK1,USP9X,…
GO:0001558	GO:BP	regulation of cell growth	108	0.00642435	2.19217	424	3521	21031	CD38,NDUFA13,LAMTOR1,EBAG9,PPT1,APOE,DERL2,N6AMT1,SERTAD3,FXN,CHPT1,BTG1,NUBP1,LAMTOR2,MLST8,RGS4,RIMS2,SGK2,HBEGF,AVPR1A,LIMK1,PLAA,HDAC6,CAPRIN2,ENPP1,SESN2,MECP2,BCL2,PI16,FGF13,SMAD7,MMP14,SYT1,TNC,FHL1,SMURF1,RASGRP2,SLIT1,EXTL3,GDI1,INHBA,GJA1,GREM1,NET1,SPP1,IL17RB,ESR2,MYOCD,LPAR3,BRCA1,ATAD3A,RASAL1,WNT5A,MINAR1,SEMA5A,MTOR,AKAP6,RTN4R,BDKRB1,SLC9A1,ARHGAP32,BCL11A,SMARCA4,TEAD1,COL14A1,…
GO:0001764	GO:BP	neuron migration	63	8.05106e-06	5.09415	182	3521	21031	BBS4,PEX13,POMGNT2,NDE1,KIF20B,NRP2,PLAA,CHL1,AXL,COL3A1,FGF13,FLNA,USP9X,FKRP,PRKG1,GJA1,PLXNB2,FLRT2,SATB2,TBC1D24,IGSF10,UNC5C,DAB2IP,PLXNA1,SRGAP2,MDGA1,ARHGAP32,CX3CL1,TWIST1,NTNG1,GPR173,TNN,NTN1,ARX,POU4F1,CDK5R1,DCLK1,NAV1,TRIM46,PLXNA3,WDR62,FGFR1,GATA3,SEMA3A,GPM6A,CAMK2A,MATN2,NTNG2,ADGRL3,CELSR2,KIF26A,NTRK2,MAP1B,DRD1,SPOCK1,NRCAM,KIRREL3,FAT3,CDK5R2,CAMK2B,TUBB2B,GFRA3,ASCL1
GO:0006935	GO:BP	chemotaxis	115	0.0112764	1.94783	463	3521	21031	LBP,SFTPD,CXCR6,CCL15,CXCL13,CXCL9,CCL4,DUSP1,GPR18,XCL1,RPS19,PPIB,PTPN2,CD74,NEDD9,CCL26,CCL5,RAC2,TNFSF14,XCL2,DEFB1,PADI2,CSF1,HBEGF,IL12A,SRP54,DOCK2,CXCL6,CXCL8,PIK3CD,NRP2,HDAC6,MSMP,LEF1,THBS4,MMP2,CXCR2,CXCL2,CCN1,IL6,PLAUR,TNFRSF11A,CH25H,FFAR2,SLIT1,SLC12A2,CXCL1,MYCBP2,CDH13,WNT7B,MET,GREM1,PLAU,PLA2G1B,C5AR2,FLRT2,PPM1F,CCL22,TRPV4,TRPM4,SMOC2,PLD1,UNC5C,WNT5A,SEMA5A,DPEP1,TIAM1,PGF,…
GO:0007409	GO:BP	axonogenesis	154	6.42515e-15	14.1921	466	3521	21031	C12ORF57,RPL24,LOC100652777,APOE,TBCE,SSNA1,UST,S100A6,ANK3,EXT1,EPHA3,PTK7,NECTIN1,ARHGEF25,LIMK1,NRP2,APP,HDAC6,CHL1,EPHA10,BCL2,APBB1,BCL11B,FGF13,USP9X,EPHA4,SCN1B,VCL,ARHGEF28,EFNB3,SMURF1,EDNRA,SLIT1,MYCBP2,RPS6KA5,PRKG1,WNT7B,KIF13B,GDI1,UNC5B,MAP1S,PLXNB2,APLP1,NIN,BRAF,SPP1,NOTCH2,STXBP1,FLRT2,ECE1,LPAR3,ARHGEF40,KIAA1755,SLITRK4,SYNGAP1,TUBB3,UNC5C,WNT5A,TIAM2,PTPRD,PLXNA1,SEMA5A,TIAM1,…
GO:0007411	GO:BP	axon guidance	92	2.5733e-11	10.5895	249	3521	21031	RPL24,LOC100652777,EXT1,EPHA3,PTK7,NECTIN1,ARHGEF25,NRP2,APP,HDAC6,CHL1,EPHA10,BCL11B,EPHA4,SCN1B,EFNB3,EDNRA,SLIT1,MYCBP2,RPS6KA5,WNT7B,UNC5B,PLXNB2,NOTCH2,FLRT2,ECE1,ARHGEF40,KIAA1755,TUBB3,UNC5C,WNT5A,PTPRD,PLXNA1,SEMA5A,NEXN,KIF5A,BOC,PTPRS,ARHGAP35,NGFR,KALRN,SEMA3C,SLIT2,NTN1,TRIO,ARX,ADAMTSL1,SLIT3,CDK5R1,GLI2,SMO,PLXNA3,SEMA7A,GATA3,SEMA3A,GAP43,CELSR3,SEMA6D,SEMA3D,NOTCH1,MATN2,SEMA6C,PL…
GO:0007420	GO:BP	brain development	200	7.2853e-10	9.13755	736	3521	21031	DKK1,CASP5,TYROBP,DUOX2,TMEM14B,C12ORF57,BBS4,UBB,PPT1,UQCRQ,AK8,NME5,CD3E,RAB18,IER3IP1,IMMP2L,PEX13,COX6B1,ARNT2,PADI2,ITGAM,SALL1,EXT1,WDR37,NDE1,AMIGO2,YWHAH,RRM1,EZH2,KDM7A,PITPNM1,BRCA2,AKNA,HYDIN,AVPR1A,FANCD2,FOXJ1,POMK,PBX4,NRP2,APP,LEF1,EZH1,WLS,SHROOM4,CXCR2,CPLANE1,TAF1,IGF2BP1,MECP2,SUN1,BCL2,AXL,COL3A1,NF1,BCL11B,TTBK2,FGF13,FLNA,MINK1,GRIN2D,FKRP,SLIT1,PHF8,SLC1A1,PRKDC,TBX19,PRKG1…
GO:0008361	GO:BP	regulation of cell size	49	0.00100819	2.99646	195	2547	21031	RET,FSTL4,MAPT,ISLR2,WNT3A,WNT5A,WNK3,PLXNA4,SEMA5B,SEMA3D,BCL11A,PRKD1,NRCAM,FN1,NGF,SLIT1,SEMA7A,L1CAM,AMOT,MACF1,SEMA6D,PLXNA3,LPAR3,SEMA3C,AKT3,SLC26A5,TRIM46,TRPV4,NTN1,RAP1GAP2,RTN4R,GDI1,FGF13,MAP1B,SEMA3A,SLC12A2,SLC12A9,SPP1,SEMA6C,SLC12A8,PTPRS,MTOR,ARHGAP35,SEMA5A,SLC12A4,LIMK1,ARHGAP32,HDAC6,SMURF1
GO:0010720	GO:BP	positive regulation of cell development	126	2.5733e-06	5.58951	450	3521	21031	IFNG,TYROBP,ZBTB16,HLA-DRB1,IL15,KITLG,CD74,HAX1,NEDD9,IL15RA,IL18,SOCS1,PRKCA,CSF1,ANKRD27,RUNX3,RFX3,ATP11C,S1PR2,GPR68,KLHL25,LIMK1,INPP5D,HDAC6,LEF1,CAPRIN2,MECP2,BCL2,AXL,NFKBID,AP3D1,IL6,SMAD7,TNFRSF11A,MMP14,EPHA4,PDE5A,SMURF1,SS18L1,PRKDC,ZBTB46,GDI1,PLXNB2,GJC2,IL1RL2,NIN,TLR9,BRAF,ZNF365,SOX8,NOTCH2,TBC1D24,LPAR3,SHB,XRCC2,TIAM2,PTPRD,PLXNA1,NFKBIZ,SEMA5A,TIAM1,CLCN2,MTOR,HES1,ARHGAP32,…
GO:0010721	GO:BP	negative regulation of cell development	80	0.000952183	3.02128	279	3521	21031	TSC22D1,PTPN2,CD74,DYNLT1,NME2,SOCS1,SNAI2,UBASH3B,YWHAH,RUNX3,LOXL3,FOXJ1,GPR68,INPP5D,RFLNB,HDAC6,LDLR,MECP2,NF1,FGF13,IL6,SMAD7,EFNB3,SLIT1,TBX21,ZBTB46,GDI1,INHBA,TMEM131L,NR1D1,SPP1,NF2,SKI,SYNGAP1,SHB,CUL4A,WNT5A,SEMA5A,RTN4R,FBN1,HES1,LRRC17,BCL11A,PTPRS,BMP4,SORL1,SEMA3C,GPR37L1,HLX,NTN1,CLDN18,PTHLH,CDKN2A,CDKN2B,TRIM46,PLXNA3,SEMA7A,SEMA3A,SEMA6D,SEMA3D,HOXA7,NOTCH1,LRP4,SEMA6C,TMEM178A…
GO:0010975	GO:BP	regulation of neuron projection development	150	3.54865e-14	13.4499	457	3521	21031	DKK1,CD38,NCK1,SERPINI1,APOE,SNAPIN,RAB17,UST,IL15RA,NME2,RAP1A,TWF1,DGUOK,MBOAT1,EPHA3,ANKRD27,DENND5A,YWHAH,CARM1,EZH2,THOC2,PTK7,PPP2R5B,SCARF1,PDLIM5,LIMK1,HDAC6,NR2F1,CAPRIN2,APBB1,TANC2,FGF13,DDR2,FLNA,CCDC88A,PTPRG,EPHA4,SCN1B,ZNF296,P3H1,EFNB3,SMURF1,VIM,SLIT1,MYCBP2,SS18L1,PTPRF,KREMEN1,KIF13B,GDI1,RAPGEF1,PLXNB2,NIN,INPP5F,BRAF,RTN4RL1,SPP1,ZNF365,ABL2,PTK6,TBC1D24,LPAR3,TRPV4,SYNGAP1,D…
GO:0010977	GO:BP	negative regulation of neuron projection development	56	3.00822e-07	6.52169	143	3521	21031	DKK1,CD38,APOE,SNAPIN,IL15RA,DGUOK,DENND5A,CARM1,THOC2,HDAC6,NR2F1,FGF13,FLNA,PTPRG,EPHA4,ZNF296,EFNB3,VIM,SLIT1,KREMEN1,GDI1,INPP5F,RTN4RL1,SPP1,ZNF365,TRPV4,SYNGAP1,WNT5A,MINAR1,SEMA5A,RTN4R,HES1,BCL11A,CBFA2T2,DPYSL3,PTPRS,SEMA3C,SLIT2,STMN2,NTN1,TRIM46,PLXNA3,SEMA7A,SEMA3A,SEMA6D,SEMA3D,LRP4,SEMA6C,DNM3,CRMP1,FSTL4,SPOCK1,SEMA5B,FAT3,WNT3A,GFAP
GO:0016049	GO:BP	cell growth	130	0.000164091	3.78491	499	3521	21031	CD38,NDUFA13,LAMTOR1,EBAG9,PPT1,APOE,DERL2,N6AMT1,SERTAD3,SSNA1,FXN,CHPT1,BTG1,NUBP1,LAMTOR2,MLST8,RGS4,POSTN,EXT1,RIMS2,SGK2,HBEGF,AVPR1A,PDLIM5,LIMK1,NRP2,PLAA,APP,HDAC6,CAPRIN2,ENPP1,SESN2,MECP2,BCL2,PI16,FGF13,SMAD7,NRN1,USP9X,MMP14,SYT1,VCL,TNC,FHL1,SMURF1,RASGRP2,EDNRA,SLIT1,EXTL3,PRKG1,GDI1,INHBA,GJA1,GREM1,NET1,NIN,SPP1,IL17RB,ESR2,MYOCD,LPAR3,MEIS1,BRCA1,ATAD3A,RASAL1,WNT5A,PLXNA1,MINAR1…
GO:0021537	GO:BP	telencephalon development	77	0.00772612	2.11204	279	3521	21031	TMEM14B,C12ORF57,BBS4,UQCRQ,PEX13,SALL1,EXT1,WDR37,NDE1,EZH2,AVPR1A,LEF1,EZH1,IGF2BP1,MECP2,SUN1,COL3A1,NF1,BCL11B,FGF13,FLNA,SLIT1,BMERB1,INHBA,ARHGAP11B,NIN,RTN4RL1,NF2,SKI,PHLPP2,DAB2IP,WNT5A,SRGAP2,RTN4R,MDGA1,HES1,CCDC141,KDM6B,DMD,PTPRS,BMP4,SLIT2,ARX,CDK5R1,PAX5,SMO,PLXNA3,OXTR,WDR62,SEMA7A,SEMA3A,KIF14,DCLK2,PLXNA4,SIX3,EGFR,LAMB1,TUBB2A,CDON,EPHB3,GLI3,KIF26A,NTRK2,SLC2A1,DRD1,SCN2A,DLX5…
GO:0030030	GO:BP	cell projection organization	416	1.3047e-18	17.8845	1613	3521	21031	DKK1,CD38,CCDC32,BBS12,C12ORF57,RPL24,NCK1,BBS4,TTC39C,TMEM17,BLOC1S1,LOC100652777,PHPT1,RILP,UBB,IFT46,FOLR1,SERPINI1,PLEKHO1,APOE,SNAPIN,DUSP23,CFAP221,IFT43,BRK1,NME5,TBCE,CDNF,MIEN1,SSNA1,NEDD9,RAB17,LCA5L,UST,IL15RA,IFT88,CD3E,NME2,NUBP1,S100A6,RAP1A,SH3YL1,BBIP1,TWF1,CBY1,NUBP2,DGUOK,RAC2,CLUAP1,B9D2,MBOAT1,UNC119B,POSTN,FMNL3,ANK3,EXT1,VPS13B,RIMS2,ASAP1,PKD2,RTTN,SSX2IP,GRIP1,EPHA3,ANKRD2…
GO:0030182	GO:BP	neuron differentiation	411	1.41242e-28	27.85	1431	3521	21031	DKK1,CD38,C1QA,C12ORF57,RPL24,NCK1,BBS4,BLOC1S1,LOC100652777,SOD2,UBB,PPT1,FOLR1,SERPINI1,UQCRQ,APOE,SNAPIN,LNX2,COPS2,FAM151B,TBCE,CDNF,SSNA1,RAB17,NIF3L1,UST,IL15RA,IFT88,CD3E,NME2,S100A6,RAP1A,TWF1,HEXA,DGUOK,DLX3,MBOAT1,POSTN,ANK3,SALL1,EXT1,VPS13B,RIMS2,ASAP1,GRIP1,EPHA3,ANKRD27,GAS7,GDF11,DENND5A,YWHAH,CARM1,EZH2,THOC2,RUNX3,PTK7,NECTIN1,PPP2R5B,KIF20B,SCARF1,PDLIM5,PBX4,ARHGEF25,LIMK1,NRP2…
GO:0030308	GO:BP	negative regulation of cell growth	50	0.000163282	3.78706	190	2547	21031	WT1,SCGB3A1,GNG4,FSTL4,CDKN2A,MEG3,BDKRB1,WNT3A,WNT5A,SFRP1,SEMA5B,INHBA,MINAR1,SEMA3D,BCL11A,PI16,ENPP1,SLIT1,SEMA7A,WNT11,TGFB2,SEMA6D,PLXNA3,SEMA3C,TRIM46,GREM1,BCL2,NTN1,RTN4R,SLIT3,FGF13,CAPRIN2,SLIT2,SEMA3A,BRCA1,GJA1,RGS4,ESR2,CRYAB,SESN2,SPP1,SMARCA4,SEMA6C,WFDC1,PTPRS,FHL1,SEMA5A,NPR1,MECP2,HDAC6
GO:0030516	GO:BP	regulation of axon extension	30	0.00139695	2.85482	96	2547	21031	MAPT,ISLR2,WNT3A,WNT5A,PLXNA4,SEMA5B,SEMA3D,BCL11A,NRCAM,FN1,SLIT1,SEMA7A,L1CAM,MACF1,SEMA6D,PLXNA3,SEMA3C,TRIM46,NTN1,RTN4R,GDI1,MAP1B,SEMA3A,SEMA6C,PTPRS,SEMA5A,LIMK1,ARHGAP32,HDAC6,SMURF1
GO:0030517	GO:BP	negative regulation of axon extension	18	0.0103543	1.98488	47	2547	21031	WNT3A,WNT5A,SEMA5B,SEMA3D,BCL11A,SLIT1,SEMA7A,SEMA6D,PLXNA3,SEMA3C,TRIM46,NTN1,RTN4R,SEMA3A,SEMA6C,PTPRS,SEMA5A,HDAC6
GO:0030900	GO:BP	forebrain development	114	6.7087e-05	4.17336	417	3521	21031	DKK1,TYROBP,DUOX2,TMEM14B,C12ORF57,BBS4,UBB,UQCRQ,PEX13,ITGAM,SALL1,EXT1,WDR37,NDE1,RRM1,EZH2,AKNA,AVPR1A,NRP2,APP,LEF1,EZH1,IGF2BP1,MECP2,SUN1,AXL,COL3A1,NF1,BCL11B,FGF13,FLNA,SLIT1,TBX19,PRKG1,WNT7B,BMERB1,INHBA,TBX3,ARHGAP11B,APLP1,NIN,RTN4RL1,NF2,SKI,PHLPP2,DAB2IP,WNT5A,PLXNA1,SEMA5A,STIL,SRGAP2,RTN4R,MDGA1,HES1,CCDC141,KDM6B,DMD,E2F1,VAX2,PTPRS,PTCHD1,BMP4,ARHGAP35,SLIT2,ARX,POU4F1,CDK5R1,PA…
GO:0031175	GO:BP	neuron projection development	312	1.82705e-26	25.7383	1014	3521	21031	DKK1,CD38,C12ORF57,RPL24,NCK1,BBS4,BLOC1S1,LOC100652777,UBB,FOLR1,SERPINI1,APOE,SNAPIN,TBCE,CDNF,SSNA1,RAB17,UST,IL15RA,IFT88,CD3E,NME2,S100A6,RAP1A,TWF1,DGUOK,MBOAT1,POSTN,ANK3,EXT1,VPS13B,RIMS2,ASAP1,GRIP1,EPHA3,ANKRD27,GAS7,DENND5A,YWHAH,CARM1,EZH2,THOC2,PTK7,NECTIN1,PPP2R5B,KIF20B,SCARF1,PDLIM5,ARHGEF25,LIMK1,NRP2,EPB41L3,PLAA,APP,STRN,TNFRSF21,CRTAC1,HDAC6,SPRY3,NR2F1,CAPRIN2,MMP2,IGF2BP1,ME…
GO:0031344	GO:BP	regulation of cell projection organization	189	4.90614e-11	10.3093	667	3521	21031	DKK1,CD38,NCK1,BBS4,SERPINI1,APOE,SNAPIN,BRK1,MIEN1,NEDD9,RAB17,UST,IL15RA,IFT88,NME2,RAP1A,SH3YL1,TWF1,DGUOK,RAC2,MBOAT1,GRIP1,EPHA3,ANKRD27,DENND5A,YWHAH,CARM1,EZH2,THOC2,PTK7,PLEKHM1,PPP2R5B,EVI5L,SCARF1,PDLIM5,LIMK1,HDAC6,SPRY3,NR2F1,CAPRIN2,PROM2,PPP1R16B,APBB1,USH1C,TANC2,FGF13,DDR2,FLNA,EPS8L3,CCDC88A,PTPRG,EPHA4,SCN1B,ZNF296,P3H1,EFNB3,SMURF1,ADAMTS16,VIM,SLIT1,MYO9A,MYCBP2,SS18L1,PTPRF,K…
GO:0031345	GO:BP	negative regulation of cell projection organization	59	0.00269265	2.56982	192	3521	21031	DKK1,CD38,APOE,SNAPIN,IL15RA,DGUOK,DENND5A,YWHAH,CARM1,THOC2,EVI5L,HDAC6,SPRY3,NR2F1,FGF13,FLNA,PTPRG,EPHA4,ZNF296,EFNB3,VIM,SLIT1,KREMEN1,GDI1,INPP5F,RTN4RL1,SPP1,ZNF365,TRPV4,SYNGAP1,WNT5A,MINAR1,SEMA5A,RTN4R,HES1,BCL11A,CBFA2T2,DPYSL3,PTPRS,SEMA3C,SLIT2,STMN2,NTN1,TRIM46,PLXNA3,SEMA7A,SEMA3A,SEMA6D,SEMA3D,LRP4,SEMA6C,DNM3,CRMP1,FSTL4,SPOCK1,SEMA5B,FAT3,WNT3A,GFAP
GO:0031346	GO:BP	positive regulation of cell projection organization	111	2.85807e-08	7.54393	357	3521	21031	NCK1,BBS4,SERPINI1,APOE,BRK1,MIEN1,NEDD9,IFT88,NME2,RAP1A,TWF1,RAC2,GRIP1,EPHA3,ANKRD27,EZH2,PTK7,PLEKHM1,PPP2R5B,SCARF1,LIMK1,HDAC6,CAPRIN2,PROM2,APBB1,DDR2,FLNA,EPS8L3,CCDC88A,EPHA4,SCN1B,P3H1,SMURF1,SS18L1,EPS8L2,GDI1,RAPGEF1,DOCK11,PLXNB2,NIN,BRAF,ABL2,DLG4,PTK6,TBC1D24,LPAR3,DAB2IP,WNT5A,TIAM2,PTPRD,PLXNA1,SEMA5A,TIAM1,ITGA6,MTOR,AVIL,PRKD1,ARHGAP32,BCL11A,DZIP1,ANLN,ROR2,DMD,CX3CL1,CBFA2T2,…
GO:0032535	GO:BP	regulation of cellular component size	107	1.77741e-05	4.75021	376	3521	21031	AQP4,NCK1,BBS4,BLOC1S1,TMSB10,RILP,LAMTOR5,APOE,ARPC3,SNAPIN,CCDC51,HAX1,CLNS1A,MEGF9,BRK1,BORCS7,PEX11A,CCL26,TWF1,PYCARD,MLST8,LATS1,PDXP,PIK3R2,LIMK1,HDAC6,LMOD1,USH1C,KANK2,FGF13,SSH1,ATP13A2,MYADM,SLC12A8,SMURF1,SLIT1,SLC12A2,SLC26A5,SLC12A9,WNT7B,KIRREL1,GDI1,ALOX15,ARHGAP28,CRACD,SPP1,SLC12A4,ESAM,LPAR3,TRPV4,PLEKHH2,WNT5A,SEMA5A,MTOR,AVIL,RTN4R,PRKD1,ARHGAP32,BCL11A,AKT3,SVIL,PTPRS,HIP1R,…
GO:0032989	GO:BP	cellular anatomical entity morphogenesis	237	3.25692e-18	17.4872	785	3521	21031	C12ORF57,RPL24,LOC100652777,UBB,PLEKHO1,APOE,TBCE,SSNA1,UST,S100A6,POSTN,ANK3,EXT1,VPS13B,RIMS2,GRIP1,EPHA3,ANKRD27,GAS7,YWHAH,PTK7,NECTIN1,KIF20B,PDLIM5,ARHGEF25,LIMK1,NRP2,EPB41L3,PLAA,APP,HDAC6,SPRY3,CAPRIN2,IGF2BP1,MECP2,CHL1,EPHA10,LMOD1,BCL2,CSRP2,APBB1,TANC2,BCL11B,FGF13,TPM1,NRN1,MINK1,USP9X,EPHA4,SCN1B,SYT1,VCL,ATP9A,ARHGEF28,EFNB3,DOCK10,SMURF1,EDNRA,SLIT1,MYO9A,MYCBP2,SS18L1,RPS6KA5,PR…
GO:0040008	GO:BP	regulation of growth	161	5.85338e-06	5.23259	620	3521	21031	ALOX15B,HOPX,CD38,NDUFA13,BBS4,LAMTOR1,EBAG9,PPIB,PPT1,APOE,SERP1,DERL2,N6AMT1,SERTAD3,FXN,CHPT1,BTG1,NUBP1,MT1G,LAMTOR2,MLST8,RGS4,LATS1,COLQ,CSF1,RIMS2,MTM1,SGK2,HBEGF,AVPR1A,LIMK1,PLAA,APP,HDAC6,WWC1,CAPRIN2,ACACB,DIO3,ENPP1,SESN2,MECP2,BCL2,PI16,FGF13,SMAD7,MMP14,SYT1,TNC,FHL1,SMURF1,RASGRP2,SLIT1,EXTL3,MYCBP2,GHR,GDI1,INHBA,GJA1,PLAC8,GREM1,NET1,SPP1,IL17RB,ESR2,MYOCD,PPM1F,PTK6,LPAR3,FOSL2,…
GO:0040013	GO:BP	negative regulation of locomotion	94	0.000341177	3.46702	336	3521	21031	ALOX15B,CXCL13,DUSP1,GPR18,APOE,PTPN2,TIMP1,CD74,DUSP22,NEDD9,CCDC125,PADI2,LDLRAD4,GNA12,EPHA1,CLDN3,SULF1,NAV3,PTPRK,HDAC6,FRMD5,MECP2,BCL2,HDAC5,COL3A1,EMILIN1,MEOX2,NF1,MCC,RECK,SMAD7,TPM1,PTPRG,EPHA4,VCL,SLIT1,RGN,PRKG1,BMERB1,GJA1,PODN,GREM1,BCR,BRAF,PTPRT,NF2,ADAMTS9,C5AR2,MYOCD,CARD10,FBLN1,DAB2IP,WNT5A,SEMA5A,DPEP1,SRGAP2,ADORA1,SPOCK3,CX3CL1,DPYSL3,VASH1,ADARB1,AFDN,DLL4,BMP4,THBS1,GPR1…
GO:0042330	GO:BP	taxis	115	0.0139799	1.8545	465	3521	21031	LBP,SFTPD,CXCR6,CCL15,CXCL13,CXCL9,CCL4,DUSP1,GPR18,XCL1,RPS19,PPIB,PTPN2,CD74,NEDD9,CCL26,CCL5,RAC2,TNFSF14,XCL2,DEFB1,PADI2,CSF1,HBEGF,IL12A,SRP54,DOCK2,CXCL6,CXCL8,PIK3CD,NRP2,HDAC6,MSMP,LEF1,THBS4,MMP2,CXCR2,CXCL2,CCN1,IL6,PLAUR,TNFRSF11A,CH25H,FFAR2,SLIT1,SLC12A2,CXCL1,MYCBP2,CDH13,WNT7B,MET,GREM1,PLAU,PLA2G1B,C5AR2,FLRT2,PPM1F,CCL22,TRPV4,TRPM4,SMOC2,PLD1,UNC5C,WNT5A,SEMA5A,DPEP1,TIAM1,PGF,…
GO:0045926	GO:BP	negative regulation of growth	69	0.00985693	2.00626	244	3521	21031	ALOX15B,NDUFA13,PPT1,SERTAD3,FXN,BTG1,MT1G,RGS4,HDAC6,WWC1,CAPRIN2,ENPP1,SESN2,MECP2,BCL2,PI16,FGF13,FHL1,SLIT1,INHBA,GJA1,PLAC8,GREM1,SPP1,ESR2,PTK6,BRCA1,WNT5A,TLL2,MINAR1,SEMA5A,GPC3,RTN4R,BDKRB1,BCL11A,SMARCA4,RAI1,WT1,PTPRS,CRYAB,SCGB3A1,SEMA3C,SLIT2,NTN1,RBP4,WNT11,SLIT3,WFDC1,CDKN2A,TP73,NPR1,IGFBP5,TRIM46,PLXNA3,SEMA7A,SEMA3A,SEMA6D,SEMA3D,SEMA6C,NOG,SFRP1,SLC6A4,FSTL4,TGFB2,SEMA5B,KCNK2,…
GO:0045927	GO:BP	positive regulation of growth	70	0.0393922	1.40459	258	3521	21031	HOPX,CD38,BBS4,PPIB,SERP1,DERL2,N6AMT1,FXN,MLST8,CSF1,RIMS2,MTM1,HBEGF,AVPR1A,LIMK1,PLAA,ACACB,DIO3,MECP2,BCL2,SMAD7,MMP14,SYT1,SMURF1,EXTL3,GHR,GDI1,PPM1F,LPAR3,FGF9,RASAL1,GATA6,SEMA5A,MTOR,AKAP6,SLC9A1,ARHGAP32,BCL11A,HEY2,TEAD1,WT1,HLX,NTN1,ARX,TGFBR3,INSR,SMO,SEMA7A,FGFR1,MACF1,VIL1,SPTBN4,NOTCH1,ISLR2,EGFR,DLL1,FN1,SFRP1,NGF,MAP1B,LEP,SOX15,TGFB2,TBX1,MAPT,WNT3A,IGF2,SLC6A3,UNC13A,L1CAM
GO:0048588	GO:BP	developmental cell growth	71	0.000332891	3.4777	233	3521	21031	APOE,SSNA1,RGS4,POSTN,EXT1,RIMS2,PDLIM5,LIMK1,NRP2,PLAA,APP,HDAC6,MECP2,PI16,FGF13,SMAD7,NRN1,USP9X,SYT1,VCL,SMURF1,EDNRA,SLIT1,PRKG1,GDI1,NIN,SPP1,LPAR3,MEIS1,RASAL1,WNT5A,PLXNA1,SEMA5A,TIAM1,AKAP6,RTN4R,ARHGAP32,BCL11A,COL14A1,PTPRS,PRICKLE1,SEMA3C,TNN,SLIT2,NTN1,SLIT3,DCLK1,TRIM46,PLXNA3,SEMA7A,SEMA3A,MACF1,SEMA6D,SEMA3D,ISLR2,SEMA6C,PLXNA4,EDN2,SOX9,FN1,NGF,MAP1B,ST8SIA2,FSTL4,NRCAM,MAPT,LHX2…
GO:0048589	GO:BP	developmental growth	194	1.26689e-12	11.8973	667	3521	21031	HOPX,DUOX2,GPX1,BBS4,PPIB,APOE,SERP1,COPS2,TBCE,SSNA1,FXN,IER3IP1,EYS,RGS4,LATS1,COLQ,CSF1,POSTN,SALL1,EXT1,RIMS2,EZH2,SLC25A25,MTM1,BRCA2,PTK7,PDLIM5,LIMK1,NRP2,PLAA,APP,HDAC6,WWC1,SELENON,ACACB,DIO3,LEPR,MECP2,BCL2,GINS4,COL3A1,PI16,FGF13,DDR2,SMAD7,NRN1,USP9X,SYT1,VCL,TNC,ACVR2B,SMURF1,FKRP,EDNRA,SLIT1,MYCBP2,PRKG1,GHR,WNT7B,GDI1,GJA1,PPP1R13L,PLAC8,PHLDA2,NIN,TXK,SPP1,NOTCH2,SKI,LPAR3,MEIS1,F…
GO:0048638	GO:BP	regulation of developmental growth	95	1.73189e-05	4.76148	322	3521	21031	HOPX,BBS4,PPIB,APOE,SERP1,FXN,RGS4,LATS1,COLQ,CSF1,RIMS2,MTM1,LIMK1,PLAA,APP,HDAC6,WWC1,ACACB,DIO3,MECP2,BCL2,PI16,FGF13,SMAD7,SYT1,SMURF1,SLIT1,MYCBP2,GHR,GDI1,PLAC8,SPP1,LPAR3,FOSL2,FGF9,RASAL1,WNT5A,GATA6,TLL2,SEMA5A,AKAP6,RTN4R,ARHGAP32,BCL11A,HEY2,RAI1,FOXC1,COL14A1,WT1,PTPRS,GDF5,SEMA3C,HLX,NTN1,RBP4,ARX,TGFBR3,TP73,INSR,TRIM46,SMO,PLXNA3,SEMA7A,FGFR1,SEMA3A,FOXC2,MACF1,VIL1,SEMA6D,SPTBN4,S…
GO:0048639	GO:BP	positive regulation of developmental growth	54	0.000839114	3.07618	165	3521	21031	HOPX,BBS4,PPIB,SERP1,CSF1,RIMS2,MTM1,LIMK1,PLAA,ACACB,DIO3,MECP2,BCL2,SMAD7,SYT1,SMURF1,GHR,GDI1,LPAR3,FGF9,RASAL1,GATA6,SEMA5A,AKAP6,ARHGAP32,BCL11A,HEY2,WT1,HLX,NTN1,ARX,TGFBR3,INSR,SMO,SEMA7A,FGFR1,MACF1,VIL1,SPTBN4,NOTCH1,ISLR2,DLL1,FN1,NGF,MAP1B,LEP,SOX15,TBX1,MAPT,WNT3A,IGF2,SLC6A3,UNC13A,L1CAM
GO:0048640	GO:BP	negative regulation of developmental growth	33	0.000696387	3.15715	108	2547	21031	SLC6A4,FSTL4,KCNK2,RBP4,WNT3A,WNT5A,SEMA5B,PLAC8,SEMA3D,BCL11A,TP73,PI16,SLIT1,SEMA7A,SEMA6D,PLXNA3,SEMA3C,TRIM46,TLL2,NTN1,RTN4R,FGF13,NOG,SEMA3A,RAI1,RGS4,SPP1,SEMA6C,PTPRS,WWC1,SEMA5A,MECP2,HDAC6
GO:0048666	GO:BP	neuron development	347	1.24825e-26	25.9037	1167	3521	21031	DKK1,CD38,C1QA,C12ORF57,RPL24,NCK1,BBS4,BLOC1S1,LOC100652777,SOD2,UBB,PPT1,FOLR1,SERPINI1,UQCRQ,APOE,SNAPIN,FAM151B,TBCE,CDNF,SSNA1,RAB17,UST,IL15RA,IFT88,CD3E,NME2,S100A6,RAP1A,TWF1,HEXA,DGUOK,MBOAT1,POSTN,ANK3,EXT1,VPS13B,RIMS2,ASAP1,GRIP1,EPHA3,ANKRD27,GAS7,DENND5A,YWHAH,CARM1,EZH2,THOC2,RUNX3,PTK7,NECTIN1,PPP2R5B,KIF20B,SCARF1,PDLIM5,PBX4,ARHGEF25,LIMK1,NRP2,EPB41L3,PLAA,APP,STRN,TNFRSF21,CRT…
GO:0048667	GO:BP	cell morphogenesis involved in neuron differentiation	187	9.95831e-16	15.0018	597	3521	21031	C12ORF57,RPL24,LOC100652777,APOE,TBCE,SSNA1,UST,S100A6,HEXA,ANK3,EXT1,EPHA3,ANKRD27,YWHAH,PTK7,NECTIN1,PDLIM5,ARHGEF25,LIMK1,NRP2,APP,HDAC6,CAPRIN2,IGF2BP1,CHL1,EPHA10,BCL2,APBB1,TANC2,BCL11B,FGF13,MINK1,USP9X,EPHA4,SCN1B,VCL,ARHGEF28,EFNB3,DOCK10,SMURF1,EDNRA,SLIT1,MYCBP2,SS18L1,RPS6KA5,PRKG1,WNT7B,KIF13B,GDI1,UNC5B,MAP1S,PLXNB2,APLP1,NIN,BRAF,SPP1,ZNF365,DLG4,NOTCH2,STXBP1,FLRT2,ECE1,TBC1D24,LP…
GO:0048675	GO:BP	axon extension	41	0.0154625	1.81072	124	3521	21031	APOE,SSNA1,LIMK1,NRP2,HDAC6,USP9X,VCL,SMURF1,EDNRA,SLIT1,GDI1,WNT5A,SEMA5A,RTN4R,ARHGAP32,BCL11A,PTPRS,SEMA3C,SLIT2,NTN1,SLIT3,DCLK1,TRIM46,PLXNA3,SEMA7A,SEMA3A,MACF1,SEMA6D,SEMA3D,ISLR2,SEMA6C,PLXNA4,EDN2,FN1,MAP1B,NRCAM,MAPT,LHX2,SEMA5B,WNT3A,L1CAM
GO:0048812	GO:BP	neuron projection morphogenesis	208	1.49722e-18	17.8247	655	3521	21031	C12ORF57,RPL24,LOC100652777,UBB,APOE,TBCE,SSNA1,UST,S100A6,POSTN,ANK3,EXT1,RIMS2,GRIP1,EPHA3,ANKRD27,GAS7,YWHAH,PTK7,NECTIN1,KIF20B,PDLIM5,ARHGEF25,LIMK1,NRP2,EPB41L3,PLAA,APP,HDAC6,SPRY3,CAPRIN2,IGF2BP1,MECP2,CHL1,EPHA10,BCL2,APBB1,TANC2,BCL11B,FGF13,NRN1,MINK1,USP9X,EPHA4,SCN1B,SYT1,VCL,ATP9A,ARHGEF28,EFNB3,DOCK10,SMURF1,EDNRA,SLIT1,MYO9A,MYCBP2,SS18L1,RPS6KA5,PRKG1,WNT7B,KIF13B,GDI1,UNC5B,MAP1…
GO:0048841	GO:BP	regulation of axon extension involved in axon guidance	14	0.0458943	1.33824	34	2547	21031	WNT3A,WNT5A,PLXNA4,SEMA5B,SEMA3D,SLIT1,SEMA7A,SEMA6D,PLXNA3,SEMA3C,SEMA3A,SEMA6C,SEMA5A,HDAC6
GO:0048843	GO:BP	negative regulation of axon extension involved in axon guidance	13	0.0186659	1.72895	28	2547	21031	WNT3A,WNT5A,SEMA5B,SEMA3D,SLIT1,SEMA7A,SEMA6D,PLXNA3,SEMA3C,SEMA3A,SEMA6C,SEMA5A,HDAC6
GO:0048846	GO:BP	axon extension involved in axon guidance	17	0.00142601	2.84588	38	2547	21031	WNT3A,WNT5A,PLXNA4,SEMA5B,SEMA3D,NRP2,SLIT1,SEMA7A,SEMA6D,PLXNA3,SEMA3C,SLIT3,SLIT2,SEMA3A,SEMA6C,SEMA5A,HDAC6
GO:0048858	GO:BP	cell projection morphogenesis	214	5.72664e-19	18.2421	676	3521	21031	C12ORF57,RPL24,LOC100652777,UBB,PLEKHO1,APOE,TBCE,SSNA1,UST,S100A6,POSTN,ANK3,EXT1,RIMS2,GRIP1,EPHA3,ANKRD27,GAS7,YWHAH,PTK7,NECTIN1,KIF20B,PDLIM5,ARHGEF25,LIMK1,NRP2,EPB41L3,PLAA,APP,HDAC6,SPRY3,CAPRIN2,IGF2BP1,MECP2,CHL1,EPHA10,BCL2,APBB1,TANC2,BCL11B,FGF13,NRN1,MINK1,USP9X,EPHA4,SCN1B,SYT1,VCL,ATP9A,ARHGEF28,EFNB3,DOCK10,SMURF1,EDNRA,SLIT1,MYO9A,MYCBP2,SS18L1,RPS6KA5,PRKG1,WNT7B,KIF13B,GDI1,UN…
GO:0050767	GO:BP	regulation of neurogenesis	117	7.18762e-08	7.14342	388	3521	21031	IFNG,DYNLT1,BHLHE41,ANKRD27,YWHAH,EZH2,LIMK1,HDAC6,LDLR,LEF1,CAPRIN2,MECP2,NF1,FGF13,IL6,EPHA4,EFNB3,SMURF1,SLIT1,SS18L1,GDI1,PLXNB2,GJC2,NIN,BRAF,NR1D1,SPP1,ZNF365,NF2,SOX8,SKI,TBC1D24,LPAR3,SYNGAP1,XRCC2,WNT5A,TIAM2,PTPRD,PLXNA1,SEMA5A,TIAM1,CLCN2,MTOR,HES2,RTN4R,HES1,ARHGAP32,BCL11A,HEY2,CX3CL1,FZD4,HEY1,DLL4,PTPRS,KALRN,TENM4,SORL1,SEMA3C,NEURL1,GPR37L1,SLIT2,NTN1,SHOX2,POU4F1,CDKN2B,TP73,TRI…
GO:0050768	GO:BP	negative regulation of neurogenesis	46	0.0230272	1.63776	147	3521	21031	DYNLT1,YWHAH,HDAC6,LDLR,MECP2,NF1,FGF13,IL6,EFNB3,SLIT1,GDI1,NR1D1,SPP1,NF2,SKI,SYNGAP1,WNT5A,SEMA5A,RTN4R,HES1,BCL11A,PTPRS,SORL1,SEMA3C,GPR37L1,NTN1,CDKN2B,TRIM46,PLXNA3,SEMA7A,SEMA3A,SEMA6D,SEMA3D,NOTCH1,LRP4,SEMA6C,PTN,NOG,FSTL4,LHX2,SEMA5B,WNT7A,WNT3A,DLL3,BMP7,SOX11
GO:0050769	GO:BP	positive regulation of neurogenesis	74	0.000226579	3.64478	244	3521	21031	IFNG,ANKRD27,LIMK1,HDAC6,CAPRIN2,MECP2,IL6,EPHA4,SMURF1,SS18L1,GDI1,PLXNB2,GJC2,NIN,BRAF,ZNF365,SOX8,TBC1D24,LPAR3,XRCC2,TIAM2,PTPRD,PLXNA1,SEMA5A,TIAM1,CLCN2,MTOR,HES1,ARHGAP32,BCL11A,CX3CL1,FZD4,KALRN,TENM4,NEURL1,SLIT2,NTN1,SHOX2,TP73,SMO,PLXNA3,WDR62,SEMA7A,MME,MACF1,VCAN,NOTCH1,ISLR2,PLXNA4,EGFR,GPER1,PTN,CDON,FN1,GLI3,LIF,NTRK2,NGF,MAP1B,HAP1,PTPRZ1,MYRF,ACAN,MAPT,ZNF488,WNT3A,GFAP,GRM5,CAM…
GO:0050770	GO:BP	regulation of axonogenesis	56	2.24984e-05	4.64785	158	3521	21031	UST,LIMK1,HDAC6,FGF13,EPHA4,EFNB3,SMURF1,SLIT1,KIF13B,GDI1,PLXNB2,NIN,BRAF,SPP1,LPAR3,SYNGAP1,WNT5A,TIAM2,PLXNA1,SEMA5A,TIAM1,RTN4R,ARHGAP32,BCL11A,PTPRS,ARHGAP35,SEMA3C,SLIT2,NTN1,SHOX2,TRIM46,PLXNA3,SEMA7A,SEMA3A,MACF1,SEMA6D,SEMA3D,BRSK1,ISLR2,LRP4,SEMA6C,PLXNA4,FN1,EPHB3,NTRK2,NGF,MAP1B,FSTL4,MAPT,SEMA5B,CDH2,RET,WNT7A,WNT3A,L1CAM,NEFL
GO:0050771	GO:BP	negative regulation of axonogenesis	25	0.000267096	3.57333	67	2547	21031	FSTL4,EFNB3,WNT3A,WNT5A,SEMA5B,SEMA3D,LRP4,BCL11A,SLIT1,SEMA7A,SEMA6D,PLXNA3,SEMA3C,TRIM46,NTN1,RTN4R,SYNGAP1,GDI1,FGF13,SEMA3A,SPP1,SEMA6C,PTPRS,SEMA5A,HDAC6
GO:0050772	GO:BP	positive regulation of axonogenesis	29	0.0484147	1.31502	80	3521	21031	LIMK1,SMURF1,GDI1,PLXNB2,NIN,BRAF,LPAR3,TIAM2,PLXNA1,SEMA5A,TIAM1,ARHGAP32,BCL11A,SLIT2,NTN1,SHOX2,PLXNA3,SEMA7A,MACF1,ISLR2,PLXNA4,FN1,NTRK2,NGF,MAP1B,MAPT,WNT3A,L1CAM,NEFL
GO:0050919	GO:BP	negative chemotaxis	20	0.000399324	3.39868	47	2547	21031	WNT5A,FLRT2,PLXNA4,SEMA5B,SEMA3D,LGR6,NRP2,SLIT1,SEMA7A,SEMA6D,PLXNA3,SEMA3C,NTN1,SLIT3,UNC5C,SLIT2,SEMA3A,SEMA6C,PDGFA,SEMA5A
GO:0051129	GO:BP	negative regulation of cellular component organization	173	0.000496941	3.30369	719	3521	21031	TRIM31,APOC2,APOM,DKK1,GMFG,CRBN,DUSP1,CD38,PFDN5,GPX1,BBS4,TMSB10,SLC25A4,SETMAR,APOE,SNAPIN,DUSP22,PRELID1,IL15RA,CST3,FXN,GHITM,NUBP1,STN1,TWF1,PSMG2,DGUOK,PFDN1,PARK7,TTK,PRRT2,DACT1,EPHA3,ANKRD27,LRRTM1,DENND5A,YWHAH,CARM1,THOC2,MTM1,EVI5L,GEN1,NAV3,PATL2,SMCR8,HDAC6,LDLR,SPRY3,NR2F1,LMOD1,PROM2,KNTC1,EMILIN1,KANK2,TTBK2,FGF13,SSH1,FLNA,TEX14,MMP14,PTPRG,BUB1B,MYADM,EPHA4,ZNF296,CH25H,EFNB3,…
GO:0051960	GO:BP	regulation of nervous system development	139	1.44549e-09	8.83999	463	3521	21031	DKK1,IFNG,DYNLT1,BHLHE41,ANKRD27,LRRTM1,AMIGO2,YWHAH,EZH2,LIMK1,TNFRSF21,HDAC6,LDLR,LEF1,CAPRIN2,SRPX2,MECP2,IL1RAP,NF1,FGF13,IL6,LRRC24,EPHA4,EFNB3,SMURF1,SLIT1,SS18L1,GDI1,PLXNB2,GJC2,NIN,BRAF,NR1D1,SPP1,ZNF365,NF2,SOX8,FLRT2,SKI,TBC1D24,LPAR3,SLITRK4,SYNGAP1,XRCC2,WNT5A,TIAM2,PTPRD,PLXNA1,SYNDIG1,SEMA5A,TIAM1,CLCN2,MTOR,HES2,RTN4R,HES1,ARHGAP32,BCL11A,NLGN2,HEY2,CX3CL1,FZD4,HEY1,DLL4,PTPRS,CLS…
GO:0051961	GO:BP	negative regulation of nervous system development	47	0.0386402	1.41296	154	3521	21031	DKK1,DYNLT1,YWHAH,HDAC6,LDLR,MECP2,NF1,FGF13,IL6,EFNB3,SLIT1,GDI1,NR1D1,SPP1,NF2,SKI,SYNGAP1,WNT5A,SEMA5A,RTN4R,HES1,BCL11A,PTPRS,SORL1,SEMA3C,GPR37L1,NTN1,CDKN2B,TRIM46,PLXNA3,SEMA7A,SEMA3A,SEMA6D,SEMA3D,NOTCH1,LRP4,SEMA6C,PTN,NOG,FSTL4,LHX2,SEMA5B,WNT7A,WNT3A,DLL3,BMP7,SOX11
GO:0051962	GO:BP	positive regulation of nervous system development	92	7.46116e-07	6.12719	292	3521	21031	IFNG,ANKRD27,LRRTM1,AMIGO2,LIMK1,HDAC6,CAPRIN2,SRPX2,MECP2,IL1RAP,IL6,LRRC24,EPHA4,SMURF1,SS18L1,GDI1,PLXNB2,GJC2,NIN,BRAF,ZNF365,SOX8,FLRT2,TBC1D24,LPAR3,SLITRK4,XRCC2,TIAM2,PTPRD,PLXNA1,SYNDIG1,SEMA5A,TIAM1,CLCN2,MTOR,HES1,ARHGAP32,BCL11A,NLGN2,CX3CL1,FZD4,CLSTN1,KALRN,TENM4,NEURL1,SLIT2,NTN1,SHOX2,THBS2,TP73,SMO,PLXNA3,OXTR,WDR62,SEMA7A,MME,MACF1,VCAN,NOTCH1,ISLR2,PLXNA4,EGFR,GPER1,PTN,CDON,FN…
GO:0060560	GO:BP	developmental growth involved in morphogenesis	76	9.43882e-05	4.02508	248	3521	21031	APOE,SSNA1,CSF1,POSTN,SALL1,EXT1,RIMS2,PTK7,LIMK1,NRP2,PLAA,APP,HDAC6,MECP2,FGF13,NRN1,USP9X,SYT1,VCL,TNC,SMURF1,EDNRA,SLIT1,PRKG1,WNT7B,GDI1,NIN,SPP1,LPAR3,RASAL1,WNT5A,PLXNA1,SEMA5A,TIAM1,RTN4R,KIF26B,ARHGAP32,BCL11A,PTPRS,BMP4,PRICKLE1,SEMA3C,TNN,SLIT2,NKD1,NTN1,WNT11,SLIT3,DCLK1,FGF1,TRIM46,PLXNA3,SEMA7A,SEMA3A,MACF1,SEMA6D,SEMA3D,NOTCH1,ISLR2,SEMA6C,PLXNA4,EDN2,SOX9,FN1,SFRP1,NGF,MAP1B,ST8SI…
GO:0061387	GO:BP	regulation of extent of cell growth	35	0.000210799	3.67613	113	2547	21031	FSTL4,MAPT,ISLR2,WNT3A,WNT5A,PLXNA4,SEMA5B,SEMA3D,BCL11A,NRCAM,FN1,NGF,SLIT1,SEMA7A,L1CAM,MACF1,SEMA6D,PLXNA3,LPAR3,SEMA3C,TRIM46,NTN1,RTN4R,GDI1,FGF13,MAP1B,SEMA3A,SPP1,SEMA6C,PTPRS,SEMA5A,LIMK1,ARHGAP32,HDAC6,SMURF1
GO:0061564	GO:BP	axon development	171	6.81326e-16	15.1666	527	3521	21031	C12ORF57,RPL24,LOC100652777,FOLR1,APOE,TBCE,SSNA1,UST,S100A6,ANK3,EXT1,EPHA3,PTK7,NECTIN1,SCARF1,ARHGEF25,LIMK1,NRP2,APP,TNFRSF21,CRTAC1,HDAC6,MMP2,CHL1,EPHA10,BCL2,BHLHE22,APBB1,BCL11B,FGF13,FLNA,USP9X,EPHA4,SCN1B,VCL,TNC,ARHGEF28,EFNB3,SMURF1,EDNRA,SLIT1,MYCBP2,PTPRF,RPS6KA5,PRKG1,WNT7B,KREMEN1,KIF13B,GDI1,UNC5B,MAP1S,PLXNB2,APLP1,NIN,INPP5F,BRAF,RTN4RL1,SPP1,NOTCH2,STXBP1,FLRT2,ECE1,TBC1D24,LP…
GO:0071526	GO:BP	semaphorin-plexin signaling pathway	18	0.0103543	1.98488	47	2547	21031	NCAM1,PLXNA4,SEMA5B,SEMA3D,NRP2,SEMA7A,SEMA6D,PLXNA3,SEMA3C,ECE1,SEMA3A,PLXNA1,FLNA,MET,SEMA6C,SEMA5A,EDNRA,PLXNB2
GO:0090066	GO:BP	regulation of anatomical structure size	152	1.08321e-09	8.96529	519	3521	21031	ACE2,CD38,AQP4,CPS1,GPX1,NCK1,BBS4,BLOC1S1,TMSB10,RILP,SOD2,LAMTOR5,APOE,ARPC3,SNAPIN,CCDC51,HAX1,CLNS1A,MEGF9,BRK1,BORCS7,PEX11A,CCL26,TWF1,PYCARD,MLST8,LATS1,PDXP,PIK3R2,EXT1,P2RY1,AVPR1A,LIMK1,HDAC6,MMP2,GJA5,LMOD1,PLEKHA7,USH1C,GUCY1A1,KANK2,FGF13,SSH1,ATP13A2,MYADM,SLC12A8,BDKRB2,SMURF1,EDNRA,SLIT1,SLC12A2,SLC26A5,SLC12A9,PRKG1,WNT7B,KIRREL1,GDI1,ALOX15,ARHGAP28,ADRA2A,CRACD,SPP1,SLC12A4,KCN…
GO:0097485	GO:BP	neuron projection guidance	92	2.5733e-11	10.5895	249	3521	21031	RPL24,LOC100652777,EXT1,EPHA3,PTK7,NECTIN1,ARHGEF25,NRP2,APP,HDAC6,CHL1,EPHA10,BCL11B,EPHA4,SCN1B,EFNB3,EDNRA,SLIT1,MYCBP2,RPS6KA5,WNT7B,UNC5B,PLXNB2,NOTCH2,FLRT2,ECE1,ARHGEF40,KIAA1755,TUBB3,UNC5C,WNT5A,PTPRD,PLXNA1,SEMA5A,NEXN,KIF5A,BOC,PTPRS,ARHGAP35,NGFR,KALRN,SEMA3C,SLIT2,NTN1,TRIO,ARX,ADAMTSL1,SLIT3,CDK5R1,GLI2,SMO,PLXNA3,SEMA7A,GATA3,SEMA3A,GAP43,CELSR3,SEMA6D,SEMA3D,NOTCH1,MATN2,SEMA6C,PL…
GO:0120035	GO:BP	regulation of plasma membrane bounded cell projection organization	182	6.68482e-10	9.17491	652	3521	21031	DKK1,CD38,NCK1,BBS4,SERPINI1,APOE,SNAPIN,BRK1,MIEN1,NEDD9,RAB17,UST,IL15RA,IFT88,NME2,RAP1A,SH3YL1,TWF1,DGUOK,RAC2,MBOAT1,EPHA3,ANKRD27,DENND5A,YWHAH,CARM1,EZH2,THOC2,PTK7,PLEKHM1,PPP2R5B,EVI5L,SCARF1,PDLIM5,LIMK1,HDAC6,NR2F1,CAPRIN2,PPP1R16B,APBB1,USH1C,TANC2,FGF13,DDR2,FLNA,EPS8L3,CCDC88A,PTPRG,EPHA4,SCN1B,ZNF296,P3H1,EFNB3,SMURF1,ADAMTS16,VIM,SLIT1,MYCBP2,SS18L1,PTPRF,KREMEN1,EPS8L2,KIF13B,GDI…
GO:0120036	GO:BP	plasma membrane bounded cell projection organization	405	4.78168e-18	17.3204	1570	3521	21031	DKK1,CD38,CCDC32,BBS12,C12ORF57,RPL24,NCK1,BBS4,TTC39C,TMEM17,BLOC1S1,LOC100652777,PHPT1,RILP,UBB,IFT46,FOLR1,SERPINI1,PLEKHO1,APOE,SNAPIN,DUSP23,CFAP221,IFT43,BRK1,NME5,TBCE,CDNF,MIEN1,SSNA1,NEDD9,RAB17,LCA5L,UST,IL15RA,IFT88,CD3E,NME2,S100A6,RAP1A,SH3YL1,BBIP1,TWF1,CBY1,DGUOK,RAC2,CLUAP1,B9D2,MBOAT1,UNC119B,POSTN,FMNL3,ANK3,EXT1,VPS13B,RIMS2,ASAP1,PKD2,RTTN,SSX2IP,GRIP1,EPHA3,ANKRD27,GAS7,DENND…
GO:0120039	GO:BP	plasma membrane bounded cell projection morphogenesis	212	1.18775e-18	17.9253	671	3521	21031	C12ORF57,RPL24,LOC100652777,UBB,PLEKHO1,APOE,TBCE,SSNA1,UST,S100A6,POSTN,ANK3,EXT1,RIMS2,GRIP1,EPHA3,ANKRD27,GAS7,YWHAH,PTK7,NECTIN1,KIF20B,PDLIM5,ARHGEF25,LIMK1,NRP2,EPB41L3,PLAA,APP,HDAC6,SPRY3,CAPRIN2,IGF2BP1,MECP2,CHL1,EPHA10,BCL2,APBB1,TANC2,BCL11B,FGF13,NRN1,MINK1,USP9X,EPHA4,SCN1B,SYT1,VCL,ATP9A,ARHGEF28,EFNB3,DOCK10,SMURF1,EDNRA,SLIT1,MYO9A,MYCBP2,SS18L1,RPS6KA5,PRKG1,WNT7B,KIF13B,GDI1,UN…
GO:1902284	GO:BP	neuron projection extension involved in neuron projection guidance	17	0.00142601	2.84588	38	2547	21031	WNT3A,WNT5A,PLXNA4,SEMA5B,SEMA3D,NRP2,SLIT1,SEMA7A,SEMA6D,PLXNA3,SEMA3C,SLIT3,SLIT2,SEMA3A,SEMA6C,SEMA5A,HDAC6
GO:1990138	GO:BP	neuron projection extension	54	0.0165506	1.78119	180	3521	21031	APOE,SSNA1,POSTN,RIMS2,LIMK1,NRP2,PLAA,HDAC6,MECP2,NRN1,USP9X,SYT1,VCL,SMURF1,EDNRA,SLIT1,GDI1,RASAL1,WNT5A,PLXNA1,SEMA5A,TIAM1,RTN4R,ARHGAP32,BCL11A,PTPRS,PRICKLE1,SEMA3C,TNN,SLIT2,NTN1,SLIT3,DCLK1,TRIM46,PLXNA3,SEMA7A,SEMA3A,MACF1,SEMA6D,SEMA3D,ISLR2,SEMA6C,PLXNA4,EDN2,FN1,MAP1B,ST8SIA2,NRCAM,MAPT,LHX2,SEMA5B,WNT3A,UNC13A,L1CAM
GO:0002790	GO:BP	peptide secretion	73	0.00273233	2.56347	254	3521	21031	IFNG,SYBU,CD38,HLA-DRB1,SIRT4,HADH,NDUFAF2,SERP1,CD74,PSMD9,JAGN1,MYRIP,CCL5,EIPR1,PARK7,RIMS2,RFX3,PFKL,GPR68,GNA11,GIPR,UCP2,IL6,PFKFB2,ABCA1,FFAR2,ACVR2B,GABBR1,NR0B2,ADRA2A,NR1D1,KCNA5,TRPV4,TRPM4,TIAM1,ADORA1,BAIAP3,PRKD1,PASK,NLGN2,STX1A,PAX8,KALRN,PDE8B,RBP4,ADCYAP1,FAM3D,SMPD3,TFR2,RASL10B,TACR2,IRS1,INHBB,EGFR,ABCA12,GPER1,CHRM3,SFRP1,ANO1,LEP,FFAR4,GPR27,NOS2,GNAZ,BMP8A,F2RL2,PTPRN,ADCY…
GO:0002791	GO:BP	regulation of peptide secretion	64	0.00075837	3.12012	207	3521	21031	IFNG,SYBU,CD38,HLA-DRB1,SIRT4,HADH,NDUFAF2,SERP1,CD74,PSMD9,JAGN1,MYRIP,CCL5,EIPR1,RFX3,PFKL,GPR68,GNA11,GIPR,UCP2,IL6,PFKFB2,FFAR2,GABBR1,NR0B2,ADRA2A,NR1D1,KCNA5,TRPM4,TIAM1,ADORA1,BAIAP3,PRKD1,PASK,NLGN2,STX1A,PAX8,KALRN,PDE8B,RBP4,ADCYAP1,FAM3D,TFR2,RASL10B,IRS1,INHBB,EGFR,ABCA12,GPER1,CHRM3,SFRP1,ANO1,LEP,FFAR4,GPR27,NOS2,GNAZ,BMP8A,F2RL2,ADCY5,GRP,UCN3,CASR,NNAT
GO:0003018	GO:BP	vascular process in circulatory system	82	5.27216e-05	4.27801	271	3521	21031	ACE2,CD38,CPS1,SLC22A3,GPX1,SOD2,APOE,EXT1,P2RY1,SLC2A4,AVPR1A,CD36,MMP2,CXCR2,LEPR,GJA5,PLEKHA7,GUCY1A1,SLC4A4,BDKRB2,EDNRA,SLC12A2,SLC1A1,PRKG1,SLC29A2,ADRA2A,BCR,KCNA5,ECE1,SLC24A3,GRIP2,TRPV4,TRPM4,SLC19A1,SLC7A1,ADORA1,C2CD4A,GCLC,FOXC1,COMP,ARHGAP35,BMP6,ABCC5,SLC5A1,SLIT2,SLC2A3,NOS3,SLC4A3,AMOT,AGER,HTR2B,NPR1,INSR,OXTR,LRP1,TACR2,SVEP1,ADRA2B,FOXC2,ADRA1D,EGFR,SLC4A8,EDN2,TACR1,GPER1,ADR…
GO:0006810	GO:BP	transport	998	1.32601e-29	28.8775	4350	3521	21031	VTN,LBP,SFTPD,APOC2,ACE2,APOM,DUOXA2,CALHM6,MTTP,DKK1,CPB2,TMED6,IFNG,SERP2,GLTPD2,TPT1,BCL2A1,GSTO1,FCGR1A,TYROBP,CXCL9,CCL4,FCHO2,PON3,CRBN,CYB5A,SAR1B,SELENOK,SLC27A2,VAMP5,CTSL,COX7B,ATRAID,SYBU,TMEM165,CD38,FASLG,CYC1,COMMD3,AQP4,HLA-DRB1,CP,SLC38A6,CCDC32,IL15,SLC26A9,NDUFA4,GSDMD,RAP1B,PRF1,NDUFA13,COMMD1,XCL1,EDEM2,SLC22A3,SLC35A1,BBS12,GTF2H2,ARL11,ARV1,SIRT4,CD63,CATSPER3,OAZ3,FTL,BBS4,…
GO:0006897	GO:BP	endocytosis	170	0.000493649	3.30658	704	3521	21031	VTN,LBP,SFTPD,APOC2,ACE2,DKK1,IFNG,FCGR1A,TYROBP,FCHO2,CTSL,CCDC32,IL15,GTF2H2,CD63,GULP1,VPS28,C1ORF43,CD302,PPT1,PSTPIP1,FOLR1,APOE,CYBA,NME1,C2,AP3S2,OCIAD1,SIRPG,RAB17,ARL8B,IL15RA,CREG1,PYCARD,CALCRL,RAB4B,ITGAM,EPHA3,LRRTM1,EPS15L1,SLC2A4,GRK3,CD22,CD36,DOCK2,SCARF1,CXCL8,HOOK2,ICAM5,LIMK1,APP,LDLR,PLA2R1,ITSN1,CXCR2,LEPR,KCNQ3,ENPP1,STON1,PROM2,SRPX,CSNK1G2,AXL,ZFYVE9,HIP1,GRK2,CLCN5,AP3D1…
GO:0009914	GO:BP	hormone transport	92	0.000405479	3.39203	328	3521	21031	IFNG,SYBU,CD38,HLA-DRB1,SIRT4,HADH,VAMP8,NDUFAF2,SERP1,PSMD9,JAGN1,MYRIP,CCL5,EIPR1,PARK7,RIMS2,P2RY1,RFX3,PFKL,GPR68,GNA11,C1QTNF3,GIPR,OPRK1,UCP2,IL6,PFKFB2,FFAR2,ACVR2B,INHBA,TBX3,GJA1,GABBR1,NR0B2,ADRA2A,NR1D1,SPP1,SLCO4A1,KCNA5,TRPV4,TRPM4,TIAM1,ADORA1,BAIAP3,PRKD1,TUBB1,PASK,NLGN2,FZD4,TRPV6,STX1A,PAX8,BMP6,KALRN,PDE8B,RBP4,ADCYAP1,FAM3D,SMPD3,FGFR1,TFR2,RASL10B,GATA3,TACR2,IRS1,INHBB,EGFR,…
GO:0010817	GO:BP	regulation of hormone levels	136	0.00149456	2.82549	547	3521	21031	ACE2,DUOXA2,IFNG,DUOX2,CTSL,SYBU,CD38,HLA-DRB1,SIRT4,HSD17B8,HADH,VAMP8,NDUFAF2,SERP1,PSMD9,JAGN1,MYRIP,CCL5,EIPR1,NR3C1,PARK7,RDH16,RIMS2,P2RY1,CORIN,RFX3,PFKL,GPR68,GNA11,C1QTNF3,GIPR,OPRK1,BACE2,ADH1A,DIO3,PAPSS2,PCSK6,CYP2S1,UCP2,IL6,PFKFB2,FFAR2,ACVR2B,GHR,INHBA,TBX3,DIO1,GJA1,GABBR1,NR0B2,ADRA2A,NR1D1,SPP1,SLCO4A1,SOX8,KCNA5,ECE1,TRPV4,TRPM4,PCSK5,PCSK1N,FOXA1,TIAM1,CLCN2,ADORA1,BAIAP3,PRKD…
GO:0015833	GO:BP	peptide transport	80	0.000952183	3.02128	279	3521	21031	IFNG,SYBU,CD38,HLA-DRB1,SIRT4,HADH,NDUFAF2,SERP1,CD74,PSMD9,TAP1,MGST1,JAGN1,MYRIP,CCL5,EIPR1,PARK7,RIMS2,RFX3,SLC26A6,PFKL,GPR68,GNA11,GIPR,SLC15A3,ABCB9,UCP2,IL6,PFKFB2,ABCA1,FFAR2,ACVR2B,GJA1,GABBR1,NR0B2,ADRA2A,NR1D1,KCNA5,TRPV4,TRPM4,TIAM1,ADORA1,BAIAP3,PRKD1,PASK,NLGN2,STX1A,PAX8,KALRN,ABCC5,PDE8B,RBP4,ADCYAP1,FAM3D,SMPD3,TFR2,RASL10B,TACR2,IRS1,INHBB,EGFR,ABCA12,GPER1,CHRM3,SFRP1,ANO1,LEP,…
GO:0016192	GO:BP	vesicle-mediated transport	337	0.000128649	3.8906	1547	3521	21031	VTN,LBP,SFTPD,APOC2,ACE2,DKK1,TMED6,IFNG,FCGR1A,TYROBP,FCHO2,SAR1B,VAMP5,CTSL,CCDC32,IL15,RAP1B,COMMD1,GTF2H2,ARL11,CD63,TMEM87A,BLOC1S1,TMED7,LAMTOR1,VAMP8,RILP,GULP1,VPS28,C1ORF43,CD302,TBC1D10C,TRAPPC2L,PPT1,MILR1,PSTPIP1,FOLR1,TMED3,KLRC2,APOE,CNIH4,CYBA,COPE,SNAPIN,NME1,C2,ATP6V1G1,AP3S2,ATP6V1F,S100A13,YIPF1,ZDHHC2,OCIAD1,SIRPG,RAB17,ARL8B,IL15RA,C17ORF75,CREG1,SEPTIN1,CHMP6,RAP1A,TRAPPC6A,…
GO:0019725	GO:BP	cellular homeostasis	193	0.00141379	2.84962	831	3521	21031	CPB2,IFNG,CCL15,TPT1,GSTO1,CXCL9,CD40,SELENOK,SYBU,TMEM165,FASLG,AQP4,HLA-DRB1,CP,PRDX3,XCL1,GPX1,FTL,KLF15,ATOX1,SOD2,ATP6V0E1,NDUFAF2,LCK,PPT1,LIME1,BOLA2,APOE,CYBA,SMDT1,NDFIP1,ABCC6,BOLA1,SNAPIN,CCDC51,BDH2,ATP6V1G1,CLNS1A,MTLN,MICU2,ATP6V1F,PRDX5,ORMDL2,FXN,GHITM,BOLA3,NME2,NUBP1,CREG1,JAGN1,TNNI3,CCL5,TMBIM6,MT1G,DEDD2,RHOT1,SLC39A4,LATS1,TSPOAP1,PIK3R2,PKD2,ATP6AP1,UBASH3B,P2RY1,PLCH2,MTM1…
GO:0023061	GO:BP	signal release	138	3.64964e-07	6.43775	492	3521	21031	IFNG,SYBU,CD38,HLA-DRB1,RAP1B,SIRT4,LOC100652777,HADH,VAMP8,NDUFAF2,PPT1,SERP1,SNAPIN,PSMD9,RAP1A,JAGN1,MYRIP,CCL5,EIPR1,PARK7,PRRT2,RIMS2,P2RY1,RFX3,SNCAIP,PFKL,GPR68,STXBP5,GNA11,C1QTNF3,GIPR,OPRK1,WLS,NF1,UCP2,IL6,PFKFB2,SYNJ1,TNFRSF11A,SYT1,ABCA1,FFAR2,ACVR2B,MYOF,INHBA,TBX3,GJA1,GABBR1,NR0B2,ADRA2A,BRAF,NR1D1,SPP1,STXBP1,KCNA5,SYN3,TRPV4,CSPG5,TRPM4,PCSK5,TIAM1,NRXN2,DNAJC5,ADORA1,BAIAP3,PRK…
GO:0030072	GO:BP	peptide hormone secretion	70	0.0105608	1.9763	249	3521	21031	IFNG,SYBU,CD38,HLA-DRB1,SIRT4,HADH,NDUFAF2,SERP1,PSMD9,JAGN1,MYRIP,CCL5,EIPR1,PARK7,RIMS2,RFX3,PFKL,GPR68,GNA11,GIPR,UCP2,IL6,PFKFB2,FFAR2,ACVR2B,GABBR1,NR0B2,ADRA2A,NR1D1,KCNA5,TRPV4,TRPM4,TIAM1,BAIAP3,PRKD1,PASK,NLGN2,STX1A,PAX8,KALRN,PDE8B,RBP4,ADCYAP1,FAM3D,SMPD3,TFR2,RASL10B,TACR2,IRS1,INHBB,EGFR,ABCA12,GPER1,CHRM3,SFRP1,ANO1,LEP,FFAR4,GPR27,NOS2,GNAZ,BMP8A,F2RL2,PTPRN,ADCY5,GRP,UCN3,CASR,NN…
GO:0032879	GO:BP	regulation of localization	485	1.5553e-15	14.8082	2018	3521	21031	VTN,SFTPD,APOC2,ACE2,DKK1,CPB2,IFNG,GSTO1,FCGR1A,TYROBP,CXCL9,CCL4,CRBN,SAR1B,SELENOK,SYBU,CD38,FASLG,HLA-DRB1,CCDC32,IL15,NOP10,NDUFA4,RAP1B,COMMD1,XCL1,EDEM2,ARV1,SIRT4,CD63,OAZ3,KLF15,LOC100652777,RSL1D1,LAMTOR1,HADH,VAMP8,CD247,DPH3,VPS28,FXYD3,NHP2,NDUFAF2,STOM,LCK,PPT1,PID1,SDHD,LAMTOR5,RIC3,GBP1,LIME1,KLRC2,SLC25A4,APOE,UBL5,CYBA,SERP1,PTPN2,NDFIP1,TMEM59,PHB2,DERL2,SNAPIN,CD74,C2,HAX1,REE…
GO:0032880	GO:BP	regulation of protein localization	151	0.0212836	1.67195	889	2547	21031	VIL1,CASR,KRT5,LEP,CLDN18,NR0B2,ANXA13,WNT7A,ADAM22,ADCYAP1,TENM1,CDKN2A,SLC26A4,UCN3,GNAZ,ACHE,NNAT,RBP4,CHRM3,CEMIP,MAPT,GPR27,F2RL2,STAC,CDH2,PKDCC,GPC2,MGAT3,WNT3A,FFAR2,WNT5A,ADRA2A,SFRP1,BMP6,WNK3,ADCY5,FAM3D,C1QTNF3,ABCA12,GLI3,EPHA3,GPER1,SORBS1,SLC1A1,LRP4,DZIP1,NGFR,EGFR,LRRC15,BICD1,BMP4,TIAM1,PRKD1,ANO1,SORL1,INHBB,IRS1,ACTN2,DCLK2,GPC3,TRIM58,MTCL1,DCLK1,TGFB2,SMO,ANK3,CARD10,DZIP1L,…
GO:0032940	GO:BP	secretion by cell	206	1.6629e-06	5.77913	827	3521	21031	MTTP,CPB2,IFNG,SYBU,CD38,HLA-DRB1,GSDMD,RAP1B,PRF1,SIRT4,LOC100652777,HADH,VAMP8,DPH3,NDUFAF2,PPT1,MILR1,SDHD,KLRC2,APOE,SERP1,SNAPIN,S100A13,ARL8B,PSMD9,SEPTIN1,RAP1A,WDR41,JAGN1,MYRIP,IER3IP1,CCL5,EIPR1,RAC2,PARK7,NKG7,PRRT2,ITGAM,EXOC2,RIMS2,P2RY1,RFX3,IL12A,SNCAIP,AVPR1A,PFKL,GPR68,STXBP5,GNA11,C1QTNF3,PIK3CD,EXOC3L4,PRAM1,SMCR8,GIPR,OPRK1,WLS,ITSN1,KCNQ3,MECP2,PCSK6,AXL,APBB1,GRK2,STXBP6,FRM…
GO:0035150	GO:BP	regulation of tube size	46	0.0412478	1.3846	150	3521	21031	ACE2,CD38,CPS1,GPX1,SOD2,APOE,EXT1,P2RY1,AVPR1A,MMP2,GJA5,PLEKHA7,GUCY1A1,BDKRB2,EDNRA,PRKG1,ADRA2A,KCNA5,ECE1,GRIP2,TRPM4,ADORA1,GCLC,FOXC1,COMP,NOS3,HTR2B,NPR1,OXTR,SVEP1,ADRA2B,FOXC2,ADRA1D,EGFR,EDN2,TACR1,GPER1,ADRA2C,CHRM3,SLC6A4,DBH,DRD1,LEP,CALCA,HTR1D,CASR
GO:0035296	GO:BP	regulation of tube diameter	46	0.0340641	1.4677	149	3521	21031	ACE2,CD38,CPS1,GPX1,SOD2,APOE,EXT1,P2RY1,AVPR1A,MMP2,GJA5,PLEKHA7,GUCY1A1,BDKRB2,EDNRA,PRKG1,ADRA2A,KCNA5,ECE1,GRIP2,TRPM4,ADORA1,GCLC,FOXC1,COMP,NOS3,HTR2B,NPR1,OXTR,SVEP1,ADRA2B,FOXC2,ADRA1D,EGFR,EDN2,TACR1,GPER1,ADRA2C,CHRM3,SLC6A4,DBH,DRD1,LEP,CALCA,HTR1D,CASR
GO:0042592	GO:BP	homeostatic process	402	1.14753e-10	9.94024	1712	3521	21031	SFTPD,APOC2,APOM,TNFSF13B,MTTP,CPB2,SIT1,IFNG,CCL15,TPT1,PDK4,GSTO1,RPS14,CXCL9,SAR1B,CD40,SELENOK,SYBU,TMEM165,CD38,FASLG,AQP4,HLA-DRB1,CP,IL15,PRDX3,HSCB,CPS1,COMMD1,XCL1,TMEM18,BBS12,GPX1,FTL,BBS4,KLF15,RPS19,LOC100652777,ELOVL3,ATOX1,LAMTOR1,HADH,SOD2,ATP6V0E1,UBB,NDUFAF2,LCK,PPT1,KITLG,TMEM14C,LIME1,BOLA2,APOE,CYBA,PTPN2,SMDT1,NDFIP1,ABCC6,BOLA1,SNAPIN,EPHX2,CCDC51,BDH2,CD74,DECR1,ATP6V1G1,C…
GO:0042886	GO:BP	amide transport	88	0.00162707	2.78859	319	3521	21031	MTTP,IFNG,GLTPD2,SYBU,CD38,HLA-DRB1,SIRT4,HADH,NDUFAF2,FOLR1,SERP1,CD74,PSMD9,TAP1,MGST1,JAGN1,MYRIP,CCL5,EIPR1,PARK7,RIMS2,RFX3,SLC26A6,PFKL,GPR68,GNA11,GIPR,SLC15A3,ABCB9,UCP2,IL6,PFKFB2,ABCA1,FFAR2,AQP7,ACVR2B,GJA1,GABBR1,ABCA13,NR0B2,ADRA2A,NR1D1,KCNA5,TRPV4,TRPM4,TIAM1,SLC19A1,ADORA1,BAIAP3,PRKD1,PASK,NLGN2,STX1A,PAX8,KALRN,ABCC5,PDE8B,RBP4,ADCYAP1,FAM3D,SMPD3,TFR2,RASL10B,TACR2,IRS1,INHBB,E…
GO:0046879	GO:BP	hormone secretion	90	0.000302806	3.51884	317	3521	21031	IFNG,SYBU,CD38,HLA-DRB1,SIRT4,HADH,VAMP8,NDUFAF2,SERP1,PSMD9,JAGN1,MYRIP,CCL5,EIPR1,PARK7,RIMS2,P2RY1,RFX3,PFKL,GPR68,GNA11,C1QTNF3,GIPR,OPRK1,UCP2,IL6,PFKFB2,FFAR2,ACVR2B,INHBA,TBX3,GJA1,GABBR1,NR0B2,ADRA2A,NR1D1,SPP1,KCNA5,TRPV4,TRPM4,TIAM1,ADORA1,BAIAP3,PRKD1,PASK,NLGN2,FZD4,TRPV6,STX1A,PAX8,BMP6,KALRN,PDE8B,RBP4,ADCYAP1,FAM3D,SMPD3,FGFR1,TFR2,RASL10B,GATA3,TACR2,IRS1,INHBB,EGFR,ABCA12,TACR1,G…
GO:0046883	GO:BP	regulation of hormone secretion	78	0.000205464	3.68726	261	3521	21031	IFNG,SYBU,CD38,HLA-DRB1,SIRT4,HADH,VAMP8,NDUFAF2,SERP1,PSMD9,JAGN1,MYRIP,CCL5,EIPR1,P2RY1,RFX3,PFKL,GPR68,GNA11,C1QTNF3,GIPR,OPRK1,UCP2,IL6,PFKFB2,FFAR2,INHBA,GJA1,GABBR1,NR0B2,ADRA2A,NR1D1,SPP1,KCNA5,TRPM4,TIAM1,ADORA1,BAIAP3,PRKD1,PASK,NLGN2,STX1A,PAX8,BMP6,KALRN,PDE8B,RBP4,ADCYAP1,FAM3D,FGFR1,TFR2,RASL10B,TACR2,IRS1,INHBB,EGFR,ABCA12,TACR1,GPER1,RETN,CHRM3,LIF,SFRP1,IL11,ANO1,LEP,FFAR4,GPR27,N…
GO:0046887	GO:BP	positive regulation of hormone secretion	37	0.0205423	1.68735	146	2547	21031	CASR,LEP,NR0B2,ADCYAP1,UCN3,RETN,NNAT,GRP,RBP4,CHRM3,GPR27,F2RL2,FFAR2,TACR1,BMP6,SOX11,C1QTNF3,FFAR4,INHBA,GPER1,FGFR1,EGFR,PRKD1,ANO1,INHBB,TFR2,GPR68,RASL10B,GIPR,NLGN2,BAIAP3,GNA11,PFKFB2,TRPM4,SPP1,GABBR1,P2RY1
GO:0046903	GO:BP	secretion	237	2.84849e-07	6.54539	963	3521	21031	MTTP,CPB2,IFNG,SYBU,CD38,HLA-DRB1,GSDMD,RAP1B,PRF1,SIRT4,LOC100652777,HADH,VAMP8,DPH3,NDUFAF2,PPT1,MILR1,SDHD,KLRC2,APOE,CYBA,SERP1,SNAPIN,NME1,CD74,S100A13,ARL8B,PSMD9,SEPTIN1,RAP1A,WDR41,JAGN1,MYRIP,IER3IP1,CCL5,EIPR1,RAC2,PARK7,NKG7,PLA2G12B,PLA2G4F,PRRT2,PLA2G2A,ITGAM,EXOC2,RIMS2,P2RY1,CORIN,RFX3,IL12A,SLC26A6,SNCAIP,AVPR1A,PFKL,TRPC4,GPR68,STXBP5,GNA11,C1QTNF3,PIK3CD,EXOC3L4,PRAM1,SMCR8,PLA2…
GO:0048878	GO:BP	chemical homeostasis	251	2.48407e-07	6.60484	1031	3521	21031	SFTPD,APOC2,APOM,MTTP,CPB2,IFNG,CCL15,TPT1,PDK4,GSTO1,CXCL9,SAR1B,CD40,SELENOK,SYBU,TMEM165,FASLG,AQP4,HLA-DRB1,CP,CPS1,COMMD1,XCL1,GPX1,FTL,KLF15,LOC100652777,ATOX1,LAMTOR1,SOD2,ATP6V0E1,NDUFAF2,LCK,PPT1,LIME1,BOLA2,APOE,CYBA,PTPN2,SMDT1,NDFIP1,ABCC6,BOLA1,SNAPIN,EPHX2,BDH2,ATP6V1G1,MTLN,MICU2,ATP6V1F,ORMDL2,ZNHIT1,FXN,TLCD4,GHITM,IL18,BOLA3,NME2,NUBP1,CREG1,CUTC,USF1,JAGN1,TNNI3,CCL5,TMBIM6,MT1…
GO:0050708	GO:BP	regulation of protein secretion	73	0.0147457	1.83134	265	3521	21031	IFNG,SYBU,CD38,HLA-DRB1,SIRT4,HADH,DPH3,NDUFAF2,APOE,SERP1,PSMD9,JAGN1,MYRIP,IER3IP1,CCL5,EIPR1,RFX3,IL12A,PFKL,GPR68,STXBP5,GNA11,C1QTNF3,GIPR,WLS,APBB1,FRMD4A,UCP2,IL6,PFKFB2,ATP13A2,P3H1,FFAR2,SLC12A2,NR0B2,ADRA2A,NR1D1,PLA2G1B,KCNA5,TRPM4,TIAM1,MYO18A,BAIAP3,MYOM1,NLGN2,ACHE,TMEM132A,STX1A,BMP6,PDE8B,RBP4,FAM3D,MYH10,IRS1,INHBB,EGFR,ABCA12,GPER1,DRD4,CHRM3,SFRP1,ANO1,LEP,GPR27,TGFB2,NOS2,GNAZ…
GO:0050796	GO:BP	regulation of insulin secretion	51	0.0418844	1.37795	172	3521	21031	IFNG,SYBU,CD38,HLA-DRB1,SIRT4,HADH,NDUFAF2,SERP1,PSMD9,JAGN1,MYRIP,CCL5,EIPR1,RFX3,PFKL,GPR68,GNA11,GIPR,UCP2,IL6,PFKFB2,FFAR2,NR0B2,ADRA2A,NR1D1,KCNA5,TRPM4,TIAM1,BAIAP3,NLGN2,STX1A,PDE8B,RBP4,FAM3D,IRS1,INHBB,ABCA12,GPER1,CHRM3,SFRP1,ANO1,LEP,GPR27,NOS2,GNAZ,BMP8A,F2RL2,ADCY5,UCN3,CASR,NNAT
GO:0051046	GO:BP	regulation of secretion	166	2.42165e-07	6.61589	619	3521	21031	CPB2,IFNG,SYBU,CD38,HLA-DRB1,RAP1B,SIRT4,LOC100652777,HADH,VAMP8,DPH3,NDUFAF2,SDHD,KLRC2,APOE,CYBA,SERP1,SNAPIN,CD74,PSMD9,SEPTIN1,RAP1A,WDR41,JAGN1,MYRIP,IER3IP1,CCL5,EIPR1,RAC2,ITGAM,RIMS2,P2RY1,CORIN,RFX3,IL12A,SNCAIP,AVPR1A,PFKL,GPR68,STXBP5,GNA11,C1QTNF3,PRAM1,SMCR8,PLA2R1,GIPR,OPRK1,WLS,APBB1,GRK2,STXBP6,FRMD4A,NF1,UCP2,IL6,PFKFB2,ATP13A2,TNFRSF11A,SYT1,ATP9A,P3H1,FFAR2,MYOF,SLC12A2,PRKG1,I…
GO:0051047	GO:BP	positive regulation of secretion	84	0.0141977	1.84778	316	3521	21031	CPB2,IFNG,SYBU,CD38,HLA-DRB1,LOC100652777,VAMP8,KLRC2,CYBA,SERP1,PSMD9,MYRIP,IER3IP1,ITGAM,P2RY1,AVPR1A,GPR68,STXBP5,GNA11,C1QTNF3,PLA2R1,GIPR,OPRK1,WLS,APBB1,GRK2,FRMD4A,PFKFB2,ATP13A2,TNFRSF11A,SYT1,FFAR2,SLC12A2,INHBA,GABBR1,NR0B2,SPP1,LAMP1,PLA2G1B,STXBP1,TRPM4,MYO18A,ADORA1,BAIAP3,PRKD1,MYOM1,NLGN2,ACHE,TMEM132A,STX1A,BMP6,UNC13D,RBP4,ADCYAP1,SMPD3,NPR1,MYH10,OXTR,FGFR1,TFR2,RASL10B,TACR2,IN…
GO:0051048	GO:BP	negative regulation of secretion	54	0.00159816	2.79638	168	3521	21031	RAP1B,SIRT4,HADH,VAMP8,DPH3,NDUFAF2,APOE,CD74,PSMD9,RAP1A,WDR41,JAGN1,P2RY1,IL12A,PFKL,SMCR8,PLA2R1,OPRK1,STXBP6,FRMD4A,NF1,UCP2,ATP9A,FFAR2,PRKG1,INHBA,GJA1,GABBR1,ADRA2A,BCR,BRAF,CBARP,ADORA1,KALRN,IL13RA2,PDE8B,ASIC1,FAM3D,TACR2,IRS1,ADRA2B,INHBB,NOTCH1,ADRA2C,DRD4,LIF,SFRP1,IL11,LEP,FFAR4,WNK3,GNAZ,BMP8A,PTGER3
GO:0051049	GO:BP	regulation of transport	409	8.41419e-18	17.075	1594	3521	21031	VTN,SFTPD,APOC2,ACE2,DKK1,CPB2,IFNG,GSTO1,FCGR1A,CXCL9,CCL4,CRBN,SAR1B,SELENOK,SYBU,CD38,FASLG,HLA-DRB1,CCDC32,IL15,NDUFA4,RAP1B,COMMD1,XCL1,EDEM2,ARV1,SIRT4,CD63,OAZ3,KLF15,LOC100652777,LAMTOR1,HADH,VAMP8,DPH3,VPS28,FXYD3,NDUFAF2,STOM,PPT1,PID1,SDHD,LIME1,KLRC2,SLC25A4,APOE,CYBA,SERP1,NDFIP1,PHB2,DERL2,SNAPIN,CD74,C2,REEP5,ZDHHC2,PRELID1,SIRPG,RAB17,PSMD9,IL15RA,SEPTIN1,RAP1A,WDR41,JAGN1,MYRIP,I…
GO:0051050	GO:BP	positive regulation of transport	225	2.00416e-10	9.69807	844	3521	21031	VTN,SFTPD,ACE2,CPB2,IFNG,GSTO1,FCGR1A,CXCL9,CCL4,SAR1B,SYBU,CD38,FASLG,HLA-DRB1,IL15,NDUFA4,XCL1,EDEM2,CD63,OAZ3,KLF15,LOC100652777,VAMP8,VPS28,PPT1,KLRC2,APOE,CYBA,SERP1,SNAPIN,C2,ZDHHC2,PRELID1,SIRPG,PSMD9,IL15RA,MYRIP,IER3IP1,CCL5,EIPR1,ALG10B,PYCARD,ARL6IP1,PRRT2,PLA2G4E,ITGAM,ANK3,PIK3R2,PKD2,P2RY1,SGK2,SLC26A6,AVPR1A,CD36,SCN3B,DOCK2,KIF20B,GPR68,STXBP5,GNA11,C1QTNF3,PLAA,PLA2R1,GIPR,OPRK1,…
GO:0051051	GO:BP	negative regulation of transport	103	0.0357323	1.44694	415	3521	21031	APOC2,GSTO1,CRBN,RAP1B,COMMD1,SIRT4,OAZ3,LOC100652777,HADH,VAMP8,DPH3,NDUFAF2,PID1,APOE,NDFIP1,DERL2,CD74,PSMD9,RAP1A,WDR41,JAGN1,TMBIM6,PARK7,PRRT2,RGS4,ANK3,PKD2,EPHA3,ANKRD27,LRRTM1,P2RY1,TCAF2,IL12A,CD36,PFKL,SMCR8,PLA2R1,OPRK1,ENPP1,BCL2,PROM2,CASQ2,STXBP6,FRMD4A,NF1,UCP2,ATP9A,FERMT1,FFAR2,SLC26A5,PRKG1,INHBA,GJA1,GABBR1,TBC1D4,ADRA2A,TLR9,BCR,BRAF,KCNE2,DLG4,PPM1F,CBARP,RUBCN,PKDCC,HES1,AD…
GO:0051179	GO:BP	localization	1176	5.45066e-22	21.2636	5520	3521	21031	VTN,LBP,SFTPD,APOC2,ACE2,APOM,DUOXA2,CALHM6,MTTP,DKK1,CPB2,TMED6,IFNG,SERP2,GLTPD2,TPT1,BCL2A1,GSTO1,FCGR1A,TYROBP,CXCL9,CCL4,FCHO2,PON3,CRBN,CYB5A,CD2,SAR1B,SELENOK,SLC27A2,VAMP5,CTSL,COX7B,ATRAID,ZBTB16,SYBU,TMEM165,CD38,FASLG,CYC1,COMMD3,AQP4,HLA-DRB1,CP,SLC38A6,CCDC32,IL15,NOP10,SLC26A9,NDUFA4,GSDMD,RAP1B,PRF1,NDUFA13,COMMD1,XCL1,EDEM2,SLC22A3,SLC35A1,BBS12,GTF2H2,ARL11,ARV1,SIRT4,CD63,CATSPE…
GO:0051234	GO:BP	establishment of localization	1048	8.10673e-20	19.0912	4881	3521	21031	VTN,LBP,SFTPD,APOC2,ACE2,APOM,DUOXA2,CALHM6,MTTP,DKK1,CPB2,TMED6,IFNG,SERP2,GLTPD2,TPT1,BCL2A1,GSTO1,FCGR1A,TYROBP,CXCL9,CCL4,FCHO2,PON3,CRBN,CYB5A,SAR1B,SELENOK,SLC27A2,VAMP5,CTSL,COX7B,ATRAID,SYBU,TMEM165,CD38,FASLG,CYC1,COMMD3,AQP4,HLA-DRB1,CP,SLC38A6,CCDC32,IL15,SLC26A9,NDUFA4,GSDMD,RAP1B,PRF1,NDUFA13,COMMD1,XCL1,EDEM2,SLC22A3,SLC35A1,BBS12,GTF2H2,ARL11,ARV1,SIRT4,CD63,CATSPER3,OAZ3,FTL,BBS4,…
GO:0051641	GO:BP	cellular localization	723	2.75643e-05	4.55965	3621	3521	21031	DUOXA2,MTTP,TMED6,IFNG,SERP2,GSTO1,TYROBP,CXCL9,FCHO2,PON3,CD2,SAR1B,SELENOK,VAMP5,ZBTB16,SYBU,CD38,FASLG,HLA-DRB1,GSDMD,RAP1B,PRF1,NDUFA13,COMMD1,XCL1,EDEM2,SLC22A3,BBS12,ARL11,ARV1,SIRT4,CD63,CATSPER3,OAZ3,FTL,BBS4,TMEM87A,TIMM8B,EMC7,COX18,BLOC1S1,TMED7,TMSB10,RSL1D1,LAMTOR1,HADH,VAMP8,PRKAG1,CD247,RILP,DPH3,VPS28,NXT1,CETN3,TBC1D10C,HIKESHI,UBB,NDUFAF2,STOM,TRAPPC2L,LCK,PPT1,H4C11,IFT46,MILR1…
GO:0051649	GO:BP	establishment of localization in cell	414	0.000320551	3.4941	1972	3521	21031	MTTP,TMED6,IFNG,FCHO2,PON3,SAR1B,SELENOK,SYBU,HLA-DRB1,RAP1B,NDUFA13,EDEM2,SLC22A3,BBS12,ARL11,ARV1,CD63,CATSPER3,OAZ3,BBS4,TMEM87A,TIMM8B,COX18,BLOC1S1,TMED7,LAMTOR1,VAMP8,PRKAG1,RILP,VPS28,NXT1,TBC1D10C,HIKESHI,UBB,NDUFAF2,TRAPPC2L,PPT1,IFT46,MILR1,HSBP1,MIS12,PAM16,AUP1,GRAMD1C,TMED3,KLRC2,APOE,CNIH4,SEC61B,CYBA,NDFIP1,PHB2,DERL2,TMEM230,COPE,FBXO22,MAGOHB,SNAPIN,ROMO1,SNUPN,CD74,TOMM20,ATP6V1…
GO:0055082	GO:BP	intracellular chemical homeostasis	173	0.00117741	2.92907	728	3521	21031	CPB2,IFNG,CCL15,TPT1,GSTO1,CXCL9,CD40,SELENOK,SYBU,TMEM165,FASLG,AQP4,HLA-DRB1,CP,XCL1,GPX1,FTL,KLF15,ATOX1,SOD2,ATP6V0E1,NDUFAF2,LCK,PPT1,LIME1,BOLA2,APOE,CYBA,SMDT1,NDFIP1,ABCC6,BOLA1,SNAPIN,BDH2,ATP6V1G1,MTLN,MICU2,ATP6V1F,ORMDL2,FXN,GHITM,BOLA3,NME2,NUBP1,CREG1,JAGN1,TNNI3,CCL5,TMBIM6,MT1G,SLC39A4,TSPOAP1,PIK3R2,PKD2,ATP6AP1,UBASH3B,P2RY1,PLCH2,SLC26A6,AVPR1A,TRPC4,GPR68,NNT,SLC39A13,C1QTNF3,…
GO:0060341	GO:BP	regulation of cellular localization	218	0.0215395	1.66676	995	3521	21031	IFNG,TYROBP,SAR1B,SELENOK,SYBU,CD38,HLA-DRB1,COMMD1,EDEM2,ARV1,SIRT4,OAZ3,RSL1D1,LAMTOR1,HADH,VAMP8,CD247,DPH3,VPS28,NDUFAF2,STOM,PID1,LAMTOR5,RIC3,GBP1,APOE,UBL5,SERP1,NDFIP1,TMEM59,DERL2,SNAPIN,HAX1,REEP5,ZDHHC2,NEDD9,PSMD9,GNL3,RAP1A,JAGN1,MYRIP,IER3IP1,CCL5,EIPR1,TMBIM6,RAC2,LOC107986346,PARK7,KCNAB2,LATS1,PLA2G4E,ITGAM,ANK3,PIK3R2,RASSF5,SAE1,EPHA3,TCAF2,THOC2,RFX3,IL12A,EPB41L2,CD36,PFKL,KI…
GO:0060627	GO:BP	regulation of vesicle-mediated transport	132	0.000808053	3.09256	522	3521	21031	VTN,SFTPD,APOC2,DKK1,IFNG,FCGR1A,CCDC32,IL15,RAP1B,CD63,VAMP8,VPS28,PPT1,KLRC2,APOE,CYBA,SNAPIN,C2,ZDHHC2,SIRPG,RAB17,IL15RA,SEPTIN1,RAP1A,WDR41,EIPR1,PYCARD,RAC2,RAB4B,PRRT2,PLA2G4E,ITGAM,RIMS2,EPHA3,ANKRD27,LRRTM1,P2RY1,CD22,CD36,DOCK2,STXBP5,PRAM1,SMCR8,STON1,PROM2,AXL,HIP1,STXBP6,GRIPAP1,ATP13A2,SLC17A7,SYT1,ATP9A,ARFGAP1,CDH13,BICD1,ALOX15,RAPGEF1,TBC1D4,GREM1,ABCA13,ADRA2A,INPP5F,BCR,BRAF,N…
GO:0071407	GO:BP	cellular response to organic cyclic compound	101	0.00819978	2.0862	535	2547	21031	CASR,LEP,PCK1,POU4F1,WT1,SLC6A4,TP63,NSG1,DRD1,UGT1A1,APLP1,COLEC12,RXRG,HCN2,SFRP1,ADCY5,INHBA,ZNF703,ATP1A3,RYR2,GPER1,GNAO1,SLC1A1,GPD1,EGFR,COL1A1,IGFBP5,ITGA2,PRKD1,PDE3A,INHBB,ABCB4,PADI2,UGT3A2,TNC,RYR1,SMO,ADCY1,PENK,DNMT1,GLI2,CASQ2,LCOR,MMP2,PDXP,HTR3A,SLC9A1,CYP24A1,HCN3,PTGER1,SP5,DRD4,PPARGC1B,PLA2G4F,GNA11,SLC26A6,BRCA1,FLNA,RGS4,LATS1,ALPL,ABCA1,TLR9,PHEX,PKD2,ESR2,TRPM4,LBH,RAPGEF…
GO:0071417	GO:BP	cellular response to organonitrogen compound	143	0.024217	1.61588	610	3521	21031	MZB1,PDK4,RAP1B,CPS1,NCK1,KLF15,LAMTOR1,CASP4,PID1,FOLR1,LAMTOR5,PTPN2,RBX1,CASTOR1,RPL23,RAP1A,USF1,LAMTOR2,SOCS1,UROS,RGS4,PRKCA,PDXP,PIP4K2A,PIK3R2,PKD2,P2RY1,EZH2,SLC2A4,RRAGD,SLC26A6,CD36,GNA11,VWA2,DENND4C,RYR1,APP,SELENON,TYK2,MMP2,TAF1,ENPP1,SESN2,CPEB1,MECP2,PTGER1,ZNF106,CASQ2,HDAC5,COL3A1,DNMT3A,DDR2,SSH1,FLNA,UCP2,BACE1,EPHA4,MYO5A,KLF11,VIM,EDNRA,KLF16,SLC1A1,BCL2L2,PRKDC,GHR,INHBA,G…
GO:0071702	GO:BP	organic substance transport	484	0.000459766	3.33746	2358	3521	21031	LBP,APOC2,ACE2,APOM,DUOXA2,MTTP,TMED6,IFNG,SERP2,GLTPD2,SAR1B,SELENOK,SLC27A2,VAMP5,SYBU,CD38,FASLG,HLA-DRB1,SLC38A6,SLC26A9,GSDMD,PRF1,NDUFA13,COMMD1,EDEM2,SLC22A3,SLC35A1,ARL11,ARV1,SIRT4,CD63,OAZ3,BBS4,TIMM8B,KLF15,LOC100652777,TMED7,LAMTOR1,HADH,VAMP8,RILP,GULP1,DPH3,VPS28,TST,NXT1,CETN3,HIKESHI,NDUFAF2,PPT1,PAM16,AUP1,PID1,SDHD,FOLR1,GRAMD1C,TMEM14C,TMED3,STOML1,TCN2,SLC25A4,SLC35A5,APOE,CNI…
GO:0071705	GO:BP	nitrogen compound transport	389	0.0195828	1.70813	1911	3521	21031	ACE2,DUOXA2,MTTP,TMED6,IFNG,SERP2,GLTPD2,SAR1B,SELENOK,VAMP5,SYBU,CD38,HLA-DRB1,SLC38A6,GSDMD,PRF1,NDUFA13,COMMD1,EDEM2,SLC22A3,SLC35A1,ARL11,SIRT4,CD63,OAZ3,BBS4,TIMM8B,TMED7,HADH,VAMP8,RILP,DPH3,VPS28,TST,NXT1,CETN3,HIKESHI,NDUFAF2,PPT1,PAM16,AUP1,SDHD,FOLR1,TMEM14C,TMED3,TCN2,SLC25A4,SLC35A5,APOE,CNIH4,SEC61B,SERP1,NDFIP1,PHB2,DERL2,ABCC6,ATG10,COPE,MAGOHB,SNAPIN,SLC25A16,ROMO1,SNUPN,CD74,TOMM…
GO:0090087	GO:BP	regulation of peptide transport	65	0.000484708	3.31452	209	3521	21031	IFNG,SYBU,CD38,HLA-DRB1,SIRT4,HADH,NDUFAF2,SERP1,CD74,PSMD9,JAGN1,MYRIP,CCL5,EIPR1,RFX3,SLC26A6,PFKL,GPR68,GNA11,GIPR,UCP2,IL6,PFKFB2,FFAR2,GABBR1,NR0B2,ADRA2A,NR1D1,KCNA5,TRPM4,TIAM1,ADORA1,BAIAP3,PRKD1,PASK,NLGN2,STX1A,PAX8,KALRN,PDE8B,RBP4,ADCYAP1,FAM3D,TFR2,RASL10B,IRS1,INHBB,EGFR,ABCA12,GPER1,CHRM3,SFRP1,ANO1,LEP,FFAR4,GPR27,NOS2,GNAZ,BMP8A,F2RL2,ADCY5,GRP,UCN3,CASR,NNAT
GO:0090276	GO:BP	regulation of peptide hormone secretion	62	0.00221513	2.6546	204	3521	21031	IFNG,SYBU,CD38,HLA-DRB1,SIRT4,HADH,NDUFAF2,SERP1,PSMD9,JAGN1,MYRIP,CCL5,EIPR1,RFX3,PFKL,GPR68,GNA11,GIPR,UCP2,IL6,PFKFB2,FFAR2,GABBR1,NR0B2,ADRA2A,NR1D1,KCNA5,TRPM4,TIAM1,BAIAP3,PRKD1,PASK,NLGN2,STX1A,PAX8,KALRN,PDE8B,RBP4,ADCYAP1,FAM3D,TFR2,RASL10B,IRS1,INHBB,EGFR,ABCA12,GPER1,CHRM3,SFRP1,ANO1,LEP,FFAR4,GPR27,NOS2,GNAZ,BMP8A,F2RL2,ADCY5,GRP,UCN3,CASR,NNAT
GO:0097746	GO:BP	blood vessel diameter maintenance	46	0.0340641	1.4677	149	3521	21031	ACE2,CD38,CPS1,GPX1,SOD2,APOE,EXT1,P2RY1,AVPR1A,MMP2,GJA5,PLEKHA7,GUCY1A1,BDKRB2,EDNRA,PRKG1,ADRA2A,KCNA5,ECE1,GRIP2,TRPM4,ADORA1,GCLC,FOXC1,COMP,NOS3,HTR2B,NPR1,OXTR,SVEP1,ADRA2B,FOXC2,ADRA1D,EGFR,EDN2,TACR1,GPER1,ADRA2C,CHRM3,SLC6A4,DBH,DRD1,LEP,CALCA,HTR1D,CASR
GO:0098657	GO:BP	import into cell	233	3.03015e-08	7.51854	923	3521	21031	VTN,LBP,SFTPD,APOC2,ACE2,DKK1,IFNG,FCGR1A,TYROBP,FCHO2,SLC27A2,CTSL,CCDC32,IL15,SLC22A3,GTF2H2,CD63,GULP1,VPS28,C1ORF43,CD302,PPT1,PSTPIP1,FOLR1,APOE,CYBA,NME1,C2,AP3S2,OCIAD1,SIRPG,RAB17,ARL8B,IL15RA,CREG1,PYCARD,CALCRL,SLC39A4,ARL6IP1,PARK7,RAB4B,RGS4,ITGAM,SCN1A,EPHA3,LRRTM1,EPS15L1,SLC2A4,GRK3,SLC36A1,CD22,CD36,DOCK2,SCARF1,CXCL8,HOOK2,ICAM5,LIMK1,APP,LDLR,PLA2R1,SLC15A3,ITSN1,CXCR2,LEPR,KCNQ…
GO:0140352	GO:BP	export from cell	221	8.11457e-07	6.09073	894	3521	21031	MTTP,CPB2,IFNG,SYBU,CD38,HLA-DRB1,GSDMD,RAP1B,PRF1,SIRT4,LOC100652777,HADH,VAMP8,TMEM163,DPH3,NDUFAF2,PPT1,MILR1,SDHD,KLRC2,APOE,SERP1,SNAPIN,S100A13,ARL8B,PSMD9,SEPTIN1,RAP1A,WDR41,JAGN1,MYRIP,IER3IP1,CCL5,EIPR1,RAC2,PARK7,NKG7,PRRT2,ITGAM,EXOC2,RIMS2,P2RY1,RFX3,IL12A,SNCAIP,AVPR1A,MYO19,PFKL,GPR68,STXBP5,GNA11,C1QTNF3,PIK3CD,EXOC3L4,PRAM1,SMCR8,GIPR,OPRK1,WLS,ITSN1,KCNQ3,MECP2,PCSK6,AXL,APBB1,G…
GO:1901652	GO:BP	response to peptide	98	0.00564866	2.24805	511	2547	21031	CASR,OPRK1,LEP,NEFL,PCK1,GRM5,BMP7,CACNA2D1,VGF,AGRP,FOXC2,RETN,CACNA1A,IGF2,F7,MMP13,CITED1,GPR173,INHBA,CALCR,CPEB1,ATP1A3,GPER1,SORBS1,NGFR,COL1A1,IGFBP5,ENPP1,PRKD1,ANO1,SORL1,INHBB,IRS1,OXTR,DDR2,ACTN2,PRKCA,COL3A1,TBC1D4,SMPD3,TNFRSF11A,CAD,SH2B2,AGER,SLC2A1,BRIP1,GCNT1,LRP1,SLC2A4,SOGA1,TRPV4,MMP2,TFF1,KL,CD36,MYO5A,GHR,BACE1,SLC9A1,CARD9,MAP1B,EPHA4,TGFBR3,FBN1,DDX11,PRKDC,VWA2,GJA1,APP,A…
GO:1901699	GO:BP	cellular response to nitrogen compound	132	2.30981e-05	4.63642	672	2547	21031	CASR,LEP,DPEP1,PCK1,GRM5,NTRK2,WT1,CACNA2D1,SLC6A4,FOXC2,ACHE,NSG1,CHRM3,DRD1,APLP1,SOX9,COLEC12,CACNA1A,IGF2,HCN2,CAMP,NEURL1,SFRP1,ADCY5,GPR173,INHBA,CPEB1,ATP1A3,RYR2,LY6H,RRAGD,GPER1,GNAO1,SORBS1,SLC1A1,GPD1,BCL11A,NGFR,EGFR,COL1A1,IGFBP5,ENPP1,PRKD1,PDE3A,ANO1,SORL1,INHBB,IRS1,DDR2,ACTN2,PRKCA,COL3A1,COL1A2,RYR1,PENK,TBC1D4,DNMT1,SMPD3,CDK5R1,CASQ2,SH2B2,AGER,BRIP1,LRP1,SLC2A4,SOGA1,MAP3K5,C…
GO:1903530	GO:BP	regulation of secretion by cell	155	1.44789e-07	6.83927	564	3521	21031	CPB2,IFNG,SYBU,CD38,HLA-DRB1,RAP1B,SIRT4,LOC100652777,HADH,VAMP8,DPH3,NDUFAF2,SDHD,KLRC2,APOE,SERP1,SNAPIN,PSMD9,SEPTIN1,RAP1A,WDR41,JAGN1,MYRIP,IER3IP1,CCL5,EIPR1,RAC2,ITGAM,RIMS2,P2RY1,RFX3,IL12A,SNCAIP,AVPR1A,PFKL,GPR68,STXBP5,GNA11,C1QTNF3,PRAM1,SMCR8,GIPR,OPRK1,WLS,APBB1,GRK2,STXBP6,FRMD4A,NF1,UCP2,IL6,PFKFB2,ATP13A2,TNFRSF11A,SYT1,ATP9A,P3H1,FFAR2,MYOF,SLC12A2,PRKG1,INHBA,GJA1,GABBR1,NR0B2,…
GO:1903531	GO:BP	negative regulation of secretion by cell	50	0.000757545	3.12059	148	3521	21031	RAP1B,SIRT4,HADH,VAMP8,DPH3,NDUFAF2,APOE,PSMD9,RAP1A,WDR41,JAGN1,P2RY1,IL12A,PFKL,SMCR8,OPRK1,STXBP6,FRMD4A,NF1,UCP2,ATP9A,FFAR2,PRKG1,INHBA,GJA1,GABBR1,ADRA2A,BCR,BRAF,CBARP,ADORA1,KALRN,IL13RA2,PDE8B,ASIC1,FAM3D,TACR2,IRS1,ADRA2B,INHBB,NOTCH1,ADRA2C,DRD4,LIF,SFRP1,IL11,LEP,FFAR4,GNAZ,BMP8A
GO:1903532	GO:BP	positive regulation of secretion by cell	80	0.00591649	2.22794	291	3521	21031	CPB2,IFNG,SYBU,CD38,HLA-DRB1,LOC100652777,VAMP8,KLRC2,SERP1,PSMD9,MYRIP,IER3IP1,ITGAM,P2RY1,AVPR1A,GPR68,STXBP5,GNA11,C1QTNF3,GIPR,OPRK1,WLS,APBB1,GRK2,FRMD4A,PFKFB2,ATP13A2,TNFRSF11A,SYT1,FFAR2,SLC12A2,INHBA,GABBR1,NR0B2,SPP1,LAMP1,PLA2G1B,STXBP1,TRPM4,MYO18A,BAIAP3,PRKD1,MYOM1,NLGN2,ACHE,TMEM132A,STX1A,BMP6,UNC13D,RBP4,ADCYAP1,SMPD3,MYH10,OXTR,FGFR1,TFR2,RASL10B,TACR2,INHBB,CD177,EGFR,SLC4A8,TA…
GO:0006836	GO:BP	neurotransmitter transport	51	0.00113476	2.9451	207	2547	21031	SLC6A3,RIMS2,RAB3B,GRM4,GFAP,WNT7A,SLC6A11,GPR158,SLC6A4,SLC4A8,DRD1,SV2B,SLC29A4,RIMS4,UNC13A,CPLX2,FER1L5,BRSK1,SYP,SLC17A7,GRIK5,NRXN2,GPER1,CSPG5,SLC1A1,ASIC1,SV2A,SLC6A8,SYN3,SYT1,SLC6A17,PRRT2,SYNGR3,NRXN3,RIMS3,SLC29A2,SEPTIN5,BAIAP3,MYOF,STX1A,DRD4,SYNJ1,CAMK2A,DNAJC5,STXBP5,STXBP1,TACR2,P2RY1,SNCAIP,BRAF,NF1
GO:0007268	GO:BP	chemical synaptic transmission	203	7.26016e-10	9.13905	750	3521	21031	DKK1,TYROBP,SYBU,CD38,RAP1B,PPT1,RIC3,APOE,SNAPIN,ZDHHC2,RAP1A,ALDH5A1,NR3C1,PARK7,GABARAP,PRRT2,CDHR3,RGS4,COLQ,EXT1,RIMS2,GRIN3B,GAD1,LRRTM1,P2RY1,YWHAH,EZH2,SNCAIP,S1PR2,DLG2,STXBP5,GUCY1B1,APP,HDAC6,OPRK1,KCNQ3,MECP2,ITPR3,HIP1,GUCY1A1,NF1,SSH1,BACE1,MINK1,PHF24,GLS,SYNJ1,SLC17A7,EPHA4,CHRNA10,SYT1,GRIN2D,EFNB3,NALCN,ABR,MYOF,SLC12A2,SLC1A1,GABBR1,TSHZ3,GRID1,ADRA2A,BCR,BRAF,AKAP9,GPR176,SLC1…
GO:0007269	GO:BP	neurotransmitter secretion	37	0.0173342	1.7611	145	2547	21031	RIMS2,GRM4,WNT7A,GPR158,SLC4A8,SV2B,RIMS4,UNC13A,CPLX2,FER1L5,BRSK1,SYP,GRIK5,NRXN2,GPER1,CSPG5,ASIC1,SV2A,SYN3,SYT1,PRRT2,NRXN3,RIMS3,SEPTIN5,BAIAP3,MYOF,STX1A,SYNJ1,CAMK2A,DNAJC5,STXBP5,STXBP1,TACR2,P2RY1,SNCAIP,BRAF,NF1
GO:0007416	GO:BP	synapse assembly	66	3.83165e-05	4.41661	201	3521	21031	DKK1,ZDHHC2,RAB17,COLQ,LRRTM1,AMIGO2,NECTIN1,PDLIM5,ICAM5,IL1RAPL2,APP,SRPX2,MECP2,IL1RAP,FGF13,LRRC24,EFNB3,SLIT1,MYCBP2,PLXNB2,FLRT2,SLITRK4,WNT5A,PTPRD,SYNDIG1,NRXN2,SRGAP2,MDGA1,SDK1,NLGN2,ACHE,PTPRS,CLSTN1,SPTBN2,NTN1,POU4F1,THBS2,OXTR,BSN,GAP43,GPM6A,LRP4,LZTS1,PCDHB6,DNM3,NRXN3,NTNG2,ADGRL3,EPHB3,NTRK2,EPHB1,MAP1B,DRD1,ST8SIA2,NLGN4X,ADD2,ADGRB1,NRCAM,SDK2,NPTX1,MAPT,KIRREL3,CLSTN2,CDH2,WN…
GO:0007610	GO:BP	behavior	175	2.60547e-07	6.58411	662	3521	21031	ACE2,DKK1,CRBN,TMEM18,BBS12,C12ORF57,BBS4,SOD2,PPT1,TMBIM4,APOE,DERL2,TBCE,NEDD9,FXN,BBIP1,HEXA,APRT,NR3C1,PEX13,GPR171,TACO1,PARK7,ZNF385A,EXT1,SCN1A,GAD1,LRRTM1,P2RY1,SLC2A4,OPRL1,AVPR1A,GPR157,POMK,B3GAT1,APP,STRN,LDLR,OPRK1,THBS4,PER3,LEPR,SRPX2,KCNQ3,MECP2,CHL1,BCL2,ITPR3,NF1,FGF13,GLS,SYNJ1,EPHA4,GRIN2D,EFNB3,FKRP,DMRT3,SLC1A1,ADM2,GRID1,ADAM22,INPP5F,CIC,BRAF,NR1D1,GPR176,ABL2,DLG4,RAPGEF3…
GO:0007611	GO:BP	learning or memory	68	2.381e-05	4.62324	279	2547	21031	OPRK1,PTPRZ1,JPH3,RASGRF1,GRM5,NTRK2,SLC6A4,LRRN4,KCNK2,NPTX2,DRD1,MAPT,CSMD1,TACR1,NLGN4X,BRSK1,B3GAT1,NRXN2,BCHE,SCN2A,SLC1A1,DNAH11,ARC,EGFR,ASIC1,CLSTN2,OPRL1,NGF,OXTR,PTCHD1,MAPK8IP2,ITPR3,AFF2,KALRN,ADCY1,PDE1B,LDLR,MME,DLG4,POMK,AGER,ABCA7,SLC2A4,NETO1,SLC8A3,NRXN3,SYNGAP1,FGF13,SLC8A2,NOG,C1QL1,SYNJ1,NDRG4,PDE8B,APP,INSR,VLDLR,RAPGEF3,ZNF385A,GRIN1,PTN,TACR2,MECP2,DBH,BRAF,CIC,FZD9,NF1
GO:0007612	GO:BP	learning	49	0.0106782	1.9715	156	3521	21031	DKK1,PPT1,TACO1,OPRL1,B3GAT1,APP,OPRK1,MECP2,NF1,FGF13,SYNJ1,SLC1A1,CIC,BRAF,DLG4,RAPGEF3,CSMD1,SYNGAP1,NRXN2,PDE1B,KALRN,PDE8B,ASIC1,LRRN4,BCHE,INSR,ABCA7,TACR2,SLC8A3,BRSK1,NPTX2,TACR1,PTN,NRXN3,NOG,MAPK8IP2,ARC,NDRG4,NETO1,NTRK2,DBH,DRD1,NLGN4X,GRIN1,C1QL1,CLSTN2,GRM5,SLC8A2,JPH3
GO:0007626	GO:BP	locomotory behavior	61	0.026423	1.57802	214	3521	21031	CRBN,SOD2,PPT1,TMBIM4,APOE,TBCE,FXN,HEXA,PEX13,PARK7,ZNF385A,SCN1A,GAD1,LRRTM1,OPRL1,APP,STRN,OPRK1,MECP2,CHL1,EPHA4,GRIN2D,EFNB3,FKRP,DMRT3,SLC1A1,ADAM22,INPP5F,DLG4,MEIS1,MTOR,PREX2,NLGN2,DMD,FZD4,HOXB8,PDE1B,NAV2,KALRN,MCOLN3,USP2,HIPK2,DMBX1,HOXD10,HOXD9,CDH23,SPTBN4,SOBP,RASD2,FGF12,DRD4,GRM6,APBA2,DBH,DRD1,C1QL1,NPY1R,ADCY5,PENK,GRM5,SLC6A3
GO:0008306	GO:BP	associative learning	26	0.0194234	1.71167	87	2547	21031	OPRK1,LRRN4,NPTX2,DRD1,CSMD1,TACR1,BRSK1,B3GAT1,SLC1A1,ASIC1,CLSTN2,OPRL1,PDE1B,ABCA7,NETO1,SYNGAP1,NOG,NDRG4,PDE8B,APP,RAPGEF3,GRIN1,MECP2,DBH,BRAF,NF1
GO:0016358	GO:BP	dendrite development	70	0.00178025	2.74952	238	3521	21031	BBS4,APOE,RAB17,CD3E,ASAP1,ANKRD27,YWHAH,CARM1,EZH2,SCARF1,PDLIM5,APP,STRN,HDAC6,CAPRIN2,IGF2BP1,MECP2,TANC2,MINK1,EPHA4,ZNF296,DOCK10,SS18L1,IQSEC1,PRKG1,MAP1S,ZNF365,DLG4,TBC1D24,SYNGAP1,DAB2IP,PTPRD,TIAM1,SRGAP2,BCL11A,SDK1,PREX2,NLGN2,FZD4,PTPRS,CTNND2,PRICKLE1,KALRN,VLDLR,NEURL1,CDK5R1,DCLK1,PACSIN1,ARHGAP33,SEMA3A,CAMK2A,MATN2,LRP4,LZTS1,DNM3,PTN,MAPK8IP2,ARC,IGSF9,CELSR2,EPHB3,EPHB1,MAP1B,…
GO:0022604	GO:BP	regulation of cell morphogenesis	60	0.000144175	3.84111	245	2547	21031	VIL1,RIMS2,CAMK2B,COCH,UNC13A,PDPN,WNT5A,ATP10A,PLXNA4,CLDN3,ARC,BCL11A,TIAM1,FN1,ERMN,NTNG1,KALRN,MACF1,SPRY3,TPM1,PLXNA3,PTPRD,SYT1,DLG4,SLC26A5,EPB41L3,NTNG2,PALM2AKAP2,BRWD3,FGD1,SS18L1,MYH10,GNA12,EPHA4,CAPRIN2,PRKDC,MYH14,GRIP1,PLXNA1,SYNE3,MYO9A,PLAA,CAMSAP1,FAM171A1,ARHGAP35,TBC1D24,NF2,FBLIM1,FMNL3,FGD5,P2RY1,MYH9,MYO10,MECP2,RASAL1,FZD4,PLXNB2,HDAC6,SMURF1,ANKRD27
GO:0030534	GO:BP	adult behavior	37	0.0337288	1.472	149	2547	21031	OPRK1,HOXB8,LEP,DMBX1,ADAM22,AGRP,DRD1,EFNB3,NLGN4X,PAX5,DMRT3,HOXD10,NRXN2,SLC1A1,FGF12,ATP6V1B1,SCN1A,KALRN,SPTBN4,CHL1,HOXD9,GRM2,NRXN3,SDK1,SEPTIN5,NLGN2,EPHA4,GRIN2D,DRD4,APP,SPTBN2,INPP5F,FKRP,HIPK2,PREX2,MECP2,DBH
GO:0034329	GO:BP	cell junction assembly	133	1.31572e-08	7.88084	449	3521	21031	ACE2,DKK1,HOPX,RAP1B,DUSP22,ZDHHC2,RAB17,RAP1A,CDHR3,PRKCA,COLQ,EPHA3,SNAI2,LRRTM1,AMIGO2,CLDN3,NECTIN1,PDLIM5,ICAM5,PTPRK,EPB41L3,IL1RAPL2,APP,STRN,SRPX2,MECP2,IL1RAP,GJA5,STON1,BCL2,FGF13,SMAD7,LRRC24,MMP14,VCL,EFNB3,FKRP,SLIT1,MYO9A,MYCBP2,CDH13,GJA1,RAPGEF1,GREM1,CAMSAP3,ZNF703,PLXNB2,BCR,FLRT2,ESAM,PPM1F,UGT8,PEAK1,TRPV4,SLITRK4,TLN1,SORBS1,WNT5A,PTPRD,SYNDIG1,ITGA6,NRXN2,SRGAP2,FRMPD2,MDGA1…
GO:0034330	GO:BP	cell junction organization	223	2.01897e-15	14.6949	759	3521	21031	ACE2,DKK1,HOPX,SYBU,C1QA,RAP1B,APOE,SNAPIN,DNAJA3,DUSP22,ZDHHC2,NEDD9,RAB17,RAP1A,LAMTOR2,CDHR3,PRKCA,COLQ,ITGAM,ANK3,EXT1,ASAP1,EPHA3,SNAI2,LRRTM1,AMIGO2,CLDN3,PTK7,NECTIN1,PDLIM5,ICAM5,NRP2,PTPRK,EPB41L3,IL1RAPL2,APP,STRN,HDAC6,CAPRIN2,SRPX2,MECP2,IL1RAP,GJA5,STON1,BCL2,PLEKHA7,SEPTIN11,TANC2,NF1,FGF13,SSH1,FLNA,SMAD7,GRIPAP1,LRRC24,MMP14,EPHA4,VCL,ADGRL1,TNC,FILIP1,EFNB3,DOCK10,FKRP,SLIT1,MYO9…
GO:0035176	GO:BP	social behavior	20	0.00401679	2.39612	53	2547	21031	GAD1,SLC6A4,GRP,NLGN4X,NRXN2,AVPR1A,OXTR,PTCHD1,MAPK8IP2,KALRN,DLG4,NRXN3,SEPTIN5,NLGN2,TBX1,DRD4,GRID1,EXT1,MECP2,CIC
GO:0035249	GO:BP	synaptic transmission, glutamatergic	30	0.0374557	1.42648	111	2547	21031	GRM4,GRM5,GRIN3B,GRIK3,DRD1,CACNG4,CDHR3,UNC13A,GRIN2C,CDH2,ADORA1,SLC17A7,GRIK5,EGFR,OXTR,MAPK8IP2,ROR2,GRM8,GRM6,SYT1,TSHZ3,GRM2,NLGN2,GRIN2D,GRID1,GRIN1,STXBP1,EXT1,NF1,HDAC6
GO:0046928	GO:BP	regulation of neurotransmitter secretion	26	0.00442413	2.35417	81	2547	21031	RIMS2,WNT7A,GPR158,SLC4A8,SV2B,RIMS4,CPLX2,FER1L5,SYP,GPER1,CSPG5,ASIC1,SYT1,RIMS3,SEPTIN5,BAIAP3,MYOF,STX1A,CAMK2A,STXBP5,STXBP1,TACR2,P2RY1,SNCAIP,BRAF,NF1
GO:0048167	GO:BP	regulation of synaptic plasticity	56	4.03696e-05	4.39395	215	2547	21031	JPH3,RIMS2,CAMK2B,LRRTM1,RASGRF1,GFAP,GRM5,NTRK2,VGF,NSG1,DRD1,MAPT,RIMS4,CPLX2,GRIN2C,ADORA1,NEURL1,BRSK1,ADGRB1,SYP,CX3CL1,SLC1A1,ARC,ITPR3,MPP2,ADCY1,IGSF11,MME,DLG4,AGER,TSHZ3,NETO1,CYP46A1,PRRT2,SLC8A3,GRM2,RIMS3,SYNGAP1,MAP1B,SLC8A2,EPHA4,GRIN2D,NOG,RASGRF2,APP,CAMK2A,LZTS1,SSH1,GRIN1,STXBP1,YWHAH,PTN,MECP2,BRAF,NF1,KCNQ3
GO:0048168	GO:BP	regulation of neuronal synaptic plasticity	19	0.0326868	1.48563	55	2547	21031	JPH3,CAMK2B,RASGRF1,GRM5,VGF,GRIN2C,NEURL1,SYP,ARC,DLG4,NETO1,SYNGAP1,SLC8A2,GRIN2D,NOG,APP,CAMK2A,GRIN1,NF1
GO:0048813	GO:BP	dendrite morphogenesis	38	0.00379893	2.42034	142	2547	21031	KIF1A,CTNND2,IGF2BP1,CAMK2B,WNT7A,EPHB1,SULT4A1,ZNF365,LRP4,ARC,TIAM1,MAPK8IP2,EPHB3,ARHGAP33,KALRN,DCLK1,DOCK10,PTPRD,CDK5R1,DLG4,DNM3,SS18L1,EPHA4,CAPRIN2,SEMA3A,VLDLR,TANC2,MINK1,CELSR2,LZTS1,YWHAH,TBC1D24,PTN,PREX2,PDLIM5,FZD4,HDAC6,ANKRD27
GO:0050803	GO:BP	regulation of synapse structure or activity	80	3.82256e-06	5.41765	249	3521	21031	DKK1,SYBU,PPT1,APOE,NEDD9,RAB17,COLQ,ASAP1,LRRTM1,AMIGO2,NECTIN1,PDLIM5,ICAM5,NRP2,IL1RAPL2,APP,CAPRIN2,SRPX2,MECP2,IL1RAP,SEPTIN11,TANC2,NF1,GRIPAP1,SLC17A7,LRRC24,EPHA4,ADGRL1,EFNB3,SLIT1,MYCBP2,RPS6KA5,GRID1,PTPRT,FLRT2,SLITRK4,SYNGAP1,DAB2IP,WNT5A,PTPRD,SYNDIG1,TIAM1,MDGA1,ROR2,NLGN2,DMPK,PTPRS,CLSTN1,KALRN,NEURL1,CTTNBP2,NTN1,ARHGAP22,CDK5R1,THBS2,CNTNAP1,ARHGAP33,OXTR,GPM6A,LRP4,LZTS1,DNM3,…
GO:0050804	GO:BP	modulation of chemical synaptic transmission	144	2.84659e-09	8.54568	489	3521	21031	DKK1,TYROBP,SYBU,CD38,RAP1B,APOE,SNAPIN,ZDHHC2,RAP1A,PRRT2,RGS4,RIMS2,GRIN3B,LRRTM1,P2RY1,YWHAH,SNCAIP,S1PR2,STXBP5,GUCY1B1,APP,HDAC6,KCNQ3,MECP2,ITPR3,HIP1,GUCY1A1,NF1,SSH1,BACE1,PHF24,EPHA4,SYT1,GRIN2D,EFNB3,NALCN,ABR,MYOF,SLC12A2,SLC1A1,GABBR1,TSHZ3,GRID1,ADRA2A,BCR,BRAF,DLG4,STXBP1,SYN3,TBC1D24,CSPG5,SYNGAP1,WNT5A,PTPRD,ADORA1,PLCG1,BAIAP3,ROR2,NLGN2,CX3CL1,SEPTIN5,NTNG1,RIMS3,ACHE,DMPK,PTPRS…
GO:0050806	GO:BP	positive regulation of synaptic transmission	57	0.000597895	3.22337	176	3521	21031	TYROBP,APOE,ZDHHC2,RIMS2,LRRTM1,APP,HDAC6,MECP2,ITPR3,NF1,EPHA4,SYT1,GRIN2D,EFNB3,NALCN,SLC1A1,TSHZ3,BRAF,DLG4,STXBP1,ADORA1,BAIAP3,ROR2,NLGN2,RIMS3,STX1A,CLSTN1,RASGRF2,AGER,IGSF11,OXTR,MME,CYP46A1,TACR2,SLC8A3,NSG1,EGFR,SLC4A8,TACR1,GPER1,PTN,NOG,ARC,RETN,NTRK2,DRD1,GRIN1,HAP1,ADCY1,MPP2,RIMS4,CACNG4,CLSTN2,GFAP,GRIN2C,SLC8A2,GPR158
GO:0050807	GO:BP	regulation of synapse organization	76	2.95257e-05	4.5298	242	3521	21031	DKK1,APOE,NEDD9,RAB17,COLQ,ASAP1,LRRTM1,AMIGO2,NECTIN1,PDLIM5,ICAM5,NRP2,IL1RAPL2,APP,CAPRIN2,SRPX2,MECP2,IL1RAP,SEPTIN11,TANC2,NF1,GRIPAP1,LRRC24,EPHA4,ADGRL1,EFNB3,SLIT1,MYCBP2,RPS6KA5,GRID1,PTPRT,FLRT2,SLITRK4,DAB2IP,WNT5A,PTPRD,SYNDIG1,TIAM1,MDGA1,ROR2,NLGN2,DMPK,PTPRS,CLSTN1,KALRN,NEURL1,CTTNBP2,NTN1,ARHGAP22,CDK5R1,THBS2,CNTNAP1,ARHGAP33,OXTR,GPM6A,LRP4,LZTS1,DNM3,NTNG2,ARC,IGSF9,EPHB3,NTRK…
GO:0050808	GO:BP	synapse organization	148	5.93984e-11	10.2262	485	3521	21031	DKK1,SYBU,C1QA,RAP1B,APOE,SNAPIN,DNAJA3,ZDHHC2,NEDD9,RAB17,COLQ,ITGAM,ANK3,ASAP1,LRRTM1,AMIGO2,PTK7,NECTIN1,PDLIM5,ICAM5,NRP2,IL1RAPL2,APP,HDAC6,CAPRIN2,SRPX2,MECP2,IL1RAP,SEPTIN11,TANC2,NF1,FGF13,SSH1,FLNA,GRIPAP1,LRRC24,EPHA4,ADGRL1,TNC,FILIP1,EFNB3,DOCK10,SLIT1,MYCBP2,SLC1A1,PTPRF,RPS6KA5,WNT7B,GRID1,PLXNB2,PTPRT,ZNF365,PPFIBP1,DLG4,FLRT2,PDZRN3,SLITRK4,SYNGAP1,DAB2IP,WNT5A,PTPRD,SYNDIG1,TIAM1…
GO:0050890	GO:BP	cognition	75	3.44956e-05	4.46224	322	2547	21031	OPRK1,PTPRZ1,JPH3,RASGRF1,GRM5,NTRK2,GPR158,SLC6A4,LRRN4,KCNK2,NPTX2,DRD1,MAPT,CSMD1,MGAT3,ADORA1,TACR1,NLGN4X,BRSK1,B3GAT1,NRXN2,BCHE,SCN2A,SLC1A1,DNAH11,ARC,EGFR,ASIC1,CLSTN2,OPRL1,NGF,OXTR,PTCHD1,MAPK8IP2,ITPR3,AFF2,KALRN,SOBP,ADCY1,PDE1B,LDLR,MME,DLG4,POMK,SHROOM4,AGER,ABCA7,CHL1,SLC2A4,NETO1,SLC8A3,NRXN3,SYNGAP1,FGF13,SLC8A2,NOG,C1QL1,SYNJ1,NDRG4,PDE8B,APP,INSR,VLDLR,RAPGEF3,ZNF385A,GRIN1,DO…
GO:0050905	GO:BP	neuromuscular process	50	0.0377391	1.42321	167	3521	21031	GSTO1,C12ORF57,FXN,HEXA,TNNI3,PRRT2,SCN1A,POMK,APP,MECP2,USH1C,TMEM150C,BACE1,GRIN2D,FKRP,EDNRA,MYCBP2,BCR,DLG4,CSMD1,MYH14,MTOR,STAC,PRKD1,NLGN2,DMD,ADARB1,COMP,DMPK,PDE8B,POU4F1,CNTNAP1,HIPK2,HOXD10,CDH23,SLC8A3,SPTBN4,FGF12,USH1G,DRD1,CHRNA1,TNNC2,ADCY5,PENK,GRIN2C,SLC6A3,SCN4A,JPH3,ASCL1,NEFL
GO:0051588	GO:BP	regulation of neurotransmitter transport	34	0.0291712	1.53505	98	3521	21031	RAP1B,SNAPIN,RAP1A,RIMS2,P2RY1,SNCAIP,STXBP5,NF1,SYT1,MYOF,BRAF,STXBP1,CSPG5,BAIAP3,SEPTIN5,RIMS3,STX1A,ASIC1,SYNGR3,TACR2,SYP,CAMK2A,SLC4A8,GPER1,RAB3B,DRD4,SV2B,DRD1,RIMS4,WNT7A,GFAP,FER1L5,GPR158,CPLX2
GO:0051703	GO:BP	biological process involved in intraspecies interaction between organisms	21	0.00176287	2.75378	55	2547	21031	BPIFA1,GAD1,SLC6A4,GRP,NLGN4X,NRXN2,AVPR1A,OXTR,PTCHD1,MAPK8IP2,KALRN,DLG4,NRXN3,SEPTIN5,NLGN2,TBX1,DRD4,GRID1,EXT1,MECP2,CIC
GO:0051963	GO:BP	regulation of synapse assembly	38	0.0213003	1.67161	113	3521	21031	DKK1,RAB17,COLQ,LRRTM1,AMIGO2,NECTIN1,PDLIM5,ICAM5,IL1RAPL2,APP,SRPX2,IL1RAP,LRRC24,EFNB3,SLIT1,MYCBP2,FLRT2,SLITRK4,WNT5A,PTPRD,SYNDIG1,MDGA1,NLGN2,PTPRS,CLSTN1,NTN1,THBS2,OXTR,LZTS1,NTNG2,EPHB3,NTRK2,EPHB1,ST8SIA2,ADGRB1,CLSTN2,WNT7A,WNT3A
GO:0060078	GO:BP	regulation of postsynaptic membrane potential	38	0.0111934	1.95104	148	2547	21031	GABRA3,RIMS2,GRM5,WNT7A,GRIN3B,CHRNA1,GRIK3,GRIN2C,ADORA1,NLGN4X,GRIK5,MAPK8IP2,MPP2,IGSF11,DLG4,NETO1,SLC8A3,GABRE,HTR3A,INSYN1,NLGN2,CHRNE,STX1A,SLC8A2,GRIN2D,DRD4,S1PR2,APP,RGS4,CHRNA9,GRID1,SSH1,GRIN1,TBC1D24,GABBR1,CHRNA10,DMPK,MECP2
GO:0060079	GO:BP	excitatory postsynaptic potential	29	0.0487131	1.31235	107	2547	21031	RIMS2,WNT7A,CHRNA1,GRIN2C,ADORA1,NLGN4X,GRIK5,MAPK8IP2,MPP2,IGSF11,DLG4,NETO1,SLC8A3,HTR3A,NLGN2,CHRNE,STX1A,SLC8A2,GRIN2D,S1PR2,APP,RGS4,CHRNA9,SSH1,GRIN1,TBC1D24,CHRNA10,DMPK,MECP2
GO:0060996	GO:BP	dendritic spine development	30	0.00228323	2.64145	98	2547	21031	KIF1A,CTNND2,CAMK2B,WNT7A,FSTL4,EPHB1,NEURL1,ZNF365,ARC,TIAM1,EPHB3,ARHGAP33,KALRN,DOCK10,CDK5R1,DLG4,DNM3,SDK1,NLGN2,SRGAP2,EPHA4,CAPRIN2,CAMK2A,TANC2,IQSEC1,PTPRS,ASAP1,MECP2,PDLIM5,HDAC6
GO:0060997	GO:BP	dendritic spine morphogenesis	20	0.0148503	1.82827	57	2547	21031	KIF1A,CTNND2,CAMK2B,WNT7A,EPHB1,ZNF365,ARC,TIAM1,EPHB3,ARHGAP33,KALRN,DOCK10,CDK5R1,DLG4,DNM3,EPHA4,CAPRIN2,TANC2,PDLIM5,HDAC6
GO:0098815	GO:BP	modulation of excitatory postsynaptic potential	19	0.00450985	2.34584	49	2547	21031	RIMS2,WNT7A,GRIN2C,NLGN4X,IGSF11,DLG4,NETO1,SLC8A3,NLGN2,STX1A,SLC8A2,GRIN2D,S1PR2,APP,RGS4,SSH1,GRIN1,TBC1D24,DMPK
GO:0098916	GO:BP	anterograde trans-synaptic signaling	203	7.26016e-10	9.13905	750	3521	21031	DKK1,TYROBP,SYBU,CD38,RAP1B,PPT1,RIC3,APOE,SNAPIN,ZDHHC2,RAP1A,ALDH5A1,NR3C1,PARK7,GABARAP,PRRT2,CDHR3,RGS4,COLQ,EXT1,RIMS2,GRIN3B,GAD1,LRRTM1,P2RY1,YWHAH,EZH2,SNCAIP,S1PR2,DLG2,STXBP5,GUCY1B1,APP,HDAC6,OPRK1,KCNQ3,MECP2,ITPR3,HIP1,GUCY1A1,NF1,SSH1,BACE1,MINK1,PHF24,GLS,SYNJ1,SLC17A7,EPHA4,CHRNA10,SYT1,GRIN2D,EFNB3,NALCN,ABR,MYOF,SLC12A2,SLC1A1,GABBR1,TSHZ3,GRID1,ADRA2A,BCR,BRAF,AKAP9,GPR176,SLC1…
GO:0099003	GO:BP	vesicle-mediated transport in synapse	65	0.00610229	2.21451	223	3521	21031	FCHO2,RAP1B,SNAPIN,ATP6V1G1,AP3S2,ATP6V1F,RAP1A,PRRT2,RIMS2,ATP6AP1,P2RY1,SLC2A4,STXBP5,PLAA,ITSN1,STON1,HIP1,AP3D1,GRIPAP1,ATP6V0A1,SYNJ1,SLC17A7,SYT1,ABCA13,BRAF,STXBP1,SYN3,TBC1D24,GRIP2,CSPG5,PLD1,SYNDIG1,DNAJC5,NLGN2,SEPTIN5,RIMS3,SYNJ2,STX1A,CLSTN1,CDK5R1,PACSIN1,STON2,BSN,ATP6V0A4,SYP,DNAJC6,BRSK1,NSG1,SLC4A8,DNM3,ARC,RAB3B,DNM1,DRD4,SV2A,SV2B,NLGN4X,RIMS4,CDH2,ATP6V1B1,WNT7A,WNT3A,GRIK5,U…
GO:0099068	GO:BP	postsynapse assembly	17	0.00782252	2.10665	42	2547	21031	LRRTM1,WNT7A,CDH2,WNT5A,NLGN4X,NPTX1,NRXN2,GAP43,LRP4,IL1RAP,PTPRD,NTNG2,NRXN3,NLGN2,SPTBN2,PTPRS,LZTS1
GO:0099173	GO:BP	postsynapse organization	61	0.00162236	2.78985	198	3521	21031	APOE,DNAJA3,ZDHHC2,NEDD9,COLQ,ASAP1,LRRTM1,PDLIM5,NRP2,HDAC6,CAPRIN2,IL1RAP,TANC2,NF1,SSH1,EPHA4,DOCK10,RPS6KA5,GRID1,ZNF365,DLG4,SYNGAP1,WNT5A,PTPRD,TIAM1,NRXN2,ROR2,NLGN2,PTPRS,HIP1R,CTNND2,KALRN,SPTBN2,ACTN1,ARHGAP22,CDK5R1,CNTNAP1,INSR,ARHGAP33,GAP43,LRP4,LZTS1,DNM3,NRXN3,NTNG2,ARC,CNKSR2,EPHB3,EPHB1,FZD9,NLGN4X,MPP2,NRCAM,NPTX1,LAMA5,CDH2,WNT7A,CAMK2B,KIF1A,INA,NEFL
GO:0099177	GO:BP	regulation of trans-synaptic signaling	144	3.37711e-09	8.47145	490	3521	21031	DKK1,TYROBP,SYBU,CD38,RAP1B,APOE,SNAPIN,ZDHHC2,RAP1A,PRRT2,RGS4,RIMS2,GRIN3B,LRRTM1,P2RY1,YWHAH,SNCAIP,S1PR2,STXBP5,GUCY1B1,APP,HDAC6,KCNQ3,MECP2,ITPR3,HIP1,GUCY1A1,NF1,SSH1,BACE1,PHF24,EPHA4,SYT1,GRIN2D,EFNB3,NALCN,ABR,MYOF,SLC12A2,SLC1A1,GABBR1,TSHZ3,GRID1,ADRA2A,BCR,BRAF,DLG4,STXBP1,SYN3,TBC1D24,CSPG5,SYNGAP1,WNT5A,PTPRD,ADORA1,PLCG1,BAIAP3,ROR2,NLGN2,CX3CL1,SEPTIN5,NTNG1,RIMS3,ACHE,DMPK,PTPRS…
GO:0099504	GO:BP	synaptic vesicle cycle	59	0.0114732	1.94032	200	3521	21031	FCHO2,RAP1B,SNAPIN,ATP6V1G1,AP3S2,ATP6V1F,RAP1A,PRRT2,RIMS2,ATP6AP1,P2RY1,SLC2A4,STXBP5,PLAA,ITSN1,STON1,AP3D1,GRIPAP1,ATP6V0A1,SYNJ1,SLC17A7,SYT1,ABCA13,BRAF,STXBP1,SYN3,TBC1D24,CSPG5,PLD1,SYNDIG1,DNAJC5,NLGN2,SEPTIN5,RIMS3,SYNJ2,STX1A,CDK5R1,PACSIN1,STON2,BSN,ATP6V0A4,SYP,DNAJC6,BRSK1,SLC4A8,DNM3,RAB3B,DNM1,SV2A,SV2B,NLGN4X,RIMS4,CDH2,ATP6V1B1,WNT7A,WNT3A,GRIK5,UNC13A,CPLX2
GO:0099536	GO:BP	synaptic signaling	209	9.3337e-10	9.02995	780	3521	21031	DKK1,TYROBP,SYBU,CD38,RAP1B,PPT1,RIC3,APOE,SNAPIN,ZDHHC2,RAP1A,ALDH5A1,NR3C1,PARK7,GABARAP,PRRT2,CDHR3,RGS4,COLQ,EXT1,RIMS2,GRIN3B,GAD1,LRRTM1,P2RY1,YWHAH,EZH2,SNCAIP,S1PR2,DLG2,STXBP5,GUCY1B1,GNA11,APP,HDAC6,OPRK1,KCNQ3,MECP2,IL1RAP,ITPR3,HIP1,GRK2,GUCY1A1,NF1,SSH1,BACE1,MINK1,PHF24,GLS,SYNJ1,SLC17A7,EPHA4,CHRNA10,SYT1,GRIN2D,EFNB3,NALCN,ABR,MYOF,SLC12A2,SLC1A1,GABBR1,TSHZ3,GRID1,ADRA2A,BCR,BRAF…
GO:0099537	GO:BP	trans-synaptic signaling	205	4.55162e-10	9.34183	756	3521	21031	DKK1,TYROBP,SYBU,CD38,RAP1B,PPT1,RIC3,APOE,SNAPIN,ZDHHC2,RAP1A,ALDH5A1,NR3C1,PARK7,GABARAP,PRRT2,CDHR3,RGS4,COLQ,EXT1,RIMS2,GRIN3B,GAD1,LRRTM1,P2RY1,YWHAH,EZH2,SNCAIP,S1PR2,DLG2,STXBP5,GUCY1B1,APP,HDAC6,OPRK1,KCNQ3,MECP2,IL1RAP,ITPR3,HIP1,GUCY1A1,NF1,SSH1,BACE1,MINK1,PHF24,GLS,SYNJ1,SLC17A7,EPHA4,CHRNA10,SYT1,GRIN2D,EFNB3,NALCN,ABR,MYOF,SLC12A2,SLC1A1,GABBR1,TSHZ3,GRID1,ADRA2A,BCR,BRAF,AKAP9,GPR1…
GO:0099565	GO:BP	chemical synaptic transmission, postsynaptic	31	0.0287997	1.54061	115	2547	21031	RIMS2,WNT7A,CHRNA1,GRIN2C,ADORA1,NLGN4X,GRIK5,MAPK8IP2,MPP2,IGSF11,DLG4,NETO1,SLC8A3,HTR3A,INSYN1,NLGN2,CHRNE,STX1A,SLC8A2,GRIN2D,DRD4,S1PR2,APP,RGS4,CHRNA9,SSH1,GRIN1,TBC1D24,CHRNA10,DMPK,MECP2
GO:0099643	GO:BP	signal release from synapse	37	0.0173342	1.7611	145	2547	21031	RIMS2,GRM4,WNT7A,GPR158,SLC4A8,SV2B,RIMS4,UNC13A,CPLX2,FER1L5,BRSK1,SYP,GRIK5,NRXN2,GPER1,CSPG5,ASIC1,SV2A,SYN3,SYT1,PRRT2,NRXN3,RIMS3,SEPTIN5,BAIAP3,MYOF,STX1A,SYNJ1,CAMK2A,DNAJC5,STXBP5,STXBP1,TACR2,P2RY1,SNCAIP,BRAF,NF1
GO:1901888	GO:BP	regulation of cell junction assembly	60	0.0336543	1.47296	211	3521	21031	ACE2,DKK1,HOPX,RAP1B,DUSP22,RAB17,RAP1A,COLQ,EPHA3,SNAI2,LRRTM1,AMIGO2,CLDN3,NECTIN1,PDLIM5,ICAM5,IL1RAPL2,APP,SRPX2,IL1RAP,LRRC24,MMP14,VCL,EFNB3,SLIT1,MYCBP2,RAPGEF1,GREM1,CAMSAP3,FLRT2,PPM1F,PEAK1,SLITRK4,TLN1,WNT5A,PTPRD,SYNDIG1,MDGA1,SLC9A1,NLGN2,EPHA2,PTPRS,THBS1,CLSTN1,NTN1,THBS2,COL16A1,OXTR,MACF1,LZTS1,NTNG2,EPHB3,SFRP1,NTRK2,EPHB1,ST8SIA2,ADGRB1,CLSTN2,WNT7A,WNT3A
GO:0006091	GO:BP	generation of precursor metabolites and energy	128	0.00322942	2.49087	515	3521	21031	IFNG,CYB5A,COX7B,CYC1,NDUFV2,CHCHD5,NDUFA4,NDUFA13,MRPS36,NDUFA11,BLOC1S1,PRKAG1,SOD2,NDUFA2,SURF1,NDUFB9,NQO2,NDUFAF1,PID1,SDHD,ATP5F1C,UQCRQ,COA6,UQCRC2,NDUFB1,NDUFB5,COX4I1,SLC25A4,UQCR11,COX7C,ATP5MG,CYBA,NDUFB8,ATP5MF,BID,PHB2,NDUFB7,MDH1,NDUFAB1,COX6A1,PDHB,RBKS,ATP5ME,MTLN,NDUFA7,ACADM,PRELID1,CISD1,NDUFA9,CAT,UQCRB,COX5A,FXN,GHITM,SDHC,NDUFA6,NDUFA1,NDUFB10,NDUFC2,NDUFA3,ATP5F1A,ATP5PD,IM…
GO:0006119	GO:BP	oxidative phosphorylation	52	4.77322e-05	4.32119	145	3521	21031	COX7B,CYC1,NDUFV2,NDUFA4,NDUFA13,NDUFA11,NDUFA2,NDUFB9,NDUFAF1,SDHD,ATP5F1C,UQCRQ,COA6,UQCRC2,NDUFB1,NDUFB5,COX4I1,UQCR11,COX7C,ATP5MG,NDUFB8,ATP5MF,BID,NDUFB7,NDUFAB1,COX6A1,ATP5ME,NDUFA7,NDUFA9,UQCRB,COX5A,FXN,GHITM,SDHC,NDUFA6,NDUFA1,NDUFB10,NDUFC2,NDUFA3,ATP5F1A,ATP5PD,DGUOK,UQCC3,NDUFC1,UQCR10,COX6B1,PARK7,COX5B,COX8A,SDHA,MSH2,MLXIPL
GO:0006120	GO:BP	mitochondrial electron transport, NADH to ubiquinone	19	9.6607e-10	9.01499	51	974	21031	NDUFA1,NDUFC2,NDUFB5,NDUFA3,NDUFA4,PARK7,NDUFA9,NDUFAB1,NDUFB7,NDUFB9,NDUFB8,NDUFC1,NDUFA6,NDUFA7,NDUFAF1,NDUFB1,NDUFA2,NDUFB10,NDUFV2
GO:0006754	GO:BP	ATP biosynthetic process	31	3.47437e-14	13.4591	102	974	21031	NDUFA1,ATP5MC3,NDUFC2,NDUFA11,SDHD,ATP5F1A,NDUFB5,ATP5F1C,NDUFA3,NUDT2,PID1,NDUFA9,NDUFAB1,NDUFB7,ATP5MG,NDUFB9,NDUFB8,ATP5MF,SDHC,NDUFC1,NDUFA6,NDUFA7,ATP5PD,NDUFB1,NDUFA13,NDUFA2,NDUFB10,UQCC3,ATP5ME,NDUFV2,ATP5MC2
GO:0009060	GO:BP	aerobic respiration	64	7.97405e-05	4.09832	196	3521	21031	COX7B,CYC1,NDUFV2,NDUFA4,NDUFA13,MRPS36,NDUFA11,BLOC1S1,NDUFA2,SURF1,NDUFB9,NDUFAF1,SDHD,ATP5F1C,UQCRQ,COA6,UQCRC2,NDUFB1,NDUFB5,COX4I1,UQCR11,COX7C,ATP5MG,NDUFB8,ATP5MF,BID,NDUFB7,MDH1,NDUFAB1,COX6A1,PDHB,ATP5ME,NDUFA7,NDUFA9,CAT,UQCRB,COX5A,FXN,GHITM,SDHC,NDUFA6,NDUFA1,NDUFB10,NDUFC2,NDUFA3,ATP5F1A,ATP5PD,DGUOK,UQCC3,IDH1,NDUFC1,UQCR10,COX6B1,PARK7,COX5B,COX8A,NNT,ACLY,SDHA,MSH2,TRPV4,CBFA2T3,M…
GO:0009142	GO:BP	nucleoside triphosphate biosynthetic process	41	0.0298349	1.52528	127	3521	21031	NUDT2,NDUFV2,NDUFA13,NDUFA11,NDUFA2,NDUFB9,PID1,SDHD,ATP5F1C,AK1,NDUFB1,NDUFB5,ATP5MG,NDUFB8,ATP5MC3,ATP5MF,NDUFB7,NDUFAB1,NME1,ATP5ME,NDUFA7,ATP5MC2,NME5,NDUFA9,SDHC,NME2,NDUFA6,NDUFA1,NDUFB10,NDUFC2,NDUFA3,NME4,ATP5F1A,ATP5PD,UQCC3,NDUFC1,UCKL1,SDHA,SLC25A13,CTPS1,CAD
GO:0009145	GO:BP	purine nucleoside triphosphate biosynthetic process	35	1.96951e-16	15.7056	114	974	21031	NDUFA1,ATP5MC3,NDUFC2,NDUFA11,SDHD,ATP5F1A,NDUFB5,ATP5F1C,NDUFA3,NUDT2,PID1,NDUFA9,NDUFAB1,NDUFB7,ATP5MG,NDUFB9,NDUFB8,ATP5MF,SDHC,NDUFC1,NDUFA6,NDUFA7,ATP5PD,NME5,NDUFB1,NME4,NDUFA13,NDUFA2,NDUFB10,NME2,UQCC3,ATP5ME,NME1,NDUFV2,ATP5MC2
GO:0009201	GO:BP	ribonucleoside triphosphate biosynthetic process	40	0.012679	1.89691	119	3521	21031	NUDT2,NDUFV2,NDUFA13,NDUFA11,NDUFA2,NDUFB9,PID1,SDHD,ATP5F1C,NDUFB1,NDUFB5,ATP5MG,NDUFB8,ATP5MC3,ATP5MF,NDUFB7,NDUFAB1,NME1,ATP5ME,NDUFA7,ATP5MC2,NME5,NDUFA9,SDHC,NME2,NDUFA6,NDUFA1,NDUFB10,NDUFC2,NDUFA3,NME4,ATP5F1A,ATP5PD,UQCC3,NDUFC1,UCKL1,SDHA,SLC25A13,CTPS1,CAD
GO:0009205	GO:BP	purine ribonucleoside triphosphate metabolic process	42	5.11591e-10	9.29108	247	974	21031	NDUFA1,ATP5MC3,NDUFC2,NDUFA11,SDHD,ATP5F1A,NDUFB5,ATP5F1C,NDUFA3,MLST8,NUDT2,PID1,NDUFA9,NDUFAB1,NDUFB7,ATP5MG,ITPA,NDUFB9,PRKAG1,NDUFB8,ATP5MF,SDHC,NDUFC1,NDUFA6,NDUFA7,ABCC6,ATP5PD,NME5,NDUFB1,NME4,NDUFA13,NDUFA2,NDUFB10,NME2,AK1,UQCC3,ATP5ME,NUDT5,NME1,NDUFV2,IFNG,ATP5MC2
GO:0009206	GO:BP	purine ribonucleoside triphosphate biosynthetic process	35	1.42692e-16	15.8456	113	974	21031	NDUFA1,ATP5MC3,NDUFC2,NDUFA11,SDHD,ATP5F1A,NDUFB5,ATP5F1C,NDUFA3,NUDT2,PID1,NDUFA9,NDUFAB1,NDUFB7,ATP5MG,NDUFB9,NDUFB8,ATP5MF,SDHC,NDUFC1,NDUFA6,NDUFA7,ATP5PD,NME5,NDUFB1,NME4,NDUFA13,NDUFA2,NDUFB10,NME2,UQCC3,ATP5ME,NME1,NDUFV2,ATP5MC2
GO:0010257	GO:BP	NADH dehydrogenase complex assembly	22	6.56719e-11	10.1826	63	974	21031	TMEM186,NDUFA1,NDUFC2,NDUFA11,TMEM126A,NDUFB5,NDUFA3,NDUFAF6,NDUFA9,TMEM126B,NDUFAB1,NDUFB7,NDUFB9,NDUFB8,NDUFC1,NDUFA6,NDUFAF1,NDUFB1,NDUFAF2,NDUFA13,NDUFA2,NDUFB10
GO:0015980	GO:BP	energy derivation by oxidation of organic compounds	94	0.000293299	3.53269	335	3521	21031	IFNG,COX7B,CYC1,NDUFV2,CHCHD5,NDUFA4,NDUFA13,MRPS36,NDUFA11,BLOC1S1,SOD2,NDUFA2,SURF1,NDUFB9,NDUFAF1,PID1,SDHD,ATP5F1C,UQCRQ,COA6,UQCRC2,NDUFB1,NDUFB5,COX4I1,UQCR11,COX7C,ATP5MG,NDUFB8,ATP5MF,BID,NDUFB7,MDH1,NDUFAB1,COX6A1,PDHB,ATP5ME,MTLN,NDUFA7,ACADM,PRELID1,CISD1,NDUFA9,CAT,UQCRB,COX5A,FXN,GHITM,SDHC,NDUFA6,NDUFA1,NDUFB10,NDUFC2,NDUFA3,ATP5F1A,ATP5PD,IMMP2L,DGUOK,UQCC3,IDH1,NDUFC1,UQCR10,COX6B…
GO:0015986	GO:BP	proton motive force-driven ATP synthesis	29	0.0206148	1.68582	77	3521	21031	NDUFV2,NDUFA13,NDUFA11,NDUFA2,NDUFB9,SDHD,ATP5F1C,NDUFB1,NDUFB5,ATP5MG,NDUFB8,ATP5MC3,ATP5MF,NDUFB7,NDUFAB1,ATP5ME,NDUFA7,ATP5MC2,NDUFA9,SDHC,NDUFA6,NDUFA1,NDUFB10,NDUFC2,NDUFA3,ATP5F1A,ATP5PD,NDUFC1,SDHA
GO:0019646	GO:BP	aerobic electron transport chain	37	0.000176099	3.75424	92	3521	21031	COX7B,CYC1,NDUFV2,NDUFA4,NDUFA2,NDUFB9,NDUFAF1,SDHD,UQCRQ,UQCRC2,NDUFB1,NDUFB5,COX4I1,UQCR11,COX7C,NDUFB8,NDUFB7,NDUFAB1,COX6A1,NDUFA7,NDUFA9,UQCRB,COX5A,SDHC,NDUFA6,NDUFA1,NDUFB10,NDUFC2,NDUFA3,UQCC3,NDUFC1,UQCR10,COX6B1,PARK7,COX5B,COX8A,SDHA
GO:0022900	GO:BP	electron transport chain	53	0.0147911	1.83	175	3521	21031	CYB5A,COX7B,CYC1,NDUFV2,NDUFA4,SOD2,NDUFA2,SURF1,NDUFB9,NQO2,NDUFAF1,SDHD,UQCRQ,COA6,UQCRC2,NDUFB1,NDUFB5,COX4I1,UQCR11,COX7C,CYBA,NDUFB8,BID,NDUFB7,NDUFAB1,COX6A1,NDUFA7,NDUFA9,UQCRB,COX5A,GHITM,SDHC,NDUFA6,NDUFA1,NDUFB10,NDUFC2,NDUFA3,IMMP2L,DGUOK,UQCC3,NDUFC1,UQCR10,COX6B1,PARK7,COX5B,COX8A,RDH16,AKR7A3,SDHA,SLC25A13,GLDC,GPD1,DHRS2
GO:0022904	GO:BP	respiratory electron transport chain	45	0.00016067	3.79407	122	3521	21031	COX7B,CYC1,NDUFV2,NDUFA4,SOD2,NDUFA2,NDUFB9,NDUFAF1,SDHD,UQCRQ,COA6,UQCRC2,NDUFB1,NDUFB5,COX4I1,UQCR11,COX7C,NDUFB8,BID,NDUFB7,NDUFAB1,COX6A1,NDUFA7,NDUFA9,UQCRB,COX5A,GHITM,SDHC,NDUFA6,NDUFA1,NDUFB10,NDUFC2,NDUFA3,IMMP2L,DGUOK,UQCC3,NDUFC1,UQCR10,COX6B1,PARK7,COX5B,COX8A,SDHA,SLC25A13,GPD1
GO:0032981	GO:BP	mitochondrial respiratory chain complex I assembly	22	6.56719e-11	10.1826	63	974	21031	TMEM186,NDUFA1,NDUFC2,NDUFA11,TMEM126A,NDUFB5,NDUFA3,NDUFAF6,NDUFA9,TMEM126B,NDUFAB1,NDUFB7,NDUFB9,NDUFB8,NDUFC1,NDUFA6,NDUFAF1,NDUFB1,NDUFAF2,NDUFA13,NDUFA2,NDUFB10
GO:0033108	GO:BP	mitochondrial respiratory chain complex assembly	34	6.94595e-17	16.1583	104	974	21031	TMEM186,NDUFA1,COX16,NDUFC2,NDUFA11,TMEM126A,NDUFB5,SDHAF1,NDUFA3,NDUFAF6,NDUFA9,TMEM126B,TACO1,IMMP2L,NDUFAB1,NDUFB7,NDUFB9,COA5,NDUFB8,COA4,COA3,NDUFC1,NDUFA6,SURF1,NDUFAF1,NDUFB1,NDUFAF2,NDUFA13,NDUFA2,COX18,COX14,NDUFB10,TMEM223,UQCC3
GO:0042773	GO:BP	ATP synthesis coupled electron transport	41	1.82017e-05	4.73989	100	3521	21031	COX7B,CYC1,NDUFV2,NDUFA4,NDUFA2,NDUFB9,NDUFAF1,SDHD,UQCRQ,COA6,UQCRC2,NDUFB1,NDUFB5,COX4I1,UQCR11,COX7C,NDUFB8,BID,NDUFB7,NDUFAB1,COX6A1,NDUFA7,NDUFA9,UQCRB,COX5A,GHITM,SDHC,NDUFA6,NDUFA1,NDUFB10,NDUFC2,NDUFA3,DGUOK,UQCC3,NDUFC1,UQCR10,COX6B1,PARK7,COX5B,COX8A,SDHA
GO:0042775	GO:BP	mitochondrial ATP synthesis coupled electron transport	41	1.82017e-05	4.73989	100	3521	21031	COX7B,CYC1,NDUFV2,NDUFA4,NDUFA2,NDUFB9,NDUFAF1,SDHD,UQCRQ,COA6,UQCRC2,NDUFB1,NDUFB5,COX4I1,UQCR11,COX7C,NDUFB8,BID,NDUFB7,NDUFAB1,COX6A1,NDUFA7,NDUFA9,UQCRB,COX5A,GHITM,SDHC,NDUFA6,NDUFA1,NDUFB10,NDUFC2,NDUFA3,DGUOK,UQCC3,NDUFC1,UQCR10,COX6B1,PARK7,COX5B,COX8A,SDHA
GO:0042776	GO:BP	proton motive force-driven mitochondrial ATP synthesis	27	0.00670239	2.17377	66	3521	21031	NDUFV2,NDUFA13,NDUFA11,NDUFA2,NDUFB9,SDHD,ATP5F1C,NDUFB1,NDUFB5,ATP5MG,NDUFB8,ATP5MF,NDUFB7,NDUFAB1,ATP5ME,NDUFA7,NDUFA9,SDHC,NDUFA6,NDUFA1,NDUFB10,NDUFC2,NDUFA3,ATP5F1A,ATP5PD,NDUFC1,SDHA
GO:0045333	GO:BP	cellular respiration	77	1.87293e-05	4.72748	244	3521	21031	IFNG,COX7B,CYC1,NDUFV2,CHCHD5,NDUFA4,NDUFA13,MRPS36,NDUFA11,BLOC1S1,SOD2,NDUFA2,SURF1,NDUFB9,NDUFAF1,SDHD,ATP5F1C,UQCRQ,COA6,UQCRC2,NDUFB1,NDUFB5,COX4I1,UQCR11,COX7C,ATP5MG,NDUFB8,ATP5MF,BID,NDUFB7,MDH1,NDUFAB1,COX6A1,PDHB,ATP5ME,MTLN,NDUFA7,PRELID1,CISD1,NDUFA9,CAT,UQCRB,COX5A,FXN,GHITM,SDHC,NDUFA6,NDUFA1,NDUFB10,NDUFC2,NDUFA3,ATP5F1A,ATP5PD,IMMP2L,DGUOK,UQCC3,IDH1,NDUFC1,UQCR10,COX6B1,PARK7,COX…
GO:0046034	GO:BP	ATP metabolic process	37	2.90554e-08	7.53677	223	974	21031	NDUFA1,ATP5MC3,NDUFC2,NDUFA11,SDHD,ATP5F1A,NDUFB5,ATP5F1C,NDUFA3,MLST8,NUDT2,PID1,NDUFA9,NDUFAB1,NDUFB7,ATP5MG,NDUFB9,PRKAG1,NDUFB8,ATP5MF,SDHC,NDUFC1,NDUFA6,NDUFA7,ABCC6,ATP5PD,NDUFB1,NDUFA13,NDUFA2,NDUFB10,AK1,UQCC3,ATP5ME,NUDT5,NDUFV2,IFNG,ATP5MC2
GO:0006996	GO:BP	organelle organization	721	3.21124e-05	4.49333	3613	3521	21031	MEI1,TMED6,BCL2A1,RPS14,GMFG,TYROBP,SAR1B,RPS3,RPL5,DUSP1,TMEM165,CKS2,FASLG,HLA-DRB1,CCDC32,RPSA,PRDX3,TMEM126B,NOP10,COA5,COX14,NDUFA13,BBS12,TMEM126A,GTF2H2,GPX1,RPL24,SIRT4,NCK1,BBS4,NDUFA11,MSRB1,TIMM8B,TTC39C,EMC7,TMEM17,RPS19,COX18,BLOC1S1,RPS23,PHPT1,TMED7,TMSB10,LAMTOR1,VAMP8,RILP,SOD2,NDUFA2,LSM4,VPS28,CETN3,NHP2,HIKESHI,UBB,NDUFAF2,BTC,TRAPPC2L,SURF1,PPT1,H4C11,IFT46,NDUFB9,MRPL58,MIS1…
GO:0007010	GO:BP	cytoskeleton organization	331	0.000101574	3.99322	1512	3521	21031	GMFG,TYROBP,RPS3,HLA-DRB1,NCK1,BBS4,MSRB1,PHPT1,TMSB10,CETN3,PSTPIP1,APOE,ARPC3,ARPC4,HAX1,MEGF9,BRK1,TBCE,SSNA1,NEDD9,DYNLT1,NTMT1,SLAIN1,HAUS4,RMDN1,NUBP1,SEPTIN1,CHMP6,MSRB2,KATNBL1,CCL26,TWF1,CHMP1B,RHOT1,PYCARD,RAC2,CLUAP1,MLST8,GABARAP,TTK,CEP192,PDLIM3,RGS4,LATS1,PDXP,FMNL3,ANK3,PIK3R2,PKD2,RTTN,SSX2IP,EPHA3,GAS7,NDE1,OR2A4,EPHA1,ARHGAP10,CLDN3,MTM1,BRCA2,PTK7,ARHGEF10L,EPB41L4B,HYDIN,GEN1…
GO:0007015	GO:BP	actin filament organization	89	0.0147636	1.83081	463	2547	21031	VIL1,ALOX15,USH1C,TENM1,SPTB,MYO7B,TACR1,SFRP1,CSF3,KANK4,FMN2,CX3CL1,FHOD3,SORBS1,DPYSL3,CARMIL3,HIP1,SYNPO2,ACTN2,ERMN,DIAPH3,AMOT,KIRREL1,WNT11,PPM1E,FAT1,TPM1,PLEKHH2,SPTBN4,ARHGAP28,SYNPO2L,TMSB15A,CARMIL2,SHROOM4,GAS7,PACSIN1,BCL2,MYO1E,TRPV4,MAGEL2,PDXP,ARHGEF10L,SAMD14,MYO5A,LMOD1,MICAL3,SLC9A1,XIRP1,PPARGC1B,SVIL,MYADM,SLIT2,FLNA,CGNL1,RGS4,LATS1,MET,SPTBN2,RFLNB,CRACD,ACTN1,PLA2G1B,MYO1…
GO:0007017	GO:BP	microtubule-based process	159	0.0339385	1.46931	953	2547	21031	KIF1A,TUBB2B,DNAH9,KIF25,NEFL,FRMPD2,DNAJB13,KIF19,KIF5A,MAPT,FOXJ1,TTLL2,STMN2,CFAP65,DNAH12,DNAH10,DLG2,TRIM54,WNT3A,TACR1,NEURL1,KIF26B,DNAH6,CFAP74,TUBB2A,KIF5C,BRSK1,FMN2,HYDIN,EPHA3,NCKAP5,HAP1,KIAA1614,DNAH11,STMN3,APC2,DZIP1,TTLL7,CFAP157,BICD1,BRCA2,KIF26A,DCLK2,NAV1,TRIM58,MTCL1,DIAPH3,TTLL6,DRC7,DCLK1,MACF1,TEKT4,TRIM36,CDK5R1,CLIP2,PRICKLE1,TRIM46,KIF21B,CNTLN,LRGUK,NETO1,CLIP3,KIF4A,…
GO:0007019	GO:BP	microtubule depolymerization	17	0.0463879	1.3336	47	2547	21031	KIF19,STMN2,TRIM54,NCKAP5,STMN3,APC2,DIAPH3,TRPV4,TTBK2,FGF13,MAP1B,CKAP5,NAV3,BMERB1,MAP1S,MAP6D1,HDAC6
GO:0030029	GO:BP	actin filament-based process	204	4.20476e-07	6.37626	805	3521	21031	GMFG,TYROBP,NCK1,BBS4,MSRB1,PHPT1,TMSB10,PSTPIP1,EPDR1,ARPC3,MYL6,ARPC4,HAX1,MEGF9,BRK1,NEDD9,MSRB2,CCL26,TWF1,RHOT1,PYCARD,RAC2,MLST8,PDLIM3,RGS4,LATS1,PDXP,FMNL3,PIK3R2,SCN1A,EPHA3,GAS7,OR2A4,EPHA1,CLDN3,PTK7,ARHGEF10L,EPB41L4B,S1PR2,EPB41L2,MYO19,SCN3B,DOCK2,FOXJ1,PDLIM5,LIMK1,EPB41L3,RFLNB,HDAC6,ARHGEF19,DSC2,SHROOM4,FRMD5,GJA5,NUP155,LMOD1,BCL2,CSRP2,DAAM1,HIP1,USH1C,NF1,KANK2,FGF13,PRICKLE4…
GO:0030036	GO:BP	actin cytoskeleton organization	170	0.00172049	2.76435	717	3521	21031	GMFG,TYROBP,NCK1,BBS4,MSRB1,PHPT1,TMSB10,PSTPIP1,ARPC3,ARPC4,HAX1,MEGF9,BRK1,NEDD9,MSRB2,CCL26,TWF1,RHOT1,PYCARD,RAC2,MLST8,PDLIM3,RGS4,LATS1,PDXP,FMNL3,PIK3R2,EPHA3,GAS7,OR2A4,EPHA1,CLDN3,PTK7,ARHGEF10L,EPB41L4B,S1PR2,EPB41L2,MYO19,DOCK2,FOXJ1,PDLIM5,LIMK1,EPB41L3,RFLNB,HDAC6,ARHGEF19,SHROOM4,FRMD5,LMOD1,BCL2,CSRP2,DAAM1,HIP1,USH1C,NF1,KANK2,PRICKLE4,SSH1,FLNA,TPM1,CCDC88A,MINK1,MYADM,MYO5A,CORO…
GO:0031032	GO:BP	actomyosin structure organization	47	0.0223952	1.64985	204	2547	21031	FLNC,TACR1,SFRP1,MYH11,FHOD3,SORBS1,PRKD1,FRMD5,ACTN2,AMOT,WNT11,PPM1E,TPM1,ARHGAP28,LDB3,SYNPO2L,EPB41L3,ARHGEF10L,MYO18A,LMOD1,TNNT2,SLC9A1,MYH10,EPB41L4B,MYH14,EPB41L2,CGNL1,MET,EPHA1,RAPGEF3,FAM171A1,CCDC88A,CDC42BPG,MTOR,CSRP2,FRMD3,ZYX,NF2,PPM1F,LIMK1,ANLN,PIK3R2,MYH9,CNN1,ALMS1,BRAF,ANKRD23
GO:0031109	GO:BP	microtubule polymerization or depolymerization	36	0.00774026	2.11124	135	2547	21031	KIF19,MAPT,STMN2,TRIM54,NCKAP5,STMN3,APC2,DIAPH3,CDK5R1,CLIP3,TRPV4,MAP7D3,TTBK2,ANKRD53,FGF13,MAP1B,CAMSAP3,HAUS6,NDE1,TUBB1,MET,TPPP,CRYAB,CEP192,CAMSAP1,CKAP5,HAUS5,NAV3,BMERB1,AKAP9,MAP1S,MECP2,NIN,MAP6D1,HDAC6,TUBGCP6
GO:0032886	GO:BP	regulation of microtubule-based process	56	0.0454607	1.34236	264	2547	21031	FRMPD2,MAPT,STMN2,TRIM54,WNT3A,TACR1,EPHA3,HAP1,DNAH11,STMN3,APC2,BICD1,TRIM58,DIAPH3,TTLL6,MACF1,TRIM36,CDK5R1,TRIM46,CLIP3,DEFB1,TRPV4,CFAP45,RGN,TTBK2,ANKRD53,FGF13,MAP1B,CAMSAP3,HAUS6,WDR62,BRCA1,PHLDB1,PLK4,MET,PKD1,TPPP,CAMSAP1,GEN1,KLHL42,CCNF,GPSM2,CKAP5,HAUS5,LAMP1,STIL,NAV3,BMERB1,SPAG5,TACR2,AKAP9,MAP1S,MECP2,ALMS1,MAP6D1,HDAC6
GO:0032956	GO:BP	regulation of actin cytoskeleton organization	71	0.00341042	2.46719	334	2547	21031	VIL1,ALOX15,FZD10,TENM1,SPTB,TACR1,SFRP1,CSF3,KANK4,GRHL3,EPHA3,CX3CL1,FHOD3,CARMIL3,PRKD1,SYNPO2,ACTN2,AMOT,KIRREL1,WNT11,PPM1E,TPM1,PLEKHH2,SPTBN4,ARHGAP28,SYNPO2L,CDK5R1,TMSB15A,MYO3B,JAM3,CARMIL2,LRP1,MAGEL2,PDXP,ARHGEF10L,LMOD1,SLC9A1,SVIL,MYADM,SLIT2,FLNA,CGNL1,RGS4,LATS1,MET,SPTBN2,CRACD,EPHA1,RAPGEF3,KANK2,CCDC88A,ARHGEF19,SSH1,SPTBN5,HIP1R,MTOR,ARHGAP35,OR2A4,AVIL,PDGFA,ESAM,ADD2,SEMA5A,…
GO:0032970	GO:BP	regulation of actin filament-based process	98	0.00635582	2.19683	376	3521	21031	GMFG,NCK1,BBS4,TMSB10,ARPC3,HAX1,MEGF9,BRK1,NEDD9,CCL26,TWF1,PYCARD,MLST8,RGS4,LATS1,PDXP,PIK3R2,EPHA3,OR2A4,EPHA1,ARHGEF10L,LIMK1,ARHGEF19,DSC2,GJA5,LMOD1,KANK2,FGF13,SSH1,FLNA,TPM1,CCDC88A,MYADM,MET,KIRREL1,ALOX15,ARHGAP28,CRACD,BRAF,AKAP9,FRMD6,NF2,ABL2,ESAM,PPM1F,SYNPO2,RAPGEF3,PDPN,TRPM4,PLEKHH2,SEMA5A,MTOR,AVIL,ALMS1,ADORA1,PRKD1,SLC9A1,JAM3,PPM1E,ANKRD23,CX3CL1,SVIL,HIP1R,ARHGAP35,MYO3B,SP…
GO:0033043	GO:BP	regulation of organelle organization	195	0.00454029	2.34292	1173	2547	21031	VIL1,ALOX15,HOXA13,LRRTM1,FZD10,BMP7,FRMPD2,TENM1,SPTB,MAPT,DPF1,STMN2,CPLX2,IGF2,CDH2,TRIM54,WNT3A,TACR1,WNT5A,SFRP1,CSF3,KANK4,GRHL3,GRIK5,LIF,EPHA3,HAP1,CX3CL1,GPER1,GAP43,MLLT11,FHOD3,RNF186,STMN3,APC2,DZIP1,IL1RAP,BICD1,BMP4,CARMIL3,KNL1,PRKD1,PDE3A,SYNPO2,CENPF,ACTN2,ADAMTS16,HGF,GPR3,DIAPH3,AMOT,KIRREL1,WNT11,PPM1E,TPM1,PLEKHH2,SPTBN4,ARHGAP28,TBC1D4,PLXNA3,PTPRD,SMPD3,TRIM36,SYT1,SYNPO2L,…
GO:0043244	GO:BP	regulation of protein-containing complex disassembly	33	0.024693	1.60743	125	2547	21031	VIL1,SPTB,STMN2,TRIM54,APC2,ACTN2,DIAPH3,PLEKHH2,SPTBN4,CARMIL2,TRPV4,PDXP,LMOD1,TTBK2,FGF13,MAP1B,SVIL,SPTBN2,CRACD,INSR,SMCR8,SPTBN5,AVIL,NAV3,BMERB1,ADD2,SEMA5A,MAP1S,RUBCN,TECPR1,MAP6D1,FYCO1,HDAC6
GO:0044087	GO:BP	regulation of cellular component biogenesis	231	1.26323e-05	4.89852	971	3521	21031	TRIM31,ACE2,DKK1,IFNG,HOPX,CXCL13,CRBN,SAR1B,RPS3,RAP1B,NCK1,BBS4,TMSB10,APOE,BID,ARPC3,HAX1,MTLN,MEGF9,BRK1,DUSP22,ORMDL2,MIEN1,RAB17,SLAIN1,HAUS4,IFT88,CHMP6,RAP1A,SH3YL1,CCL26,TWF1,CHMP1B,DUT,PYCARD,RAC2,PARK7,MLST8,PRRT2,LATS1,PRKCA,COLQ,DACT1,PIP4K2A,PIK3R2,BMF,EPHA3,SNAI2,ANKRD27,LRRTM1,EPHA1,AMIGO2,CLDN3,MTM1,NECTIN1,PLEKHM1,ARHGEF10L,PPP2R5B,EVI5L,SNCAIP,CD36,STXBP5,PDLIM5,ICAM5,NAV3,LIMK…
GO:0044089	GO:BP	positive regulation of cellular component biogenesis	123	0.0223114	1.65147	509	3521	21031	ACE2,IFNG,HOPX,CXCL13,CRBN,RPS3,RAP1B,NCK1,BBS4,BID,MTLN,BRK1,MIEN1,SLAIN1,IFT88,CCL26,PYCARD,RAC2,PARK7,MLST8,PRKCA,PIP4K2A,BMF,LRRTM1,EPHA1,AMIGO2,CLDN3,PLEKHM1,ARHGEF10L,PPP2R5B,CD36,NAV3,LIMK1,SRPX2,MECP2,IL1RAP,LMOD1,ANKRD53,EMILIN1,FLNA,ICE1,EPS8L3,TPM1,CCDC88A,ATP13A2,LRRC24,DHX33,GPSM2,ABCA1,FERMT1,EPS8L2,MET,KIRREL1,ALOX15,DOCK11,CRACD,BRAF,PLK4,AKAP9,NF2,FLRT2,PPM1F,SYNPO2,RAPGEF3,PHLDB…
GO:0051258	GO:BP	protein polymerization	77	0.0237783	1.62382	287	3521	21031	VTN,RPS3,NCK1,BBS4,MSRB1,TMSB10,PSTPIP1,ARPC3,ARPC4,HAX1,MEGF9,SSNA1,SLAIN1,HAUS4,MSRB2,CCL26,TWF1,PYCARD,MLST8,CEP192,LATS1,PIK3R2,GAS7,NDE1,NAV3,MECP2,LMOD1,CASQ2,ANKRD53,HAUS6,KANK2,FGF13,SSH1,MYADM,CORO7,MAP7D3,MET,KIRREL1,TUBGCP6,ALOX15,CAMSAP3,ARHGAP28,HAUS5,NIN,CAMSAP1,CRACD,AKAP9,ESAM,TRPV4,CKAP5,MTOR,AVIL,DIAPH3,TUBB1,SVIL,HIP1R,SPTBN2,SLIT2,STMN2,CARMIL2,CSF3,CDK5R1,CLIP3,SPTB,TMSB15A,V…
GO:0051261	GO:BP	protein depolymerization	35	0.000546962	3.26204	117	2547	21031	VIL1,SPTB,KIF19,STMN2,TRIM54,DNAJC6,NCKAP5,STMN3,APC2,ACTN2,DIAPH3,PLEKHH2,SPTBN4,CARMIL2,TRPV4,PDXP,LMOD1,MICAL3,TTBK2,FGF13,MAP1B,SVIL,SYNJ1,SPTBN2,CRACD,CKAP5,SPTBN5,AVIL,NAV3,BMERB1,ADD2,SEMA5A,MAP1S,MAP6D1,HDAC6
GO:0051493	GO:BP	regulation of cytoskeleton organization	132	0.000358013	3.4461	515	3521	21031	GMFG,RPS3,NCK1,BBS4,TMSB10,ARPC3,HAX1,MEGF9,BRK1,NEDD9,SLAIN1,HAUS4,NUBP1,CHMP6,KATNBL1,CCL26,TWF1,CHMP1B,PYCARD,MLST8,RGS4,LATS1,PDXP,PIK3R2,EPHA3,OR2A4,EPHA1,ARHGEF10L,NAV3,LIMK1,HDAC6,ARHGEF19,MECP2,LMOD1,ANKRD53,HAUS6,KANK2,TTBK2,FGF13,SSH1,FLNA,TPM1,CCDC88A,MYADM,GPSM2,MYCBP2,BMERB1,MET,KIRREL1,BICD1,ALOX15,MAP1S,CAMSAP3,ARHGAP28,HAUS5,CAMSAP1,CRACD,BRAF,PLK4,AKAP9,NF2,ABL2,ESAM,PPM1F,SYNPO2…
GO:0051495	GO:BP	positive regulation of cytoskeleton organization	56	0.00693866	2.15872	184	3521	21031	RPS3,NCK1,BRK1,SLAIN1,KATNBL1,CCL26,PYCARD,MLST8,PDXP,EPHA1,ARHGEF10L,NAV3,LIMK1,MECP2,LMOD1,ANKRD53,FLNA,TPM1,CCDC88A,GPSM2,MET,KIRREL1,ALOX15,CRACD,BRAF,PLK4,AKAP9,NF2,PPM1F,SYNPO2,RAPGEF3,TRPV4,CKAP5,SEMA5A,MTOR,STIL,PRKD1,PPM1E,CX3CL1,SPAG5,STMN2,CARMIL2,WNT11,AMOT,CSF3,CDK5R1,PLXNA3,VIL1,MAGEL2,ACTN2,TACR1,SFRP1,MAP1B,SYNPO2L,MAPT,TENM1
GO:0097435	GO:BP	supramolecular fiber organization	227	4.26262e-11	10.3703	842	3521	21031	GMFG,RPS3,PFDN5,GPX1,NCK1,BBS4,MSRB1,TMSB10,PSTPIP1,APOE,BID,ARPC3,ARPC4,HAX1,MEGF9,BRK1,SSNA1,NEDD9,SLAIN1,HAUS4,CST3,MSRB2,KATNBL1,CCL26,TWF1,RHOT1,PFDN1,PYCARD,RAC2,PARK7,MLST8,CEP192,RGS4,LATS1,PDXP,PIK3R2,EXT1,EFEMP2,GAS7,NDE1,EPHA1,MTM1,ARHGEF10L,LOXL3,ADAMTS14,CD36,MYO19,HOOK2,NAV3,LIMK1,APP,RFLNB,HDAC6,LDLR,SHROOM4,MECP2,LMOD1,BCL2,ANKRD53,COL3A1,CSRP2,EMILIN1,HIP1,USH1C,HAUS6,NF1,KANK2,S…
GO:0110053	GO:BP	regulation of actin filament organization	58	0.0193983	1.71224	269	2547	21031	VIL1,ALOX15,TENM1,SPTB,TACR1,SFRP1,CSF3,KANK4,CX3CL1,FHOD3,CARMIL3,SYNPO2,ACTN2,AMOT,KIRREL1,WNT11,PPM1E,TPM1,PLEKHH2,SPTBN4,ARHGAP28,SYNPO2L,TMSB15A,CARMIL2,MAGEL2,PDXP,ARHGEF10L,LMOD1,SLC9A1,SVIL,MYADM,SLIT2,FLNA,CGNL1,RGS4,LATS1,MET,SPTBN2,CRACD,EPHA1,RAPGEF3,KANK2,CCDC88A,SSH1,SPTBN5,HIP1R,MTOR,ARHGAP35,AVIL,ESAM,ADD2,SEMA5A,NF2,PPM1F,LIMK1,PIK3R2,ALMS1,BRAF
GO:1901879	GO:BP	regulation of protein depolymerization	28	0.00219247	2.65907	88	2547	21031	VIL1,SPTB,STMN2,TRIM54,APC2,ACTN2,DIAPH3,PLEKHH2,SPTBN4,CARMIL2,TRPV4,PDXP,LMOD1,TTBK2,FGF13,MAP1B,SVIL,SPTBN2,CRACD,SPTBN5,AVIL,NAV3,BMERB1,ADD2,SEMA5A,MAP1S,MAP6D1,HDAC6
GO:1901880	GO:BP	negative regulation of protein depolymerization	23	0.0188274	1.72521	72	2547	21031	VIL1,SPTB,STMN2,TRIM54,APC2,DIAPH3,PLEKHH2,SPTBN4,CARMIL2,LMOD1,TTBK2,FGF13,MAP1B,SVIL,SPTBN2,CRACD,SPTBN5,AVIL,NAV3,BMERB1,ADD2,MAP6D1,HDAC6
GO:1902903	GO:BP	regulation of supramolecular fiber organization	112	1.43019e-06	5.8446	383	3521	21031	GMFG,RPS3,PFDN5,GPX1,NCK1,BBS4,TMSB10,APOE,ARPC3,HAX1,MEGF9,BRK1,SLAIN1,HAUS4,CCL26,TWF1,PFDN1,PYCARD,PARK7,MLST8,RGS4,LATS1,PDXP,PIK3R2,EFEMP2,EPHA1,ARHGEF10L,NAV3,LIMK1,APP,HDAC6,LDLR,MECP2,LMOD1,ANKRD53,EMILIN1,HAUS6,KANK2,TTBK2,FGF13,SSH1,FLNA,TPM1,CCDC88A,MYADM,BMERB1,MET,KIRREL1,ALOX15,MAP1S,CAMSAP3,ARHGAP28,HAUS5,CAMSAP1,CRACD,BRAF,AKAP9,NF2,ESAM,PPM1F,SYNPO2,RAPGEF3,TRPV4,COLGALT1,PLEKHH2…
GO:1902905	GO:BP	positive regulation of supramolecular fiber organization	56	0.00117913	2.92844	175	3521	21031	RPS3,GPX1,NCK1,APOE,BRK1,SLAIN1,CCL26,PYCARD,MLST8,PDXP,EFEMP2,EPHA1,ARHGEF10L,NAV3,LIMK1,APP,MECP2,LMOD1,ANKRD53,FLNA,TPM1,CCDC88A,MET,KIRREL1,ALOX15,CRACD,BRAF,AKAP9,NF2,PPM1F,SYNPO2,RAPGEF3,TRPV4,COLGALT1,CKAP5,SEMA5A,MTOR,PRKD1,PPM1E,CX3CL1,STMN2,CARMIL2,WNT11,AMOT,CSF3,CDK5R1,VIL1,MAGEL2,ACTN2,TACR1,SFRP1,TNXB,MAP1B,SYNPO2L,MAPT,TENM1
GO:0001666	GO:BP	response to hypoxia	68	0.000717891	3.14394	303	2547	21031	CASR,LEP,PCK1,BMP7,SLC6A4,UCN3,KCNK2,DIO3,MYOCD,F7,ADORA1,SFRP1,PTGIS,CLDN3,INHBA,FMN2,CPEB1,LIF,RYR2,ARNT2,SCN2A,THBS1,ITGA2,DDR2,NDRG1,RYR1,TGFB2,GATA6,PLAU,PENK,POSTN,AGER,SLC2A1,BRIP1,EGLN3,SLC2A4,BCL2,PLEKHN1,CBFA2T3,SLC8A3,TRPV4,MMP2,MMP14,PGF,CD24,NOS2,SLC9A1,TERT,EPHA4,TWIST1,TGFBR3,IRAK1,UCP2,GNGT1,HSD11B2,CRYAB,NOTCH1,KCNA5,CBL,MTOR,HIPK2,FOSL2,HSPG2,MECP2,EDNRA,FZD4,NF1,DNMT3A
GO:0001708	GO:BP	cell fate specification	33	0.00274553	2.56137	114	2547	21031	ASCL1,FOXI3,SOX2,HOXA13,EYA2,IHH,POU4F1,MNX1,DMRTA2,CDON,SOX9,HOXA11,WNT3A,TENM4,DMRT3,GLI3,HOXD10,TBX18,MIAT,APC2,FGFR1,GSC,POU5F1,TBX19,SMO,SIX2,TBX3,GLI2,DLL1,TBX1,TBX21,NOTCH1,FOXA1
GO:0001755	GO:BP	neural crest cell migration	21	0.00487492	2.31203	58	2547	21031	BMP7,RET,HTR2B,SOX8,SEMA5B,SEMA3D,NRP2,BMP4,FN1,SEMA7A,SMO,SEMA6D,SEMA3C,TBX1,TWIST1,LAMA5,SEMA3A,SEMA6C,SEMA5A,NRTN,EDNRA
GO:0001894	GO:BP	tissue homeostasis	61	0.00100892	2.99614	264	2547	21031	PROM1,HOXA13,CLDN18,USH1C,IHH,CALCA,USH1G,RBP4,SOX9,MUC6,COL11A2,WNK3,CLDN3,CDH23,SLC1A1,COMP,EGFR,COL14A1,PRKCA,COL3A1,CDHR1,LRRK1,SMO,AKT3,NFKBIZ,TNFRSF11A,IL6,PRICKLE1,JAM3,FOXC1,SLC2A1,CSF1,BCL2,TFF1,PLEKHM1,PPARGC1B,UBASH3B,GJA1,DMD,ALPL,SLC12A2,CRACD,TLR9,VCL,SPP1,INPP5D,NOTCH1,NOS3,FOSL2,CROCC,ESAM,SCX,WHRN,EXT1,MTF1,TUB,CUBN,CCDC154,ABCA4,NF1,VPS13B
GO:0001942	GO:BP	hair follicle development	30	0.00178999	2.74715	97	2547	21031	FOXI3,HOXC13,SOX21,EDAR,LGR5,TP63,SOX9,LHX2,WNT5A,INHBA,LRP4,NGFR,EGFR,IGFBP5,FOXE1,CD109,TGFB2,SMO,TNFRSF19,GLI2,BCL2,FERMT1,DLX3,LAMA5,NOM1,NOTCH1,NSUN2,PDGFA,EXT1,NF1
GO:0001958	GO:BP	endochondral ossification	15	0.00317042	2.49888	32	2547	21031	FGF18,MMP13,BMP6,MMP16,DLX5,COL1A1,BMP4,SMPD3,FOXC1,COL13A1,MMP14,ALPL,RUNX2,SCX,EXT1
GO:0002040	GO:BP	sprouting angiogenesis	36	0.00196285	2.70711	128	2547	21031	TDGF1,FOXC2,CCBE1,FGFBP1,SRPX2,NGFR,THBS1,BMP4,E2F7,CARD10,AKT3,E2F8,MEOX2,PPP1R16B,GREM1,EPHA2,DLL1,ADAMTS9,PGF,S100A1,FGF1,TGFBR3,SLIT2,E2F2,TNN,IL12A,CREB3L1,LEF1,NOTCH1,ESM1,RNF213,CDH13,SEMA5A,RECK,HDAC5,DLL4
GO:0002063	GO:BP	chondrocyte development	18	0.0019498	2.71001	33	3521	21031	EXT1,SULF1,RFLNB,RUNX2,SERPINH1,SMAD7,SULF2,ECM1,COMP,SHOX2,PTHLH,SMPD3,SOX9,COL27A1,ACAN,FGF18,COL11A1,HOXA11
GO:0002064	GO:BP	epithelial cell development	65	0.00216015	2.66552	217	3521	21031	RAP1B,GPX1,FNDC3A,RAP1A,GDF11,CLDN3,RFX3,HYDIN,S1PR2,FOXJ1,PPP1R16B,BCL11B,FLNA,GSTM3,MYADM,VCL,VIM,EDNRA,WNT7B,MET,ST14,GJA1,RAPGEF1,MYO1E,TLR9,FRMD6,SOX8,NOTCH2,RAPGEF3,FOSL2,TP63,WNT5A,FOXA1,CCDC88C,SIPA1L3,DMD,EPHA2,AFDN,PTPRS,BMP4,PROC,BMP6,FLNB,ARHGEF26,PGR,FAT1,ADAMTSL4,COL18A1,SMO,FOXC2,NOTCH1,SIX3,ABCA12,DACT2,DLL1,SOX9,COL27A1,WNT5B,ONECUT2,NKX3-2,HOXB13,IHH,CDH2,WNT7A,HOXA13
GO:0002573	GO:BP	myeloid leukocyte differentiation	66	0.0317396	1.4984	238	3521	21031	UBD,IFNG,TYROBP,HLA-DRB1,IL15,KITLG,PTPN2,NDFIP1,CD74,HAX1,NEDD9,NME2,JAGN1,DHRS7B,MT1G,NR3C1,SOCS1,BATF,PRKCA,CSF1,ATP6AP1,UBASH3B,LRRK1,SRP54,GPR68,PIK3CD,INPP5D,APP,LEF1,NF1,UCP2,TNFRSF11A,ZBTB46,INHBA,SBNO2,NOTCH2,FOSL2,SH3PXD2A,CUL4A,IL1RL1,MTOR,GPC3,FBN1,LRRC17,CBFA2T3,DIAPH3,CD109,PPARGC1B,ROR2,RBP1,EPHA2,PDE1B,BMP4,MYH9,ITGB8,CLDN18,POU4F1,CSF3,GATA3,HOXA7,TMEM178A,LIF,SFRP1,DHRS2,CALCA,C…
GO:0003006	GO:BP	developmental process involved in reproduction	168	0.0344531	1.46277	1017	2547	21031	LHX9,HOXA13,LEP,SALL1,IHH,BMP7,WNT7A,LGR5,WT1,DMRTA2,VGF,GCM1,TP63,HOXB13,RETN,RBP4,SYCP2,FOXJ1,SOX9,CSMD1,CFAP65,SLC2A14,PTPRN,HOXA10,HOXA11,IGF2,MYOCD,GREB1L,SOX8,WNT5A,NEURL1,CCNA1,SFRP1,BMP6,PAX5,DMRT3,SPOCD1,INHBA,FMN2,SLCO4C1,LIF,ADAMTS2,RFX2,CLDN11,SOX15,FUT6,CENPI,MOV10L1,DPY19L2,SULF1,DZIP1,KCTD19,SPINK2,CFAP157,GGT1,BMP4,KNL1,BRCA2,PCYT1B,FGF9,HOXA9,CCDC136,PDE3A,ADGRG2,GTSF1,MEIOC,PTX3…
GO:0003158	GO:BP	endothelium development	35	0.0174335	1.75862	134	2547	21031	HOXA13,FOXC2,PDPN,ADAMTS12,BMP6,CLDN3,BMP4,GSTM3,HOXB5,ARHGEF26,PPP1R16B,DLL1,COL18A1,FGF1,MYADM,S1PR2,DMD,FSTL1,MET,AFDN,HEY1,RAPGEF3,HEY2,VCL,PROC,NOTCH1,COL27A1,PTPRS,GJA5,KDM6B,RAPGEF1,EDNRA,FZD4,DLL4,ACVR2B
GO:0003170	GO:BP	heart valve development	25	0.00239003	2.6216	74	2547	21031	SOX9,BMP4,GATA5,TGFB2,DCHS1,SHOX2,CCN1,ADAMTS9,SLIT3,GATA3,EMILIN1,TWIST1,SLIT2,HEY1,HEY2,SNAI2,NOTCH1,NOTCH2,MTOR,GJA5,NOS3,SCX,SMAD6,NFATC1,DLL4
GO:0003179	GO:BP	heart valve morphogenesis	24	0.000146271	3.83484	61	2547	21031	SOX9,BMP4,GATA5,TGFB2,DCHS1,CCN1,ADAMTS9,SLIT3,GATA3,EMILIN1,TWIST1,SLIT2,HEY1,HEY2,SNAI2,NOTCH1,NOTCH2,MTOR,GJA5,NOS3,SCX,SMAD6,NFATC1,DLL4
GO:0003180	GO:BP	aortic valve morphogenesis	16	0.00820187	2.08609	38	2547	21031	SOX9,BMP4,GATA5,SLIT3,GATA3,EMILIN1,TWIST1,SLIT2,HEY1,HEY2,SNAI2,NOTCH1,NOS3,SMAD6,NFATC1,DLL4
GO:0003184	GO:BP	pulmonary valve morphogenesis	11	0.00598493	2.22294	19	2547	21031	BMP4,TGFB2,SLIT2,HEY1,HEY2,NOTCH1,NOTCH2,GJA5,NOS3,SMAD6,NFATC1
GO:0003229	GO:BP	ventricular cardiac muscle tissue development	20	0.0269677	1.56916	59	2547	21031	POU4F1,FOXC2,RYR2,COL14A1,COL11A1,TGFB2,TPM1,TBX3,FOXC1,ADAMTS9,TNNT2,DSP,TGFBR3,NOG,HEY2,NOTCH1,PPP1R13L,EDNRA,DLL4,SMAD7
GO:0003338	GO:BP	metanephros morphogenesis	17	0.00357585	2.44662	31	3521	21031	SALL1,PKD2,FOXJ1,WNT7B,GREM1,SOX8,HES1,KIF26B,WT1,BMP4,PAX8,PKD1,SMO,SOX9,FRAS1,LIF,SIX2
GO:0006939	GO:BP	smooth muscle contraction	29	0.026889	1.57042	104	2547	21031	CALCA,CHRM3,DRD1,HTR2B,MYOCD,TACR1,ADRA2A,MYH11,GPER1,SULF1,COMP,BDKRB2,PTGER3,ITGA2,HTR1D,OXTR,GRIP2,SULF2,TBX3,ADRA2B,APBB1,PRKG1,EDN2,GUCY1A1,ADRA2C,MYLK,TACR2,CNN1,EDNRA
GO:0007160	GO:BP	cell-matrix adhesion	74	4.02473e-05	4.39526	235	3521	21031	VTN,CD63,CD96,EPDR1,ITGAE,DUSP22,CD3E,MSLN,CSF1,ITGAM,POSTN,EFEMP2,COL13A1,EPHA3,ACER2,EPHA1,CD36,VWA2,PTPRK,STON1,BCL2,COL3A1,FREM1,EMILIN1,NF1,MINK1,MMP14,VCL,SIGLEC1,FERMT1,CDH13,ZYX,GREM1,CAMSAP3,BCR,NF2,ADAMTS12,PLAU,ADAMTS9,PPM1F,PEAK1,TLN1,SORBS1,FBLN5,TIAM1,ITGA6,SLC9A1,JAM3,DMD,CX3CL1,THBS1,PKD1,TNN,LYPD3,ACTN1,ITGB8,CDKN2A,COL16A1,SVEP1,MACF1,ACTN2,HOXA7,COL17A1,FN1,NID2,ITGA2,SFRP1,TNX…
GO:0007163	GO:BP	establishment or maintenance of cell polarity	55	0.000996546	3.0015	229	2547	21031	SFRP5,KIF25,WNT7A,EPHB1,FOXJ1,LHX2,DLG2,WNT5A,KIF26B,BRSK1,KIAA1614,HES1,CYTH3,MTCL1,DIAPH3,AMOT,WNT11,FAT1,DOCK2,DLG4,PRICKLE1,PTK7,JAM3,CARMIL2,PLEKHG3,FERMT1,MYO18A,LAMA1,GATA3,SLC9A1,FGF13,MAP1B,CAMSAP3,FRMD4A,NDE1,GJA1,PKD1,DST,MYO9A,PARD6G,PARD3B,GPSM2,CKAP5,WWC1,ARHGAP35,ALPK2,SPAG5,SIPA1L3,KIF20B,MYH9,AMOTL1,CORO7,WNT7B,FSCN2,ABL2
GO:0007219	GO:BP	Notch signaling pathway	43	0.0364672	1.4381	184	2547	21031	MAGEA1,ASCL1,NR0B2,BMP7,FOXC2,TP63,SOX9,DLK2,HOXD3,ENHO,NEURL1,SUSD5,NEURL1B,DLL3,HES1,GRIP2,CDH6,GATA5,TSPAN5,TGFB2,POSTN,ZNF423,FOXC1,PGAM2,DLL1,MMP14,DTX4,APP,NRIP2,HEY1,HEY2,SNAI2,MESP2,NOTCH1,NOTCH2,KCNA5,NOS3,MECP2,CBFA2T2,DLL4,POFUT1,FOXA1,NOTCH3
GO:0007264	GO:BP	small GTPase-mediated signal transduction	131	0.000215858	3.66583	506	3521	21031	GPR18,RAP1B,KITLG,APOE,DNAJA3,BRK1,FBXO8,CCDC125,RAP1A,RAB18,RHOT1,RAC2,RGL4,RFXANK,PARK7,RAB4B,GABARAP,CSF1,RASA4,SSX2IP,GNA12,ARHGAP10,ARHGEF10L,DOCK2,ARHGEF25,DENND4C,LIMK1,ARHGEF19,SPRY3,ITSN1,RALGAPA2,RASGRP4,CHN2,COL3A1,MFN2,NF1,CYTH3,KANK2,EPS8L3,CCDC88A,RGL3,GPSM2,ABCA1,ARHGEF28,F2RL3,DOCK10,ABR,RASGRP2,MYO9A,IQSEC1,ARFGAP1,CDH13,EPS8L2,MET,GDI1,RAPGEF1,DOCK11,ARHGAP11B,NET1,ARHGAP28,CADM…
GO:0007405	GO:BP	neuroblast proliferation	25	0.0195401	1.70907	82	2547	21031	HHIP,ASCL1,DMRTA2,CDON,WNT3A,GLI3,ACSL6,SIX3,CX3CL1,FGFR1,SOX5,SMO,ACAN,DAGLA,FGF13,WDR62,NDE1,LEF1,NOTCH1,VCAN,PTN,AKNA,PLXNB2,FZD9,NF1
GO:0007519	GO:BP	skeletal muscle tissue development	41	0.0297245	1.52688	171	2547	21031	DMRTA2,CHRNA1,EPHB1,MEGF10,RBM24,CDON,IGF2,MYOCD,WNT3A,SOX8,NEURL1,SOX11,PAX5,HOXD10,RYR1,MYH15,HLF,SMO,CNTNAP1,HIVEP3,MEOX2,TLL2,SHOX2,DLL1,BCL2,HOXD9,TBX1,TWIST1,SVIL,MYH14,MTM1,DMD,NOTCH1,FKRP,SKI,SCX,FLNB,MYOM1,SELENON,HLX,NF1
GO:0007584	GO:BP	response to nutrient	41	0.016039	1.79482	167	2547	21031	CYP26A1,CASR,ASCL1,LEP,BMP7,SLC6A4,MLXIPL,UGT1A1,ALDH1A2,F7,CDKN2B,SFRP1,BCHE,LIPG,EGFR,COL1A1,ITGA2,RBP1,TNC,PENK,NFKBIZ,POSTN,BRIP1,GIPR,KL,ACACB,CYP24A1,MAP1B,ALPL,ABCA1,PHEX,PLD1,KANK2,SNAI2,SPP1,GCLC,MN1,MTOR,NNT,TRIM24,DNMT3A
GO:0008347	GO:BP	glial cell migration	20	0.0473424	1.32475	61	2547	21031	CDK5R2,GLI3,CX3CL1,TIAM1,COL3A1,TGFB2,CDK5R1,CSF1,MMP14,NTN1,SRGAP2,EPHA4,MATN2,SUN1,VCAN,LAMB1,BMERB1,P2RY1,DAB2IP,NF1
GO:0008406	GO:BP	gonad development	53	0.0105907	1.97507	234	2547	21031	LHX9,LEP,SALL1,WT1,VGF,RETN,SOX9,CSMD1,PTPRN,HOXA10,HOXA11,SOX8,WNT5A,SFRP1,INHBA,SOX15,BRCA2,PCYT1B,FGF9,HOXA9,PTX3,INHBB,TGFB2,WNT2B,GATA6,FOXC1,BRIP1,BCL2,MMP2,MMP14,REC8,SLIT3,GATA3,SLIT2,FLNA,GJA1,TFAP2C,GFRA1,TLR9,INSR,AMH,NOTCH1,BCL2L2,CBL,MSH2,NOS3,SPATA2,SCX,RNF38,RRM1,PGR,FZD4,RHOBTB3
GO:0008544	GO:BP	epidermis development	84	0.000298341	3.52529	393	2547	21031	SPRR3,KRT5,FOXI3,HOXC13,SOX21,KRT4,USH1C,KLK5,EDAR,LGR5,SPRR1A,KRT14,TP63,HOXB13,TMEM132E,SOX9,LHX2,PTHLH,TCHH,SPRR1B,KRT15,WNT5A,PDZD7,ABCA12,LAMC2,INHBA,GRHL3,CDH23,MYCL,LRP4,MCOLN3,FGFR1,NGFR,EGFR,BMP4,IGFBP5,FA2H,HES1,ETV4,FOXE1,HRNR,CD109,TGFB2,SMO,HOXA7,GATA6,TNFRSF19,KLK7,NFKBIZ,GLI2,COL17A1,EPHA2,FOXC1,DLL1,BCL2,TFDP1,CST6,FERMT1,SVEP1,DSP,EXTL3,BCL11B,TGM1,DLX3,KRT16,LAMA5,LATS1,MET,INSR…
GO:0008584	GO:BP	male gonad development	37	0.0396161	1.40213	150	2547	21031	LHX9,WT1,SOX9,CSMD1,HOXA10,HOXA11,SOX8,WNT5A,SFRP1,INHBA,SOX15,FGF9,HOXA9,INHBB,TGFB2,WNT2B,GATA6,BRIP1,BCL2,MMP14,REC8,GATA3,FLNA,GJA1,TFAP2C,GFRA1,TLR9,INSR,AMH,BCL2L2,CBL,MSH2,SPATA2,SCX,RNF38,RRM1,RHOBTB3
GO:0009612	GO:BP	response to mechanical stimulus	56	5.73533e-05	4.24144	217	2547	21031	KRT5,IHH,KCNK2,RETN,SOX9,FOSB,CDH2,BDKRB1,TACR1,BMP6,PDZD7,RYR2,NRXN2,THBS1,EGFR,COL1A1,TMEM150C,ITGA2,GDF5,DDR2,COL11A1,TNFRSF8,TNC,PIEZO2,SCN1A,WNT11,TNFRSF11A,POSTN,SLC26A5,ITGAM,SLC2A1,PHF24,TRPV4,MMP2,MMP14,BACE1,SLC9A1,MAP1B,HABP4,DMD,PKD1L1,CHRNA9,PKD1,PKD2,MAP3K14,SUN1,GCLC,KCNA5,PTN,SCX,CHRNA10,P2RY1,WHRN,LRP11,ANKRD23,KCNQ3
GO:0009798	GO:BP	axis specification	28	0.0283074	1.5481	99	2547	21031	TDGF1,WNT7A,WT1,WNT5A,SFRP1,LEFTY1,SIX3,FUT6,BMP4,GPC3,SMO,SIX2,TBX3,PRICKLE1,HOXD8,WLS,DLL1,CAPRIN2,PKD1L1,PCSK6,VAX2,HEY2,MESP2,NOTCH1,NOTCH2,SKI,STIL,SMAD6
GO:0009953	GO:BP	dorsal/ventral pattern formation	32	0.029303	1.53309	90	3521	21031	CAPRIN2,HHIP,DMRT3,GREM1,GPR161,HOXB2,TLL2,SMAD6,FOXA1,DLL4,VAX2,BMP4,RFX8,GLI2,SMO,LRP4,SIX3,GREM2,NOG,HOXA2,GLI3,SFRP1,DSCAML1,SP8,GSC,LHX2,WNT7A,WNT3A,LMX1B,HOXA11,ASCL1,HOXD11
GO:0009954	GO:BP	proximal/distal pattern formation	18	0.00606795	2.21696	35	3521	21031	HOXC9,HOXC11,GREM1,TP63,GLI2,HOXD10,HOXD9,LRP4,SIX3,DLL1,GLI3,ALDH1A2,SP8,HOXB9,HOXA9,IRX1,HOXA10,HOXA11
GO:0010001	GO:BP	glial cell differentiation	72	0.012006	1.9206	259	3521	21031	VTN,IFNG,C1QA,KLF15,IFNGR1,NR3C1,GPR157,TRPC4,APP,TNFRSF21,LDLR,LEF1,MECP2,NF1,IL6,EPHA4,FA2H,FKRP,VIM,ADAM22,NR1D1,ZNF365,SOX8,SKI,SLC45A3,CSPG5,CLCN2,NDRG1,MTOR,HES1,ROR2,DMD,SOX6,TENM4,MXRA8,GPR37L1,ROR1,CNTNAP1,AGER,TP73,SMO,LRP1,SLC8A3,GAP43,VCAN,SOX2,NOTCH1,EGFR,DUSP15,DLL1,PTN,SOX9,NOG,GLI3,LIF,NTRK2,GPR17,SH3TC2,ANO1,TPPP,DRD1,PTPRZ1,GCM1,MYRF,OLIG1,ACAN,MAPT,ZNF488,CDH2,GFAP,ASCL1,SOX11
GO:0010035	GO:BP	response to inorganic substance	99	0.017732	1.75124	531	2547	21031	SLC5A1,SLC13A2,SLC6A3,CASR,ALOX15,SCN5A,NEFL,DPEP1,BMP7,CNGA3,TRPV6,MAPT,FABP4,HBA1,CACNA1G,FOSB,DLG2,ADORA1,TACR1,WNT5A,BMP6,NPTX1,RYR2,SLC1A1,SYT15,FGFR1,THBS1,EGFR,SYT13,KCNH1,COL1A1,AVPR1A,ENPP1,ATP7B,NFATC2,INHBB,NDRG1,ITPR3,SLC11A1,RYR1,TFR2,ADCY1,PENK,ANK3,SMPD3,KCNIP2,SYT1,IL6,DLG4,SLC26A5,CASQ2,PGAM2,RASGRP2,BCL2,MAP3K5,MMP2,GIPR,TFF1,CD36,AXL,FIBIN,BACE1,TNNT2,COL18A1,GDI1,TERT,MAP1B,TR…
GO:0010171	GO:BP	body morphogenesis	18	0.0285822	1.5439	50	2547	21031	PAX9,IHH,GREM2,CDON,DLX5,COL1A1,GPC3,PRICKLE1,MMP2,TBX1,NOG,PHLDB1,LEF1,CRISPLD2,SKI,SCX,SSBP3,BRAF
GO:0010564	GO:BP	regulation of cell cycle process	126	0.0372112	1.42933	724	2547	21031	SOX2,HOXA13,KIF25,BMP7,HMGA2,CDKN2A,TP63,SOX9,DPF1,IGF2,KLHL13,CDKN2B,WNT5A,SFRP1,CLSPN,BRSK1,INHBA,LIF,SOX15,SIX3,GPER1,FGFR1,EGFR,BMP4,KNL1,BRCA2,PDE3A,CENPF,DTL,DDR2,HSPA2,GPR3,E2F7,RBL1,CCND1,SMPD3,E2F8,ATAD5,BRIP1,APBB1,DOT1L,BCL2,TFDP1,RBM38,CUL4A,PDXP,DACT1,MKI67,INCENP,RAB11FIP4,SPC24,TBX1,ANKRD53,TERT,NCAPG2,CAMSAP3,SVIL,DDX11,PRKDC,MDC1,WDR62,CENPE,GJC2,BRCA1,APP,NCAPD3,PLK4,PKD1,INSR,L…
GO:0010631	GO:BP	epithelial cell migration	71	7.40587e-05	4.13042	304	2547	21031	VIL1,FAT2,TDGF1,SCG2,WNT7A,CALCA,FOXC2,FGF18,SOX9,CCBE1,S100A2,TACR1,WNT5A,FGFBP1,ADGRB1,SRPX2,FGFR1,THBS1,NRP2,ITGA2,PRKD1,PRKCA,AMOT,PLEKHG5,MACF1,TGFB2,CARD10,AKT3,SMOC2,MEOX2,GREM1,EPHA2,PTPRG,FERMT1,ADAMTS9,HBEGF,GATA3,FGF1,EPB41L4B,TGFBR3,SLIT2,EDN2,KRT16,LTB4R2,VASH1,FSTL1,MET,IQSEC1,KANK2,SNAI2,NOTCH1,MCC,MTOR,NOS3,PIK3CD,PTPRR,CDH13,PTN,PLCG1,SEMA5A,PPM1F,HDAC5,ANLN,MYH9,MECP2,PAXIP1,DAB…
GO:0010632	GO:BP	regulation of epithelial cell migration	53	0.00466502	2.33115	228	2547	21031	VIL1,TDGF1,WNT7A,FOXC2,FGF18,SOX9,CCBE1,TACR1,WNT5A,FGFBP1,ADGRB1,SRPX2,FGFR1,THBS1,NRP2,ITGA2,PRKD1,PRKCA,AMOT,MACF1,TGFB2,CARD10,AKT3,SMOC2,MEOX2,EPHA2,PTPRG,ADAMTS9,HBEGF,GATA3,FGF1,EPB41L4B,TGFBR3,SLIT2,VASH1,MET,IQSEC1,NOTCH1,MCC,MTOR,NOS3,PIK3CD,PTPRR,PTN,PLCG1,SEMA5A,PPM1F,HDAC5,MECP2,DAB2IP,DLL4,NF1,HDAC6
GO:0010717	GO:BP	regulation of epithelial to mesenchymal transition	29	0.0115647	1.93687	100	2547	21031	BMP7,PDPN,SFRP1,IL17RD,ZNF703,EPHA3,COL1A1,BMP4,TIAM1,TGFB2,IL6,GREM1,FOXC1,LDLRAD4,GATA3,EPHA4,TWIST1,NOG,PHLDB1,LEF1,EZH2,TRIM62,NOTCH1,MTOR,TNXB,DAB2IP,POFUT2,SMAD7,FOXA1
GO:0010810	GO:BP	regulation of cell-substrate adhesion	48	0.0439672	1.35687	215	2547	21031	ALOX15,CDKN2A,ONECUT2,PDPN,SFRP1,EPHA3,CX3CL1,SPOCK1,CSPG5,THBS1,COL1A1,FN1,MACF1,HOXA7,PLAU,POSTN,GREM1,ACER2,CSF1,BCL2,FBLN1,CCN1,FERMT1,MMP14,UNC13D,CD36,COL16A1,EFEMP2,SLC9A1,EMILIN1,CAMSAP3,FBLN2,PEAK1,MYADM,FLNA,DMD,EPHA1,MINK1,VCL,NOTCH1,ITGA6,CDH13,TLN1,NF2,PPM1F,FZD4,BRAF,NF1
GO:0010976	GO:BP	positive regulation of neuron projection development	53	0.000441432	3.35514	158	3521	21031	NCK1,SERPINI1,APOE,NME2,RAP1A,TWF1,EPHA3,ANKRD27,EZH2,PTK7,PPP2R5B,SCARF1,CAPRIN2,APBB1,DDR2,FLNA,SCN1B,P3H1,RAPGEF1,PLXNB2,BRAF,ABL2,PTK6,DAB2IP,WNT5A,TIAM1,ITGA6,AVIL,PRKD1,BCL11A,ROR2,DMD,CX3CL1,CBFA2T2,DPYSL3,ARHGAP35,KALRN,VLDLR,TNN,STMN2,ROR1,NTRK3,PACSIN1,FGFR1,PTN,NDRG4,TENM3,NTRK2,GPC2,RET,BMP7,CAMK2B,TUBB2B
GO:0014002	GO:BP	astrocyte development	19	0.035468	1.45016	42	3521	21031	IFNG,C1QA,IFNGR1,APP,LDLR,NF1,IL6,VIM,NR1D1,ROR2,ROR1,AGER,SMO,LRP1,EGFR,DLL1,DRD1,MAPT,GFAP
GO:0014013	GO:BP	regulation of gliogenesis	29	0.0401001	1.39685	106	2547	21031	PTPRZ1,GFAP,ZNF488,SOX8,CDKN2B,SOX11,TENM4,LIF,ZNF365,TP73,EGFR,MYRF,HES1,LDLR,IL6,NTN1,NOG,GPR37L1,GJC2,CLCN2,EZH2,NOTCH1,MTOR,SKI,PTN,NF2,NR1D1,MECP2,NF1
GO:0014812	GO:BP	muscle cell migration	31	0.0290149	1.53738	86	3521	21031	VTN,PLEKHO1,CCL5,POSTN,GNA12,THBS4,BCL2,TERT,NF1,DDR2,SSH1,TPM1,PRKG1,NET1,PLAU,MYOCD,FGF9,PLXNA1,BMP4,SORL1,SLIT2,PDGFA,IGFBP5,SMO,LRP1,SEMA6D,NR4A3,TACR1,ITGA2,NDRG4,MEGF10
GO:0014902	GO:BP	myotube differentiation	34	0.0189576	1.72222	129	2547	21031	SCGB3A1,RBM24,CDON,CEACAM5,MYOCD,BHLHE41,ADGRB1,KCNH1,MAMSTR,AVPR1A,NFATC2,ADAM12,RYR1,SMO,CNTNAP1,DOCK2,SHOX2,BCL2,RBM38,MMP14,EHD2,TBX1,DMD,ADAMTS15,NOTCH1,FKRP,MTOR,SKI,HDAC5,DMPK,SELENON,MYH9,CACNA1H,PTGFRN
GO:0014909	GO:BP	smooth muscle cell migration	24	0.00514979	2.28821	72	2547	21031	MYOCD,TACR1,BMP4,IGFBP5,ITGA2,FGF9,SORL1,DDR2,SEMA6D,TPM1,PLAU,POSTN,LRP1,BCL2,PRKG1,TERT,GNA12,SLIT2,PLXNA1,NDRG4,SSH1,NR4A3,PDGFA,NF1
GO:0014910	GO:BP	regulation of smooth muscle cell migration	26	0.0166721	1.77801	65	3521	21031	VTN,CCL5,POSTN,GNA12,BCL2,TERT,NF1,DDR2,SSH1,TPM1,PRKG1,PLAU,MYOCD,FGF9,PLXNA1,BMP4,SORL1,SLIT2,PDGFA,IGFBP5,LRP1,SEMA6D,NR4A3,TACR1,ITGA2,NDRG4
GO:0021510	GO:BP	spinal cord development	28	0.0426644	1.36993	101	2547	21031	ASCL1,HOXB8,NEFL,MNX1,WNT3A,SOX11,DMRT3,GLI3,HOXD10,SLIT1,LOXL3,SMO,GLI2,SOX6,DLL1,GDF11,NOG,PKD1,VLDLR,PKD2,NOTCH1,PTPRS,RFX8,MECP2,ADARB1,DLL4,MDGA1,NF1
GO:0021543	GO:BP	pallium development	50	0.000331828	3.47909	194	2547	21031	TUBB2B,ASCL1,IGF2BP1,NEFL,ARX,NTRK2,DMRTA2,DRD1,CDON,CDK5R2,LHX2,CDH2,KIRREL3,WNT3A,PAX5,TUBB2A,GLI3,SCN2A,EGFR,ARHGAP11B,KIF26A,COL3A1,DCLK2,SMO,PLXNA3,PHLPP2,CDK5R1,SLC2A1,CCDC141,SRGAP2,FGF13,SLIT2,WDR62,NDE1,FLNA,DMD,LEF1,KIF14,EZH2,SUN1,PTPRS,KDM6B,LAMB1,BMERB1,NF2,MECP2,DAB2IP,EZH1,MDGA1,NF1
GO:0021675	GO:BP	nerve development	35	0.00797173	2.09845	97	3521	21031	TMEM126A,RPL24,SALL1,EXT1,SCN1A,SULF1,NRP2,KCNQ3,EDNRA,SULF2,SCN8A,ECE1,HOXB2,PLXNA1,HES1,DMD,ADARB1,NAV2,NGFR,HOXA3,POU4F1,PLXNA3,SEMA3A,PLXNA4,NRTN,GLI3,EPHB1,NGF,HOXB3,B4GALNT1,TBX1,SCN2A,NPTX1,RET,HOXD3
GO:0021700	GO:BP	developmental maturation	98	3.73053e-05	4.42823	340	3521	21031	ZBTB16,SYBU,IL15,C1QA,CD63,CATSPER3,LOC100652777,SNAPIN,ATP6V1G1,ATP6V1F,RAC2,DEFB1,EXT1,ATP6AP1,ANKRD27,GDF11,BRCA2,RFX3,SLC26A6,SCARF1,FOXJ1,RYR1,APP,RFLNB,HDAC6,MMP2,KCNQ3,MECP2,BCL2,RUNX2,AXL,NF1,AP3D1,RECK,GLDN,ATP6V0A1,NSUN2,ADGRL1,FERMT1,EDNRA,GJA1,NOM1,GREM1,CATSPER2,SOX8,ADAMTS12,DLG4,STXBP1,C2CD6,KCNIP2,SHB,DAB2IP,WNT5A,FOXA1,HES1,BAIAP3,DIAPH3,ANKS1A,BCL11A,CX3CL1,CLSTN1,NEURL1,PGR,REC…
GO:0021782	GO:BP	glial cell development	35	0.012121	1.91646	132	2547	21031	ASCL1,GFAP,NTRK2,ADAM22,ROR1,DRD1,MAPT,ZNF488,SOX11,TENM4,CSPG5,EGFR,MYRF,FA2H,ANO1,NDRG1,ROR2,SMO,CNTNAP1,LDLR,IL6,AGER,LRP1,DLL1,APP,DMD,MXRA8,TPPP,SH3TC2,OLIG1,SKI,VIM,NR1D1,MECP2,NF1
GO:0021987	GO:BP	cerebral cortex development	37	0.00100345	2.9985	130	2547	21031	TUBB2B,ASCL1,NEFL,ARX,NTRK2,DMRTA2,CDON,CDK5R2,LHX2,CDH2,PAX5,TUBB2A,GLI3,EGFR,ARHGAP11B,KIF26A,COL3A1,SMO,CDK5R1,SLC2A1,CCDC141,SRGAP2,FGF13,SLIT2,WDR62,NDE1,FLNA,DMD,KIF14,SUN1,PTPRS,LAMB1,BMERB1,MECP2,DAB2IP,MDGA1,NF1
GO:0022402	GO:BP	cell cycle process	206	0.0172943	1.7621	1276	2547	21031	SOX2,HOXA13,KIF25,USH1C,BMP7,HMGA2,CDKN2A,TP63,SYCP2,SOX9,DPF1,SMC1B,SEPTIN3,IGF2,STAG3,KLHL13,CDKN2B,WNT5A,CCNA1,SFRP1,CLSPN,BRSK1,INHBA,FMN2,LIF,SOX15,SIX3,SYCP2L,GPER1,KIAA1614,CENPI,BCAT1,MOV10L1,KCTD19,FGFR1,EGFR,BMP4,KNL1,BRCA2,PDE3A,MEIOC,CENPF,DTL,DDR2,PRKCA,HSPA2,MTCL1,GPR3,DIAPH3,E2F7,RBL1,CCND1,GATA6,ANK3,SMPD3,ANKLE1,TRIM36,CDK5R1,SEPTIN11,E2F8,MCM4,PRICKLE1,CNTLN,ATAD5,BRIP1,APBB1,DO…
GO:0022404	GO:BP	molting cycle process	30	0.00366637	2.43576	100	2547	21031	FOXI3,HOXC13,SOX21,EDAR,LGR5,TP63,SOX9,LHX2,WNT5A,INHBA,LRP4,NGFR,EGFR,IGFBP5,FOXE1,CD109,TGFB2,SMO,TNFRSF19,GLI2,BCL2,FERMT1,DLX3,LAMA5,NOM1,NOTCH1,NSUN2,PDGFA,EXT1,NF1
GO:0022405	GO:BP	hair cycle process	30	0.00366637	2.43576	100	2547	21031	FOXI3,HOXC13,SOX21,EDAR,LGR5,TP63,SOX9,LHX2,WNT5A,INHBA,LRP4,NGFR,EGFR,IGFBP5,FOXE1,CD109,TGFB2,SMO,TNFRSF19,GLI2,BCL2,FERMT1,DLX3,LAMA5,NOM1,NOTCH1,NSUN2,PDGFA,EXT1,NF1
GO:0030010	GO:BP	establishment of cell polarity	40	0.00658819	2.18123	156	2547	21031	KIF25,WNT7A,EPHB1,FOXJ1,WNT5A,KIF26B,BRSK1,HES1,CYTH3,DIAPH3,AMOT,FAT1,DOCK2,PRICKLE1,PTK7,JAM3,PLEKHG3,FERMT1,MYO18A,LAMA1,GATA3,FGF13,MAP1B,CAMSAP3,FRMD4A,NDE1,GJA1,PKD1,MYO9A,PARD3B,GPSM2,WWC1,ALPK2,SPAG5,SIPA1L3,KIF20B,MYH9,AMOTL1,CORO7,ABL2
GO:0030198	GO:BP	extracellular matrix organization	135	2.65747e-23	22.5755	324	3521	21031	VTN,CPB2,CST3,NOXO1,MPV17,IER3IP1,COLQ,POSTN,EXT1,EFEMP2,COL13A1,ELF3,LOXL3,ADAMTS14,SULF1,APP,MMP8,MMP2,MMP23B,QSOX1,COL3A1,CCN1,EMILIN1,NF1,SERPINH1,DDR2,RECK,IL6,ADAMTSL2,MMP14,FERMT1,FKRP,ADAMTS16,SULF2,LOXL1,HMCN1,GREM1,MYO1E,CREB3L1,APLP1,OLFML2B,MMP7,ADAMTS8,ADAMTS12,ADAMTS9,ANTXR1,FLRT2,CRISPLD2,PHLDB1,SH3PXD2B,ADAMTS2,COLGALT1,PDPN,SMOC2,FBLN1,FBLN5,ADAMTS17,COL23A1,TLL2,FOXF2,MMP17,PTX3…
GO:0030199	GO:BP	collagen fibril organization	40	1.40722e-12	11.8516	65	3521	21031	EXT1,EFEMP2,LOXL3,ADAMTS14,COL3A1,EMILIN1,NF1,SERPINH1,DDR2,LOXL1,GREM1,ADAMTS12,ADAMTS2,COLGALT1,TLL2,FOXC1,COL14A1,COMP,COL5A2,ADAMTS3,COL28A1,AEBP1,COL18A1,COL1A2,FOXC2,PXDN,COL5A1,COL1A1,COL27A1,ADAMTS7,COLGALT2,TNXB,TGFB2,COL5A3,MMP11,ACAN,SCX,COL12A1,COL11A1,COL11A2
GO:0030279	GO:BP	negative regulation of ossification	16	0.0123472	1.90843	39	2547	21031	CALCA,SOX9,SFRP1,CALCR,LRP4,ENPP1,KREMEN1,KREMEN2,GREM1,BCL2,ECM1,RFLNB,TRPM4,NOTCH1,SMAD6,SMAD7
GO:0030282	GO:BP	bone mineralization	47	5.52146e-05	4.25795	126	3521	21031	DUOX2,ATRAID,TENT5A,OSR2,RFLNB,ENPP1,RUNX2,ALPL,CCN1,DDR2,ACVR2B,FKRP,GJA1,ALOX15,GREM1,SBNO2,ASPN,SLC24A3,SLC20A2,FOSL2,TRPM4,PKDCC,GPC3,ROR2,TWIST1,ECM1,COMP,BMP4,PRICKLE1,BMP6,WNT11,PTHLH,PHEX,KL,SMPD3,MMP13,COL1A2,CCDC154,PTN,SOX9,FZD9,LEP,NOTUM,IBSP,BMP7,NELL1,FBN2
GO:0030336	GO:BP	negative regulation of cell migration	66	0.000314646	3.50218	285	2547	21031	PTPRT,DPEP1,HAS1,MYOCD,ADORA1,SFRP1,CLDN3,IL24,GPR173,ADGRB1,CX3CL1,SULF1,DPYSL3,NGFR,THBS1,BMP4,IGFBP5,PADI2,COL3A1,WNT11,HOXA7,SEMA6D,TPM1,PODN,CARD10,MEOX2,GREM1,LRP1,PTPRG,BCL2,ADAMTS9,PRKG1,SRGAP2,LDLRAD4,EMILIN1,GNA12,EPHA4,TGFBR3,SLIT2,NOG,KRT16,TNN,VASH1,NDRG4,GJA1,AFDN,EPHA1,VCL,BCR,NOTCH1,MCC,C5AR2,PTPRK,NAV3,PTPRR,BMERB1,NF2,RECK,HDAC5,MECP2,ADARB1,DAB2IP,DLL4,BRAF,NF1,SMAD7
GO:0030500	GO:BP	regulation of bone mineralization	24	0.0399215	1.39879	80	2547	21031	BMP7,NELL1,NOTUM,SOX9,PKDCC,BMP6,COMP,BMP4,ENPP1,DDR2,FBN2,GREM1,CCN1,ECM1,KL,TWIST1,GJA1,RFLNB,SLC20A2,TRPM4,PTN,FZD9,ACVR2B,OSR2
GO:0030879	GO:BP	mammary gland development	38	0.00175799	2.75498	138	2547	21031	SLC6A3,TDGF1,HOXB9,SOX9,CSMD1,WNT3A,WNT5A,NEURL1,GLI3,ZNF703,BMP4,BRCA2,IGFBP5,ITGA2,ATP7B,HOXA9,OXTR,PRLR,KALRN,CCND1,SMO,TNFRSF11A,TBX3,GLI2,CAD,EPHA2,CSF1,HOXD9,NTN1,GATA3,GJA1,LATS1,ELF3,LEF1,LBH,ARHGAP35,PGR,WNT7B
GO:0030902	GO:BP	hindbrain development	41	0.00599846	2.22196	161	2547	21031	ASCL1,SCN5A,POU4F1,BMP7,WNT7A,SLC6A4,EPHB1,CDK5R2,ALDH1A2,NLGN4X,HOXB2,HAP1,ZNF365,HOXB3,HOXA2,HES1,EN2,GDF10,SMO,GLI2,CDK5R1,ZNF423,FOXC1,WLS,DLL1,BCL2,PRKG1,TTBK2,NOG,GPR37L1,FLNA,SPTBN2,CPLANE1,LEF1,KIF14,EZH2,PTPRS,WHRN,MECP2,FZD4,ARHGAP32
GO:0031016	GO:BP	pancreas development	24	0.0315347	1.50121	79	2547	21031	IHH,MNX1,ONECUT2,SOX9,ALDH1A2,IGF2,CDH2,WNT5A,BMP6,BMP4,NKX3-2,HES1,SMO,GATA6,IL6,WLS,DLL1,RFX3,GIPR,GDF11,MET,INSR,SRP54,ACVR2B
GO:0031099	GO:BP	regeneration	61	0.00196169	2.70737	199	3521	21031	VTN,CPB2,HOPX,NNMT,GPX1,FOLR1,EYS,POSTN,PTPN3,EZH2,SCARF1,SELENON,MMP2,BCL2,AXL,FLNA,UCP2,IL6,EPHA4,TNC,FKRP,RGN,PTPRF,SULF2,KREMEN1,GJA1,NR0B2,INPP5F,TXK,BRAF,RTN4RL1,SPP1,CCND1,CSPG5,PTGFRN,RTN4R,DMD,CAD,PTPRS,IGF2R,TGFBR3,UGT1A1,TM4SF4,GAP43,F7,SOX2,NOTCH1,MATN2,NR4A3,EGFR,PTN,HSPG2,LGR6,MAP1B,FZD9,SOX15,KLK6,IHH,WNT7A,GFAP,NEFL
GO:0031214	GO:BP	biomineral tissue development	58	0.000462396	3.33499	179	3521	21031	DUOX2,ATRAID,TENT5A,SLC20A1,NECTIN1,OSR2,RFLNB,WLS,ENPP1,RUNX2,ALPL,CCN1,DDR2,ACVR2B,FKRP,GJA1,ALOX15,GREM1,SBNO2,SPP1,ASPN,SLC24A3,SLC20A2,FOSL2,TRPM4,PKDCC,GPC3,ROR2,HEY2,TWIST1,ECM1,HEY1,COMP,BMP4,PRICKLE1,BMP6,NOS3,WNT11,PTHLH,PHEX,KL,SMPD3,MMP13,COL1A2,CCDC154,FGFR1,NOTCH1,PTN,SOX9,COL1A1,FZD9,LEP,TBX1,NOTUM,IBSP,BMP7,NELL1,FBN2
GO:0031589	GO:BP	cell-substrate adhesion	101	2.48724e-05	4.60428	351	3521	21031	VTN,CD63,CD96,EPDR1,GBP1,ITGAE,DUSP22,NEDD9,CD3E,MSLN,RAC2,CSF1,ITGAM,POSTN,EFEMP2,COL13A1,EPHA3,ACER2,EPHA1,CD36,VWA2,PTPRK,STON1,BCL2,AXL,COL3A1,FREM1,CCN1,EMILIN1,NF1,FLNA,MINK1,MMP14,MYADM,VCL,SIGLEC1,FERMT1,CDH13,ZYX,ALOX15,GREM1,CAMSAP3,BCR,BRAF,NF2,ADAMTS12,PLAU,ADAMTS9,ANTXR1,PPM1F,FAT2,PEAK1,CSPG5,PDPN,TLN1,FBLN1,SORBS1,FBLN5,SMAD6,TIAM1,ITGA6,SRGAP2,SLC9A1,JAM3,DMD,CX3CL1,FZD4,FBLN2,THB…
GO:0032330	GO:BP	regulation of chondrocyte differentiation	27	2.5324e-05	4.59647	53	3521	21031	ZBTB16,SNAI2,TRPS1,RFLNB,RUNX2,SMAD7,GREM1,MBOAT2,ADAMTS12,SOX5,PKDCC,SOX6,GDF5,BMP4,BMP6,SHOX2,PTHLH,GLI2,SOX9,ADAMTS7,GLI3,SIX2,WNT9A,NKX3-2,FGF18,IHH,HOXA11
GO:0032331	GO:BP	negative regulation of chondrocyte differentiation	14	0.0221135	1.65534	25	3521	21031	SNAI2,RFLNB,GREM1,ADAMTS12,GDF5,BMP4,PTHLH,GLI2,SOX9,ADAMTS7,GLI3,WNT9A,NKX3-2,IHH
GO:0032332	GO:BP	positive regulation of chondrocyte differentiation	12	0.0377452	1.42314	20	3521	21031	ZBTB16,RUNX2,SMAD7,SOX5,PKDCC,SOX6,GDF5,BMP6,SOX9,GLI3,FGF18,HOXA11
GO:0032355	GO:BP	response to estradiol	33	0.00519331	2.28456	117	2547	21031	LEP,IHH,POU4F1,BMP7,WNT7A,SLC6A4,UGT1A1,ALDH1A2,F7,TACR1,SFRP1,ZNF703,GPER1,EGFR,COL1A1,ITGA2,OPRL1,OXTR,PENK,POSTN,ITGAM,LCOR,MMP2,GHR,MAP1B,ESR2,CRYAB,EZH2,BCL2L2,STXBP1,MECP2,FOXA1,DNMT3A
GO:0032526	GO:BP	response to retinoic acid	40	0.00130028	2.88596	110	3521	21031	DKK1,CD38,NDUFA13,OVCA2,PHB2,EPHA3,ACER2,PTK7,MMP2,PHC1,TNC,ABCA1,WNT7B,ABL2,PTK6,WNT5A,GATA6,PCK1,RBP1,FZD4,BMP6,IGF2R,RXRG,RBP4,HSD17B2,WNT11,SOX9,COL1A1,HOXA2,WNT5B,ALDH1A2,SLC6A4,WNT9A,LEP,TBX1,RET,WNT3A,CYP26A1,FZD10,ASCL1
GO:0032835	GO:BP	glomerulus development	23	0.00835736	2.07793	69	2547	21031	PROM1,BMP7,WT1,RET,FOXC2,FOXJ1,KIRREL3,COL4A3,SULF1,BMP4,HES1,SULF2,COL4A4,FOXC1,BCL2,MYO1E,CD24,NOG,NOTCH1,NOTCH2,EXT1,EDNRA,NOTCH3
GO:0032963	GO:BP	collagen metabolic process	40	8.80269e-05	4.05538	101	3521	21031	CTSL,CST3,ADAMTS14,MMP8,MMP2,MMP23B,EMILIN1,SERPINH1,DDR2,PCOLCE,IL6,MMP14,P3H1,VIM,TRAM2,INHBA,CREB3L1,RCN3,MMP7,ADAMTS2,FOSL2,P3H3,MMP17,MMP1,BMP4,ADAMTS3,SMPD3,MMP13,COL1A2,NOTCH1,COL5A1,COL1A1,ITGA2,TNXB,KLK6,MMP11,MMP16,IHH,SCX,MMP10
GO:0032964	GO:BP	collagen biosynthetic process	20	0.0194054	1.71208	44	3521	21031	EMILIN1,SERPINH1,DDR2,PCOLCE,IL6,VIM,TRAM2,INHBA,CREB3L1,RCN3,FOSL2,P3H3,BMP4,ADAMTS3,NOTCH1,COL5A1,COL1A1,ITGA2,IHH,SCX
GO:0033002	GO:BP	muscle cell proliferation	64	0.000918365	3.03698	208	3521	21031	ACE2,IFNG,SOD2,APOE,IL18,CCL5,CALCRL,EFEMP2,GNA12,MAP3K5,HBEGF,IL12A,SELENON,MMP2,MFN2,TERT,NF1,DDR2,IL6,TPM1,IRAK1,PRKDC,PRKG1,CDH13,GJA1,SKI,MYOCD,CNN1,FGF9,GATA6,HEY2,CX3CL1,FOXC1,BMP4,DNMT1,THBS1,TENM4,HGF,NOS3,RBP4,OGN,TGFBR3,TP73,SMPD3,NPR1,IGFBP5,FGFR1,FOXC2,NOTCH1,NR4A3,EGFR,NOTCH3,TACR1,GPER1,RBPMS2,NOG,ITGA2,NDRG4,EPHB1,DBH,TGFB2,TBX1,MEGF10,KCNK2
GO:0033273	GO:BP	response to vitamin	35	0.00141073	2.85056	91	3521	21031	CD40,GPX1,SOD2,FOLR1,CAT,POSTN,SNAI2,TRIM24,NNT,ALPL,DNMT3A,KANK2,TNC,MN1,SPP1,BRIP1,NFKBIZ,RBP1,CYP24A1,PHEX,BCHE,KL,F7,EGFR,COL1A1,ITGA2,SFRP1,ALDH1A2,MAP1B,LEP,PENK,CYP26A1,BMP7,CASR,ASCL1
GO:0035115	GO:BP	embryonic forelimb morphogenesis	15	0.00516165	2.28721	33	2547	21031	HOXA13,WNT7A,TP63,ALDH1A2,HOXA11,HOXA9,CACNA1C,TBX3,SHOX2,HOXD9,TWIST1,RUNX2,RECK,ALX3,OSR2
GO:0035136	GO:BP	forelimb morphogenesis	17	0.00524693	2.28009	41	2547	21031	HOXA13,WNT7A,TP63,ALDH1A2,HOXA11,HOXD10,HOXA9,GDF5,CACNA1C,TBX3,SHOX2,HOXD9,TWIST1,RUNX2,RECK,ALX3,OSR2
GO:0035265	GO:BP	organ growth	56	0.000127711	3.89377	165	3521	21031	SERP1,FXN,IER3IP1,RGS4,LATS1,EXT1,PDLIM5,WWC1,ACACB,LEPR,BCL2,PI16,DDR2,ACVR2B,PRKG1,SKI,MEIS1,FOSL2,FGF9,GATA6,AKAP6,EVC,HEY2,ECM1,FOXC1,COL14A1,COMP,WT1,TENM4,HLX,BNC2,RBP4,ARX,CLDN18,PRLR,TGFBR3,TP73,SMPD3,SMO,MMP13,FGFR1,FOXC2,NOTCH1,DLL1,SOX9,NOG,COL27A1,NDRG4,SLC6A4,PSAPL1,NLGN4X,LEP,TGFB2,TBX1,KCNK2,IGF2
GO:0035272	GO:BP	exocrine system development	20	0.00060677	3.21698	48	2547	21031	EDAR,BMP7,SOX9,IGF2,FGFR1,EGFR,HGF,TGFB2,SEMA3C,FOXC1,WLS,IGSF3,LAMA1,LAMA5,PLXNA1,CLCN2,INSR,SNAI2,PDGFA,SRP54
GO:0035886	GO:BP	vascular associated smooth muscle cell differentiation	13	0.0300826	1.52168	29	2547	21031	MYOCD,GPER1,COMP,FGF9,NFATC2,HES1,GATA6,DNMT1,EFEMP2,HEY2,NOTCH1,NFATC1,EDNRA
GO:0035904	GO:BP	aorta development	20	0.0473424	1.32475	61	2547	21031	LEP,NGFR,HES1,ADAMTS6,COL3A1,TGFB2,PRICKLE1,LRP1,ADAMTS9,EFEMP2,TBX1,PKD2,HEY1,HEY2,LOXL1,NOTCH1,MYLK,SMAD6,EDNRA,DLL4
GO:0035988	GO:BP	chondrocyte proliferation	13	0.0300826	1.52168	29	2547	21031	IHH,HMGA2,SOX9,MMP16,SCUBE2,COMP,DDR2,SIX2,MMP14,LEF1,FOSL2,EXT1,SMAD7
GO:0036075	GO:BP	replacement ossification	15	0.00317042	2.49888	32	2547	21031	FGF18,MMP13,BMP6,MMP16,DLX5,COL1A1,BMP4,SMPD3,FOXC1,COL13A1,MMP14,ALPL,RUNX2,SCX,EXT1
GO:0036293	GO:BP	response to decreased oxygen levels	72	0.000171865	3.76481	316	2547	21031	CASR,SOX2,LEP,PCK1,BMP7,SLC6A4,UCN3,KCNK2,DIO3,MYOCD,F7,ADORA1,SFRP1,PTGIS,CLDN3,INHBA,FMN2,CPEB1,LIF,RYR2,ARNT2,SCN2A,SLC1A1,THBS1,ITGA2,OXTR,DDR2,NDRG1,RYR1,TGFB2,GATA6,PLAU,PENK,POSTN,AGER,SLC2A1,BRIP1,EGLN3,SLC2A4,BCL2,PLEKHN1,CBFA2T3,SLC8A3,TRPV4,MMP2,MMP14,PGF,CD24,NOS2,SLC9A1,TERT,EPHA4,TWIST1,TGFBR3,IRAK1,UCP2,GNGT1,HSD11B2,CRYAB,NOTCH1,KCNA5,CBL,MTOR,MAP1LC3A,HIPK2,FOSL2,HSPG2,MECP2,EDNR…
GO:0040036	GO:BP	regulation of fibroblast growth factor receptor signaling pathway	14	0.0303744	1.51749	33	2547	21031	HHIP,SHISA2,WNT5A,FGFBP1,SULF1,NGFR,THBS1,SPRY3,SULF2,SMOC2,GATA3,NOG,CREB3L1,RUNX2
GO:0042060	GO:BP	wound healing	105	0.0365422	1.43721	425	3521	21031	VTN,CPB2,TFPI,DUOX2,CD40,GPX1,LCK,APOE,MYL12A,TIMP1,ARL8B,CHMP6,USF1,F12,CHMP1B,PRKCA,NFATC1,EXT1,GNA12,UBASH3B,P2RY1,CLDN3,PTK7,HBEGF,EPB41L4B,CD36,ARHGEF19,HGFAC,PAPSS2,SH2B3,AXL,COL3A1,CCN1,EMILIN1,NF1,DDR2,FLNA,IL6,MYLK,TPM1,PLAUR,VCL,F2RL3,DGKH,FERMT1,MYOF,SLC12A2,PRKG1,ALOX15,CADM4,ADRA2A,TXK,PLAU,NOTCH2,STXBP1,PDPN,TLN1,SMOC2,FBLN1,WNT5A,MTOR,TUBB1,CD109,SLC11A1,C4BPB,CX3CL1,SERPINB2,F10,C…
GO:0042063	GO:BP	gliogenesis	94	0.0012648	2.89798	345	3521	21031	VTN,IFNG,C1QA,KLF15,IFNGR1,NR3C1,CSF1,P2RY1,EZH2,GPR157,TRPC4,APP,TNFRSF21,LDLR,LEF1,LEPR,MECP2,SUN1,COL3A1,NF1,IL6,MMP14,EPHA4,FA2H,FKRP,VIM,BMERB1,GJC2,ADAM22,NR1D1,ZNF365,NF2,SOX8,SKI,SLC45A3,CSPG5,DAB2IP,TIAM1,CLCN2,NDRG1,MTOR,SRGAP2,HES1,ROR2,DMD,SOX6,CX3CL1,TENM4,MXRA8,GPR37L1,ROR1,NTN1,CDK5R1,CDKN2B,CNTNAP1,AGER,TP73,SMO,LRP1,SLC8A3,GAP43,VCAN,SOX2,NOTCH1,MATN2,EGFR,LAMB1,DUSP15,DLL1,PTN,S…
GO:0042303	GO:BP	molting cycle	37	0.000168078	3.77449	122	2547	21031	FOXI3,HOXC13,SOX21,EDAR,LGR5,KRT14,TP63,SOX9,LHX2,WNT5A,TRPV3,INHBA,EPS8L3,LRP4,NGFR,EGFR,IGFBP5,FA2H,FOXE1,CD109,TGFB2,SMO,TNFRSF19,GLI2,BCL2,FERMT1,TERT,DLX3,KRT16,LAMA5,NOM1,NOTCH1,PPP1R13L,NSUN2,PDGFA,EXT1,NF1
GO:0042310	GO:BP	vasoconstriction	26	0.0244206	1.61224	88	2547	21031	CASR,LEP,SLC6A4,CHRM3,HTR2B,TACR1,ADRA2A,COMP,BDKRB2,EGFR,AVPR1A,HTR1D,OXTR,GRIP2,ADRA2B,MMP2,SVEP1,EDN2,ECE1,TRPM4,ADRA1D,KCNA5,ADRA2C,GJA5,DBH,EDNRA
GO:0042475	GO:BP	odontogenesis of dentin-containing tooth	28	0.0118818	1.92512	95	2547	21031	FOXI3,SCN5A,KLK5,EDAR,BMP7,TP63,DMRT3,GLI3,LRP4,NGFR,BMP4,NECTIN1,TNC,SMO,GATA6,SMPD3,GLI2,FOXC1,CSF1,TBX1,BCL11B,DLX3,LAMA5,LEF1,RUNX2,NF2,CCDC154,ACVR2B
GO:0042476	GO:BP	odontogenesis	41	3.20579e-05	4.49407	135	2547	21031	FOXI3,SCN5A,PAX9,KLK5,EDAR,BMP7,TP63,AQP6,DMRT3,GLI3,INHBA,LRP4,FGFR1,NGFR,COL1A1,BMP4,NECTIN1,TNC,COL1A2,TGFB2,SMO,GATA6,SMPD3,GLI2,FOXC1,WLS,CSF1,TBX1,BCL11B,DLX3,LAMA5,ALPL,LEF1,PHEX,ASPN,LAMB1,RUNX2,NF2,CCDC154,ACVR2B,OSR2
GO:0042633	GO:BP	hair cycle	37	0.000168078	3.77449	122	2547	21031	FOXI3,HOXC13,SOX21,EDAR,LGR5,KRT14,TP63,SOX9,LHX2,WNT5A,TRPV3,INHBA,EPS8L3,LRP4,NGFR,EGFR,IGFBP5,FA2H,FOXE1,CD109,TGFB2,SMO,TNFRSF19,GLI2,BCL2,FERMT1,TERT,DLX3,KRT16,LAMA5,NOM1,NOTCH1,PPP1R13L,NSUN2,PDGFA,EXT1,NF1
GO:0042692	GO:BP	muscle cell differentiation	107	0.000293581	3.53227	395	3521	21031	DKK1,HOPX,CXCL9,GPX1,SOD2,PLEKHO1,FBXO22,MTLN,ACADM,ZNHIT1,CBY1,TNFSF14,BHLHE41,RGS4,NFATC1,EFEMP2,EZH2,ALPK2,AVPR1A,DOCK2,PDLIM5,RYR1,CEACAM5,SELENON,MAMSTR,MECP2,LMOD1,BCL2,HDAC5,CSRP2,HIRA,FHL2,NFATC2,PI16,RBM38,TPM1,MMP14,FKRP,EDNRA,PRKG1,TBX3,SGCD,GREM1,NOTCH2,PRDM6,SKI,MYOCD,MEIS1,FGF9,PTGFRN,RBM24,GATA6,MTOR,AKAP6,HES1,PRKD1,SLC9A1,KDM6B,HEY2,DMD,SOX6,ANKRD23,HEY1,EHD2,COL14A1,ADAM12,COMP,…
GO:0043062	GO:BP	extracellular structure organization	136	1.03556e-23	22.9848	325	3521	21031	VTN,CPB2,CST3,NOXO1,MPV17,IER3IP1,COLQ,POSTN,EXT1,EFEMP2,COL13A1,ELF3,LOXL3,ADAMTS14,SULF1,APP,MMP8,MMP2,MMP23B,QSOX1,COL3A1,CCN1,EMILIN1,NF1,SERPINH1,DDR2,RECK,TEX14,IL6,ADAMTSL2,MMP14,FERMT1,FKRP,ADAMTS16,SULF2,LOXL1,HMCN1,GREM1,MYO1E,CREB3L1,APLP1,OLFML2B,MMP7,ADAMTS8,ADAMTS12,ADAMTS9,ANTXR1,FLRT2,CRISPLD2,PHLDB1,SH3PXD2B,ADAMTS2,COLGALT1,PDPN,SMOC2,FBLN1,FBLN5,ADAMTS17,COL23A1,TLL2,FOXF2,MMP1…
GO:0043087	GO:BP	regulation of GTPase activity	51	0.00181381	2.74141	210	2547	21031	RASGRF1,NTRK2,ADCYAP1,FOXJ1,SFRP1,RGS7,EPHA3,STMN3,APC2,CHN2,DOCK11,TIAM1,EPHB3,WNT11,DOCK10,RGS6,EPHA2,SYDE1,RASGRP2,TIAM2,MTSS2,FGD1,PRKG1,RTN4R,SYNGAP1,NTRK3,SRGAP2,ABR,EPHA4,EVI5L,RGS16,MET,EPHA1,NET1,MYO9A,RAPGEF3,EZH2,RASA4,BCR,SMCR8,ITGA6,ASAP1,PROM2,RAPGEF1,FGD5,RASAL1,DAB2IP,PLXNB2,RALGAPA2,NF1,RASIP1
GO:0043406	GO:BP	positive regulation of MAP kinase activity	24	0.0193572	1.71316	77	2547	21031	TDGF1,TENM1,FGF18,HTR2B,WNT5A,ADRA2A,FGFR1,THBS1,EGFR,TNFRSF11A,MAP3K5,PIK3R5,CD24,GHR,NTRK3,MAP4K2,FGF1,DRD4,INSR,PLA2G1B,EZH2,PDGFA,MAP3K4,DAB2IP
GO:0043491	GO:BP	phosphatidylinositol 3-kinase/protein kinase B signal transduction	63	0.0088547	2.05283	293	2547	21031	SFRP5,LEP,NTRK2,RET,ROR1,NYAP2,SOX9,HTR2B,IGF2,CSF3,CALCR,CX3CL1,GPER1,OTUD3,FGFR1,THBS1,EGFR,HIP1,IGFBP5,PRKD1,FN1,IRS1,DDR2,HGF,ROR2,TGFB2,RCN3,SMPD3,PPP1R16B,EPHA2,PRR5L,GRM2,PIK3R5,UNC5B,NTRK3,AXL,NYAP1,HBEGF,GATA3,RASD2,EXTL3,TWIST1,MTM1,INSR,PIK3C2B,INPP5F,RAPGEF3,SESN2,MEIS3,CCDC88A,FKRP,CBL,MTOR,SH2B3,PIK3CD,PDGFA,SEMA5A,RAPGEF1,RUBCN,PREX2,PIK3R2,DAB2IP,NF1
GO:0043542	GO:BP	endothelial cell migration	49	0.0339707	1.4689	219	2547	21031	TDGF1,SCG2,WNT7A,CALCA,FOXC2,FGF18,CCBE1,S100A2,WNT5A,FGFBP1,ADGRB1,SRPX2,FGFR1,THBS1,NRP2,PRKD1,PRKCA,AMOT,PLEKHG5,CARD10,AKT3,SMOC2,MEOX2,GREM1,EPHA2,ADAMTS9,GATA3,FGF1,TGFBR3,SLIT2,EDN2,VASH1,FSTL1,MET,SNAI2,NOTCH1,NOS3,PIK3CD,CDH13,PTN,PLCG1,SEMA5A,HDAC5,MYH9,MECP2,PAXIP1,DAB2IP,DLL4,NF1
GO:0043588	GO:BP	skin development	84	0.0270699	1.56751	321	3521	21031	ALOX15B,DKK1,LOC100652777,ASAH1,IL18,NME2,DLX3,LATS1,EXT1,SPRR1B,EZH2,RYR1,BCL2,COL3A1,SPRR1A,TNFRSF19,NF1,BCL11B,NSUN2,ETV4,FERMT1,FA2H,SOX21,EXTL3,MET,ST14,INHBA,NOM1,HOXC13,BCR,ADAMTS2,FOSL2,TP63,WNT5A,GATA6,NFKBIZ,ITGA6,CD109,AHDC1,FOXC1,EPHA2,COMP,COL5A2,PKD1,NGFR,FLNB,PDGFA,IGFBP5,GLI2,SMO,COL1A2,FLG,HOXA7,NOTCH1,LRP4,EGFR,COL5A1,ABCA12,DACT2,DSP,DLL1,SOX9,FRAS1,COL1A1,GRHL3,ITGA2,SPRR3,LGR…
GO:0044344	GO:BP	cellular response to fibroblast growth factor stimulus	30	0.0207585	1.6828	108	2547	21031	HHIP,TDGF1,FGF18,SHISA2,WNT5A,SFRP1,FLRT2,FGFBP1,SULF1,FGFR1,NGFR,THBS1,COL1A1,FGF9,CXCL8,SPRY3,SULF2,SMOC2,POSTN,KL,GATA3,TBX1,FGF1,NOG,CREB3L1,SHCBP1,GCLC,RUNX2,EXT1,DLL4
GO:0045137	GO:BP	development of primary sexual characteristics	53	0.0202703	1.69314	239	2547	21031	LHX9,LEP,SALL1,WT1,VGF,RETN,SOX9,CSMD1,PTPRN,HOXA10,HOXA11,SOX8,WNT5A,SFRP1,INHBA,SOX15,BRCA2,PCYT1B,FGF9,HOXA9,PTX3,INHBB,TGFB2,WNT2B,GATA6,FOXC1,BRIP1,BCL2,MMP2,MMP14,REC8,SLIT3,GATA3,SLIT2,FLNA,GJA1,TFAP2C,GFRA1,TLR9,INSR,AMH,NOTCH1,BCL2L2,CBL,MSH2,NOS3,SPATA2,SCX,RNF38,RRM1,PGR,FZD4,RHOBTB3
GO:0045216	GO:BP	cell-cell junction organization	54	0.000268738	3.57067	215	2547	21031	CTNND2,CLDN18,CD177,CLDN2,FRMPD2,CLDN6,CDHR3,CDH2,NLGN4X,BMP6,CLDN3,CLDN14,ZNF703,CLDN11,CLDN9,NECTIN1,TLN2,UGT8,PRKCA,CDH6,AMOT,KIRREL1,WNT11,TGFB2,CNTNAP1,ANK2,JAM3,EPHA2,EPB41L3,TRPV4,SVEP1,NLGN2,CDH24,DSP,CAMSAP3,EPHA4,FLNA,GJA1,PLEKHA7,AFDN,STRN,SNAI2,VCL,FKRP,CLDN15,ARVCF,GJA5,CDH13,ESAM,TLN1,NF2,WHRN,EXT1,SMAD7
GO:0045229	GO:BP	external encapsulating structure organization	137	4.01739e-24	23.3961	326	3521	21031	VTN,CPB2,CST3,NOXO1,MPV17,IER3IP1,COLQ,POSTN,EXT1,EFEMP2,COL13A1,ELF3,LOXL3,ADAMTS14,SULF1,APP,MMP8,MMP2,MMP23B,QSOX1,COL3A1,CCN1,EMILIN1,NF1,SERPINH1,DDR2,RECK,IL6,ADAMTSL2,MMP14,FERMT1,FKRP,ADAMTS16,SULF2,LOXL1,HMCN1,GREM1,MYO1E,CREB3L1,APLP1,OLFML2B,MMP7,ADAMTS8,ADAMTS12,ADAMTS9,ANTXR1,FLRT2,CRISPLD2,PHLDB1,SH3PXD2B,ADAMTS2,COLGALT1,PDPN,SMOC2,FBLN1,FBLN5,ADAMTS17,COL23A1,TLL2,FOXF2,MMP17,PTX3…
GO:0045765	GO:BP	regulation of angiogenesis	66	0.000475278	3.32305	288	2547	21031	CCN6,LEP,THBS4,HMGA2,FOXC2,FGF18,ITGB8,CAMP,CCBE1,WNT5A,SFRP1,PTGIS,ADGRB1,ISM1,MINAR1,COL4A3,SULF1,THBS1,THBS2,PRKD1,CXCL8,PRKCA,ADGRB2,ADAM12,AMOT,TGFB2,GATA6,AKT3,SMOC2,IL6,PPP1R16B,GREM1,EPHA2,FOXC1,DLL1,ECM1,ADAMTS9,PGF,ADM2,S100A1,TERT,EMILIN1,FGF1,TWIST1,E2F2,TNN,VASH1,BRCA1,CREB3L1,SLC12A2,EPHA1,COL4A2,RAPGEF3,CXCR2,NOS3,HIPK2,PIK3CD,AGO2,HSPG2,PLCG1,SEMA5A,RECK,NPR1,MECP2,DAB2IP,NF1
GO:0045787	GO:BP	positive regulation of cell cycle	70	0.0333164	1.47734	349	2547	21031	ASCL1,HOXA13,SLC6A4,TP63,IGF2,WNT5A,USP2,SOX15,FGFR1,EGFR,KNL1,BRCA2,MEIOC,HES1,DTL,DDR2,PRKCA,HSPA2,E2F7,CCND1,TGFB2,SMPD3,SMOC2,TBX3,SPDYE6,E2F8,ATAD5,SHB,TFDP1,CUL4A,INCENP,SPDYE1,TBX1,TERT,NCAPG2,TGM1,SVIL,DDX11,APP,PTK6,NCAPD3,PLK4,PKD1,INSR,LEF1,SMC6,CDCA5,WIZ,PKD2,CDC25A,KIF14,EZH2,GEN1,HCFC1,FAM83D,KCNA5,GPSM2,OR2A4,CDC7,STIL,SPDYE5,SPAG5,RRM1,KIF20B,NCAPG,TCF3,DLGAP5,MECP2,FOXA1,NCAPH
GO:0046546	GO:BP	development of primary male sexual characteristics	37	0.0464315	1.33319	151	2547	21031	LHX9,WT1,SOX9,CSMD1,HOXA10,HOXA11,SOX8,WNT5A,SFRP1,INHBA,SOX15,FGF9,HOXA9,INHBB,TGFB2,WNT2B,GATA6,BRIP1,BCL2,MMP14,REC8,GATA3,FLNA,GJA1,TFAP2C,GFRA1,TLR9,INSR,AMH,BCL2L2,CBL,MSH2,SPATA2,SCX,RNF38,RRM1,RHOBTB3
GO:0046620	GO:BP	regulation of organ growth	26	0.0305606	1.51484	89	2547	21031	ARX,WT1,SLC6A4,FOXC2,KCNK2,RBP4,IGF2,FGFR1,TP73,PI16,COL14A1,FGF9,SMO,GATA6,FOXC1,TBX1,ACACB,TGFBR3,NOG,RGS4,LATS1,HEY2,NOTCH1,WWC1,AKAP6,HLX
GO:0046661	GO:BP	male sex differentiation	44	0.00320718	2.49388	174	2547	21031	LHX9,HOXA13,WT1,SYCP2,SOX9,CSMD1,HOXA10,HOXA11,GREB1L,SOX8,WNT5A,SFRP1,BMP6,DMRT3,INHBA,SOX15,FGF9,HOXA9,INHBB,ROR2,TGFB2,WNT2B,GATA6,TBX3,BRIP1,BCL2,MMP14,REC8,GATA3,FLNA,GJA1,TFAP2C,GFRA1,TLR9,INSR,AMH,BCL2L2,CBL,MSH2,SPATA2,SCX,RNF38,RRM1,RHOBTB3
GO:0048483	GO:BP	autonomic nervous system development	22	0.00236157	2.6268	46	3521	21031	NRP2,NF1,EDNRA,SOX8,HOXB2,TP63,HES1,ADARB1,NAV2,HLX,PLXNA3,GATA3,SEMA3A,PLXNA4,FN1,KIF26A,SLC6A4,TBX1,RET,GFRA3,ASCL1,SOX11
GO:0048546	GO:BP	digestive tract morphogenesis	20	0.000908779	3.04154	49	2547	21031	SFRP5,HOXA13,IHH,TP63,WNT5A,SFRP1,SOX11,GLI3,EGFR,EPHB3,WNT11,SIX2,GLI2,SHOX2,BCL2,DACT1,NOTCH1,RBPMS2,HLX,ACVR2B
GO:0048566	GO:BP	embryonic digestive tract development	16	0.000780944	3.10738	33	2547	21031	SALL1,IHH,ALDH1A2,PKDCC,SOX11,GLI3,FGF9,CXCL8,PCSK5,TGFB2,SIX2,GLI2,SHOX2,RBPMS2,HLX,FOXF2
GO:0048644	GO:BP	muscle organ morphogenesis	25	0.00716574	2.14474	78	2547	21031	POU4F1,FOXC2,WNT5A,LIF,RYR2,GSC,COL3A1,COL11A1,TGFB2,TPM1,FOXC1,SHOX2,TNNT2,DSP,EFEMP2,TBX1,TGFBR3,NOG,HEY2,NOTCH1,MYLK,ADARB1,EDNRA,DLL4,SMAD7
GO:0048659	GO:BP	smooth muscle cell proliferation	45	0.024364	1.61325	143	3521	21031	ACE2,IFNG,SOD2,APOE,IL18,CCL5,CALCRL,EFEMP2,GNA12,MAP3K5,HBEGF,IL12A,MMP2,MFN2,TERT,NF1,DDR2,IL6,TPM1,IRAK1,PRKDC,PRKG1,CDH13,GJA1,MYOCD,CNN1,FGF9,CX3CL1,BMP4,DNMT1,THBS1,NOS3,OGN,SMPD3,NPR1,IGFBP5,NR4A3,EGFR,NOTCH3,TACR1,GPER1,RBPMS2,ITGA2,NDRG4,DBH
GO:0048660	GO:BP	regulation of smooth muscle cell proliferation	45	0.0106098	1.97429	139	3521	21031	ACE2,IFNG,SOD2,APOE,IL18,CCL5,CALCRL,EFEMP2,GNA12,MAP3K5,HBEGF,IL12A,MMP2,MFN2,TERT,NF1,DDR2,IL6,TPM1,IRAK1,PRKDC,PRKG1,CDH13,GJA1,MYOCD,CNN1,FGF9,CX3CL1,BMP4,DNMT1,THBS1,NOS3,OGN,SMPD3,NPR1,IGFBP5,NR4A3,EGFR,NOTCH3,TACR1,GPER1,RBPMS2,ITGA2,NDRG4,DBH
GO:0048704	GO:BP	embryonic skeletal system morphogenesis	41	1.32542e-06	5.87765	93	3521	21031	MTHFD1L,OSR2,RUNX2,HOXC9,HOXC4,MMP14,HOXA4,HOXC11,SATB2,HOXB2,HOXB4,TWIST1,HOXB8,BMP4,HOXA3,SHOX2,PAX5,HOXD10,HOXD9,FOXC2,HOXA7,HOXB6,NOG,HOXA2,GLI3,DSCAML1,SIX2,HOXB5,HOXB3,ALX3,GSC,TBX1,HOXB9,HOXA9,MMP16,HOXD3,BMP7,HOXD4,COL11A1,HOXA11,SOX11
GO:0048708	GO:BP	astrocyte differentiation	31	0.0290149	1.53738	86	3521	21031	IFNG,C1QA,IFNGR1,NR3C1,APP,LDLR,MECP2,NF1,IL6,EPHA4,VIM,NR1D1,SOX8,HES1,ROR2,GPR37L1,ROR1,AGER,SMO,LRP1,GAP43,NOTCH1,EGFR,DLL1,SOX9,NOG,LIF,DRD1,GCM1,MAPT,GFAP
GO:0048709	GO:BP	oligodendrocyte differentiation	30	0.0169342	1.77124	107	2547	21031	ASCL1,PTPRZ1,NTRK2,SOX9,ZNF488,SOX8,SOX11,TENM4,GLI3,ZNF365,TP73,MYRF,FA2H,HES1,CNTNAP1,GPR17,DUSP15,SLC45A3,SOX6,SLC8A3,CLCN2,TPPP,OLIG1,NOTCH1,MTOR,TNFRSF21,PTN,TRPC4,MECP2,NF1
GO:0048771	GO:BP	tissue remodeling	53	0.0212688	1.67226	177	3521	21031	PDK4,CD38,IL15,TIMP1,CST3,IL18,RAC2,PRKCA,EXT1,UBASH3B,ELF3,LRRK1,PLEKHM1,INPP5D,THBS4,MMP2,LEPR,AXL,NF1,DDR2,FLNA,IL6,TNFRSF11A,MMP14,ACVR2B,FKRP,EDNRA,GJA1,GREM1,BCR,SPP1,NOTCH2,FOSL2,PPARGC1B,FOXC1,EPHA2,DLL4,GDF5,SEMA3C,NOS3,HOXA3,CLDN18,IGFBP5,CCDC154,FOXC2,EGFR,PTN,LIF,SFRP1,DBH,LEP,CALCA,IHH
GO:0048844	GO:BP	artery morphogenesis	30	0.000827198	3.08239	71	3521	21031	FOLR1,APOE,PKD2,EFEMP2,LDLR,GJA5,COL3A1,NF1,SMAD7,MYLK,EDNRA,ADAMTS9,MYOCD,HES1,HEY2,FOXC1,HEY1,COMP,DLL4,AKT3,BMP4,WNT11,LRP1,FOXC2,NOTCH1,NOTCH3,NOG,TGFB2,TBX1,HOXA13
GO:0050878	GO:BP	regulation of body fluid levels	78	0.00166492	2.77861	371	2547	21031	BPIFA1,SLC6A3,OPRK1,HABP2,C4BPB,SLC6A4,CHRM3,SERPINB2,F2RL2,PDPN,F7,WNT3A,ADORA1,NEURL1,ADRA2A,AQP6,WNK3,F11,HGFAC,ADAMTS18,PDIA2,COMP,THBS1,EGFR,ITGA2,ATP7B,ANO1,OPRL1,OXTR,PRLR,ATP6V1B1,PRKCA,DGKH,COL3A1,KALRN,CCND1,CEL,PLAU,IL6,ADRA2B,CAD,PRICKLE1,F10,ENTPD2,FBLN1,TXK,PAPSS2,TRPV4,CD36,PRKG1,SVEP1,AXL,EMILIN1,GNA12,PLAUR,GP6,UBASH3B,FLNA,TUBB1,GJA1,HSD11B2,VCL,PROC,CELSR2,ADRA2C,SH2B3,GJA5,ZNF…
GO:0051056	GO:BP	regulation of small GTPase mediated signal transduction	94	2.13243e-06	5.67112	306	3521	21031	GPR18,KITLG,APOE,FBXO8,CCDC125,GABARAP,CSF1,RASA4,SSX2IP,ARHGAP10,ARHGEF10L,DOCK2,ARHGEF25,DENND4C,ARHGEF19,SPRY3,ITSN1,RALGAPA2,RASGRP4,CHN2,COL3A1,MFN2,NF1,CYTH3,KANK2,EPS8L3,ABCA1,ARHGEF28,F2RL3,ABR,MYO9A,IQSEC1,ARFGAP1,EPS8L2,MET,RAPGEF1,ARHGAP11B,NET1,ARHGAP28,CADM4,BCR,ABL2,MADD,NOTCH2,ARHGEF40,SIPA1L2,SYNGAP1,SH2B2,DAB2IP,RASAL1,TIAM2,MYO9B,TIAM1,PLEKHG1,SRGAP2,RASIP1,RTN4R,SIPA1L3,ARHGAP3…
GO:0051145	GO:BP	smooth muscle cell differentiation	22	0.0102082	1.99105	65	2547	21031	SOX9,MYOCD,GPER1,TBX18,COMP,BMP4,FGF9,NFATC2,HES1,GATA6,DNMT1,TBX3,PRDM6,EFEMP2,HEY1,HEY2,NOTCH1,NOTCH2,RBPMS2,MECP2,NFATC1,EDNRA
GO:0051146	GO:BP	striated muscle cell differentiation	83	0.000743687	3.12861	291	3521	21031	DKK1,HOPX,CXCL9,GPX1,PLEKHO1,FBXO22,MTLN,ACADM,CBY1,TNFSF14,BHLHE41,RGS4,EZH2,ALPK2,AVPR1A,DOCK2,PDLIM5,RYR1,CEACAM5,SELENON,MAMSTR,LMOD1,BCL2,HDAC5,CSRP2,FHL2,NFATC2,PI16,RBM38,TPM1,MMP14,FKRP,PRKG1,TBX3,SGCD,GREM1,SKI,MYOCD,MEIS1,PTGFRN,RBM24,GATA6,MTOR,AKAP6,PRKD1,SLC9A1,KDM6B,HEY2,DMD,SOX6,ANKRD23,EHD2,COL14A1,ADAM12,WT1,DMPK,BMP4,PRICKLE1,SCGB3A1,LDB3,MYH9,SHOX2,CNTNAP1,MYH11,IGFBP5,SMO,ACTN…
GO:0051147	GO:BP	regulation of muscle cell differentiation	39	0.00135738	2.8673	142	2547	21031	MEGF10,RBM24,CEACAM5,IGF2,MYOCD,WNT3A,BHLHE41,GPER1,PI16,BMP4,MAMSTR,PRKD1,FGF9,NFATC2,DNMT1,SOX6,SHOX2,DLL1,BCL2,RBM38,PRDM6,MMP14,LAMA1,EFEMP2,TBX1,RGS4,HEY1,HEY2,EZH2,NOTCH1,NOTCH2,MTOR,AKAP6,LAMB1,HDAC5,DMPK,RBPMS2,MECP2,NFATC1
GO:0051150	GO:BP	regulation of smooth muscle cell differentiation	15	0.0194143	1.71188	36	2547	21031	MYOCD,GPER1,BMP4,FGF9,NFATC2,DNMT1,PRDM6,EFEMP2,HEY1,HEY2,NOTCH1,NOTCH2,RBPMS2,MECP2,NFATC1
GO:0051345	GO:BP	positive regulation of hydrolase activity	95	0.044444	1.35219	378	3521	21031	APOC2,IFNG,CXCL13,CD40,RPS3,TANK,FASLG,NDUFA13,LCK,HSPE1,PHB2,DNAJA3,PRELID1,CCDC125,PSENEN,RAP1A,S1PR4,WDR41,CCL26,CCL5,PYCARD,PLIN5,RGS16,ASAP1,GNA12,ACER2,EPHA1,MAP3K5,EZH2,CLDN3,EVI5L,AVPR1A,FOXJ1,PLAA,SMCR8,CARD9,RALGAPA2,RASGRP4,CHN2,HIP1,NF1,EPHA4,DOCK10,ABR,RASGRP2,EDNRA,MYO9A,RAPGEF1,DOCK11,NET1,RCN3,BCR,TXK,PIDD1,ABL2,PLA2G1B,PPM1F,RAPGEF3,EGLN3,TIAM2,TIAM1,ITGA6,MTOR,SRGAP2,RTN4R,MTSS2…
GO:0051726	GO:BP	regulation of cell cycle	181	0.0267684	1.57238	1105	2547	21031	ASCL1,SOX2,HOXA13,LEP,KIF25,POU4F1,BMP7,ADCYAP1,HMGA2,SLC6A4,CDKN2A,TP63,SOX9,CDK5R2,DPF1,IGF2,HOXC9,MYOCD,PRR11,KLHL13,CDKN2B,WNT5A,NUPR2,SFRP1,CLSPN,BRSK1,HOXD10,INHBA,USP2,ZNF703,LIF,SOX15,SIX3,GPER1,FGFR1,TP73,EGFR,BMP4,KNL1,BRCA2,PDE3A,MEIOC,HES1,CENPF,DTL,DDR2,PRKCA,HSPA2,GPR3,E2F7,RBL1,CCND1,TGFB2,SMPD3,TRIM36,SMOC2,TBX3,SPDYE6,CDK5R1,E2F8,FOXC1,ATAD5,BRIP1,APBB1,GRK5,DOT1L,SHB,BCL2,TFDP1,…
GO:0055001	GO:BP	muscle cell development	45	0.0161289	1.7924	190	2547	21031	MEGF10,FLNC,MYH11,TBX18,FHOD3,COMP,PI16,BMP4,COL14A1,PRKD1,NFATC2,HES1,ACTN2,RYR1,SMO,TPM1,CNTNAP1,ANK2,LDB3,TBX3,SYNPO2L,PRICKLE1,SHOX2,BCL2,SGCD,LMOD1,PRKG1,TNNT2,EFEMP2,FHL2,RGS4,DMD,ACTN1,HEY2,NOTCH1,MEIS1,MTOR,CSRP2,SKI,AKAP6,ALPK2,SELENON,PDLIM5,EDNRA,ANKRD23
GO:0055017	GO:BP	cardiac muscle tissue growth	24	0.011612	1.93509	75	2547	21031	FOXC2,KCNK2,RBP4,TENM4,FGFR1,TP73,PI16,COL14A1,FGF9,TGFB2,GATA6,FOXC1,PRKG1,TBX1,TGFBR3,NOG,NDRG4,RGS4,HEY2,NOTCH1,MEIS1,SKI,AKAP6,PDLIM5
GO:0060021	GO:BP	roof of mouth development	32	0.048995	1.30985	92	3521	21031	SNAI2,GDF11,LOXL3,OSR2,LEF1,CPLANE1,MEOX2,ACVR2B,INHBA,TBX3,SKI,SATB2,WNT5A,PKDCC,FOXF2,TWIST1,BNC2,ITGB8,WNT11,TGFBR3,FRAS1,EPHB3,GLI3,TGFB2,TBX1,DLX5,FOXE1,WNT7A,WNT3A,COL11A2,SOX11,DLX6
GO:0060041	GO:BP	retina development in camera-type eye	40	0.0244702	1.61136	164	2547	21031	PROM1,USH1C,NTRK2,IHH,RET,ACHE,DIO3,RBP4,CDON,SOX9,LHX2,SDK2,GPM6A,LPCAT1,SOX8,SLC17A7,SIX3,FAT3,SLC1A1,NECTIN1,HES1,DCLK1,TGFB2,GRM6,DLL1,SDK1,LAMA1,GDF11,CLCN2,VAX2,SMARCA4,NOTCH1,SKI,PDE6A,HIPK2,RRM1,TUB,FZD4,DLL4,ACVR2B
GO:0060249	GO:BP	anatomical structure homeostasis	61	0.00100892	2.99614	264	2547	21031	PROM1,HOXA13,CLDN18,USH1C,IHH,CALCA,USH1G,RBP4,SOX9,MUC6,COL11A2,WNK3,CLDN3,CDH23,SLC1A1,COMP,EGFR,COL14A1,PRKCA,COL3A1,CDHR1,LRRK1,SMO,AKT3,NFKBIZ,TNFRSF11A,IL6,PRICKLE1,JAM3,FOXC1,SLC2A1,CSF1,BCL2,TFF1,PLEKHM1,PPARGC1B,UBASH3B,GJA1,DMD,ALPL,SLC12A2,CRACD,TLR9,VCL,SPP1,INPP5D,NOTCH1,NOS3,FOSL2,CROCC,ESAM,SCX,WHRN,EXT1,MTF1,TUB,CUBN,CCDC154,ABCA4,NF1,VPS13B
GO:0060343	GO:BP	trabecula formation	12	0.0453972	1.34297	26	2547	21031	RBP4,CHAD,SFRP1,COL1A1,FBN2,GREM1,MMP2,FHL2,PPARGC1B,TGFBR3,HEY1,HEY2
GO:0060348	GO:BP	bone development	77	6.4276e-08	7.19195	219	3521	21031	TYROBP,ZBTB16,PPIB,RPL13,SP5,EXT1,COL13A1,ATP6AP1,LRRK1,GPR68,OSR2,SULF1,RYR1,RFLNB,LEPR,PAPSS2,RUNX2,COL3A1,ALPL,FREM1,SERPINH1,DDR2,MMP14,P3H1,FOXN3,AMER1,RGN,SULF2,GHR,GJA1,GREM1,ADAMTS12,NOTCH2,SKI,TRPV4,SH3PXD2B,FOSL2,EPYC,FBN1,HOXB4,EVC,LRRC17,DMD,TWIST1,ECM1,FOXC1,TTC9,COMP,BMP4,BMP6,TNN,BNC2,SHOX2,OGN,CHAD,ATG9B,CLDN18,PHEX,SMPD3,MMP13,CCDC154,XYLT1,DCHS1,SOX9,COL1A1,COL27A1,ADAMTS7,GLI3,…
GO:0060349	GO:BP	bone morphogenesis	35	0.0464567	1.33295	104	3521	21031	SP5,EXT1,COL13A1,OSR2,RUNX2,COL3A1,ALPL,FREM1,SERPINH1,MMP14,FOXN3,GHR,SKI,TRPV4,FOSL2,TWIST1,FOXC1,COMP,BMP4,BMP6,SHOX2,ATG9B,SMPD3,MMP13,SOX9,COL1A1,COL27A1,GLI3,SCUBE2,DLX5,MMP16,FGF18,IHH,SCX,HOXA11
GO:0060350	GO:BP	endochondral bone morphogenesis	27	0.001528	2.81588	62	3521	21031	EXT1,COL13A1,RUNX2,COL3A1,ALPL,SERPINH1,MMP14,GHR,TRPV4,FOSL2,FOXC1,COMP,BMP4,BMP6,SHOX2,SMPD3,MMP13,SOX9,COL1A1,COL27A1,SCUBE2,DLX5,MMP16,FGF18,IHH,SCX,HOXA11
GO:0060351	GO:BP	cartilage development involved in endochondral bone morphogenesis	15	0.01275	1.89449	35	2547	21031	IHH,SOX9,HOXA11,MMP13,SCUBE2,COMP,COL1A1,SMPD3,SHOX2,TRPV4,GHR,COL27A1,FOSL2,EXT1,SERPINH1
GO:0060415	GO:BP	muscle tissue morphogenesis	23	0.0144582	1.83989	71	2547	21031	POU4F1,FOXC2,WNT5A,RYR2,COL3A1,COL11A1,TGFB2,TPM1,FOXC1,SHOX2,TNNT2,DSP,EFEMP2,TBX1,TGFBR3,NOG,HEY2,NOTCH1,MYLK,ADARB1,EDNRA,DLL4,SMAD7
GO:0060419	GO:BP	heart growth	26	0.00739892	2.13083	83	2547	21031	WT1,FOXC2,KCNK2,RBP4,TENM4,FGFR1,TP73,PI16,COL14A1,FGF9,TGFB2,GATA6,FOXC1,PRKG1,TBX1,ACACB,TGFBR3,NOG,NDRG4,RGS4,HEY2,NOTCH1,MEIS1,SKI,AKAP6,PDLIM5
GO:0060538	GO:BP	skeletal muscle organ development	43	0.0315952	1.50038	183	2547	21031	WT1,DMRTA2,CHRNA1,EPHB1,MEGF10,RBM24,CDON,DES,IGF2,MYOCD,WNT3A,SOX8,NEURL1,SOX11,PAX5,HOXD10,RYR1,MYH15,HLF,SMO,CNTNAP1,HIVEP3,MEOX2,TLL2,SHOX2,DLL1,BCL2,HOXD9,TBX1,TWIST1,SVIL,MYH14,MTM1,DMD,NOTCH1,FKRP,SKI,SCX,FLNB,MYOM1,SELENON,HLX,NF1
GO:0061005	GO:BP	cell differentiation involved in kidney development	21	0.00670942	2.17332	59	2547	21031	PROM1,SALL1,WT1,FOXC2,FOXJ1,GLI3,LIF,HES1,SMO,SIX2,GREM1,MYO1E,CD24,GATA3,GLIS2,PAX8,AMER1,NOTCH1,NOTCH2,EXT1,EDNRA
GO:0061036	GO:BP	positive regulation of cartilage development	16	0.0350032	1.45589	32	3521	21031	ZBTB16,RUNX2,CCN1,SMAD7,SOX5,WNT5A,PKDCC,SOX6,GDF5,BMP4,BMP6,SOX9,GLI3,FGF18,SCX,HOXA11
GO:0061037	GO:BP	negative regulation of cartilage development	17	0.00357585	2.44662	31	3521	21031	SNAI2,RFLNB,GREM1,ADAMTS12,GDF5,BMP4,WNT11,PTHLH,GLI2,SOX9,NOG,ADAMTS7,GLI3,WNT9A,LEP,NKX3-2,IHH
GO:0061351	GO:BP	neural precursor cell proliferation	46	0.000267088	3.57335	171	2547	21031	HHIP,ASCL1,IGF2BP1,PTPRZ1,ARX,WNT7A,SLC6A4,DMRTA2,DISP3,EPHB1,CDON,LHX2,CDH2,WNT3A,WNT5A,GLI3,ACSL6,SIX3,CX3CL1,FGFR1,SOX5,SMO,ACAN,DAGLA,ZNF423,FGF13,WDR62,GPR37L1,NDE1,GJC2,FLNA,LEF1,ZNF503,SHCBP1,KIF14,NOTCH1,VCAN,PTN,NF2,RAPGEF1,RRM1,AKNA,PLXNB2,DLL4,FZD9,NF1
GO:0061383	GO:BP	trabecula morphogenesis	18	0.0103543	1.98488	47	2547	21031	BMP7,RBP4,CHAD,SFRP1,COL1A1,TGFB2,FBN2,GREM1,MMP2,FHL2,PPARGC1B,TGFBR3,NOG,SBNO2,HEY1,HEY2,NOTCH1,DLL4
GO:0062009	GO:BP	secondary palate development	12	0.0453972	1.34297	26	2547	21031	WNT7A,ITGB8,WNT3A,COL11A2,WNT5A,SOX11,FOXE1,WNT11,TGFB2,TBX1,TGFBR3,LEF1
GO:0070167	GO:BP	regulation of biomineral tissue development	29	0.0143632	1.84275	101	2547	21031	BMP7,NELL1,NOTUM,SOX9,PKDCC,BMP6,COMP,BMP4,ENPP1,DDR2,FBN2,GREM1,CCN1,ECM1,KL,TWIST1,GJA1,RFLNB,SLC20A2,TRPM4,HEY1,HEY2,NOTCH1,ASPN,NOS3,PTN,FZD9,ACVR2B,OSR2
GO:0070482	GO:BP	response to oxygen levels	88	0.0489984	1.30982	345	3521	21031	CD38,SIRT4,SOD2,SDHD,PHB2,ATP6V1G1,CAT,USF1,TMBIM6,ATG7,MLST8,ARNT2,POSTN,ATP6AP1,CLDN3,SLC2A4,GUCY1B1,RYR1,MMP2,DIO3,CPEB1,MECP2,BCL2,DNMT3A,TERT,GUCY1A1,NF1,DDR2,UCP2,MAP1LC3A,MMP14,EPHA4,IRAK1,EDNRA,SLC1A1,INHBA,PTGIS,HSD11B2,PLAU,KCNA5,MYOCD,TRPV4,BRIP1,EGLN3,FOSL2,PDPN,GATA6,NDRG1,MTOR,PGF,PLEKHN1,ADORA1,CBFA2T3,SLC9A1,PCK1,FZD4,TWIST1,CBL,GNGT1,CRYAB,THBS1,CD24,TGFBR3,AGER,HIPK2,OXTR,SLC8A3…
GO:0071300	GO:BP	cellular response to retinoic acid	24	0.00289598	2.5382	70	2547	21031	LEP,FZD10,PCK1,SLC6A4,RET,SOX9,ALDH1A2,WNT5B,WNT3A,WNT5A,EPHA3,COL1A1,HOXA2,TNC,WNT11,PTK7,TBX1,PTK6,ABCA1,WNT9A,WNT7B,FZD4,ABL2,PHC1
GO:0071396	GO:BP	cellular response to lipid	109	0.0409678	1.38756	609	2547	21031	IL37,CASR,OPRK1,LEP,FZD10,PCK1,POU4F1,SLC6A4,MMP8,RET,TP63,NLRP7,UGT1A1,IL36RN,SOX9,CXCL6,RXRG,ALDH1A2,WNT5B,CAMP,WNT3A,FFAR2,WNT5A,PPBP,SFRP1,BMP6,ADCY5,CSF3,IL24,INHBA,ZNF703,ATP1A3,EPHA3,CX3CL1,SPON2,GPER1,CXCL1,EGFR,COL1A1,ITGA2,PRKD1,PDE3A,CXCL8,HOXA2,INHBB,ABCB4,HES1,IRS1,PADI2,CXCL3,PRKCA,TNC,WNT11,PPM1E,SMO,ADCY1,PENK,NFKBIZ,LDLR,IL6,PTK7,LCOR,CXCL2,MMP2,CD36,NOS2,AXL,TBX1,CYP24A1,PPARGC1…
GO:0071559	GO:BP	response to transforming growth factor beta	57	0.0315494	1.50101	267	2547	21031	WNT7A,CILP,ITGB8,PEG10,ONECUT2,SOX9,MYOCD,CDKN2B,WNT5A,PRDM16,SFRP1,LEFTY1,SOX11,IL17RD,CITED1,ZNF703,THBS1,COL1A1,PDE3A,GDF5,DDR2,COL3A1,GDF10,COL1A2,CD109,SOX5,TGFB2,PENK,MXRA5,NFKBIZ,FBN2,POSTN,SOX6,FERMT1,HTRA3,LDLRAD4,EMILIN1,TGFBR3,FBN1,RUNX3,LATS1,LTBP1,COL4A2,PTPRK,ASPN,SKI,HIPK2,SCX,ZYX,TNXB,SMAD6,NFATC1,ZFYVE9,SMAD7,SMURF1,ADAMTSL2,USP9X
GO:0071695	GO:BP	anatomical structure maturation	74	0.0179649	1.74557	271	3521	21031	ZBTB16,IL15,C1QA,CATSPER3,LOC100652777,RAC2,DEFB1,EXT1,GDF11,BRCA2,RFX3,SLC26A6,SCARF1,FOXJ1,RYR1,APP,RFLNB,HDAC6,MMP2,KCNQ3,MECP2,BCL2,RUNX2,AXL,NF1,RECK,GLDN,NSUN2,FERMT1,EDNRA,GJA1,NOM1,GREM1,CATSPER2,SOX8,ADAMTS12,C2CD6,KCNIP2,SHB,WNT5A,FOXA1,HES1,BAIAP3,DIAPH3,ANKS1A,BCL11A,CX3CL1,PGR,REC8,FUT6,CDK5R1,CCDC154,FGFR1,GATA3,KIF14,XYLT1,SPTBN4,SIX3,DCHS1,ADAMTS7,ALDH1A2,LEP,TGFB2,PDE3A,NRCAM,PAE…
GO:0071774	GO:BP	response to fibroblast growth factor	33	0.00421352	2.37536	116	2547	21031	HHIP,CASR,TDGF1,FGF18,SHISA2,WNT5A,SFRP1,FLRT2,FGFBP1,SULF1,FGFR1,NGFR,THBS1,COL1A1,FGF9,CXCL8,TNC,SPRY3,SULF2,SMOC2,POSTN,KL,GATA3,TBX1,FGF1,NOG,IER2,CREB3L1,SHCBP1,GCLC,RUNX2,EXT1,DLL4
GO:0072210	GO:BP	metanephric nephron development	17	0.00524693	2.28009	41	2547	21031	SALL1,WT1,RET,SOX9,FOXD1,SOX8,KIF26B,LIF,IRX1,BMP4,HES1,SMO,SIX2,GREM1,PAX8,PKD1,PKD2
GO:0072273	GO:BP	metanephric nephron morphogenesis	14	0.0115066	1.93905	24	3521	21031	SALL1,PKD2,GREM1,SOX8,HES1,KIF26B,WT1,BMP4,PAX8,PKD1,SMO,SOX9,LIF,SIX2
GO:0072498	GO:BP	embryonic skeletal joint development	10	0.00280937	2.55139	15	2547	21031	HOXC11,IHH,BMP7,HOXA11,BMP4,SHOX2,NOG,WNT9A,EXT1,OSR2
GO:0085029	GO:BP	extracellular matrix assembly	19	0.00142516	2.84614	46	2547	21031	IHH,SOX9,HAS1,HAS3,MYH11,PXDN,COL3A1,COL1A2,SMPD3,PRICKLE1,ANTXR1,EFEMP2,EMILIN1,TGFBR3,FBLN5,PHLDB1,NOTCH1,TNXB,QSOX1
GO:0090100	GO:BP	positive regulation of transmembrane receptor protein serine/threonine kinase signaling pathway	28	0.0426644	1.36993	101	2547	21031	BMP7,SCUBE3,FOXD1,MYOCD,CDKN2B,BMP6,SOX11,CITED1,INHBA,SULF1,THBS1,BMP4,FGF9,GDF5,HES1,GPC3,TGFB2,GATA6,ZNF423,CCN1,FERMT1,TGFBR3,AMH,NOTCH1,NOTCH2,HIPK2,TNXB,ACVR2B
GO:0090102	GO:BP	cochlea development	18	0.0391987	1.40673	51	2547	21031	KCNK2,SOX9,WNT5A,GRHL3,TBX18,CDH23,HES1,SOBP,DCHS1,GLI2,SLC26A5,PTK7,MYO3B,TBX1,EPHA4,HEY2,CECR2,MCM2
GO:0090130	GO:BP	tissue migration	72	0.000114437	3.94143	313	2547	21031	VIL1,FAT2,TDGF1,SCG2,WNT7A,CALCA,FOXC2,FGF18,SOX9,CCBE1,S100A2,TACR1,WNT5A,FGFBP1,ADGRB1,SRPX2,FGFR1,THBS1,NRP2,ITGA2,PRKD1,PRKCA,AMOT,PLEKHG5,MACF1,TGFB2,CARD10,AKT3,SMOC2,MEOX2,GREM1,EPHA2,PTPRG,FERMT1,ADAMTS9,HBEGF,GATA3,FGF1,EPB41L4B,ACTG2,TGFBR3,SLIT2,EDN2,KRT16,LTB4R2,VASH1,FSTL1,MET,IQSEC1,KANK2,SNAI2,NOTCH1,MCC,MTOR,NOS3,PIK3CD,PTPRR,CDH13,PTN,PLCG1,SEMA5A,PPM1F,HDAC5,ANLN,MYH9,MECP2,PAXI…
GO:0090132	GO:BP	epithelium migration	71	0.000112731	3.94796	307	2547	21031	VIL1,FAT2,TDGF1,SCG2,WNT7A,CALCA,FOXC2,FGF18,SOX9,CCBE1,S100A2,TACR1,WNT5A,FGFBP1,ADGRB1,SRPX2,FGFR1,THBS1,NRP2,ITGA2,PRKD1,PRKCA,AMOT,PLEKHG5,MACF1,TGFB2,CARD10,AKT3,SMOC2,MEOX2,GREM1,EPHA2,PTPRG,FERMT1,ADAMTS9,HBEGF,GATA3,FGF1,EPB41L4B,TGFBR3,SLIT2,EDN2,KRT16,LTB4R2,VASH1,FSTL1,MET,IQSEC1,KANK2,SNAI2,NOTCH1,MCC,MTOR,NOS3,PIK3CD,PTPRR,CDH13,PTN,PLCG1,SEMA5A,PPM1F,HDAC5,ANLN,MYH9,MECP2,PAXIP1,DAB…
GO:0090288	GO:BP	negative regulation of cellular response to growth factor stimulus	31	0.00228181	2.64172	103	2547	21031	GREM2,SHISA2,WNT5A,ADAMTS12,SFRP1,SULF1,NGFR,THBS1,SORL1,SPRY3,SULF2,GREM1,HTRA3,GATA3,EMILIN1,FBN1,SLIT2,NOG,IL12A,CADM4,CREB3L1,CHRDL2,CRIM1,NOTCH1,SKI,HIPK2,SMAD6,RBPMS2,DAB2IP,SMAD7,SMURF1
GO:0090497	GO:BP	mesenchymal cell migration	24	0.0372041	1.42941	60	3521	21031	KITLG,FOLR1,NRP2,EDNRA,SOX8,SEMA5A,TWIST1,BMP4,SEMA3C,HTR2B,SMO,SEMA7A,SEMA3A,SEMA6D,SEMA3D,SEMA6C,NRTN,FN1,TBX1,LAMA5,SEMA5B,CDH2,RET,BMP7
GO:0098773	GO:BP	skin epidermis development	43	0.0177865	1.74991	133	3521	21031	DKK1,LOC100652777,IL18,DLX3,EXT1,BCL2,TNFRSF19,NF1,NSUN2,FERMT1,FA2H,SOX21,MET,INHBA,NOM1,HOXC13,TP63,WNT5A,GATA6,NFKBIZ,CD109,NGFR,PDGFA,IGFBP5,GLI2,SMO,FLG,NOTCH1,LRP4,EGFR,ABCA12,DLL1,SOX9,GRHL3,LGR5,EDAR,TGFB2,FOXI3,HRNR,FOXE1,KRT16,LHX2,LAMA5
GO:1901342	GO:BP	regulation of vasculature development	66	0.000926089	3.03335	293	2547	21031	CCN6,LEP,THBS4,HMGA2,FOXC2,FGF18,ITGB8,CAMP,CCBE1,WNT5A,SFRP1,PTGIS,ADGRB1,ISM1,MINAR1,COL4A3,SULF1,THBS1,THBS2,PRKD1,CXCL8,PRKCA,ADGRB2,ADAM12,AMOT,TGFB2,GATA6,AKT3,SMOC2,IL6,PPP1R16B,GREM1,EPHA2,FOXC1,DLL1,ECM1,ADAMTS9,PGF,ADM2,S100A1,TERT,EMILIN1,FGF1,TWIST1,E2F2,TNN,VASH1,BRCA1,CREB3L1,SLC12A2,EPHA1,COL4A2,RAPGEF3,CXCR2,NOS3,HIPK2,PIK3CD,AGO2,HSPG2,PLCG1,SEMA5A,RECK,NPR1,MECP2,DAB2IP,NF1
GO:1903034	GO:BP	regulation of response to wounding	50	0.0450972	1.34585	168	3521	21031	VTN,CPB2,TFPI,DUOX2,SIGLEC10,APOE,USF1,F12,UBASH3B,CLDN3,HBEGF,CD36,SCARF1,SH2B3,EMILIN1,DDR2,FLNA,MYLK,PLAUR,EPHA4,FERMT1,EXTL3,SLC12A2,PTPRF,PRKG1,KREMEN1,CADM4,ADRA2A,INPP5F,BRAF,RTN4RL1,SPP1,PLAU,SMOC2,MTOR,RTN4R,CD109,SERPINB2,PTPRS,THBS1,PROC,F11,NOS3,WFDC1,PDGFA,FOXC2,VIL1,F7,PTN,ADAMTS18
GO:1904705	GO:BP	regulation of vascular associated smooth muscle cell proliferation	20	0.0473424	1.32475	61	2547	21031	MYOCD,GPER1,BMP4,IGFBP5,FGF9,DDR2,TPM1,DNMT1,MAP3K5,MMP2,PRKG1,EFEMP2,TERT,GNA12,GJA1,NR4A3,MFN2,CNN1,DBH,NF1
GO:1904752	GO:BP	regulation of vascular associated smooth muscle cell migration	12	0.0453972	1.34297	26	2547	21031	MYOCD,BMP4,IGFBP5,FGF9,DDR2,TPM1,PRKG1,TERT,GNA12,SSH1,NR4A3,NF1
GO:1905314	GO:BP	semi-lunar valve development	19	0.00212126	2.67341	47	2547	21031	SOX9,BMP4,GATA5,TGFB2,SLIT3,GATA3,EMILIN1,TWIST1,SLIT2,HEY1,HEY2,SNAI2,NOTCH1,NOTCH2,GJA5,NOS3,SMAD6,NFATC1,DLL4
GO:2000146	GO:BP	negative regulation of cell motility	81	0.0125358	1.90185	301	3521	21031	ALOX15B,CXCL13,DUSP1,GPR18,APOE,TIMP1,CD74,DUSP22,NEDD9,CCDC125,PADI2,LDLRAD4,GNA12,EPHA1,CLDN3,SULF1,NAV3,PTPRK,FRMD5,MECP2,BCL2,HDAC5,COL3A1,EMILIN1,MEOX2,NF1,MCC,RECK,SMAD7,TPM1,PTPRG,EPHA4,VCL,RGN,PRKG1,BMERB1,GJA1,PODN,GREM1,BCR,BRAF,PTPRT,NF2,ADAMTS9,C5AR2,MYOCD,CARD10,FBLN1,DAB2IP,DPEP1,SRGAP2,ADORA1,SPOCK3,CX3CL1,DPYSL3,VASH1,ADARB1,AFDN,DLL4,BMP4,THBS1,GPR173,NGFR,PTPRR,TNN,SLIT2,WNT11,T…
GO:0001906	GO:BP	cell killing	27	0.0065523	2.18361	217	974	21031	ARL8B,CRTAM,GBP1,TYROBP,RPL30,EBAG9,GZMM,CD2,CFH,ROMO1,PRF1,C8G,IL18,RPS19,HLA-DRB1,FCGR1A,KLRB1,IFNG,GZMB,GZMA,XCL1,KLRD1,GZMH,NKG7,KLRC1,KLRC3,KLRC2
GO:0002181	GO:BP	cytoplasmic translation	66	9.32264e-11	10.0305	156	3521	21031	RPS3A,RPL9,RPS16,RPS14,RPS7,RPL27,RPL35,RPS3,RPS15A,RPL5,RPS18,RPL29,RPSA,RPL31,RPL34,EIF3E,RPL8,RPS8,RPL39,RPL17,RPL24,RPL7A,RPL27A,RPL15,NCK1,RPL41,RPS19,RPS23,RPS29,RPL32,RPS4X,RPL3,FAU,RPL12,RPL21,RPL35A,RPL37A,RPLP1,RPL30,RPS21,RPL7,RPL38,RPL26L1,RPL14,RPL36,SH3BGRL,RPL13,EIF2D,RPS2,EIF3K,RPL22L1,RPS24,RPS20,RPS17,RPL6,RPL19,EEF1D,RPL23,RPLP2,RPL4,ZNF385A,CPEB1,IGF2BP1,RBM24,MTOR,NMNAT2
GO:0002274	GO:BP	myeloid leukocyte activation	66	0.0317396	1.4984	238	3521	21031	LBP,UBD,IFNG,TSLP,TYROBP,CD2,IL15,C1QA,IFNGR1,LOC100652777,VAMP8,IFI35,MILR1,CD74,S100A13,NMI,IL18,CCL5,MT1G,PYCARD,RAC2,BATF,PLA2G2A,CSF1,ITGAM,DOCK2,CXCL6,CXCL8,PIK3CD,APP,PRAM1,LDLR,MMP8,CXCR2,IL6,SBNO2,TLR9,BCR,NR1D1,FCER2,NOTCH2,STXBP1,FCER1A,IL1RL1,WNT5A,NDRG1,CD93,MYO18A,SLC11A1,HAVCR1,CAMP,CX3CL1,CBL,THBS1,IL13RA2,UNC13D,ITGB8,AGER,CD177,NR4A3,EDN2,FN1,DHRS2,MAPT,GRP,CPLX2
GO:0002684	GO:BP	positive regulation of immune system process	79	0.0353551	1.45155	1054	974	21031	CRTAM,HLA-DMA,RAC2,DNAJA3,TNFSF13B,GBP1,TMEM126A,UBASH3A,ERMAP,HLA-DOB,PTPN2,TYROBP,CXCL13,C1R,KITLG,CD40,NMI,VAMP8,PARK7,MZB1,CD74,SOCS1,LIME1,TRIM31,SELENOK,CD2,RPS3,DUSP22,LBP,PHB2,LCK,LY96,BANF1,CFH,C1QA,TSLP,C1RL,C8G,CD8B,CYBA,IL18,CD3E,RPS19,HLA-DRB1,SIRPG,FCGR1A,NEDD9,HAX1,IFI35,CFB,NCK1,CD3D,SLA2,CCL4,CD244,PYCARD,BIRC3,IL15RA,C1S,PHPT1,SH2D1B,CD247,TARBP2,IL15,IFNG,C2,CFI,CD38,TNFSF14,TR…
GO:0003382	GO:BP	epithelial cell morphogenesis	15	0.00820307	2.08602	34	2547	21031	HOXA13,IHH,CLDN3,DACT2,FAT1,ARHGEF26,CCDC88C,COL18A1,BCL11B,FRMD6,MET,ST14,COL27A1,FLNB,SIPA1L3
GO:0006082	GO:BP	organic acid metabolic process	82	2.85885e-05	4.54381	927	974	21031	OXSM,AASS,ALKBH7,PDHX,LIPT2,FAH,N6AMT1,PDK4,MTHFD2L,BPNT1,LIAS,HAL,PDHB,OAT,AUH,SIRT4,MLST8,PEX13,HADH,BCKDHA,PARK7,SLC27A2,ARV1,CD74,MDH1,PPA2,FAHD1,HSD17B8,ASAH1,RIDA,NDUFAB1,BDH2,PCBD1,MTHFD2,PYCR3,GPX1,UROS,PRKAG1,AIG1,PON3,DECR1,GGH,TYSND1,CPS1,HNMT,ACADSB,HAGH,SDSL,ACADM,ALDH5A1,MTRR,HEXA,MSRA,ADI1,PCCA,IDNK,TST,PLIN5,DBT,ALOX15B,FOLR1,PYCARD,APOC2,GSTO2,MRPS36,BTD,GSTO1,TDO2,THNSL2,GLS2,US…
GO:0006122	GO:BP	mitochondrial electron transport, ubiquinol to cytochrome c	7	0.00130567	2.88417	13	974	21031	UQCR11,UQCRC2,UQCR10,CYC1,UQCRB,UQCRQ,UQCC3
GO:0006123	GO:BP	mitochondrial electron transport, cytochrome c to oxygen	9	0.000932523	3.03034	23	974	21031	NDUFA4,COX8A,COX5A,COX7B,COX7C,COX6B1,COX4I1,COX6A1,COX5B
GO:0006364	GO:BP	rRNA processing	36	1.40172e-07	6.85334	224	974	21031	MRPL44,RPL7,METTL5,C1D,RPS21,RPP30,NHP2,GTF2H5,RPP38,RPUSD2,ISG20,NIFK,METTL15,NSA2,ZNHIT3,RPS14,RPS24,RMRP,RPL5,IMP3,RPL35A,TRMT112,RPS19,RPS8,RPL27,RSL1D1,RPL14,EMG1,RPS17,RPL7A,RPS7,RPS16,NOP10,RPL35,EXOSC5,YBEY
GO:0006412	GO:BP	translation	123	6.24754e-34	33.2043	723	974	21031	MRPS7,MRPL44,TBCE,ELP6,SH3BGRL,RPL7,METTL5,MRPL52,BZW2,MRPL21,EIF3E,SRP9,RPS21,MRPL42,RPS3A,MPV17L2,EEF1D,RPL3,MRPL13,RPS29,MRPS22,RPL17,CDC123,WARS2,EIF2D,RPL36,MRPS23,MRPL15,MRPL43,MRPS18B,EIF3K,RPL30,RPS18,EEF1B2,MRRF,MRPL50,RPL6,MRPL34,RPLP2,TACO1,RPL22L1,MRPL38,ELAC1,RIDA,MRPL10,RPS3,RPL8,RPSA,RPL21,RPS14,RPS24,EIF5AL1,RPS4X,RPL4,MRPL18,MRPS11,MRPL1,RPL31,RPL27A,RPL5,RPL35A,CHCHD1,RPL12,COA3…
GO:0006518	GO:BP	peptide metabolic process	213	0.000213966	3.66966	911	3521	21031	ACE2,RPS3A,RPL9,IFNG,GSTA4,EEF1B2,GSTO1,RPS16,RPS14,RPS7,RPL27,RSL24D1,MRPL13,CTSL,EIF1AY,RPL35,MRPL54,RPS3,RPS15A,RPL5,RPS18,RPL29,CP,RPSA,GSTO2,RPL31,RPL34,EIF3E,RPL8,RPS8,RPL39,RPL17,MRPL43,GPX1,RPL24,RPL7A,RPL27A,MRPS12,RPL15,NCK1,RPL41,RPS19,IFNGR1,MRPS23,RPS23,RPS29,RPL32,SOD2,RPS4X,RPL3,GZMB,FAU,RPL12,RPL21,MRPL58,RPL35A,MRPS15,TRUB2,MRPL50,MRPL15,RPL37A,MRPL22,MRPL52,RPLP1,RPL30,MRPL53,SP…
GO:0006626	GO:BP	protein targeting to mitochondrion	19	0.000682827	3.16569	105	974	21031	TIMM13,MIPEP,RAC2,LOC107986346,TIMM9,SIRT4,TIMM50,TOMM20,BID,IMMP2L,UBL5,TIMM10,TOMM6,ROMO1,HAX1,NDUFA13,DNAJC19,TIMM8B,PAM16
GO:0006629	GO:BP	lipid metabolic process	291	0.0303584	1.51772	1388	3521	21031	APOC2,ST8SIA6,ALOX15B,MTTP,PCCA,IFNG,PDK4,SFTPB,DKKL1,MCEE,SLC27A2,SERINC4,ACADSB,CPS1,LIAS,GPX1,ARV1,SIRT4,ALG14,BBS4,DECR2,HSD17B8,LOC100652777,ELOVL3,HADH,PRKAG1,PPT1,AUH,SDSL,PIGY,PIGP,AIG1,APOE,PHB2,DPM3,BPNT1,EPHX2,NDUFAB1,BDH2,CD74,DECR1,SCCPDH,THNSL2,MTLN,NUDT7,SPTSSA,ALKBH7,ASAH1,HINT2,OXSM,ACADM,VSIG2,CDS2,ORMDL2,CAT,FAH,SACM1L,RIDA,CHPT1,EBPL,TYSND1,SH3YL1,FMC1,ACOT13,HEXA,ATP5F1A,DHRS…
GO:0006790	GO:BP	sulfur compound metabolic process	34	0.0133265	1.87528	320	974	21031	OXSM,AASS,PDHX,PDK4,MTHFD2L,BPNT1,LIAS,PDHB,MAT2B,PPT1,PARK7,SLC27A2,PPCS,TSTD1,GPX1,SQOR,CPS1,HAGH,MTRR,HEXA,MSRA,ADI1,SOD2,TST,GSTO2,BTD,GSTO1,TDO2,GSTA4,UST,IDH1,MCEE,ELOVL3,NUDT7
GO:0006839	GO:BP	mitochondrial transport	25	0.0033497	2.47499	185	974	21031	ALKBH7,TIMM13,CCDC51,LOC107986346,TIMM9,TIMM50,TOMM20,RHOT1,SMDT1,BID,SLC25A16,TIMM10,MICU2,MRPL18,TOMM6,SLC25A4,ROMO1,TMEM14C,SLC25A38,NDUFA13,DNAJC19,GHITM,TST,TIMM8B,PAM16
GO:0007005	GO:BP	mitochondrion organization	71	3.5907e-14	13.4448	495	974	21031	CHCHD6,TMEM186,ALKBH7,NDUFA1,TIMM13,MICOS13,COX16,DNAJA3,NDUFC2,NDUFA11,TMEM126A,FMC1,LOC107986346,TIMM9,NDUFB5,ATG12,SDHAF1,NDUFA3,SIRT4,TIMM50,NDUFAF6,TOMM20,MAP1LC3B,MPV17,RHOT1,THG1L,FXN,PARK7,PID1,NDUFA9,GABARAP,BID,ATG7,TMEM126B,BCL2A1,TACO1,IMMP2L,PRDX3,NDUFAB1,NDUFB7,GPX1,PRELID1,TIMM10,PHB2,NDUFB9,COA5,NDUFB8,JTB,TOMM6,SLC25A4,COA4,ROMO1,COA3,NDUFC1,NDUFA6,SURF1,NDUFAF1,NDUFB1,HAX1,NDUFA…
GO:0007006	GO:BP	mitochondrial membrane organization	19	0.00221173	2.65527	113	974	21031	CHCHD6,ALKBH7,TIMM13,MICOS13,LOC107986346,TIMM9,TIMM50,TOMM20,RHOT1,BID,TIMM10,TOMM6,SLC25A4,ROMO1,NDUFA13,GHITM,COX18,UQCC3,TIMM8B
GO:0007007	GO:BP	inner mitochondrial membrane organization	11	0.00634884	2.19731	43	974	21031	CHCHD6,TIMM13,MICOS13,TIMM9,TIMM10,ROMO1,NDUFA13,GHITM,COX18,UQCC3,TIMM8B
GO:0007156	GO:BP	homophilic cell adhesion via plasma membrane adhesion molecules	65	1.90169e-08	7.72086	168	3521	21031	CDHR3,AMIGO2,PTK7,NECTIN1,CEACAM5,DSC2,CADM3,CDH13,HMCN1,PLXNB2,PVR,CADM4,CADM1,PTPRT,ESAM,FAT2,PCDH10,PCDHA3,NEXN,CDHR1,SDK1,PCDHGB7,PCDHA10,PKD1,CLSTN1,PCDHGB2,PCDHGA12,FAT1,PCDHGA6,PCDHGB3,IGSF21,TRO,PCDHA8,IGSF11,PCDHGA7,CDH23,CELSR3,PCDHGC5,PCDH7,PCDHAC1,PCDHB6,DCHS1,PCDHAC2,IGSF9,PCDHA12,CELSR2,TENM3,DSCAML1,PCDHGA10,CDH24,PCDHGA11,PCDHGB5,PCDHA13,SDK2,KIRREL3,CDH6,CLSTN2,PCDHGC4,CDH2,FAT3,…
GO:0007157	GO:BP	heterophilic cell-cell adhesion via plasma membrane cell adhesion molecules	20	0.00788113	2.10341	55	2547	21031	LGALS7,TENM2,TENM1,CEACAM5,CDH2,TENM3,TENM4,CADM3,SELE,NECTIN1,AMIGO2,CADM1,DCHS1,PTPRD,SCARF2,HMCN1,SCARF1,PVR,ADGRL1,IGSF21
GO:0007188	GO:BP	adenylate cyclase-modulating G protein-coupled receptor signaling pathway	73	0.000712526	3.1472	246	3521	21031	CXCL9,NME2,S1PR4,CALCRL,GPR171,PRKCA,RIMS2,GNA12,P2RY1,OPRL1,S1PR2,GPR157,GNA11,GIPR,OPRK1,PTGER1,FLNA,ADGRL1,ABCA1,EDNRA,ADM2,GABBR1,APLP1,ADRA2A,GPR176,GPR161,LPAR3,OXER1,MARCO,ADM5,ADORA1,GRK5,GRM2,ADCY9,GPR37L1,GNAL,HTR1F,ADCYAP1,ADGRG2,PTHLH,GRM8,ADRA2B,GABBR2,ADRA1D,GPER1,GPR3,GNAO1,ADRA2C,ADGRL3,DRD4,CHRM3,CACNA1D,GRM6,ADGRB2,S1PR5,PSAPL1,LGR5,DRD1,ADCY1,PTH2R,ADGRB1,GNAZ,NPY1R,CALCA,PTGER…
GO:0007193	GO:BP	adenylate cyclase-inhibiting G protein-coupled receptor signaling pathway	28	0.000170022	3.7695	79	2547	21031	CASR,OPRK1,GRM4,GABBR2,GRM5,GNAZ,GRIK3,CHRM3,NPY1R,MARCO,HTR1F,ADORA1,ADRA2A,ADCY5,GPR176,OPRL1,HTR1D,GRM8,GRM6,GRM2,PSAPL1,DRD4,GPR37L1,FLNA,OXER1,GABBR1,P2RY1,EDNRA
GO:0008038	GO:BP	neuron recognition	18	0.00494104	2.30618	45	2547	21031	EFNB3,EPHA3,GAP43,NTM,CRTAC1,DSCAML1,NRCAM,EPHB3,CDK5R1,IGSF9,NEXN,EPHA4,TNN,APP,ARHGAP35,TNFRSF21,SEMA5A,EXT1
GO:0008152	GO:BP	metabolic process	724	0.00711551	2.14779	14261	974	21031	OXSM,MRPS7,MRPL44,FAM47E,TBCE,ELP6,LAMTOR1,POLR1D,SH3BGRL,USF1,GPR18,RPL7,DUSP11,DKKL1,METTL5,ARL8B,ALG10B,ASCC1,IKZF5,SAMSN1,MRPL52,BZW2,GMPR,AASS,RAP1A,NIF3L1,ALKBH7,MRPL21,DNAJB14,EIF3E,C1D,EPHX2,GMFG,BEX4,SRP9,EDEM2,PDHX,ALG14,NTMT1,ZSWIM7,LIPT2,RPS21,CUEDC2,NDUFA1,EID1,PSMD9,MRPL42,PPP4R3B,MIPEP,HBP1,FAH,RPS3A,N6AMT1,MPV17L2,ZNF233,EEF2KMT,CRBN,RPP30,CLNS1A,MED7,CRTAM,PDK4,SNRPD2,MED31,YAF2,…
GO:0008277	GO:BP	regulation of G protein-coupled receptor signaling pathway	40	0.000860279	3.06536	145	2547	21031	GRM5,KLK5,ADCYAP1,GPR158,KLK6,GNG4,CALCA,GRP,APLP1,HTR2B,GPR27,RGS7,CALCR,SYP,GPER1,RGS11,BICD1,CXCL8,OPRL1,PADI2,PRKCA,RASGRP4,RGS6,KCTD16,GRK5,PHF24,GIPR,GRK3,SLIT3,SLIT2,RGS4,RGS16,CAMK2A,MET,SH2B3,RGS12,INPP5A,TUB,RGS20,GRK2
GO:0008535	GO:BP	respiratory chain complex IV assembly	10	0.00171751	2.7651	31	974	21031	COX16,TACO1,COA5,COA4,COA3,SURF1,COX18,COX14,TMEM223,COA6
GO:0009063	GO:BP	amino acid catabolic process	17	0.0333067	1.47747	112	974	21031	AASS,FAH,HAL,OAT,AUH,BCKDHA,RIDA,HNMT,ACADSB,SDSL,ALDH5A1,MTRR,DBT,TDO2,THNSL2,GLS2,AMDHD1
GO:0009451	GO:BP	RNA modification	26	0.000698571	3.15579	182	974	21031	ELP6,METTL5,SNRPD2,NHP2,SNRPE,DPH3,TRUB1,TRMO,TRMT10A,APOBEC3G,METTL6,THG1L,RPUSD2,METTL15,RAMAC,PUS10,SNRPB,URM1,BCDIN3D,TRMT112,DTWD1,EMG1,TRUB2,SNRPG,NOP10,APOBEC3H
GO:0009607	GO:BP	response to biotic stimulus	109	0.0417886	1.37894	1586	974	21031	ARL8B,CRTAM,IRF2,DNAJA3,LIAS,CDK4,GBP1,SIGLEC10,TMEM126A,PTPN2,TYROBP,CXCL13,GSDMA,ATG12,C1R,APOBEC3G,CD40,GSDMD,NMI,VAMP8,UBE2L6,ISG20,CXCL9,RPL30,DUOX2,CD74,CD96,PSTPIP1,TRIM31,F12,ATG7,TANK,SELENOK,GZMM,CD2,ATG10,PRDX3,IFNGR1,LBP,KLRG1,GPX1,PHB2,LCK,LY96,BANF1,CFH,C1QA,TSLP,AUP1,ROMO1,POLR3K,PRF1,C1RL,C8G,CASP4,CYBA,IL18,CPS1,TPT1,RPS19,HLA-DRB1,FCGR1A,UBD,CCL15,CARD16,FAU,IFI35,CFB,NCK1,CCL26…
GO:0016054	GO:BP	organic acid catabolic process	37	1.08199e-06	5.96578	252	974	21031	AASS,FAH,HAL,OAT,AUH,PEX13,HADH,BCKDHA,SLC27A2,RIDA,BDH2,AIG1,PON3,DECR1,TYSND1,HNMT,ACADSB,SDSL,ACADM,ALDH5A1,MTRR,HEXA,PCCA,IDNK,TST,PLIN5,DBT,TDO2,THNSL2,GLS2,AMDHD1,MTHFS,MCEE,NUDT7,MTLN,ECI1,DECR2
GO:0016072	GO:BP	rRNA metabolic process	38	1.01172e-06	5.99494	263	974	21031	MRPL44,RPL7,METTL5,C1D,RPS21,RPP30,NHP2,GTF2H5,DEDD2,RPP38,RPUSD2,ISG20,NIFK,METTL15,NSA2,ZNHIT3,ERN2,RPS14,RPS24,RMRP,RPL5,IMP3,RPL35A,TRMT112,RPS19,RPS8,RPL27,RSL1D1,RPL14,EMG1,RPS17,RPL7A,RPS7,RPS16,NOP10,RPL35,EXOSC5,YBEY
GO:0016226	GO:BP	iron-sulfur cluster assembly	11	0.000155789	3.80746	31	974	21031	ISCA1,HSCB,FXN,NFU1,CIAO2B,NUBP1,NDUFAB1,NUBP2,BOLA3,BOLA2,BOLA1
GO:0017004	GO:BP	cytochrome complex assembly	12	0.00044994	3.34685	41	974	21031	COX16,TACO1,COA5,COA4,COA3,CYBA,SURF1,COX18,COX14,TMEM223,UQCC3,COA6
GO:0019226	GO:BP	transmission of nerve impulse	23	0.0188274	1.72521	72	2547	21031	NTRK2,CHRNA1,DRD1,CACNG4,SCN8A,DMRT3,GPER1,SCN2A,FGF12,AVPR1A,ITGA2,NRCAM,SCN1A,CACNA1I,SPTBN4,CNTNAP1,PENK,ANK3,JAM3,MYH14,MTOR,KCNQ3,SCN1B
GO:0019752	GO:BP	carboxylic acid metabolic process	80	3.34209e-05	4.47598	899	974	21031	OXSM,AASS,ALKBH7,PDHX,LIPT2,FAH,N6AMT1,PDK4,MTHFD2L,LIAS,HAL,PDHB,OAT,AUH,SIRT4,MLST8,PEX13,HADH,BCKDHA,PARK7,SLC27A2,ARV1,CD74,MDH1,FAHD1,HSD17B8,ASAH1,RIDA,NDUFAB1,BDH2,PCBD1,MTHFD2,PYCR3,GPX1,UROS,PRKAG1,AIG1,PON3,DECR1,GGH,TYSND1,CPS1,HNMT,ACADSB,HAGH,SDSL,ACADM,ALDH5A1,MTRR,HEXA,MSRA,ADI1,PCCA,IDNK,TST,PLIN5,DBT,ALOX15B,FOLR1,PYCARD,APOC2,GSTO2,MRPS36,BTD,GSTO1,TDO2,THNSL2,GLS2,UST,AMDHD1,MT…
GO:0021602	GO:BP	cranial nerve morphogenesis	14	0.012456	1.90462	31	2547	21031	EPHB1,HOXD3,PLXNA4,GLI3,HOXB2,HOXB3,NRP2,HOXA3,PLXNA3,TBX1,SEMA3A,PLXNA1,DMD,ADARB1
GO:0030705	GO:BP	cytoskeleton-dependent intracellular transport	61	0.0162732	1.78853	211	3521	21031	SYBU,BBS12,BLOC1S1,UBB,IFT46,HSBP1,SNAPIN,IFT43,AP3S2,SSNA1,ARL8B,LCA5L,IFT88,BORCS7,RHOT1,CLUAP1,FYCO1,SSX2IP,NDE1,MYO19,DLG2,KIF13A,HOOK2,APP,HDAC6,MECP2,SUN1,TANC2,AP3D1,CCDC88A,MYO5A,OPA1,SPAG17,KIF13B,BICD1,MAP1S,MYO1E,CAMSAP3,LAMP1,TUB,CCDC88C,TMEM201,KIF4A,KIF5A,PRICKLE1,KIF1B,MAP6D1,CLIP3,TRIM46,MYO10,DST,KLC3,NETO1,MYO7B,MAP1B,HAP1,MAPT,KIF5C,TRIM58,KIF1A,NEFL
GO:0031102	GO:BP	neuron projection regeneration	21	0.00350842	2.45489	57	2547	21031	NEFL,GFAP,RTN4RL1,GAP43,CSPG5,KREMEN1,TNC,PTPRF,BCL2,MMP2,RTN4R,MAP1B,EPHA4,SCARF1,FLNA,INPP5F,MATN2,SPP1,PTPRS,PTN,BRAF
GO:0031103	GO:BP	axon regeneration	19	0.00450985	2.34584	49	2547	21031	NEFL,RTN4RL1,GAP43,CSPG5,KREMEN1,TNC,PTPRF,BCL2,MMP2,RTN4R,MAP1B,EPHA4,SCARF1,FLNA,INPP5F,SPP1,PTPRS,PTN,BRAF
GO:0031163	GO:BP	metallo-sulfur cluster assembly	11	0.000155789	3.80746	31	974	21031	ISCA1,HSCB,FXN,NFU1,CIAO2B,NUBP1,NDUFAB1,NUBP2,BOLA3,BOLA2,BOLA1
GO:0031670	GO:BP	cellular response to nutrient	18	0.020615	1.68582	49	2547	21031	CASR,LEP,MLXIPL,CDKN2B,SFRP1,COL1A1,TNC,PENK,POSTN,BRIP1,CYP24A1,PHEX,PLD1,KANK2,SNAI2,MN1,MTOR,TRIM24
GO:0032543	GO:BP	mitochondrial translation	39	3.92779e-18	17.4059	130	974	21031	MRPS7,MRPL44,MRPL52,MRPL21,MRPL42,MPV17L2,MRPL13,MRPS22,WARS2,MRPS23,MRPL15,MRPL43,MRPS18B,MRPL50,MRPL34,TACO1,MRPL38,MRPL10,MRPL18,MRPS11,MRPL1,CHCHD1,COA3,NDUFA7,MRPL58,MRPL22,MRPL54,MRPS33,MRPL16,MRPS12,MRPL27,MRPL24,TRUB2,MRPL53,MRPL40,MRPL14,TSFM,MRPL57,MRPS15
GO:0033617	GO:BP	mitochondrial cytochrome c oxidase assembly	9	0.00314413	2.5025	26	974	21031	COX16,TACO1,COA5,COA4,COA3,SURF1,COX18,COX14,TMEM223
GO:0034109	GO:BP	homotypic cell-cell adhesion	28	0.0184907	1.73305	97	2547	21031	SLC6A4,MEGF10,XG,CEACAM5,PDPN,WNT3A,ZNF703,ADAMTS18,PDIA2,COMP,PRKCA,ANK3,IL6,PRKG1,DSP,EMILIN1,PLAUR,GP6,UBASH3B,FLNA,TUBB1,VCL,SH2B3,STXBP1,TLN1,MYH9,DSC2,F2RL3
GO:0034470	GO:BP	ncRNA processing	52	1.07769e-06	5.9675	438	974	21031	MRPL44,ELP6,RPL7,METTL5,C1D,RPS21,RPP30,NHP2,DPH3,TRUB1,TRMO,TRMT10A,GTF2H5,METTL6,RPP38,THG1L,RPUSD2,ISG20,NIFK,METTL15,NSA2,ELAC1,ZNHIT3,PUS10,C2ORF49,RPS14,RPS24,URM1,RMRP,RPP25L,BCDIN3D,RPL5,IMP3,RPL35A,TRMT112,RPS19,RPS8,RPL27,DTWD1,RSL1D1,RPL14,EMG1,RPS17,RPL7A,TRUB2,RPS7,RPS16,NOP10,RPL35,EXOSC5,TARBP2,YBEY
GO:0034660	GO:BP	ncRNA metabolic process	61	0.00016946	3.77093	640	974	21031	MRPL44,ELP6,RPL7,METTL5,C1D,RPS21,RPP30,NHP2,DPH3,TRUB1,TRMO,WARS2,DTD2,TRMT10A,GTF2H5,DEDD2,METTL6,RPP38,THG1L,RPUSD2,ISG20,NIFK,METTL15,GNL3,NSA2,ELAC1,ZNHIT3,PUS10,ERN2,C2ORF49,RPS14,RPS24,URM1,RMRP,RPP25L,POLR2L,BCDIN3D,RPL5,IMP3,RPL35A,TRMT112,RPS19,RPS8,RPL27,DTWD1,RSL1D1,RPL14,EMG1,RPS17,NR3C1,CDK7,RPL7A,TRUB2,RPS7,ELOB,RPS16,NOP10,RPL35,EXOSC5,TARBP2,YBEY
GO:0042254	GO:BP	ribosome biogenesis	53	1.48876e-12	11.8272	322	974	21031	MRPS7,MRPL44,DDX28,RPL7,METTL5,C1D,RPS21,RPS3A,MPV17L2,RPP30,NHP2,GTF2H5,RPP38,RPUSD2,ISG20,CINP,NIFK,RBIS,RPL6,METTL15,NSA2,ZNHIT3,RPSA,RPS14,RPS24,RPS4X,RMRP,RPL5,IMP3,RPL35A,TRMT112,RPS23,RSL24D1,RPS19,RPS8,RPL27,NOP16,RSL1D1,RPL14,EMG1,RPL38,RPS17,RPL7A,RPS7,RPL26L1,RPS15A,RPL24,ZNF593,RPS16,NOP10,RPL35,EXOSC5,YBEY
GO:0042273	GO:BP	ribosomal large subunit biogenesis	18	1.40305e-05	4.85293	75	974	21031	DDX28,RPL7,NHP2,CINP,NIFK,RPL6,NSA2,ZNHIT3,RPL5,RPL35A,RSL24D1,NOP16,RSL1D1,RPL14,RPL7A,RPL26L1,RPL24,RPL35
GO:0042274	GO:BP	ribosomal small subunit biogenesis	17	0.00799308	2.09729	101	974	21031	MRPS7,RPS21,RPS3A,GTF2H5,RPSA,RPS14,RPS24,RPS4X,IMP3,RPS23,RPS19,RPS8,EMG1,RPS17,RPS7,RPS15A,RPS16
GO:0043043	GO:BP	peptide biosynthetic process	172	0.0151998	1.81816	752	3521	21031	RPS3A,RPL9,EEF1B2,RPS16,RPS14,RPS7,RPL27,RSL24D1,MRPL13,EIF1AY,RPL35,MRPL54,RPS3,RPS15A,RPL5,RPS18,RPL29,CP,RPSA,RPL31,RPL34,EIF3E,RPL8,RPS8,RPL39,RPL17,MRPL43,RPL24,RPL7A,RPL27A,MRPS12,RPL15,NCK1,RPL41,RPS19,MRPS23,RPS23,RPS29,RPL32,RPS4X,RPL3,GZMB,FAU,RPL12,RPL21,MRPL58,RPL35A,MRPS15,TRUB2,MRPL50,MRPL15,RPL37A,MRPL22,MRPL52,RPLP1,RPL30,MRPL53,MRPS7,MRPL42,RPS21,MRPS33,MRPS11,SERP1,MPV17L2,RPL7,…
GO:0043207	GO:BP	response to external biotic stimulus	108	0.0261986	1.58172	1551	974	21031	ARL8B,CRTAM,IRF2,DNAJA3,LIAS,CDK4,GBP1,SIGLEC10,TMEM126A,PTPN2,TYROBP,CXCL13,GSDMA,ATG12,C1R,APOBEC3G,CD40,GSDMD,NMI,VAMP8,UBE2L6,ISG20,CXCL9,RPL30,DUOX2,CD74,CD96,PSTPIP1,TRIM31,F12,ATG7,TANK,SELENOK,GZMM,CD2,PRDX3,IFNGR1,LBP,KLRG1,GPX1,PHB2,LCK,LY96,BANF1,CFH,C1QA,TSLP,AUP1,ROMO1,POLR3K,PRF1,C1RL,C8G,CASP4,CYBA,IL18,CPS1,TPT1,RPS19,HLA-DRB1,FCGR1A,UBD,CCL15,CARD16,FAU,IFI35,CFB,NCK1,CCL26,LAMTO…
GO:0043436	GO:BP	oxoacid metabolic process	82	2.13625e-05	4.67035	921	974	21031	OXSM,AASS,ALKBH7,PDHX,LIPT2,FAH,N6AMT1,PDK4,MTHFD2L,BPNT1,LIAS,HAL,PDHB,OAT,AUH,SIRT4,MLST8,PEX13,HADH,BCKDHA,PARK7,SLC27A2,ARV1,CD74,MDH1,PPA2,FAHD1,HSD17B8,ASAH1,RIDA,NDUFAB1,BDH2,PCBD1,MTHFD2,PYCR3,GPX1,UROS,PRKAG1,AIG1,PON3,DECR1,GGH,TYSND1,CPS1,HNMT,ACADSB,HAGH,SDSL,ACADM,ALDH5A1,MTRR,HEXA,MSRA,ADI1,PCCA,IDNK,TST,PLIN5,DBT,ALOX15B,FOLR1,PYCARD,APOC2,GSTO2,MRPS36,BTD,GSTO1,TDO2,THNSL2,GLS2,US…
GO:0043603	GO:BP	amide metabolic process	276	8.02314e-06	5.09566	1194	3521	21031	ACE2,ST8SIA6,HAL,RPS3A,TDO2,RPL9,IFNG,PDK4,GSTA4,EEF1B2,GSTO1,RPS16,RPS14,RPS7,RPL27,MCEE,RSL24D1,NNMT,MRPL13,SLC27A2,CTSL,EIF1AY,AASS,RPL35,MRPL54,RPS3,RPS15A,RPL5,RPS18,RPL29,CP,RPSA,GSTO2,RPL31,CPS1,RPL34,EIF3E,RPL8,RPS8,RPL39,RPL17,MRPL43,GPX1,RPL24,RPL7A,RPL27A,MRPS12,RPL15,NCK1,RPL41,RPS19,IFNGR1,MRPS23,RPS23,ELOVL3,RPS29,RPL32,SOD2,RPS4X,MTHFS,RPL3,GZMB,FAU,RPL12,RPL21,PPT1,MRPL58,RPL35A,M…
GO:0043604	GO:BP	amide biosynthetic process	203	0.00215747	2.66606	887	3521	21031	ST8SIA6,RPS3A,RPL9,PDK4,EEF1B2,RPS16,RPS14,RPS7,RPL27,RSL24D1,MRPL13,SLC27A2,EIF1AY,RPL35,MRPL54,RPS3,RPS15A,RPL5,RPS18,RPL29,CP,RPSA,RPL31,CPS1,RPL34,EIF3E,RPL8,RPS8,RPL39,RPL17,MRPL43,RPL24,RPL7A,RPL27A,MRPS12,RPL15,NCK1,RPL41,RPS19,MRPS23,RPS23,ELOVL3,RPS29,RPL32,RPS4X,RPL3,GZMB,FAU,RPL12,RPL21,PPT1,MRPL58,RPL35A,MRPS15,TRUB2,MRPL50,MRPL15,RPL37A,MRPL22,MRPL52,RPLP1,RPL30,MRPL53,MRPS7,MRPL42,R…
GO:0044281	GO:BP	small molecule metabolic process	379	0.00182314	2.73918	1813	3521	21031	APOC2,ALOX15B,HAL,TDO2,PCCA,IFNG,PDK4,HNMT,GGH,NUDT2,GSTO1,DKKL1,FUOM,HINT1,APOBEC3G,PON3,MCEE,NNMT,SLC27A2,AASS,MAT2B,NMRK1,CD38,NDUFV2,GSTO2,ACADSB,NUDT12,CPS1,NDUFA13,GLRX,APOBEC3H,CD244,LIAS,MRPS36,GPX1,ARV1,SIRT4,ALG14,NDUFA11,DECR2,HSD17B8,LOC100652777,ELOVL3,HADH,PRKAG1,NDUFA2,MTHFS,PPCDC,TST,PPA2,PPT1,NDUFB9,NQO2,AUH,PID1,SDHD,FOLR1,SDSL,MTRR,MTHFD2L,ATP5F1C,FAHD1,AK1,NDUFB1,NDUFB5,TSTD1,…
GO:0044282	GO:BP	small molecule catabolic process	45	1.59428e-05	4.79744	379	974	21031	AASS,FAH,HAL,OAT,AUH,PEX13,HADH,BCKDHA,APOBEC3G,PARK7,SLC27A2,RIDA,BDH2,AIG1,PON3,DECR1,TYSND1,HNMT,ACADSB,HAGH,SDSL,ACADM,ALDH5A1,MTRR,HEXA,PCCA,APOE,IDNK,RBKS,TST,PLIN5,DBT,NQO2,TDO2,NUDT5,THNSL2,GLS2,AMDHD1,APOBEC3H,MTHFS,MCEE,NUDT7,MTLN,ECI1,DECR2
GO:0044419	GO:BP	biological process involved in interspecies interaction between organisms	118	0.0221115	1.65538	1724	974	21031	ARL8B,CRTAM,IRF2,DNAJA3,LIAS,CDK4,GBP1,SIGLEC10,TMEM126A,DYNLT1,PTPN2,TYROBP,CXCL13,GSDMA,ATG12,C1R,APOBEC3G,CD40,GSDMD,NMI,VAMP8,UBE2L6,ISG20,CXCL9,RPL30,DUOX2,CD74,CD96,PSTPIP1,TRIM31,F12,ATG7,TANK,SELENOK,CHMP6,GZMM,CD2,PRDX3,RPSA,IFNGR1,LBP,KLRG1,GPX1,THOC7,PHB2,LCK,LY96,PPIB,BANF1,CFH,C1QA,TSLP,AUP1,ROMO1,POLR3K,PRF1,C1RL,C8G,CASP4,CYBA,IL18,CHMP1B,CPS1,TPT1,RPS19,HLA-DRB1,FCGR1A,STOM,UBD,CC…
GO:0045039	GO:BP	protein insertion into mitochondrial inner membrane	6	0.0273823	1.56253	13	974	21031	TIMM13,TIMM9,TIMM10,ROMO1,NDUFA13,TIMM8B
GO:0045087	GO:BP	innate immune response	77	0.00482962	2.31609	965	974	21031	ARL8B,CRTAM,DNAJA3,GBP1,SIGLEC10,TMEM126A,PTPN2,TYROBP,ATG12,C1R,APOBEC3G,CD40,GSDMD,NMI,UBE2L6,ISG20,CD74,CD96,PSTPIP1,TRIM31,F12,TANK,GZMM,CD2,IFNGR1,LBP,KLRG1,PHB2,LCK,LY96,BANF1,CFH,C1QA,POLR3K,C1RL,C8G,CASP4,CYBA,IL18,RPS19,FCGR1A,UBD,CCL15,FAU,IFI35,CFB,NCK1,CCL26,APOE,KLRB1,RPL39,CCL4,CD244,PYCARD,BIRC3,C1S,FASLG,SH2D1B,APOBEC3H,TARBP2,IFNG,GZMB,C2,CFI,AQP4,TRIM15,XCL1,KLRD1,NKG7,CCL5,MSRB…
GO:0046395	GO:BP	carboxylic acid catabolic process	37	1.08199e-06	5.96578	252	974	21031	AASS,FAH,HAL,OAT,AUH,PEX13,HADH,BCKDHA,SLC27A2,RIDA,BDH2,AIG1,PON3,DECR1,TYSND1,HNMT,ACADSB,SDSL,ACADM,ALDH5A1,MTRR,HEXA,PCCA,IDNK,TST,PLIN5,DBT,TDO2,THNSL2,GLS2,AMDHD1,MTHFS,MCEE,NUDT7,MTLN,ECI1,DECR2
GO:0048678	GO:BP	response to axon injury	25	0.0119653	1.92208	80	2547	21031	NEFL,KCNK2,RTN4RL1,GAP43,CSPG5,SLC1A1,DPYSL3,KREMEN1,TNC,PTPRF,BCL2,MMP2,GIPR,RTN4R,AXL,MAP1B,EPHA4,SCARF1,FLNA,INPP5F,MATN2,SPP1,PTPRS,PTN,BRAF
GO:0050776	GO:BP	regulation of immune response	71	0.0086021	2.0654	881	974	21031	SAMSN1,CRTAM,HLA-DMA,DNAJA3,TNFSF13B,GBP1,TMEM126A,UBASH3A,ERMAP,HLA-DOB,PTPN2,TYROBP,CXCL13,NDFIP1,ATG12,C1R,CD40,NMI,PARK7,CD74,LIME1,CD96,TRIM31,WDR41,RPS3,DUSP22,LBP,GPX1,PHB2,LCK,LY96,BANF1,CFH,C1QA,C1RL,C8G,CD8B,CYBA,IL18,CD3E,RPS19,HLA-DRB1,FCGR1A,IFI35,CFB,CD3D,APOE,KLRB1,SLA2,PYCARD,BIRC3,C1S,PHPT1,SH2D1B,CD247,TARBP2,IL15,HCST,IFNG,C2,CFI,CD38,TRIM15,XCL1,BATF,KLRD1,CCL5,TMIGD2,KLRC1,KL…
GO:0050778	GO:BP	positive regulation of immune response	59	0.0321398	1.49296	718	974	21031	CRTAM,HLA-DMA,TNFSF13B,GBP1,TMEM126A,UBASH3A,ERMAP,HLA-DOB,PTPN2,TYROBP,C1R,CD40,NMI,PARK7,CD74,LIME1,TRIM31,RPS3,DUSP22,LBP,PHB2,LCK,LY96,BANF1,CFH,C1QA,C1RL,C8G,CD8B,CYBA,IL18,CD3E,RPS19,HLA-DRB1,FCGR1A,IFI35,CFB,CD3D,SLA2,PYCARD,BIRC3,C1S,PHPT1,SH2D1B,CD247,TARBP2,IL15,IFNG,C2,CFI,CD38,TRIM15,XCL1,KLRD1,CCL5,TMIGD2,KLRC1,KLRC3,KLRC2
GO:0051249	GO:BP	regulation of lymphocyte activation	46	0.0147635	1.83081	497	974	21031	SAMSN1,CRTAM,HLA-DMA,RAC2,DNAJA3,TNFSF13B,HLA-DOB,PTPN2,TYROBP,NDFIP1,SIT1,KITLG,CD40,MZB1,CD74,SOCS1,BID,SELENOK,CD2,RPS3,DUSP22,TBC1D10C,PRELID1,LCK,IL18,CD3E,HLA-DRB1,SIRPG,NEDD9,NCK1,PYCARD,IL15RA,IL15,IFNG,CD38,TNFSF14,XCL1,BATF,KLRD1,CCL5,SFTPD,TMIGD2,ZBTB16,KLRC1,KLRC3,KLRC2
GO:0051604	GO:BP	protein maturation	48	0.0275464	1.55993	540	974	21031	TBCE,DNAJB14,LIPT2,MIPEP,DNAJA3,SPCS1,PPIL3,TBCA,ISCA1,SIRT4,LMF1,SPCS2,FXN,NFU1,CD74,SDF2L1,SNAPIN,CISD1,F12,IMMP2L,DUOXA2,CIAO2B,NDUFAB1,PFDN1,PPIL6,HSPE1,PPIB,PPIAL4C,C1RL,CASP4,TYSND1,FKBP11,TMEM208,CARD16,FKBP2,DNAJC19,RIC3,BOLA3,HYPK,NAA20,BOLA2,PSENEN,CTSL,GZMB,PFDN5,GZMA,CPB2,ACE2
GO:0051707	GO:BP	response to other organism	108	0.0240979	1.61802	1548	974	21031	ARL8B,CRTAM,IRF2,DNAJA3,LIAS,CDK4,GBP1,SIGLEC10,TMEM126A,PTPN2,TYROBP,CXCL13,GSDMA,ATG12,C1R,APOBEC3G,CD40,GSDMD,NMI,VAMP8,UBE2L6,ISG20,CXCL9,RPL30,DUOX2,CD74,CD96,PSTPIP1,TRIM31,F12,ATG7,TANK,SELENOK,GZMM,CD2,PRDX3,IFNGR1,LBP,KLRG1,GPX1,PHB2,LCK,LY96,BANF1,CFH,C1QA,TSLP,AUP1,ROMO1,POLR3K,PRF1,C1RL,C8G,CASP4,CYBA,IL18,CPS1,TPT1,RPS19,HLA-DRB1,FCGR1A,UBD,CCL15,CARD16,FAU,IFI35,CFB,NCK1,CCL26,LAMTO…
GO:0070585	GO:BP	protein localization to mitochondrion	20	0.00260966	2.58342	125	974	21031	TIMM13,MIPEP,RAC2,LOC107986346,TIMM9,SIRT4,TIMM50,TOMM20,BID,IMMP2L,UBL5,TIMM10,TOMM6,ROMO1,HAX1,NDUFA13,DNAJC19,COX18,TIMM8B,PAM16
GO:0071295	GO:BP	cellular response to vitamin	14	0.012456	1.90462	31	2547	21031	CASR,LEP,SFRP1,COL1A1,TNC,PENK,POSTN,BRIP1,CYP24A1,PHEX,KANK2,SNAI2,MN1,TRIM24
GO:0072329	GO:BP	monocarboxylic acid catabolic process	19	0.0235547	1.62792	132	974	21031	FAH,AUH,PEX13,HADH,SLC27A2,BDH2,AIG1,DECR1,TYSND1,ACADM,HEXA,PCCA,IDNK,PLIN5,MCEE,NUDT7,MTLN,ECI1,DECR2
GO:0072655	GO:BP	establishment of protein localization to mitochondrion	20	0.00087848	3.05627	117	974	21031	TIMM13,MIPEP,RAC2,LOC107986346,TIMM9,SIRT4,TIMM50,TOMM20,BID,IMMP2L,UBL5,TIMM10,TOMM6,ROMO1,HAX1,NDUFA13,DNAJC19,COX18,TIMM8B,PAM16
GO:0090151	GO:BP	establishment of protein localization to mitochondrial membrane	10	0.00239479	2.62073	32	974	21031	TIMM13,LOC107986346,TIMM9,TOMM20,TIMM10,TOMM6,ROMO1,NDUFA13,COX18,TIMM8B
GO:0098542	GO:BP	defense response to other organism	93	0.00299455	2.52367	1220	974	21031	ARL8B,CRTAM,IRF2,DNAJA3,GBP1,SIGLEC10,TMEM126A,PTPN2,TYROBP,CXCL13,GSDMA,ATG12,C1R,APOBEC3G,CD40,GSDMD,NMI,VAMP8,UBE2L6,ISG20,CXCL9,RPL30,CD74,CD96,PSTPIP1,TRIM31,F12,ATG7,TANK,SELENOK,GZMM,CD2,IFNGR1,LBP,KLRG1,PHB2,LCK,LY96,BANF1,CFH,C1QA,TSLP,ROMO1,POLR3K,PRF1,C1RL,C8G,CASP4,CYBA,IL18,RPS19,FCGR1A,UBD,CCL15,FAU,IFI35,CFB,NCK1,CCL26,APOE,KLRB1,JAGN1,RPL39,CCL4,CD244,PYCARD,BIRC3,C1S,FASLG,EXOSC5…
GO:0098661	GO:BP	inorganic anion transmembrane transport	33	0.0422303	1.37438	128	2547	21031	GABRA3,CASR,KCNT2,SLC26A4,GABRP,SLC4A8,AQP6,ANO4,SLC17A7,CLCN5,SLC1A1,ANO1,TTYH3,ANO9,SLC26A5,SLC4A11,ANO8,GABRE,SLC26A7,XPR1,SLC4A3,CLCNKA,CLCN2,SLC26A6,SLC12A2,SLC12A9,SLC20A2,UCP2,SLC12A8,CLIC5,SLC12A4,ADAMTS8,SLC20A1
GO:0098742	GO:BP	cell-cell adhesion via plasma-membrane adhesion molecules	96	1.33674e-09	8.87395	280	3521	21031	CRTAM,CDHR3,ITGAM,AMIGO2,CLDN3,PTK7,NECTIN1,SCARF1,CEACAM5,DSC2,IL1RAP,CADM3,MYADM,ADGRL1,PTPRF,CDH13,HMCN1,PLXNB2,PVR,CADM4,CADM1,PTPRT,ESAM,FAT2,PCDH10,PCDHA3,PTPRD,NEXN,CDHR1,MDGA1,SDK1,CX3CL1,NTNG1,SELE,PCDHGB7,PCDHA10,PTPRS,PKD1,CLSTN1,TENM4,PCDHGB2,CLDN11,PCDHGA12,FAT1,PCDHGA6,PCDHGB3,CLDN18,IGSF21,CLDN6,TRO,PCDHA8,IGSF11,PCDHGA7,GATA5,CLDN15,CLDN9,CDH23,SCARF2,CELSR3,CD177,PCDHGC5,PCDH7,PC…
GO:0120162	GO:BP	positive regulation of cold-induced thermogenesis	28	0.0426644	1.36993	101	2547	21031	TRPM8,LEP,ADCYAP1,ACHE,FABP4,PRDM16,FFAR4,PTH2R,PLAC8,OXTR,DIO2,PRLR,KSR2,GPR3,CD36,LEPR,PPARGC1B,GJA1,ALPL,UCP2,MFAP2,SMARCA4,PRKAB2,KDM6B,ESRRG,MFN2,ALMS1,DBH
GO:0140053	GO:BP	mitochondrial gene expression	39	2.51917e-14	13.5987	163	974	21031	MRPS7,MRPL44,MRPL52,MRPL21,MRPL42,MPV17L2,MRPL13,MRPS22,WARS2,MRPS23,MRPL15,MRPL43,MRPS18B,MRPL50,MRPL34,TACO1,MRPL38,MRPL10,MRPL18,MRPS11,MRPL1,CHCHD1,COA3,NDUFA7,MRPL58,MRPL22,MRPL54,MRPS33,MRPL16,MRPS12,MRPL27,MRPL24,TRUB2,MRPL53,MRPL40,MRPL14,TSFM,MRPL57,MRPS15
GO:0140058	GO:BP	neuron projection arborization	14	0.0196781	1.70602	32	2547	21031	IGF2BP1,SULT4A1,WNT5A,ZNF365,NTNG1,MACF1,SPRY3,DLG4,NTNG2,GRIP1,SEMA3A,MYO9A,PTN,FZD4
GO:0140546	GO:BP	defense response to symbiont	90	0.00035799	3.44613	1113	974	21031	ARL8B,CRTAM,IRF2,DNAJA3,GBP1,SIGLEC10,TMEM126A,PTPN2,TYROBP,CXCL13,ATG12,C1R,APOBEC3G,CD40,GSDMD,NMI,VAMP8,UBE2L6,ISG20,CXCL9,RPL30,CD74,CD96,PSTPIP1,TRIM31,F12,ATG7,TANK,SELENOK,GZMM,CD2,IFNGR1,LBP,KLRG1,PHB2,LCK,LY96,BANF1,CFH,C1QA,TSLP,ROMO1,POLR3K,PRF1,C1RL,C8G,CASP4,CYBA,IL18,RPS19,FCGR1A,UBD,CCL15,FAU,IFI35,CFB,NCK1,CCL26,APOE,KLRB1,RPL39,CCL4,CD244,PYCARD,BIRC3,C1S,FASLG,EXOSC5,SH2D1B,APOB…
GO:0150011	GO:BP	regulation of neuron projection arborization	9	0.0348096	1.4583	15	2547	21031	WNT5A,NTNG1,MACF1,SPRY3,DLG4,NTNG2,GRIP1,MYO9A,FZD4
GO:0170036	GO:BP	import into the mitochondrion	11	0.0129632	1.88729	46	974	21031	LOC107986346,TIMM50,TOMM20,SMDT1,MICU2,MRPL18,ROMO1,SLC25A38,DNAJC19,TST,PAM16
GO:1901566	GO:BP	organonitrogen compound biosynthetic process	390	1.22534e-06	5.91174	1761	3521	21031	ST8SIA6,RPS3A,RPL9,PDK4,EEF1B2,NUDT2,RPS16,RPS14,RPS7,RPL27,RSL24D1,NNMT,MRPL13,SELENOK,SLC27A2,EIF1AY,AASS,RPL35,MRPL54,RPS3,RPS15A,RPL5,RPS18,NMRK1,ITM2A,TMEM165,NDUFV2,RPL29,CP,RPSA,IL15,RPL31,NUDT12,CPS1,NDUFA13,RPL34,EIF3E,TMEM14B,RPL8,RPS8,RPL39,RPL17,MRPL43,RPL24,RPL7A,RPL27A,ALG14,MRPS12,RPL15,NCK1,OAZ3,NDUFA11,RPL41,RPS19,MRPS23,RPS23,ELOVL3,RPS29,RPL32,NDUFA2,RPS4X,MTHFS,PPCDC,RPL3,GZMB…
GO:1902600	GO:BP	proton transmembrane transport	25	0.000178424	3.74855	159	974	21031	ATP5MC3,ATP5F1A,ATP5F1C,ATP6V1F,NDUFA4,COX8A,COX5A,ATP6V0E1,UQCR10,COX7B,ATP6V1G1,ATP5MG,PHB2,CYB5A,SLC25A4,CYC1,ATP5MF,ATP5PD,SURF1,GHITM,COX6B1,COX4I1,ATP5ME,COX5B,ATP5MC2
GO:2001222	GO:BP	regulation of neuron migration	23	0.00318339	2.49711	50	3521	21031	KIF20B,PLAA,COL3A1,FLNA,PLXNB2,FLRT2,TBC1D24,IGSF10,UNC5C,DAB2IP,SRGAP2,ARHGAP32,CX3CL1,NTNG1,GPR173,TNN,WDR62,SEMA3A,CAMK2A,NTNG2,KIF26A,DRD1,CAMK2B
GO:0001508	GO:BP	action potential	54	4.11365e-06	5.38577	144	3521	21031	KCNAB2,ANK3,PTPN3,SCN1A,YWHAH,CD36,SCN3B,GNA11,DSC2,KCNQ3,MECP2,GJA5,NUP155,FGF13,FLNA,SCN1B,GJA1,SCN8A,AKAP9,KCNE2,KCNA5,KCNIP2,TRPM4,KCNE4,MYH14,SCN2B,MTOR,AKAP6,SLC9A1,DMD,CACNA2D1,KCNH2,ANK2,SLC4A3,CNTNAP1,HCN2,CACNA1C,TACR1,GPER1,DSP,FGF12,CACNA1D,NTRK2,RYR2,DRD1,NRCAM,SCN2A,CHRNA1,CACNA1G,TBX18,CACNA1I,SCN4A,SLC8A2,SCN5A
GO:0002027	GO:BP	regulation of heart rate	31	0.00111027	2.95457	100	2547	21031	SCN5A,CACNA2D1,CACNA1G,RYR2,KCNH2,SLC1A1,CACNA1D,AVPR1A,TPM1,SPTBN4,SCN2B,CACNA1C,ANK2,CASQ2,SHOX2,ADM2,DSP,EDN2,KCNE2,RGS4,DMD,SCN3B,TRPM4,HEY2,KCNE4,KCNA5,AKAP9,DSC2,EDNRA,ADM5,SCN1B
GO:0002028	GO:BP	regulation of sodium ion transport	23	0.0188274	1.72521	72	2547	21031	BPIFA1,SCN5A,NKAIN4,NKAIN1,GRP,WNK3,CNKSR3,FGF12,WNK2,SPTBN4,SCN2B,ANK3,NETO1,PTPN3,SLC9A1,FGF13,DRD4,DMD,SCN3B,NOS3,YWHAH,DMPK,SCN1B
GO:0003012	GO:BP	muscle system process	124	3.95257e-07	6.40312	429	3521	21031	ACE2,GSTO1,CD38,C12ORF57,KLF15,TNNI3K,CYBA,MYL6,TBCE,TWF1,TNNI3,RGS4,PRKCA,NFATC1,SCN1A,P2RY1,EZH2,SCN3B,PDLIM5,SULF1,RYR1,SELENON,DSC2,ACACB,GJA5,NUP155,LMOD1,CASQ2,APBB1,GRK2,GUCY1A1,PI16,FGF13,FLNA,SMAD7,MYLK,TPM1,SCN1B,PDE5A,BDKRB2,FKRP,EDNRA,MYOF,SULF2,PRKG1,CAMTA2,TBX3,SGCD,GJA1,PPP1R13L,ADRA2A,INPP5F,AKAP9,KCNE2,KCNA5,MYOCD,KCNIP2,EHD3,MEIS1,GRIP2,CNN1,TRPV4,TRPM4,KCNE4,MYH14,GATA6,SCN2B,T…
GO:0003013	GO:BP	circulatory system process	170	2.93599e-10	9.53225	592	3521	21031	ACE2,HOPX,GSTO1,CD38,CPS1,SLC22A3,GPX1,BBS4,SOD2,TNNI3K,APOE,PPCS,ZNHIT1,TNNI3,IMMP2L,XCL2,RGS4,POSTN,EXT1,SCN1A,GNA12,P2RY1,CORIN,SLC2A4,OPRL1,HBEGF,AVPR1A,CD36,SCN3B,GUCY1B1,GNA11,TBC1D8,DSC2,MMP2,CXCR2,LEPR,MECP2,GJA5,NUP155,CASQ2,PLEKHA7,EMILIN1,GRK2,GUCY1A1,FGF13,FLNA,SMAD7,SLC4A4,TPM1,SCN1B,PDE5A,BDKRB2,ADAMTS16,EDNRA,MYOF,SLC12A2,SLC1A1,PRKG1,ADM2,OLR1,SGCD,GJA1,PPP1R13L,PLCB3,SLC29A2,ADRA…
GO:0003015	GO:BP	heart process	73	0.000712526	3.1472	246	3521	21031	ACE2,HOPX,GSTO1,GPX1,TNNI3K,PPCS,ZNHIT1,TNNI3,RGS4,EXT1,SCN1A,CORIN,HBEGF,AVPR1A,SCN3B,DSC2,GJA5,NUP155,CASQ2,GRK2,FGF13,FLNA,SMAD7,TPM1,SCN1B,PDE5A,EDNRA,SLC1A1,ADM2,SGCD,GJA1,PPP1R13L,AKAP9,KCNE2,KCNA5,KCNIP2,EHD3,TRPM4,KCNE4,GATA6,SCN2B,ATP1A3,MTOR,ADM5,ADORA1,SLC9A1,DES,TRPC1,HEY2,DMD,CACNA2D1,DMPK,KCNH2,NOS3,SHOX2,ANK2,SLC4A3,CACNA1C,SLC8A3,SPTBN4,EDN2,DSP,FGF12,CACNA1D,RYR2,CACNA1H,TGFB2,S1…
GO:0003254	GO:BP	regulation of membrane depolarization	20	0.0294498	1.53092	45	3521	21031	ANK3,PTPN3,SCN3B,GJA5,BCL2,SMAD7,SCN1B,FHL1,IFI6,GJA1,HCN3,TRPM4,SCN2B,GCLC,ALB,MLLT11,HCN2,FZD9,CACNA1G,SCN5A
GO:0006811	GO:BP	monoatomic ion transport	316	7.96613e-12	11.0988	1256	3521	21031	CALHM6,IFNG,TPT1,GSTO1,CXCL9,CCL4,PON3,CRBN,CYB5A,SELENOK,COX7B,TMEM165,FASLG,CYC1,COMMD3,CP,SLC26A9,NDUFA4,COMMD1,XCL1,SLC22A3,CD63,CATSPER3,FTL,ATOX1,TMEM163,ATP6V0E1,FXYD3,STOM,LCK,SURF1,ATP5F1C,LIME1,COX4I1,TCN2,SLC25A4,ATP5MG,CYBA,ATP5MC3,ATP5MF,SMDT1,NDFIP1,PHB2,ABCC6,CCDC51,ATP6V1G1,CLNS1A,ATP5ME,MICU2,ATP5MC2,ATP6V1F,NDUFA9,COX5A,FXN,GHITM,S100A6,CUTC,ATP5F1A,ATP5PD,CCL5,TMBIM6,ALG10B,CAL…
GO:0006812	GO:BP	monoatomic cation transport	270	7.7336e-12	11.1116	1033	3521	21031	CALHM6,IFNG,TPT1,GSTO1,CXCL9,CCL4,PON3,CYB5A,SELENOK,COX7B,TMEM165,FASLG,CYC1,COMMD3,CP,NDUFA4,COMMD1,XCL1,CD63,CATSPER3,FTL,ATOX1,TMEM163,ATP6V0E1,FXYD3,LCK,SURF1,ATP5F1C,LIME1,COX4I1,TCN2,SLC25A4,ATP5MG,CYBA,ATP5MC3,ATP5MF,SMDT1,NDFIP1,PHB2,CCDC51,ATP6V1G1,ATP5ME,MICU2,ATP5MC2,ATP6V1F,NDUFA9,COX5A,FXN,GHITM,CUTC,ATP5F1A,ATP5PD,CCL5,TMBIM6,ALG10B,CALCRL,SLC39A4,UQCR10,COX6B1,COX5B,COX8A,KCNAB2,S…
GO:0006813	GO:BP	potassium ion transport	69	0.00319259	2.49586	237	3521	21031	CD63,FXYD3,CCDC51,GHITM,ALG10B,KCNAB2,RGS4,ANK3,PKD2,KCNQ4,OPRK1,KCND1,KCNQ3,GJA5,CASQ2,FLNA,KCNK13,SLC17A7,SLC12A8,FHL1,NALCN,KCNJ16,SLC12A2,SLC12A9,LRRC55,KCNT2,SLC9A7,ADRA2A,AKAP9,SLC12A4,KCNE2,KCNA5,KCNH3,SLC24A3,KCNIP2,HCN3,KCNE4,KCNAB3,KCNK12,ATP1A3,AKAP6,ADORA1,SLC9A1,KCNC3,ATP12A,KCNH2,KCNH8,NOS3,KCNJ14,ANK2,SLC9A2,HCN2,RGS7,KCNQ2,ACTN2,SLC9A3,SLC9A5,KCNJ1,NETO1,LRRC26,CACNA1D,KCNIP3,DRD1…
GO:0006814	GO:BP	sodium ion transport	71	0.000400543	3.39735	234	3521	21031	PON3,COMMD3,COMMD1,CATSPER3,FXYD3,NDUFA9,SLC20A1,ANK3,PTPN3,PKD2,SCN1A,YWHAH,SCN3B,FGF13,SLC4A4,SLC17A7,SCN1B,NALCN,EDNRA,SLC12A2,SLC9A7,SCN8A,SLC4A11,SLC24A3,SLC20A2,HCN3,TRPM4,SCN2B,ATP1A3,CNKSR3,SLC9A1,DMD,ATP12A,DMPK,SLC6A14,SLC5A1,ASIC1,SCNN1D,NOS3,SLC9A2,HCN2,SLC8A3,SPTBN4,SLC9A3,SLC4A8,SLC9A5,FGF12,DRD4,NETO1,SLC6A4,SLC5A12,SLC6A8,SLC6A11,SLC6A17,SLC13A2,WNK3,SLC6A20,WNK2,SCN2A,NKAIN4,ATP6…
GO:0006816	GO:BP	calcium ion transport	112	0.00273292	2.56337	436	3521	21031	TPT1,GSTO1,CXCL9,CCL4,SELENOK,TMEM165,FASLG,XCL1,CATSPER3,LCK,LIME1,CYBA,SMDT1,MICU2,GHITM,CCL5,TMBIM6,CALCRL,RGS4,PKD2,GRIN3B,SCN1A,UBASH3B,PLCH2,SLC25A25,TRPC4,ORAI2,RYR1,SELENON,TRPM8,BCL2,CASQ2,ITPR3,CRACR2A,FLNA,MYLK,CHRNA10,GRIN2D,F2RL3,NALCN,EDNRA,PLCB3,GJC2,SCN8A,ADRA2A,TLR9,CATSPER2,PLA2G1B,SLC24A3,TRPV4,TRPM4,CBARP,CACHD1,AKAP6,BDKRB1,STAC,HES1,PLCG1,NCS1,PRKD1,SLC9A1,TRPC1,DMD,CX3CL1,T…
GO:0006936	GO:BP	muscle contraction	96	0.000212146	3.67337	342	3521	21031	ACE2,GSTO1,CD38,C12ORF57,TNNI3K,MYL6,TNNI3,SCN1A,SCN3B,SULF1,RYR1,DSC2,GJA5,NUP155,LMOD1,CASQ2,APBB1,GRK2,GUCY1A1,FGF13,FLNA,SMAD7,MYLK,TPM1,SCN1B,PDE5A,BDKRB2,FKRP,EDNRA,MYOF,SULF2,PRKG1,TBX3,SGCD,GJA1,PPP1R13L,ADRA2A,AKAP9,KCNE2,KCNA5,MYOCD,KCNIP2,EHD3,GRIP2,CNN1,TRPV4,TRPM4,KCNE4,MYH14,SCN2B,MTOR,STAC,CHRNE,ADORA1,PRKD1,SLC9A1,DES,DMD,CACNA2D1,COMP,MYBPH,DMPK,CRYAB,KCNH2,ANK2,MYH11,HTR2B,OXTR,…
GO:0006937	GO:BP	regulation of muscle contraction	42	0.00273962	2.56231	162	2547	21031	MYBPH,SCN5A,TNNC2,CALCA,CHRM3,MYOCD,ADORA1,TACR1,ADRA2A,RYR2,GPER1,ITGA2,PRKD1,OXTR,TPM1,CACNA1C,ANK2,ADRA2B,CASQ2,SLC8A3,TRPV4,PRKG1,EHD3,TNNT2,DSP,SLC9A1,FGF13,SCN4A,EDN2,DMD,TRPM4,GUCY1A1,ADRA2C,GJA5,TACR2,AKAP9,DMPK,DSC2,CNN1,PDE5A,GRK2,SMAD7
GO:0006941	GO:BP	striated muscle contraction	55	0.0107366	1.96913	182	3521	21031	ACE2,GSTO1,C12ORF57,TNNI3K,TNNI3,SCN1A,SCN3B,RYR1,DSC2,GJA5,NUP155,CASQ2,GRK2,FGF13,FLNA,SMAD7,TPM1,SCN1B,PDE5A,SGCD,GJA1,PPP1R13L,AKAP9,KCNE2,KCNA5,EHD3,TRPV4,TRPM4,KCNE4,MYH14,SCN2B,MTOR,STAC,ADORA1,PRKD1,SLC9A1,DMD,CACNA2D1,MYBPH,DMPK,KCNH2,ANK2,CACNA1C,SLC8A3,DSP,FGF12,PGAM2,CACNA1D,RYR2,CHRNA1,CACNA1G,TNNT2,TNNC2,SCN4A,SCN5A
GO:0007204	GO:BP	positive regulation of cytosolic calcium ion concentration	42	0.0104926	1.97912	170	2547	21031	JPH3,CACNA2D1,ADCYAP1,CALCA,CACNA1A,ACKR2,BDKRB1,TACR1,ADCY5,FFAR4,CALCR,RYR2,GPER1,BDKRB2,PTGER3,AVPR1A,OXTR,ITPR3,CACNA1C,LPAR3,CCR10,DLG4,BCL2,TRPV4,GIPR,CD36,CD24,PRKG1,PTGER1,CHRNA9,PKD1,PLA2G1B,PKD2,TRPM4,ADRA1D,CXCR2,C5AR2,GRIN1,CHRNA10,P2RY1,EDNRA,ABL2
GO:0008015	GO:BP	blood circulation	147	6.15178e-09	8.211	507	3521	21031	ACE2,HOPX,GSTO1,CD38,CPS1,GPX1,BBS4,SOD2,TNNI3K,APOE,TNNI3,IMMP2L,XCL2,RGS4,POSTN,EXT1,SCN1A,GNA12,P2RY1,CORIN,OPRL1,HBEGF,AVPR1A,SCN3B,GUCY1B1,GNA11,TBC1D8,DSC2,MMP2,CXCR2,MECP2,GJA5,NUP155,CASQ2,PLEKHA7,EMILIN1,GRK2,GUCY1A1,FGF13,FLNA,SMAD7,TPM1,SCN1B,PDE5A,BDKRB2,ADAMTS16,EDNRA,MYOF,SLC1A1,PRKG1,ADM2,OLR1,SGCD,GJA1,PPP1R13L,PLCB3,ADRA2A,BCR,AKAP9,HSD11B2,KCNE2,KCNA5,ECE1,KCNIP2,EHD3,GRIP2,TRPV…
GO:0008016	GO:BP	regulation of heart contraction	63	0.000543943	3.26445	201	3521	21031	ACE2,HOPX,GSTO1,TNNI3K,TNNI3,RGS4,CORIN,HBEGF,AVPR1A,SCN3B,DSC2,GJA5,NUP155,CASQ2,GRK2,FGF13,FLNA,SMAD7,TPM1,SCN1B,PDE5A,EDNRA,SLC1A1,ADM2,GJA1,AKAP9,KCNE2,KCNA5,KCNIP2,EHD3,TRPM4,KCNE4,SCN2B,ATP1A3,ADM5,ADORA1,SLC9A1,DES,TRPC1,HEY2,DMD,CACNA2D1,DMPK,KCNH2,NOS3,SHOX2,ANK2,SLC4A3,CACNA1C,SLC8A3,SPTBN4,EDN2,DSP,CACNA1D,RYR2,CACNA1H,TGFB2,S100A1,CACNA1G,TNNT2,TBX18,SLC8A2,SCN5A
GO:0010959	GO:BP	regulation of metal ion transport	93	0.0481114	1.31775	369	3521	21031	IFNG,GSTO1,CXCL9,CCL4,COMMD1,XCL1,CD63,LIME1,CYBA,CCL5,TMBIM6,ALG10B,KCNAB2,RGS4,ANK3,PTPN3,PKD2,GRIN3B,UBASH3B,YWHAH,SCN3B,OPRK1,SELENON,BCL2,CASQ2,CRACR2A,FGF13,FLNA,MYLK,SCN1B,FHL1,F2RL3,LRRC55,GJC2,ADRA2A,TLR9,AKAP9,KCNE2,PLA2G1B,KCNA5,KCNIP2,CBARP,KCNAB3,SCN2B,CNKSR3,AKAP6,BDKRB1,STAC,HES1,ADORA1,PLCG1,PRKD1,SLC9A1,TRPC1,DMD,CX3CL1,CACNA2D1,TRPV3,DMPK,KCNH2,CEMIP,NOS3,ANK2,RGS7,CACNA1C,CAMK2…
GO:0022898	GO:BP	regulation of transmembrane transporter activity	59	0.0114732	1.94032	200	3521	21031	ACE2,IFNG,GSTO1,NDUFA4,PHB2,ALG10B,ANK3,PTPN3,PKD2,TCAF2,YWHAH,SCN3B,APP,SELENON,BCL2,CASQ2,CRACR2A,FGF13,MINK1,SCN1B,CNIH3,FHL1,EDNRA,LRRC55,ADRA2A,TLR9,AKAP9,KCNE2,DLG4,KCNIP2,CBARP,SCN2B,AKAP6,STAC,SLC9A1,ANO9,NLGN2,DMD,CACNA2D1,ANK2,ACTN2,CNIH2,MAPK8IP2,ARC,FGF12,DRD4,CHRM3,NETO1,LRRC26,CACNA1D,RYR2,HAP1,WNK3,WNK2,CACNG4,KCNG1,GRP,GRM5,JPH3
GO:0030001	GO:BP	metal ion transport	225	1.30133e-08	7.88561	877	3521	21031	IFNG,TPT1,GSTO1,CXCL9,CCL4,PON3,SELENOK,TMEM165,FASLG,COMMD3,CP,COMMD1,XCL1,CD63,CATSPER3,FTL,ATOX1,TMEM163,FXYD3,LCK,LIME1,TCN2,CYBA,SMDT1,NDFIP1,CCDC51,MICU2,NDUFA9,FXN,GHITM,CUTC,CCL5,TMBIM6,ALG10B,CALCRL,SLC39A4,KCNAB2,SLC20A1,RGS4,ANK3,PTPN3,PKD2,GRIN3B,SCN1A,UBASH3B,PLCH2,YWHAH,SLC25A25,NECTIN1,TRPC4,SCN3B,SLC39A13,ORAI2,RYR1,KCNQ4,OPRK1,SELENON,KCND1,KCNQ3,GJA5,TRPM8,BCL2,CASQ2,ITPR3,CRACR…
GO:0030003	GO:BP	intracellular monoatomic cation homeostasis	127	0.0225575	1.64671	529	3521	21031	IFNG,CCL15,TPT1,GSTO1,CXCL9,CD40,SELENOK,TMEM165,FASLG,CP,XCL1,FTL,ATOX1,ATP6V0E1,LCK,PPT1,LIME1,BOLA2,APOE,CYBA,SMDT1,NDFIP1,BOLA1,SNAPIN,BDH2,ATP6V1G1,MTLN,MICU2,ATP6V1F,FXN,GHITM,BOLA3,NUBP1,CREG1,TNNI3,CCL5,TMBIM6,MT1G,SLC39A4,TSPOAP1,PKD2,ATP6AP1,UBASH3B,P2RY1,PLCH2,SLC26A6,AVPR1A,TRPC4,SLC39A13,RYR1,APP,SELENON,TRPM8,BCL2,CASQ2,ITPR3,FLNA,SLC4A4,ATP6V0A1,ATP13A2,F2RL3,EDNRA,SLC12A2,RGN,SLC1…
GO:0030048	GO:BP	actin filament-based movement	44	0.00280748	2.55168	129	3521	21031	EPDR1,MYL6,SCN1A,MYO19,SCN3B,DSC2,GJA5,NUP155,FGF13,FLNA,TPM1,SCN1B,MYO5A,SGCD,GJA1,MYO1E,AKAP9,FRMD6,KCNE2,KCNA5,PDPN,TRPM4,KCNE4,MYH14,SCN2B,MYO9B,CCDC88C,ADORA1,SLC9A1,CACNA2D1,KCNH2,MYH9,ANK2,MYH10,CACNA1C,VIL1,DSP,FGF12,CACNA1D,MYO7B,RYR2,CACNA1G,TNNT2,SCN5A
GO:0032409	GO:BP	regulation of transporter activity	63	0.00505635	2.29616	213	3521	21031	ACE2,IFNG,GSTO1,NDUFA4,NDFIP1,PHB2,ALG10B,ANK3,PTPN3,PKD2,TCAF2,YWHAH,SGK2,SCN3B,APP,SELENON,BCL2,CASQ2,CRACR2A,FGF13,MINK1,SCN1B,CNIH3,FHL1,EDNRA,LRRC55,ADRA2A,TLR9,AKAP9,KCNE2,DLG4,KCNIP2,CBARP,SCN2B,AKAP6,STAC,SLC9A1,ANO9,NLGN2,DMD,CACNA2D1,SYNGR3,ANK2,PON1,ACTN2,CNIH2,MAPK8IP2,ARC,FGF12,DRD4,CHRM3,NETO1,LRRC26,CACNA1D,RYR2,HAP1,WNK3,WNK2,CACNG4,KCNG1,GRP,GRM5,JPH3
GO:0032411	GO:BP	positive regulation of transporter activity	26	0.0305606	1.51484	89	2547	21031	CACNA2D1,STAC,LRRC55,WNK3,SGK2,RYR2,HAP1,ARC,LRRC26,ACTN2,WNK2,PON1,ANK3,ANK2,KCNIP2,SYNGR3,CRACR2A,SLC9A1,FGF13,DRD4,DMD,PKD2,AKAP6,AKAP9,EDNRA,SCN1B
GO:0032412	GO:BP	regulation of monoatomic ion transmembrane transporter activity	57	0.0133194	1.87552	192	3521	21031	IFNG,GSTO1,NDUFA4,PHB2,ALG10B,ANK3,PTPN3,PKD2,TCAF2,YWHAH,SCN3B,APP,SELENON,CASQ2,CRACR2A,FGF13,MINK1,SCN1B,CNIH3,FHL1,EDNRA,LRRC55,ADRA2A,TLR9,AKAP9,KCNE2,DLG4,KCNIP2,CBARP,SCN2B,AKAP6,STAC,SLC9A1,ANO9,NLGN2,DMD,CACNA2D1,ANK2,ACTN2,CNIH2,MAPK8IP2,ARC,FGF12,DRD4,CHRM3,NETO1,LRRC26,CACNA1D,RYR2,HAP1,WNK3,WNK2,CACNG4,KCNG1,GRP,GRM5,JPH3
GO:0034220	GO:BP	monoatomic ion transmembrane transport	270	5.68229e-13	12.2455	1013	3521	21031	CALHM6,IFNG,GSTO1,CXCL9,CRBN,CYB5A,COX7B,TMEM165,FASLG,CYC1,SLC26A9,NDUFA4,COMMD1,XCL1,CD63,CATSPER3,TMEM163,ATP6V0E1,FXYD3,STOM,LCK,SURF1,ATP5F1C,LIME1,COX4I1,TCN2,SLC25A4,ATP5MG,CYBA,ATP5MC3,ATP5MF,SMDT1,PHB2,ABCC6,CCDC51,ATP6V1G1,ATP5ME,MICU2,ATP5MC2,ATP6V1F,COX5A,GHITM,S100A6,ATP5F1A,ATP5PD,TMBIM6,ALG10B,SLC39A4,UQCR10,COX6B1,COX5B,COX8A,KCNAB2,SLC20A1,RGS4,ANK3,PTPN3,PKD2,GRIN3B,SCN1A,ATP6AP…
GO:0034762	GO:BP	regulation of transmembrane transport	119	0.000145677	3.83661	446	3521	21031	ACE2,IFNG,GSTO1,CXCL9,CRBN,NDUFA4,COMMD1,XCL1,CD63,OAZ3,KLF15,STOM,PID1,LIME1,CYBA,PHB2,TMBIM6,ALG10B,ARL6IP1,KCNAB2,RGS4,ANK3,PTPN3,PKD2,UBASH3B,TCAF2,YWHAH,SLC26A6,SCN3B,APP,OPRK1,SELENON,ENPP1,BCL2,CASQ2,CRACR2A,TERT,FGF13,FLNA,MINK1,SCN1B,CNIH3,FHL1,GRIN2D,F2RL3,KCNJ16,EDNRA,SLC26A5,LRRC55,GJC2,ADRA2A,TLR9,BRAF,AKAP9,KCNE2,DLG4,PLA2G1B,KCNIP2,SORBS1,CBARP,KCNAB3,SCN2B,GPC3,AKAP6,BDKRB1,STAC,P…
GO:0034764	GO:BP	positive regulation of transmembrane transport	50	0.00431944	2.36457	210	2547	21031	ITLN1,OPRK1,CACNA2D1,CEMIP,DRD1,STAC,LRRC55,BDKRB1,WNK3,RGS7,RYR2,KCNH2,HAP1,CX3CL1,GPER1,SORBS1,ARC,LRRC26,IRS1,ACTN2,GPC3,WNK2,ANK3,ANK2,GRM6,KCNIP2,CLIP3,CRACR2A,SLC9A1,TERT,FGF13,TRPC1,DRD4,GJC2,SLC26A6,FLNA,DMD,INSR,PLA2G1B,PKD2,CLTCL1,GRIN1,AKAP6,NR4A3,PLCG1,AKAP9,F2RL3,EDNRA,BRAF,SCN1B
GO:0034765	GO:BP	regulation of monoatomic ion transmembrane transport	90	0.000757155	3.12081	323	3521	21031	IFNG,GSTO1,CXCL9,CRBN,NDUFA4,COMMD1,XCL1,CD63,STOM,LIME1,CYBA,PHB2,TMBIM6,ALG10B,KCNAB2,RGS4,ANK3,PTPN3,PKD2,UBASH3B,TCAF2,YWHAH,SCN3B,OPRK1,SELENON,BCL2,CASQ2,CRACR2A,FGF13,FLNA,SCN1B,FHL1,GRIN2D,F2RL3,KCNJ16,EDNRA,SLC26A5,LRRC55,GJC2,ADRA2A,TLR9,AKAP9,KCNE2,PLA2G1B,KCNIP2,CBARP,KCNAB3,SCN2B,AKAP6,BDKRB1,STAC,PLCG1,PRKD1,SLC9A1,ANO9,TRPC1,DMD,CX3CL1,CACNA2D1,KCNH2,CEMIP,KCNJ14,ANK2,RGS7,CACNA1C,…
GO:0034767	GO:BP	positive regulation of monoatomic ion transmembrane transport	39	0.00721695	2.14165	151	2547	21031	OPRK1,CACNA2D1,CEMIP,DRD1,STAC,LRRC55,BDKRB1,WNK3,RGS7,RYR2,KCNH2,HAP1,CX3CL1,GPER1,ARC,LRRC26,ACTN2,WNK2,ANK3,ANK2,GRM6,KCNIP2,CRACR2A,SLC9A1,FGF13,TRPC1,DRD4,GJC2,FLNA,DMD,PLA2G1B,PKD2,GRIN1,AKAP6,PLCG1,AKAP9,F2RL3,EDNRA,SCN1B
GO:0035725	GO:BP	sodium ion transmembrane transport	56	0.000161602	3.79155	166	3521	21031	COMMD1,SLC20A1,ANK3,PTPN3,PKD2,SCN1A,YWHAH,SCN3B,FGF13,SLC4A4,SLC17A7,SCN1B,NALCN,SLC12A2,SLC9A7,SCN8A,SLC4A11,SLC24A3,SLC20A2,HCN3,TRPM4,SCN2B,ATP1A3,SLC9A1,DMD,ATP12A,SLC6A14,SLC5A1,ASIC1,SCNN1D,SLC9A2,HCN2,SLC8A3,SLC9A3,SLC4A8,SLC9A5,FGF12,DRD4,NETO1,SLC6A4,SLC6A8,SLC6A11,SLC6A17,SLC13A2,WNK3,SLC6A20,WNK2,SCN2A,BPIFA1,GRP,TRPM5,SLC6A3,SCN3A,SCN4A,SLC8A2,SCN5A
GO:0042391	GO:BP	regulation of membrane potential	134	3.15651e-10	9.50079	433	3521	21031	PRDX3,GLRX,SOD2,UBB,PPA2,PID1,BID,MTLN,PRELID1,PARK7,KCNAB2,RGS4,ANK3,RIMS2,PTPN3,GRIN3B,SCN1A,YWHAH,S1PR2,CD36,SCN3B,NNT,GNA11,APP,DSC2,KCNQ3,MECP2,GJA5,NUP155,BCL2,CASQ2,FGF13,SSH1,FLNA,UCP2,KCNK13,SMAD7,SLC4A4,SCN1B,CHRNA10,FHL1,GRIN2D,NALCN,SLC26A5,IFI6,GJA1,GABBR1,GRID1,SCN8A,SLC4A11,AKAP9,KCNE2,DLG4,KCNA5,KCNH3,KCNIP2,HCN3,TBC1D24,EHD3,TRPM4,KCNE4,MYH14,KCNK12,SCN2B,ATP1A3,MTOR,AKAP6,CHRNE,…
GO:0043266	GO:BP	regulation of potassium ion transport	28	0.00946374	2.02394	94	2547	21031	OPRK1,GRP,DRD1,LRRC55,ADORA1,ADRA2A,RGS7,KCNH2,CACNA1D,LRRC26,KCNG1,ACTN2,KCNIP3,ANK3,ANK2,KCNIP2,KCNAB3,CASQ2,NETO1,KCNAB2,FLNA,KCNE2,RGS4,KCNA5,FHL1,NOS3,AKAP6,AKAP9
GO:0043269	GO:BP	regulation of monoatomic ion transport	114	0.00510668	2.29186	451	3521	21031	IFNG,GSTO1,CXCL9,CCL4,CRBN,NDUFA4,COMMD1,XCL1,CD63,FXYD3,STOM,LIME1,CYBA,PHB2,CCL5,TMBIM6,ALG10B,KCNAB2,RGS4,ANK3,PTPN3,PKD2,GRIN3B,UBASH3B,P2RY1,TCAF2,YWHAH,SCN3B,OPRK1,SELENON,BCL2,CASQ2,CRACR2A,FGF13,FLNA,MYLK,SCN1B,FHL1,GRIN2D,F2RL3,KCNJ16,EDNRA,SLC26A5,LRRC55,GJC2,ADRA2A,TLR9,AKAP9,KCNE2,PLA2G1B,KCNA5,KCNIP2,CBARP,KCNAB3,SCN2B,CNKSR3,AKAP6,BDKRB1,STAC,HES1,ADORA1,PLCG1,PRKD1,SLC9A1,ANO9,TRPC…
GO:0043270	GO:BP	positive regulation of monoatomic ion transport	63	0.00248572	2.60455	209	3521	21031	IFNG,GSTO1,CXCL9,CCL4,NDUFA4,XCL1,CCL5,ALG10B,ANK3,PKD2,P2RY1,SCN3B,OPRK1,CRACR2A,FGF13,FLNA,MYLK,SCN1B,FHL1,F2RL3,EDNRA,LRRC55,GJC2,ADRA2A,AKAP9,PLA2G1B,KCNIP2,CNKSR3,AKAP6,BDKRB1,STAC,ADORA1,PLCG1,SLC9A1,TRPC1,DMD,CX3CL1,CACNA2D1,TRPV3,KCNH2,CEMIP,ANK2,RGS7,TACR2,CAMK2A,ACTN2,GPER1,ARC,FGF12,DRD4,LRRC26,CACNA1D,SLC6A4,GRM6,RYR2,DRD1,LEP,GRIN1,HAP1,WNK3,WNK2,CASR,SCN5A
GO:0044057	GO:BP	regulation of system process	143	1.53078e-05	4.81509	542	3521	21031	ACE2,HOPX,GSTO1,CD38,C12ORF57,TNNI3K,APOE,TWF1,TNNI3,GPR171,RGS4,PRKCA,RIMS2,CORIN,HBEGF,AVPR1A,S1PR2,SCN3B,APP,TNFRSF21,OPRK1,SELENON,DSC2,MMP2,ACACB,MECP2,GJA5,NUP155,CASQ2,GRK2,GUCY1A1,PI16,FGF13,SSH1,FLNA,SMAD7,TPM1,GLS,SCN1B,PDE5A,BDKRB2,GRIN2D,EDNRA,SLC1A1,PRKG1,ADM2,INHBA,GJA1,TSHZ3,ADRA2A,AKAP9,SPP1,KCNE2,DLG4,KCNA5,ECE1,MYOCD,KCNIP2,TBC1D24,EHD3,CNN1,TRPV4,TRPM4,KCNE4,SCN2B,ATP1A3,ADM5,A…
GO:0050801	GO:BP	monoatomic ion homeostasis	156	6.35265e-05	4.19704	616	3521	21031	IFNG,CCL15,TPT1,PDK4,GSTO1,CXCL9,CD40,SELENOK,TMEM165,FASLG,CP,CPS1,COMMD1,XCL1,FTL,ATOX1,SOD2,ATP6V0E1,LCK,PPT1,LIME1,BOLA2,APOE,CYBA,SMDT1,NDFIP1,ABCC6,BOLA1,SNAPIN,BDH2,ATP6V1G1,MTLN,MICU2,ATP6V1F,ZNHIT1,FXN,GHITM,BOLA3,NUBP1,CREG1,CUTC,TNNI3,CCL5,TMBIM6,MT1G,SLC39A4,TSPOAP1,ANK3,EXT1,PKD2,ATP6AP1,UBASH3B,P2RY1,CORIN,PLCH2,SLC26A6,TRIM24,AVPR1A,TRPC4,SLC39A13,CNNM1,RYR1,APP,TMTC2,SELENON,TRPM8…
GO:0051899	GO:BP	membrane depolarization	32	0.00076761	3.11486	78	3521	21031	PARK7,ANK3,PTPN3,SCN1A,YWHAH,SCN3B,KCNQ3,GJA5,BCL2,SMAD7,SCN1B,CHRNA10,FHL1,IFI6,GJA1,HCN3,TRPM4,SCN2B,GCLC,CACNA2D1,ALB,KCNH2,MLLT11,ANK2,HCN2,CACNA1C,CACNA1D,SLC6A4,FZD9,CACNA1G,CHRNA9,SCN5A
GO:0055074	GO:BP	calcium ion homeostasis	90	0.00364237	2.43862	334	3521	21031	CCL15,TPT1,GSTO1,CXCL9,CD40,SELENOK,TMEM165,FASLG,XCL1,LCK,LIME1,APOE,CYBA,SMDT1,ABCC6,MTLN,MICU2,ZNHIT1,GHITM,TNNI3,CCL5,TMBIM6,TSPOAP1,PKD2,UBASH3B,P2RY1,PLCH2,TRIM24,TRPC4,RYR1,APP,TMTC2,SELENON,TRPM8,BCL2,CASQ2,ALPL,ITPR3,FLNA,ATP13A2,F2RL3,EDNRA,RGN,SGCD,PLCB3,SLC24A3,TRPV4,PACS2,WNT5A,AKAP6,BDKRB1,ADORA1,PLCG1,PRKD1,ATP7B,TRPC1,DMD,CX3CL1,TRPV6,DMPK,PLCB2,CEMIP,ANK2,MCOLN3,KL,HTR2B,PLCB4,FG…
GO:0055080	GO:BP	monoatomic cation homeostasis	153	0.00010665	3.97204	606	3521	21031	IFNG,CCL15,TPT1,PDK4,GSTO1,CXCL9,CD40,SELENOK,TMEM165,FASLG,CP,COMMD1,XCL1,FTL,ATOX1,SOD2,ATP6V0E1,LCK,PPT1,LIME1,BOLA2,APOE,CYBA,SMDT1,NDFIP1,ABCC6,BOLA1,SNAPIN,BDH2,ATP6V1G1,MTLN,MICU2,ATP6V1F,ZNHIT1,FXN,GHITM,BOLA3,NUBP1,CREG1,CUTC,TNNI3,CCL5,TMBIM6,MT1G,SLC39A4,TSPOAP1,ANK3,EXT1,PKD2,ATP6AP1,UBASH3B,P2RY1,CORIN,PLCH2,SLC26A6,TRIM24,AVPR1A,TRPC4,SLC39A13,CNNM1,RYR1,APP,TMTC2,SELENON,TRPM8,BCL2…
GO:0055085	GO:BP	transmembrane transport	387	2.48968e-15	14.6039	1534	3521	21031	ACE2,CALHM6,IFNG,BCL2A1,GSTO1,CXCL9,CRBN,CYB5A,COX7B,ATRAID,TMEM165,FASLG,CYC1,AQP4,SLC38A6,SLC26A9,NDUFA4,GSDMD,PRF1,COMMD1,XCL1,SLC22A3,SLC35A1,CD63,CATSPER3,OAZ3,KLF15,TMEM163,ATP6V0E1,TST,FXYD3,STOM,LCK,SURF1,PAM16,PID1,ATP5F1C,LIME1,COX4I1,TCN2,SLC25A4,SLC35A5,SEC61B,ATP5MG,CYBA,ATP5MC3,ATP5MF,SMDT1,PHB2,ABCC6,SLC25A16,CCDC51,ROMO1,TOMM20,ATP6V1G1,ATP5ME,MICU2,ATP5MC2,ATP6V1F,PEX12,SLC25A38,…
GO:0060047	GO:BP	heart contraction	71	0.000481059	3.3178	235	3521	21031	ACE2,HOPX,GSTO1,GPX1,TNNI3K,TNNI3,RGS4,EXT1,SCN1A,CORIN,HBEGF,AVPR1A,SCN3B,DSC2,GJA5,NUP155,CASQ2,GRK2,FGF13,FLNA,SMAD7,TPM1,SCN1B,PDE5A,EDNRA,SLC1A1,ADM2,SGCD,GJA1,PPP1R13L,AKAP9,KCNE2,KCNA5,KCNIP2,EHD3,TRPM4,KCNE4,GATA6,SCN2B,ATP1A3,MTOR,ADM5,ADORA1,SLC9A1,DES,TRPC1,HEY2,DMD,CACNA2D1,DMPK,KCNH2,NOS3,SHOX2,ANK2,SLC4A3,CACNA1C,SLC8A3,SPTBN4,EDN2,DSP,FGF12,CACNA1D,RYR2,CACNA1H,TGFB2,S100A1,CACNA1G…
GO:0060048	GO:BP	cardiac muscle contraction	38	0.000958801	3.01827	135	2547	21031	SCN5A,CACNA2D1,CACNA1G,ADORA1,RYR2,KCNH2,CACNA1D,FGF12,SCN1A,TPM1,SCN2B,CACNA1C,ANK2,CASQ2,NUP155,SGCD,EHD3,TNNT2,DSP,SLC9A1,FGF13,FLNA,GJA1,KCNE2,DMD,SCN3B,TRPM4,KCNE4,KCNA5,MTOR,GJA5,PPP1R13L,AKAP9,DSC2,PDE5A,GRK2,SMAD7,SCN1B
GO:0060306	GO:BP	regulation of membrane repolarization	15	0.01275	1.89449	35	2547	21031	SCN5A,CACNA2D1,KCNH2,CACNA1D,ANK2,CASQ2,FLNA,GJA1,KCNE2,KCNE4,KCNA5,GJA5,AKAP6,AKAP9,SCN1B
GO:0060371	GO:BP	regulation of atrial cardiac muscle cell membrane depolarization	7	0.0273101	1.56368	9	2547	21031	SCN5A,CACNA1G,SCN2B,GJA1,SCN3B,GJA5,SCN1B
GO:0061337	GO:BP	cardiac conduction	35	0.00458664	2.33851	95	3521	21031	ACE2,TNNI3K,CORIN,SCN3B,DSC2,GJA5,NUP155,CASQ2,FLNA,SCN1B,GJA1,AKAP9,KCNE2,KCNA5,EHD3,TRPM4,KCNE4,SCN2B,ATP1A3,SLC9A1,TRPC1,CACNA2D1,KCNH2,ANK2,SLC4A3,CACNA1C,SLC8A3,SPTBN4,DSP,CACNA1D,RYR2,CACNA1G,TBX18,SLC8A2,SCN5A
GO:0070252	GO:BP	actin-mediated cell contraction	36	0.0104725	1.97995	102	3521	21031	EPDR1,MYL6,SCN1A,SCN3B,DSC2,GJA5,NUP155,FGF13,FLNA,TPM1,SCN1B,SGCD,GJA1,AKAP9,FRMD6,KCNE2,KCNA5,PDPN,TRPM4,KCNE4,SCN2B,CCDC88C,ADORA1,SLC9A1,CACNA2D1,KCNH2,ANK2,CACNA1C,VIL1,DSP,FGF12,CACNA1D,RYR2,CACNA1G,TNNT2,SCN5A
GO:0070509	GO:BP	calcium ion import	26	0.0380711	1.4194	90	2547	21031	CASR,SCN5A,SCN3A,CACNA2D1,TRPV6,CACNA1G,CACNA1A,TRPV3,SCN8A,WNK3,CACNA1E,SCN2A,CACNA1D,HES1,SCN1A,CACNA1I,CACNA1C,GRM6,PLPP4,SLC8A3,TRPV4,SCN4A,SLC8A2,PKD2,TRPC4,CACNA1H
GO:0070588	GO:BP	calcium ion transmembrane transport	97	0.000105266	3.97771	342	3521	21031	GSTO1,CXCL9,TMEM165,FASLG,XCL1,CATSPER3,LCK,LIME1,CYBA,SMDT1,MICU2,GHITM,TMBIM6,PKD2,GRIN3B,SCN1A,UBASH3B,PLCH2,SLC25A25,TRPC4,ORAI2,RYR1,SELENON,TRPM8,BCL2,CASQ2,ITPR3,CRACR2A,FLNA,CHRNA10,GRIN2D,F2RL3,NALCN,EDNRA,PLCB3,GJC2,SCN8A,ADRA2A,TLR9,CATSPER2,PLA2G1B,SLC24A3,TRPV4,TRPM4,CBARP,CACHD1,AKAP6,BDKRB1,STAC,PLCG1,NCS1,PRKD1,SLC9A1,TRPC1,DMD,CX3CL1,TRPV6,CACNA2D1,TRPV3,PLCB2,PKD1,ASIC1,CEMIP,AN…
GO:0071805	GO:BP	potassium ion transmembrane transport	63	0.0042465	2.37197	212	3521	21031	CD63,CCDC51,GHITM,ALG10B,KCNAB2,RGS4,ANK3,PKD2,KCNQ4,OPRK1,KCND1,KCNQ3,CASQ2,FLNA,KCNK13,SLC17A7,SLC12A8,FHL1,NALCN,KCNJ16,SLC12A2,SLC12A9,LRRC55,KCNT2,SLC9A7,AKAP9,SLC12A4,KCNE2,KCNA5,KCNH3,SLC24A3,KCNIP2,HCN3,KCNE4,KCNAB3,KCNK12,ATP1A3,AKAP6,SLC9A1,KCNC3,ATP12A,KCNH2,KCNH8,KCNJ14,ANK2,SLC9A2,HCN2,RGS7,KCNQ2,ACTN2,SLC9A3,SLC9A5,KCNJ1,NETO1,LRRC26,CACNA1D,KCNIP3,KCNH1,KCNG1,KCNG3,KCNK2,GRP,TRPM5
GO:0086001	GO:BP	cardiac muscle cell action potential	31	0.000316606	3.49948	72	3521	21031	ANK3,SCN1A,SCN3B,DSC2,GJA5,NUP155,FGF13,FLNA,SCN1B,GJA1,AKAP9,KCNE2,KCNA5,KCNIP2,TRPM4,KCNE4,SCN2B,DMD,CACNA2D1,KCNH2,ANK2,SLC4A3,HCN2,CACNA1C,DSP,FGF12,CACNA1D,RYR2,CACNA1G,TBX18,SCN5A
GO:0086002	GO:BP	cardiac muscle cell action potential involved in contraction	23	0.00318339	2.49711	50	3521	21031	SCN1A,SCN3B,DSC2,GJA5,NUP155,FLNA,SCN1B,GJA1,KCNE2,KCNA5,TRPM4,KCNE4,SCN2B,CACNA2D1,KCNH2,ANK2,CACNA1C,DSP,FGF12,CACNA1D,RYR2,CACNA1G,SCN5A
GO:0086003	GO:BP	cardiac muscle cell contraction	28	0.0143147	1.84422	72	3521	21031	SCN1A,SCN3B,DSC2,GJA5,NUP155,FGF13,FLNA,SCN1B,SGCD,GJA1,AKAP9,KCNE2,KCNA5,TRPM4,KCNE4,SCN2B,ADORA1,SLC9A1,CACNA2D1,KCNH2,ANK2,CACNA1C,DSP,FGF12,CACNA1D,RYR2,CACNA1G,SCN5A
GO:0086010	GO:BP	membrane depolarization during action potential	16	0.00176849	2.7524	27	3521	21031	ANK3,PTPN3,SCN1A,YWHAH,SCN3B,SCN1B,TRPM4,SCN2B,CACNA2D1,KCNH2,ANK2,HCN2,CACNA1C,CACNA1D,CACNA1G,SCN5A
GO:0086012	GO:BP	membrane depolarization during cardiac muscle cell action potential	12	0.00247975	2.60559	21	2547	21031	SCN5A,CACNA2D1,CACNA1G,HCN2,CACNA1D,SCN2B,ANK3,CACNA1C,ANK2,SCN3B,TRPM4,SCN1B
GO:0086014	GO:BP	atrial cardiac muscle cell action potential	11	0.00283117	2.54803	18	2547	21031	SCN5A,RYR2,CACNA1C,ANK2,NUP155,FLNA,GJA1,SCN3B,TRPM4,KCNA5,GJA5
GO:0086015	GO:BP	SA node cell action potential	8	0.0111874	1.95127	9	3521	21031	SCN3B,KCNA5,ANK2,CACNA1D,RYR2,CACNA1G,TBX18,SCN5A
GO:0086018	GO:BP	SA node cell to atrial cardiac muscle cell signaling	8	0.0111874	1.95127	9	3521	21031	SCN3B,KCNA5,ANK2,CACNA1D,RYR2,CACNA1G,TBX18,SCN5A
GO:0086019	GO:BP	cell-cell signaling involved in cardiac conduction	17	0.00643734	2.19129	32	3521	21031	SCN3B,GJA5,NUP155,CASQ2,FLNA,SCN1B,GJA1,KCNA5,TRPM4,CACNA2D1,ANK2,CACNA1C,CACNA1D,RYR2,CACNA1G,TBX18,SCN5A
GO:0086026	GO:BP	atrial cardiac muscle cell to AV node cell signaling	11	0.00283117	2.54803	18	2547	21031	SCN5A,RYR2,CACNA1C,ANK2,NUP155,FLNA,GJA1,SCN3B,TRPM4,KCNA5,GJA5
GO:0086029	GO:BP	Purkinje myocyte to ventricular cardiac muscle cell signaling	6	0.00784701	2.1053	6	2547	21031	SCN5A,RYR2,CASQ2,TRPM4,GJA5,SCN1B
GO:0086065	GO:BP	cell communication involved in cardiac conduction	20	0.0148503	1.82827	57	2547	21031	SCN5A,CACNA2D1,CACNA1G,ATP1A3,RYR2,TBX18,CACNA1D,CACNA1C,ANK2,CASQ2,NUP155,DSP,FLNA,GJA1,SCN3B,TRPM4,KCNA5,GJA5,DSC2,SCN1B
GO:0086066	GO:BP	atrial cardiac muscle cell to AV node cell communication	11	0.00283117	2.54803	18	2547	21031	SCN5A,RYR2,CACNA1C,ANK2,NUP155,FLNA,GJA1,SCN3B,TRPM4,KCNA5,GJA5
GO:0086068	GO:BP	Purkinje myocyte to ventricular cardiac muscle cell communication	6	0.00784701	2.1053	6	2547	21031	SCN5A,RYR2,CASQ2,TRPM4,GJA5,SCN1B
GO:0086070	GO:BP	SA node cell to atrial cardiac muscle cell communication	9	0.00968892	2.01372	11	3521	21031	SCN3B,GJA5,KCNA5,ANK2,CACNA1D,RYR2,CACNA1G,TBX18,SCN5A
GO:0086091	GO:BP	regulation of heart rate by cardiac conduction	17	0.0034612	2.46077	40	2547	21031	SCN5A,CACNA2D1,CACNA1G,KCNH2,CACNA1D,SCN2B,CACNA1C,ANK2,DSP,KCNE2,SCN3B,TRPM4,KCNE4,KCNA5,AKAP9,DSC2,SCN1B
GO:0090257	GO:BP	regulation of muscle system process	54	0.00174681	2.75776	227	2547	21031	MYBPH,CAMK2B,SCN5A,TNNC2,CALCA,CHRM3,MYOCD,ADORA1,TACR1,ADRA2A,RYR2,GPER1,PI16,IGFBP5,ITGA2,PRKD1,OXTR,PRKCA,GATA5,TPM1,CACNA1C,ANK2,ADRA2B,CASQ2,SLC8A3,TRPV4,PRKG1,EHD3,TNNT2,DSP,SLC9A1,ACACB,FGF13,SCN4A,EDN2,RGS4,DMD,TRPM4,GUCY1A1,NOTCH1,ADRA2C,GJA5,NOS3,AKAP6,NR4A3,TACR2,AKAP9,DMPK,SELENON,DSC2,CNN1,PDE5A,GRK2,SMAD7
GO:0097553	GO:BP	calcium ion transmembrane import into cytosol	61	0.00133876	2.8733	197	3521	21031	GSTO1,CXCL9,FASLG,XCL1,LCK,LIME1,CYBA,GHITM,TMBIM6,PKD2,SCN1A,UBASH3B,PLCH2,RYR1,SELENON,BCL2,CASQ2,ITPR3,FLNA,GRIN2D,F2RL3,PLCB3,SCN8A,PLA2G1B,AKAP6,BDKRB1,PLCG1,PRKD1,TRPC1,DMD,CX3CL1,TRPV6,CACNA2D1,PLCB2,CEMIP,ANK2,MCOLN3,HTR2B,PLCB4,CACNA1C,SLC8A3,GPER1,CACNA1E,CACNA1D,GRM6,RYR2,DRD1,CACNA1H,GRIN1,HAP1,CALCA,SCN2A,CACNA1G,CACNA1A,GRIN2C,CACNA1I,SCN3A,SCN4A,SLC8A2,JPH3,SCN5A
GO:0098655	GO:BP	monoatomic cation transmembrane transport	233	1.29524e-13	12.8877	830	3521	21031	CALHM6,IFNG,GSTO1,CXCL9,CYB5A,COX7B,TMEM165,FASLG,CYC1,NDUFA4,COMMD1,XCL1,CD63,CATSPER3,TMEM163,ATP6V0E1,LCK,SURF1,ATP5F1C,LIME1,COX4I1,TCN2,SLC25A4,ATP5MG,CYBA,ATP5MC3,ATP5MF,SMDT1,PHB2,CCDC51,ATP6V1G1,ATP5ME,MICU2,ATP5MC2,ATP6V1F,COX5A,GHITM,ATP5F1A,ATP5PD,TMBIM6,ALG10B,SLC39A4,UQCR10,COX6B1,COX5B,COX8A,KCNAB2,SLC20A1,RGS4,ANK3,PTPN3,PKD2,GRIN3B,SCN1A,ATP6AP1,UBASH3B,CNGA4,PLCH2,YWHAH,SLC25A25,…
GO:0098659	GO:BP	inorganic cation import across plasma membrane	38	0.000132509	3.87775	126	2547	21031	SLC5A1,KCNJ16,SCN5A,ATP12A,SCN3A,CACNA2D1,CNGA3,TRPV6,CACNA1G,CACNA1A,KCNJ1,HCN2,SCN8A,SLC9A3,CACNA1E,ATP1A3,KCNH2,SCN2A,CACNA1D,SCN1A,CACNA1I,SLC9A7,CACNA1C,GRM6,SLC8A3,SLC9A2,SLC9A1,SCN4A,SLC8A2,KCNE2,SLC12A2,TRPM4,SLC12A8,SCNN1D,SLC12A4,CACNA1H,KCNJ14,SLC9A5
GO:0098660	GO:BP	inorganic ion transmembrane transport	246	5.54256e-13	12.2563	900	3521	21031	IFNG,GSTO1,CXCL9,CYB5A,COX7B,TMEM165,FASLG,CYC1,SLC26A9,NDUFA4,COMMD1,XCL1,CD63,CATSPER3,TMEM163,ATP6V0E1,FXYD3,LCK,SURF1,ATP5F1C,LIME1,COX4I1,TCN2,SLC25A4,ATP5MG,CYBA,ATP5MC3,ATP5MF,SMDT1,PHB2,CCDC51,ATP6V1G1,ATP5ME,MICU2,ATP5MC2,ATP6V1F,COX5A,GHITM,ATP5F1A,ATP5PD,TMBIM6,ALG10B,SLC39A4,UQCR10,COX6B1,COX5B,COX8A,KCNAB2,SLC20A1,RGS4,ANK3,PTPN3,PKD2,GRIN3B,SCN1A,ATP6AP1,UBASH3B,PLCH2,YWHAH,SLC25A25…
GO:0098662	GO:BP	inorganic cation transmembrane transport	223	4.82795e-12	11.3162	808	3521	21031	IFNG,GSTO1,CXCL9,CYB5A,COX7B,TMEM165,FASLG,CYC1,NDUFA4,COMMD1,XCL1,CD63,CATSPER3,TMEM163,ATP6V0E1,LCK,SURF1,ATP5F1C,LIME1,COX4I1,TCN2,SLC25A4,ATP5MG,CYBA,ATP5MC3,ATP5MF,SMDT1,PHB2,CCDC51,ATP6V1G1,ATP5ME,MICU2,ATP5MC2,ATP6V1F,COX5A,GHITM,ATP5F1A,ATP5PD,TMBIM6,ALG10B,SLC39A4,UQCR10,COX6B1,COX5B,COX8A,KCNAB2,SLC20A1,RGS4,ANK3,PTPN3,PKD2,GRIN3B,SCN1A,ATP6AP1,UBASH3B,PLCH2,YWHAH,SLC25A25,SLC36A1,TRPC4…
GO:0098703	GO:BP	calcium ion import across plasma membrane	18	0.00720124	2.14259	46	2547	21031	SCN5A,SCN3A,CACNA2D1,TRPV6,CACNA1G,CACNA1A,SCN8A,CACNA1E,SCN2A,CACNA1D,SCN1A,CACNA1I,CACNA1C,GRM6,SLC8A3,SCN4A,SLC8A2,CACNA1H
GO:0098739	GO:BP	import across plasma membrane	52	0.000164533	3.78375	201	2547	21031	SLC5A1,SLC6A20,KCNJ16,SCN5A,ATP12A,SCN3A,GFAP,CACNA2D1,SLC38A3,CNGA3,TRPV6,CACNA1G,CACNA1A,KCNJ1,HCN2,SCN8A,SLC9A3,CACNA1E,SLC2A3,ATP1A3,KCNH2,SCN2A,SLC1A1,CACNA1D,THBS1,SCN1A,CACNA1I,SLC9A7,SLC36A1,CACNA1C,GRM6,SLC6A14,SLC2A1,SLC8A3,SLC9A2,CD36,SLC9A1,SCN4A,SLC8A2,KCNE2,RGS4,SLC12A2,SLC7A1,TRPM4,SLC15A3,SLC12A8,SCNN1D,SLC12A4,CACNA1H,SLC19A1,KCNJ14,SLC9A5
GO:0098771	GO:BP	inorganic ion homeostasis	136	0.00061596	3.21045	539	3521	21031	IFNG,CCL15,TPT1,GSTO1,CXCL9,CD40,SELENOK,TMEM165,FASLG,CP,COMMD1,XCL1,FTL,ATOX1,SOD2,LCK,LIME1,BOLA2,APOE,CYBA,SMDT1,NDFIP1,ABCC6,BOLA1,BDH2,ATP6V1G1,MTLN,MICU2,ZNHIT1,FXN,GHITM,BOLA3,NUBP1,CUTC,TNNI3,CCL5,TMBIM6,MT1G,SLC39A4,TSPOAP1,ANK3,EXT1,PKD2,ATP6AP1,UBASH3B,P2RY1,CORIN,PLCH2,TRIM24,TRPC4,SLC39A13,CNNM1,RYR1,APP,TMTC2,SELENON,ENPP1,TRPM8,BCL2,CASQ2,ALPL,ITPR3,XPR1,FLNA,ATP13A2,SLC17A7,SLC12…
GO:0098900	GO:BP	regulation of action potential	22	0.000366222	3.43626	55	2547	21031	SCN5A,CACNA2D1,TACR1,RYR2,TBX18,FGF12,CACNA1C,ANK2,CD36,SLC4A3,DSP,SLC9A1,FGF13,SLC8A2,KCNAB2,FLNA,TRPM4,GJA5,AKAP9,DSC2,MECP2,KCNQ3
GO:0099587	GO:BP	inorganic ion import across plasma membrane	38	0.000132509	3.87775	126	2547	21031	SLC5A1,KCNJ16,SCN5A,ATP12A,SCN3A,CACNA2D1,CNGA3,TRPV6,CACNA1G,CACNA1A,KCNJ1,HCN2,SCN8A,SLC9A3,CACNA1E,ATP1A3,KCNH2,SCN2A,CACNA1D,SCN1A,CACNA1I,SLC9A7,CACNA1C,GRM6,SLC8A3,SLC9A2,SLC9A1,SCN4A,SLC8A2,KCNE2,SLC12A2,TRPM4,SLC12A8,SCNN1D,SLC12A4,CACNA1H,KCNJ14,SLC9A5
GO:0099622	GO:BP	cardiac muscle cell membrane repolarization	15	0.0290044	1.53754	37	2547	21031	SCN5A,CACNA2D1,KCNH2,CACNA1D,SCN2B,ANK2,KCNIP2,FLNA,GJA1,KCNE2,KCNE4,KCNA5,GJA5,AKAP9,SCN1B
GO:0099623	GO:BP	regulation of cardiac muscle cell membrane repolarization	13	0.00655976	2.18311	26	2547	21031	SCN5A,CACNA2D1,KCNH2,CACNA1D,ANK2,FLNA,GJA1,KCNE2,KCNE4,KCNA5,GJA5,AKAP9,SCN1B
GO:1902305	GO:BP	regulation of sodium ion transmembrane transport	17	0.0333545	1.47685	46	2547	21031	BPIFA1,SCN5A,GRP,WNK3,FGF12,WNK2,SCN2B,ANK3,NETO1,PTPN3,SLC9A1,FGF13,DRD4,DMD,SCN3B,YWHAH,SCN1B
GO:1902656	GO:BP	calcium ion import into cytosol	19	0.00212126	2.67341	47	2547	21031	SCN5A,SCN3A,CACNA2D1,TRPV6,CACNA1G,CACNA1A,SCN8A,CACNA1E,SCN2A,CACNA1D,SCN1A,CACNA1I,CACNA1C,GRM6,SLC8A3,TRPV4,SCN4A,SLC8A2,CACNA1H
GO:1903522	GO:BP	regulation of blood circulation	80	1.06553e-05	4.97244	254	3521	21031	ACE2,HOPX,GSTO1,CD38,TNNI3K,TNNI3,RGS4,CORIN,HBEGF,AVPR1A,SCN3B,DSC2,MMP2,GJA5,NUP155,CASQ2,GRK2,FGF13,FLNA,SMAD7,TPM1,SCN1B,PDE5A,BDKRB2,EDNRA,SLC1A1,ADM2,GJA1,ADRA2A,AKAP9,KCNE2,KCNA5,ECE1,KCNIP2,EHD3,TRPM4,KCNE4,SCN2B,ATP1A3,ADM5,ADORA1,SLC9A1,DES,TRPC1,HEY2,DMD,CACNA2D1,DMPK,KCNH2,NOS3,SHOX2,ANK2,SLC4A3,AGER,OXTR,CACNA1C,SVEP1,ADRA2B,SLC8A3,SPTBN4,ADRA1D,EGFR,EDN2,TACR1,DSP,ADRA2C,CHRM3,CACNA…
GO:1904062	GO:BP	regulation of monoatomic cation transmembrane transport	80	0.00178905	2.74738	283	3521	21031	IFNG,GSTO1,CXCL9,NDUFA4,COMMD1,XCL1,CD63,LIME1,CYBA,PHB2,TMBIM6,ALG10B,KCNAB2,RGS4,ANK3,PTPN3,PKD2,UBASH3B,YWHAH,SCN3B,OPRK1,SELENON,BCL2,CASQ2,CRACR2A,FGF13,FLNA,SCN1B,FHL1,GRIN2D,F2RL3,EDNRA,LRRC55,GJC2,ADRA2A,TLR9,AKAP9,KCNE2,PLA2G1B,KCNIP2,CBARP,KCNAB3,SCN2B,AKAP6,BDKRB1,STAC,PLCG1,PRKD1,SLC9A1,TRPC1,DMD,CX3CL1,CACNA2D1,KCNH2,CEMIP,ANK2,RGS7,CACNA1C,ACTN2,GPER1,FGF12,DRD4,NETO1,LRRC26,CACNA1D…
GO:1904064	GO:BP	positive regulation of cation transmembrane transport	43	0.0270968	1.56708	135	3521	21031	IFNG,GSTO1,CXCL9,XCL1,ALG10B,ANK3,PKD2,OPRK1,CRACR2A,FGF13,FLNA,SCN1B,F2RL3,EDNRA,LRRC55,GJC2,AKAP9,PLA2G1B,KCNIP2,AKAP6,BDKRB1,STAC,PLCG1,SLC9A1,TRPC1,DMD,CX3CL1,CACNA2D1,KCNH2,CEMIP,ANK2,RGS7,ACTN2,GPER1,DRD4,LRRC26,GRM6,RYR2,DRD1,GRIN1,HAP1,WNK3,WNK2
GO:2000649	GO:BP	regulation of sodium ion transmembrane transporter activity	15	0.0194143	1.71188	36	2547	21031	GRP,WNK3,FGF12,WNK2,SCN2B,ANK3,NETO1,PTPN3,SLC9A1,FGF13,DRD4,DMD,SCN3B,YWHAH,SCN1B

## Sheet: ExpressAnalyst Results Tumors
ExpressAnalyst results of enriched BP terms for LKB1 and SMARCA4 tumor DEGs. Results are from combined up-regulated, down-regulated, and combined gene sets.
Term name	Term size	Expected	Hits	p-value	Gene ratio	FDR	Genes
Ion transport	671	35.7	168	4.25e-71	0.25	8.25e-69	KCNAB2,SCN1A,SCN3B,KCNQ3,SCN1B,SCN8A,KCNE2,KCNA5,KCNIP2,TRPM4,KCNE4,SCN2B,SLC9A1,CACNA2D1,KCNH2,SLC4A3,HCN2,CACNA1C,CACNA1D,RYR2,SCN2A,CHRNA1,CACNA1G,CACNA1I,SCN4A,SLC8A2,SCN5A,SLC1A1,RYR1,TRPV4,CHRNE,SLC8A3,SLC6A8,CACNA1H,SLC22A3,SLC4A4,SLC12A2,SLC24A3,ATP1A3,TRPC1,SLC5A1,SCNN1D,SLC4A8,SLC38A3,HCN3,CALHM6,SELENOK,COMMD3,CP,SLC26A9,CATSPER3,ATOX1,ATP6V0E1,FXYD3,ATP5F1C,TCN2,ATP5MG,ATP5MC3,ATP5MF,…
Skeletal system development	147	12.2	66	4.28e-33	0.45	8.3e-31	FOXC2,TP63,SOX9,IGF2,BMP6,SOX11,FGFR1,BMP4,NKX3-2,TBX3,GLI2,FOXC1,AEBP1,SHOX2,HOXB4,TRPS1,NOG,ACVR2B,ZBTB16,SERP1,RPL38,EXT1,GDF11,GNA11,PRELP,PAPSS2,RUNX2,COL3A1,ALPL,EXTL1,HOXC4,HOXA4,HOXC11,GDF10,SH3PXD2B,PKDCC,FBN1,EVC,COL9A2,RAI1,COL10A1,EPHA2,COMP,COL5A2,PTHLH,PHEX,COL1A2,HOXD10,BMP8B,COL1A1,ADAMTS4,TGFB2,ACAN,DLX5,IHH,HOXA10,DLL3,BMP7,HOXD4,HOXA11,COL11A2,DLX6,HOXA13,ROR2,COL12A1,GJA5
Chemical synaptic transmission	254	11.1	56	1.62e-24	0.22	3.15e-22	GRM4,SV2B,UNC13A,SLC17A7,GRIK5,NRXN2,SLC1A1,SV2A,SYT1,NRXN3,DRD4,SNAPIN,GABARAP,GAD1,DLG2,OPRK1,KCNQ3,MECP2,MINK1,GLS,CHRNA10,AKAP9,GPR176,SLC12A4,DLG4,KCNIP2,LPAR3,SCN2B,CHRNE,KIF5A,GRM2,GABRE,HTR1F,HTR2B,BSN,KCNQ2,GABBR2,HTR3A,NPTX2,PCDHB6,CACNA1E,FGF12,CHRM3,GRM6,APBA2,DBH,HAP1,NPTX1,CHRNA1,CACNA1G,HTR1D,PENK,GRM5,CACNA1A,CHRNA9,GABRA3
Nervous system development	516	43.2	113	2.34e-22	0.22	4.54e-20	GAS7,LIMK1,NRP2,PLAA,APP,CHL1,FGF13,NRN1,EPHA4,EFNB3,SLIT1,MAP1S,APLP1,ZNF365,DLG4,NOTCH2,CSPG5,SEMA5A,SRGAP2,HES1,NTNG1,NGFR,KALRN,VLDLR,SEMA3C,SLIT2,ARX,SHOX2,SLIT3,POU4F1,DCLK1,SEMA7A,GATA3,SEMA3A,GAP43,GPM6A,SEMA6D,SEMA3D,BRSK1,ISLR2,SEMA6C,PLXNA4,PTN,NTNG2,PCDHAC2,NOG,IGSF9,EPHB3,NTRK2,EPHB1,DSCAML1,MAP1B,ST8SIA2,ADGRB1,DLX5,LHX2,SEMA5B,RET,CAMK2B,TUBB2B,GFRA3,L1CAM,PPT1,INHBA,SMARCA4,SPOCK1…
Protein glycosylation	171	4.85	36	1.33e-21	0.21	2.58e-19	FKRP,DPM3,ST8SIA6,TMEM258,OST4,SERP1,ALG10B,POMGNT2,EXT1,POFUT1,ST3GAL2,MGAT5,MAN2A2,ST8SIA1,B3GAT1,ST6GALNAC3,MGAT3,EXTL1,LARGE2,GALNT17,EXTL3,GALNT18,POFUT2,GCNT1,B3GAT2,GALNT6,ST6GALNAC5,MAN1C1,GALNT15,FUT6,ST8SIA2,GALNT16,B3GNT4,MGAT5B,GALNT13,B3GALT5
Translation	315	41.8	102	6.16e-19	0.32	1.19e-16	RPL30,RPS19,RPS3A,RPL9,RPS16,RPS14,RPS7,RPL27,RPL35,RPS3,RPS15A,RPL5,RPS18,RPL29,RPSA,RPL31,RPL34,EIF3E,RPL8,RPS8,RPL39,RPL17,RPL24,RPL7A,RPL27A,RPL15,RPL41,RPS23,RPS29,RPL32,RPS4X,RPL3,FAU,RPL12,RPL21,RPL35A,RPL37A,RPLP1,RPS21,RPL7,RPL38,RPL26L1,RPL14,RPL36,RPL13,EIF2D,RPS2,EIF3K,RPL22L1,RPS24,RPS20,RPS17,RPL6,RPL19,EEF1D,RPL23,RPLP2,RPL4,CPEB1,MRPS36,NHP2,MRPS7,TBCE,MRPL52,MRPL21,MRPL42,MRPL13,…
Cell differentiation	971	80.4	160	1.87e-18	0.16	1.81e-16	ASCL1,SOX2,ARX,FOXC2,TP63,NR1I2,SOX9,SIM2,PRDM16,BMP6,SOX11,PAX5,BHLHE41,SOX15,FGFR1,HES6,BMP4,FGF9,HES1,FOXE1,RBL1,GLI2,FOXK1,FOXC1,FRK,TWIST1,NOG,GLIS2,ETV3,HEY1,HEY2,HES2,NOTCH1,NOTCH2,ETV6,TCF3,NR1D1,DLL4,FOXA1,OSR2,NOTCH3,COL13A1,RUNX2,DDR2,SH3PXD2B,WNT5A,CHRDL2,PKDCC,DMD,EPHA2,WNT11,BMP8B,SFRP1,BMP8A,LAMA5,IHH,SCX,DLL3,BMP7,ATRAID,CSF1,TWIST2,SUN1,ZHX3,SBNO2,SPP1,IGSF10,PRKD1,ROR2,CITED1,SE…
Heart development	240	19.9	62	1.75e-16	0.26	1.13e-14	ASCL1,SALL1,POU4F1,WT1,FOXC2,FOXJ1,SOX9,RIPPLY3,MYOCD,GLI3,BMP4,SALL4,GATA5,GATA6,GLI2,FOXC1,SHOX2,GATA3,HEY1,HEY2,NOTCH1,ACVR2B,GNA11,COL3A1,EDNRA,GJA1,SH3PXD2B,PCSK5,FBN1,PKD1,RBP4,TGFB2,TBX1,ACAN,NF1,PTN,CACNA1C,PKD2,SEMA3C,TDGF1,PTK7,CPLANE1,BICC1,ADAMTS6,POFUT1,NRP2,PRKDC,DNAH11,TNNI3,GJA5,HTR2B,RBM20,ECE1,ACADM,CALCRL,PDLIM3,GYS1,GRK2,CAD,NTRK3,OXTR,FGF12
Cell adhesion	629	27.5	75	9.18e-16	0.12	8.9e-14	NRXN2,NRXN3,CDHR3,APP,EPHA4,NLGN2,CX3CL1,ACHE,PTPRS,CLSTN1,IGSF11,PCDHB6,EPHB1,NLGN4X,ADGRB1,CLSTN2,CDH2,AMIGO2,NECTIN1,ICAM5,SRPX2,FLRT2,SDK1,THBS2,NRCAM,SDK2,NEDD9,THBS4,CHL1,ADAM22,ABL2,THBS1,CDH23,SCARF1,CTNND2,CELSR2,FAT3,FN1,MYH10,FBLIM1,MYH9,PRKCA,EPHA3,PTPRK,VCL,CDH13,ESAM,TLN1,ITGA6,JAM3,EPHA2,AFDN,ARVCF,TLN2,CNTNAP1,COL16A1,ACTN2,DST,ITGA2,CDH24,CDH6,ITGAM,PTK7,NRP2,TNC,PTPRF,PTPRT,PPFI…
Transcription by RNA polymerase II	626	51.8	105	8.91e-13	0.17	4.32e-11	SOX2,POU4F1,WT1,HMGA2,FOXC2,TP63,FOXJ1,FOSB,MYOCD,SOX8,SOX11,PAX5,GLI3,SOX15,HOXB3,SALL2,NKX3-2,NFATC2,NR6A1,POU5F1,GATA5,E2F7,GLIS3,HOXA7,GATA6,GLI2,E2F8,FOXK1,FOXC1,HOXD8,HOXB4,LCOR,IRF2BPL,GATA3,SATB2,TRPS1,RUNX3,GLIS2,NFIX,TFAP2C,CREB3L1,LEF1,NFIC,HEY1,HEY2,KLF11,HCFC1,ETV6,E2F1,TAF1,ZNF296,FOXA1,CREB3L2,HOXA6,HOXC4,HOXA4,HOXC11,HOXC5,HOXB2,FOSL2,SOX5,HOXD10,HOXB6,SIX2,HOXB5,DLX5,SCX,HOXD3,HO…
Phospholipid metabolic process	73	2.07	18	1.22e-12	0.25	7.89e-11	GDE1,PLA2G12B,PLA2G4F,MBOAT1,PLA2G2A,PLA2G4E,PIP4K2A,PLAAT3,PLAA,PLPPR3,LPCAT1,PROCA1,MBOAT2,PLA2G1B,GATA6,AGPAT4,PLCB2,PLPP4
Cellular calcium ion homeostasis	102	5.43	27	1.92e-12	0.26	1.86e-10	ANK2,RYR2,SLC8A2,DRD4,DMPK,TNNI3,RYR1,TRPV4,HTR2B,SLC8A3,CALCA,APOE,SLC24A3,CASR,BCL2,TPT1,TMEM165,CCL5,PKD2,TRPM8,ATP13A2,GRIN1,ATP13A5,CCL15,CD40,RGN,SV2A
Cytoskeleton organization	170	12.6	41	8.27e-12	0.24	1.6e-09	APOE,NEDD9,FMNL3,ARHGAP10,DOCK2,EPB41L3,BRWD3,TPM1,MAST3,CAMSAP1,UGT8,TUBB3,AVIL,SIPA1L3,DES,MAST2,DMD,SVIL,FGD5,SPTBN2,ANK2,FGD1,SYNE3,SPTB,CNTNAP1,PACSIN1,KRT15,VIL1,SPTBN4,MICAL3,MAST1,SOX9,DST,ABLIM2,ARC,CECR2,KRT16,LAMA5,KRT5,KRT4,KRT13
Carbohydrate metabolic process	228	6.47	29	1.09e-11	0.13	5.27e-10	PDK4,MDH1,PDHB,RBKS,PFKL,HKDC1,INSR,GPD1,DPM3,XYLB,GK5,GANC,CHI3L2,HEXA,POFUT1,MAN2A2,SLC2A4,ST8SIA1,CHST7,B3GAT1,CHST6,CHST1,POFUT2,CHST5,HAS3,ST8SIA2,B4GALNT1,GCKR,LCT
Angiogenesis	252	20.9	55	1.51e-11	0.22	5.86e-10	LEP,HOXB13,HOXB3,FGFR1,BMP4,FGF9,HOXA7,FOXC1,HEY1,NOTCH1,DAB2IP,DLL4,MMP2,LEPR,MMP14,GREM1,ECM1,EPHA2,HOXA3,TGFBI,COL18A1,TGFB2,TBX1,LAMA5,FGF18,WNT7A,PRKD1,MEIS1,COL8A2,EPHB1,EPHB3,PDGFA,FGF1,VASH1,NOS3,MYH9,FN1,COL4A2,RASIP1,COL4A4,POFUT1,NRP2,MEOX2,GJA5,CALCRL,CXCL8,CCBE1,RAPGEF3,NRCAM,PRKCA,PGF,HSPG2,SCG2,IL18,SHB
Generation of precursor metabolites and energy	51	0.654	11	3.34e-11	0.22	6.47e-09	COX4I1,SLC25A4,UQCR11,COX7C,COX6A1,COX8A,XYLB,AVPR1A,GIPR,ENPP1,VGF
Negative regulation of apoptotic process	577	47.7	94	8.14e-11	0.16	2.63e-09	ASCL1,LEP,POU4F1,WT1,HMGA2,SOX9,SOX8,GLI3,FGFR1,BMP4,NKX3-2,SMO,GATA6,TBX3,GLI2,FHL2,TWIST1,LEF1,SNAI2,NOTCH2,NR4A3,TIMP1,HHIP,CCN1,DDR2,RGN,GREM1,WNT5A,EPHA2,COMP,WNT11,SFRP1,IHH,SCX,WNT7A,DKK1,PAM16,CAT,TWIST2,BCL2,FIGNL1,IL6,SMAD6,ROR2,HGF,EGFR,FFAR4,BCL11B,BIRC7,CRYAB,NTRK2,EPHB1,RET,HELLS,PRLR,EPHB3,CXCR2,ARNT2,STIL,DUSP1,PHB2,MET,TDGF1,EPHA4,PDPN,EPHA3,FLNA,OPA1,NGFR,PRKDC,HTR2B,INSR,THBS1,…
Anatomical structure morphogenesis	118	9.76	33	2.31e-10	0.28	6.41e-09	MNX1,FOXC2,MLXIPL,GSC,POU5F1,FOXE1,FOXC1,GATA3,EZH1,FOXA1,CCN1,HOXA4,PKD1,SIX2,HOXB5,FGF18,HOXA11,HIRA,GPC3,CASR,FSCN2,FAT1,PAX8,FOXD1,FGF1,GCM1,ELF3,TBX19,HOXC13,ONECUT2,EYA4,FOXI3,SFRP5
Mammary gland development	35	2.9	17	3.8e-10	0.49	9.22e-09	SOX9,GLI3,TBX3,GLI2,HOXD9,LEF1,HOXB9,HOXA9,WNT3A,ARHGAP35,BRCA2,ITGA2,PGR,TDGF1,NTN1,LBH,NME1
Muscle contraction	111	5.91	24	2.95e-09	0.22	1.43e-07	GJA1,KCNIP2,DRD1,SCN4A,TPM1,MYL6,TNNI3,RYR1,LMOD1,MYLK,MYOF,STAC,CHRNE,DES,CRYAB,MYH11,OXTR,TACR2,GNAO1,SLC6A8,CACNA1H,TNNT2,ACTN2,SORBS1
Oxidative phosphorylation	13	0.167	6	6.46e-09	0.46	4.2e-07	SURF1,ATP5F1C,UQCRC2,UQCRB,FXN,MSH2
Tricarboxylic acid cycle	33	0.423	8	6.49e-09	0.24	4.2e-07	SDHD,MDH1,PDHB,SDHC,IDH1,NNT,SDHA,OGDHL
Cation transport	81	4.31	19	3.25e-08	0.23	1.26e-06	TRPM4,SLC9A1,CHRNA1,TRPM8,ATP13A2,SLC9A7,ATP7B,ASIC1,SLC9A2,SLC9A3,PIEZO2,SLC9A5,ANO1,GRIN1,CNGA3,ATP13A5,TMEM63C,TRPM5,CHRNA9
Cell_matrix adhesion	91	10.9	30	1.16e-07	0.33	4.5e-06	ITGA2,FN1,COL3A1,JAM3,VCL,COL13A1,TNN,PKD1,ADAMTS12,EMILIN1,VTN,CD63,CD96,EPDR1,MSLN,FREM1,SIGLEC1,ZYX,SORBS1,FBLN5,TIAM1,ITGA6,LYPD3,COL17A1,NID2,ITGA11,COL5A3,ITGA2B,HOXD3,L1CAM
Glycolytic process	36	0.462	7	3.06e-07	0.19	1.48e-05	PFKL,HKDC1,PFKFB2,ENO2,ALDOB,OGDHL,PGAM2
Neurotransmitter secretion	38	1.66	11	4.17e-07	0.29	2.02e-05	GRM4,WNT7A,UNC13A,BRSK1,NRXN2,SYN3,SYT1,NRXN3,STXBP1,PPT1,SNAPIN
Fatty acid biosynthetic process	69	1.96	12	4.64e-07	0.17	1.58e-05	ELOVL3,PRKAG1,NDUFAB1,OXSM,ACLY,ACACB,PTGIS,ELOVL2,ELOVL4,PLA2G1B,LIPC,FA2H
Metabolic process	191	5.42	20	4.9e-07	0.1	1.58e-05	AASS,MTHFD2L,PFKL,ACACB,PAPSS2,PFKFB2,PDE5A,CAD,RRM1,CPS1,PFKFB4,PRKG1,PFKFB3,GANC,HEXA,MAN2A2,LARGE2,MAN1C1,CEMIP,LCT
Receptor_mediated endocytosis	139	16	37	6.54e-07	0.27	6.34e-05	TFR2,EGFR,APOE,CD36,AGER,LRP1,VTN,SFTPD,FCGR1A,PPT1,FOLR1,SCARF1,LDLR,PLA2R1,ENPP1,COLEC12,HBA2,SCARA3,MARCO,SCARA5,HIP1R,MICALL1,TINAGL1,SORL1,ACKR2,VLDLR,IGF2R,CUBN,SSC5D,STAB2,CLTCL1,SCARF2,DNAJC6,HSPG2,DNM1,MEGF10,PRG4
Muscle organ development	104	8.61	25	8.43e-07	0.24	1.49e-05	USP2,FOXK1,AEBP1,TWIST1,EVC,DMD,SOX6,TBX1,LAMA5,ACHE,ITGA11,CRYAB,CENPF,HBEGF,SGCD,VAMP5,FHL1,CAVIN4,FLNB,COL6A3,SPEG,CACNA1H,MKX,ADGRB1,MEGF10
Cell cycle	647	48	82	9.01e-07	0.13	8.74e-05	RPS3,DUSP1,CKS2,CETN3,MIS12,REEP3,CENPX,NEDD9,DYNLT1,HAUS4,ARL8B,ANAPC11,CHMP1B,SYCE3,JTB,LATS1,MCM7,CHFR,NDE1,PHF13,MCM3,BRCA2,EPB41L2,FANCD2,KIF13A,KIF20B,DLGAP5,MCM4,ANKRD53,CCNE1,NCAPG,CDCA5,KNTC1,HAUS6,PARD3B,NCAPH,TEX14,USP9X,PARD6G,MCM8,BUB1B,GPSM2,RIF1,CDCA2,PHF8,HMCN1,HAUS5,SMC1A,ZFYVE26,CCNA1,NCAPD3,KNL1,BRCA1,INCENP,KIFC1,MCM2,CKAP5,CCNF,ANLN,SPAG5,CEP164,NCAPG2,HASPIN,SPC24,CDKN2A,CEN…
Pattern specification process	67	5.54	19	1.21e-06	0.28	1.96e-05	ASCL1,TP63,FOXJ1,GLI3,HOXA2,HES1,SMO,GLI2,NOG,HEY2,ACVR2B,DCHS1,ALX3,TBX1,IHH,BMP7,GRHL3,SYNGAP1,APC2
Cell_cell signaling	232	19.4	42	1.35e-06	0.18	3.75e-05	FGF13,EFNB3,GREM1,SEMA5A,FAT1,TGFB2,MAPT,IHH,INHBA,GJA1,ESR2,CX3CL1,CCL15,CXCL13,CXCL9,CCL4,XCL1,CCL26,CCL5,CXCL6,TNFRSF11A,CCL22,PGF,PDGFA,CALCA,FGF18,FGF9,DLL1,IL15,IL18,GJC2,PTHLH,ADCYAP1,C1QA,GDF5,ADRA2B,ADRA2C,WNT9A,ADORA1,AFDN,AMH,ADRA1D
Regulation of vasoconstriction	23	1.22	9	1.35e-06	0.39	4.37e-05	KCNA5,EDN2,ACE2,BDKRB2,ADRA2A,ADRA2B,ADRA2C,CHRM3,ECE1
Nucleobase_containing compound metabolic process	55	1.56	10	2.79e-06	0.18	7.02e-05	NUDT2,AK1,BPNT1,DGUOK,NUDT5,DUT,AK8,CTPS1,ERH,MTAP
Sensory perception of pain	56	2.45	12	4.18e-06	0.21	0.000158	P2RY1,DLG2,OPRK1,MECP2,NLGN2,MME,GRIN1,PENK,OPRL1,POMK,HOXB8,NPY1R
Hemopoiesis	74	6.12	19	6.15e-06	0.26	9.18e-05	HOXB4,RUNX3,NOTCH2,ZBTB16,RUNX2,SOX6,SFRP1,TGFB2,CSF1,BCL2,WNT3A,MEIS1,DLL1,BRCA2,MYO1E,CUL4A,ETV2,KIRREL3,SH2B3
Lipid metabolic process	538	71.4	107	7.71e-06	0.2	0.000678	PLA2G2A,LDLR,OXSM,HADH,SLC27A2,ARV1,HSD17B8,ASAH1,NDUFAB1,GPX1,PRKAG1,DECR1,ACADSB,ACADM,ALOX15B,APOC2,ELOVL3,ECI1,DECR2,APOE,PLD1,SORL1,MTTP,SFTPB,SERINC4,EPHX2,SPTSSA,HINT2,CDS2,CHPT1,ATP5F1A,GDE1,RDH16,PLA2G4F,MBOAT1,PLA2G4E,PRKAB2,NAA40,SCD5,ACER2,PLCH2,ACSL6,MTM1,ST8SIA1,PITPNM1,CD36,PLAAT3,ACLY,LSS,ACACB,PRXL2B,MTMR3,SPTLC2,HMGCS1,PNPLA6,CH25H,ABCA1,LPCAT1,FA2H,DISP3,PCYT1B,ALOX15,PLCB3,PLC…
Gluconeogenesis	44	0.565	6	1.91e-05	0.14	0.000742	MDH1,SLC25A13,ENO2,ALDOB,GPD1,PGAM2
Blood circulation	38	2.02	10	2.07e-05	0.26	0.000573	AVPR1A,GUCY1A1,BDKRB2,MYOF,IMMP2L,XCL2,GUCY1B1,TBC1D8,OLR1,COL4A3
Carbohydrate transport	39	2.08	10	2.65e-05	0.26	0.000643	SLC2A4,SLC5A1,SLC2A3,SLC2A1,SLC35A1,SLC35A5,SLC50A1,SLC2A12,SLC2A14,SLC45A1
Neuronal action potential propagation	9	0.479	5	4.43e-05	0.56	0.000955	SCN1A,SCN1B,CNTNAP1,NTRK2,NRCAM
Endocytosis	184	21.2	40	4.86e-05	0.22	0.00157	LRP1,FCHO2,PSTPIP1,NME1,EPS15L1,HOOK2,APP,LDLR,PLA2R1,ITSN1,STON1,CSNK1G2,ZFYVE9,HIP1,SYNJ1,ATP9A,SIGLEC1,GHR,MYO1E,APLP1,RUBCN,MARCO,EHD2,SCARA5,HIP1R,MICALL1,SORL1,CLEC4F,VLDLR,CUBN,ANK2,TNK2,STAB2,PACSIN1,STON2,SYP,LRP4,DNM3,ARC,DNM1
Sensory perception of sound	140	11.6	26	7.2e-05	0.19	0.000997	FGFR1,SNAI2,RPL38,COL1A1,TBX1,COL11A1,COL11A2,ATP6V0A4,ATP6V1B1,USH1C,TUB,FZD4,COL4A3,KCNQ4,SLC26A5,PDZD7,WHRN,MYO3B,ROR1,CDH23,SOBP,USH1G,EYA4,CHRNA9,GPX1,MYH14
Amino acid transport	52	2.77	11	7.29e-05	0.21	0.00141	SLC1A1,SLC7A1,SLC6A20,SLC38A3,SLC36A1,SLC6A14,SLC38A6,SLC7A4,SLC25A29,SLC7A9,SLC3A1
Anion transport	22	1.17	7	9.89e-05	0.32	0.00174	SLC4A3,SLC4A4,SLC4A8,SLC26A9,SLC26A6,SLC4A11,SLC26A7
Lipid transport	136	15.7	31	0.000134	0.23	0.00326	ABCA1,ABCA12,APOE,LBP,APOC2,APOM,MTTP,ARV1,GULP1,STOML1,PRELID1,STARD10,NME4,ABCA10,ATP11C,LDLR,ATP8B2,ATP10A,ABCA13,ANO9,ABCA9,SORL1,VLDLR,ANO4,ABCA7,ATP8B3,ABCB4,SLCO2A1,SERPINA5,ABCA4,NPC1L1
Transcription, DNA_templated	217	18	34	0.000213	0.16	0.00259	NR1I2,SIM2,PAX5,BHLHE41,HES6,NR6A1,POU5F1,HOXD9,NR2F1,NFIX,ESR2,NFIC,HEY1,HEY2,ZNF217,PPP1R13L,SKI,NR4A3,E2F1,TCF3,NR1D1,HOXC9,HOXB9,HOXA9,SCX,HOXD3,HIRA,ARHGAP35,PAX8,COL4A2,PGR,NR3C1,RFX3,ASXL3
Neuromuscular synaptic transmission	31	1.36	7	0.00031	0.23	0.00548	STXBP1,CHRNE,ADARB1,KIF1B,CHRNA1,CACNA1A,RIMBP2
Protein transport	654	75.3	104	0.000329	0.16	0.0071	SERP1,JAGN1,GRIP2,DUOXA2,SERP2,SAR1B,COMMD1,CD63,BBS4,TIMM8B,TMED7,VAMP8,RILP,VPS28,NXT1,HIKESHI,PPT1,PAM16,TMED3,CNIH4,SEC61B,ATG10,COPE,TOMM20,AP3S2,TIMM10,S100A13,RAB17,TAP1,TIMM50,CHMP6,TIMM9,RAP1A,RAB18,BBIP1,CHMP1B,COPZ1,TIMM13,TOMM6,CALCRL,PEX13,DNAJC19,RAB4B,ATG7,GABARAP,SCAMP4,UNC119B,EXOC2,LSG1,PRAF2,PIK3R2,VPS13B,VPS37D,ANKRD27,NUP205,VPS37C,MTM1,PITPNM1,PLEKHM1,KIF13A,STXBP5,TNPO2,HOO…
Phagocytosis	65	7.49	17	0.000842	0.26	0.0148	ADORA1,LEP,LEPR,LRP1,GULP1,CD302,ICAM5,AXL,MET,TUB,RUBCN,CD93,SLC11A1,UNC13D,ABCA7,ADGRB1,MEGF10
Mitochondrion organization	90	6.68	16	0.000866	0.18	0.0289	PRDX3,SIRT4,PHB2,DNAJA3,FXN,RHOT1,PARK7,SELENON,WDR81,VPS13C,SESN2,TERT,OPA1,ATAD3A,NOS3,HCFC1
Sulfur compound metabolic process	16	0.454	4	0.000885	0.25	0.0143	CHST7,CHST6,CHST1,CHST5
Chromosome segregation	83	6.16	15	0.00104	0.18	0.0289	RPS3,MIS12,NTMT1,ARL8B,NDE1,PHF13,USP9X,KNL1,BRCA1,INCENP,SPAG5,REC8,CENPE,STAG3,CENPF
Anterior/posterior axis specification	16	1.32	6	0.00123	0.38	0.0125	BMP4,HEY2,SKI,SIX2,GPC3,WLS
Fatty acid metabolic process	163	4.63	12	0.00236	0.07	0.0352	SLC27A2,ELOVL3,PRKAG1,NDUFAB1,OXSM,ACSL6,ACACB,PTGIS,ELOVL2,ELOVL4,ALOX15,FA2H
Endoderm development	30	2.48	8	0.00241	0.27	0.0234	BMP4,NOG,NOTCH1,EXT1,HOXC11,DKK1,ARC,PAX9
Exocytosis	122	5.34	13	0.0026	0.11	0.03	RIMS2,RIMS4,UNC13A,CPLX2,RIMS3,BAIAP3,STX1A,DNAJC5,STXBP5,STXBP1,SNAPIN,HAP1,MYH10
Mesoderm development	37	3.06	9	0.00262	0.24	0.0242	POU4F1,FOXC2,ACVR2B,EXT1,GDF11,TBX1,WNT3A,LHX2,BMX
Cell communication	47	2.5	8	0.00307	0.17	0.032	GJA5,GJA1,SLC8A2,SLC8A3,DLL1,GJC2,GJA3,GJB4
Protein phosphorylation	627	6.81	15	0.00328	0.02	0.0706	LATS1,PTK7,ALPK2,LRRK1,APP,CSNK1G2,CCNE1,CCND1,WNT5A,ROR2,GRK5,ROR1,WNT11,EGFR,WNK2
Regulation of cell cycle	148	17.8	29	0.00504	0.2	0.0575	LEP,BCL2,HIPK2,FOXA1,DMD,E2F7,E2F8,E2F2,BCR,NF2,MADD,TFDP1,CENPF,DTL,RBL1,CCND1,DOT1L,CDC25A,CCNF,E2F1,ZNF703,ADARB1,TRIM36,CCNE1,FIGNL1,PRR11,GRK5,UHRF2,CABLES2
Regulation of gene expression, epigenetic	16	1.32	5	0.00775	0.31	0.0626	TFAP2C,HDAC5,MECP2,HDAC6,GPX1
Ectoderm development	14	1.16	4	0.0238	0.29	0.178	VAX2,NF2,GRHL3,SMURF1
Biosynthetic process	39	1.11	4	0.024	0.1	0.259	ALDH1L1,NMNAT2,SPTLC2,PCYT1B
Circadian rhythm	90	1.15	4	0.0285	0.04	0.395	NDUFA9,NR1D1,LEP,NOS2
Response to toxic substance	98	5.22	10	0.0354	0.1	0.264	CPS1,GPX1,SLC6A4,BCL2,CCL4,PON3,CCL5,GJC2,SLC6A14,PON1
Cholesterol metabolic process	89	2.53	6	0.0407	0.07	0.395	APP,HMGCS1,LDLR,LIPC,PON1,LEP
