# Supplementary material for: Tumor suppressors LKB1 and SMARCA4 functionally interact to regulate gene expression across diverse biological processes in lung cancer
Source: Front Cell Dev Biol. 2026 Mar 17;14:1685342. doi: 10.3389/fcell.2026.1685342 (PMC13036190; doi:10.3389/fcell.2026.1685342)
Supplement: Supplementary file 9 [file Table1.xlsx]

## Sheet: scRNA-seq DEG expression
Log2FC expression of 11002 DEGs from scRNA-seq dataset in LvsWT, SvsWT and LSvsWT
ND indicates not detected
Gene symbol	LvsWT	SvsWT	LSvsWT
EIF1AY	30.3192	ND	29.12
CAVIN2	29.5847	ND	28.4595
LINC00632	28.3283	ND	27.9591
MT1A	28.2761	ND	25.4826
TRIML2	28.1098	ND	28.9921
ALDH3A1	27.855	ND	29.0072
KDM5D	27.7636	ND	27.1583
CAVIN2-AS1	27.7077	ND	27.561
DIO2	27.262	ND	27.4616
HHIPL2	26.9326	ND	26.9917
TXLNGY-1	26.698	ND	26.3466
Metazoa_SRP-121	26.245	ND	25.9682
TRPM2	26.1657	ND	25.455
LGSN	25.6668	ND	27.46
EDA2R	25.3727	ND	26.5877
THBD	25.2629	ND	25.8724
ZFY	25.0919	ND	25.2531
COL4A1	24.902	ND	26.0933
WSCD1	24.8027	ND	24.9722
RPS4Y1	9.84015	ND	8.68165
COL5A2	8.52022	ND	5.79367
SRGN	8.4933	ND	5.01244
SCARA5	8.30361	ND	4.94552
LDOC1	8.14245	ND	9.39901
TAFA5	7.66866	ND	4.64101
COL4A6	7.40928	ND	5.1108
USP9Y	7.17788	ND	7.86465
LINC03051	6.83807	ND	3.8615
DDX3Y	6.7872	ND	5.90263
PDE7B	6.30642	ND	5.26936
NLGN4Y	6.2165	ND	4.66028
NPR3	6.12814	ND	5.48233
S1PR3	6.09545	ND	7.16427
RAB39B	6.01446	ND	4.20689
ABCC2	5.98218	ND	6.7972
ACOX2	5.82995	ND	5.66021
RBM20	5.60527	ND	4.68978
PRKY	5.56916	ND	4.67606
DNAJC12	5.5463	ND	5.01346
INSL4	5.50665	ND	6.79215
AADACL2-AS1	5.34278	ND	5.47793
P4HA3	5.11675	ND	4.74593
AUTS2	5.10105	ND	3.8262
EBF1	5.02339	ND	3.293
TNFSF9	5.00491	ND	3.83017
SERPINE2	4.96389	ND	1.83004
OLFML2A	4.89236	ND	2.44779
ALPK2	4.86855	ND	2.27703
AR	4.63732	ND	4.70111
HECW1	4.49326	ND	4.38302
S100A4	4.47298	ND	4.97301
KLHL4	4.3227	ND	3.66082
COL4A2	4.29135	ND	4.17398
RPS29P5	4.28987	ND	3.57303
PDE4B	4.23866	ND	4.10772
TM4SF20	4.227	ND	4.27957
PTGR1	4.18916	ND	4.35157
PRRX2	4.17161	ND	3.50541
MIR17HG	4.163	ND	4.06166
FADS2	4.05654	ND	5.09127
PALLD	4.03819	ND	1.13755
HTRA1	4.0265	ND	4.86483
ABCG2	4.00358	ND	5.74661
TOX2	3.92218	ND	3.71191
JAKMIP3	3.8235	ND	3.44425
ARL4D	3.74291	ND	1.91
RANP1	3.59269	ND	3.13206
CPT1C	3.57049	ND	5.84911
PITX1	3.482	ND	1.55762
VTRNA1-3	3.45623	ND	2.06878
CSF2RA	3.43567	ND	1.96656
KRTCAP2P1	3.41613	ND	2.41418
FTH1P2	3.41206	ND	4.43191
TBX3	3.37566	ND	4.66589
SEMA3D	3.35997	ND	-4.33316
GRIA3	3.29922	ND	4.99388
VAX2	3.29598	ND	2.77198
GLI2	3.29474	ND	4.32757
CYP4F11	3.22209	ND	2.80091
SLC7A2	3.13114	ND	-2.02495
CBX2	3.12727	ND	1.91132
ZNF469	3.1135	ND	2.959
SYNPO2	3.1012	ND	3.26663
JCAD	3.08863	ND	1.27559
PTPRN2	3.03436	ND	1.80321
SNHG7	3.01783	ND	1.73476
PURPL	2.99471	ND	4.77212
HECW2	2.93215	ND	2.12214
TEX41	2.90509	ND	2.6245
PRRT3-AS1	2.89073	ND	2.93614
AVPI1	2.86522	ND	1.84203
SIPA1L2	2.84304	ND	5.24384
FTH1P8	2.83147	ND	3.92135
AMDHD1	2.7967	ND	2.15277
FSTL3	2.73529	ND	2.55642
PTPRG	2.71454	ND	1.505
COA6-AS1	2.70079	ND	1.14222
FMNL1-DT	2.69577	ND	2.26649
LINC03060	2.69348	ND	3.832
CSRP1	2.66356	ND	1.15997
RPS3P3	2.59444	ND	2.44742
RPS15AP11	2.58742	ND	2.21826
QNG1	2.53285	ND	2.81134
ME1	2.52201	ND	2.01606
MT-TS2	2.49054	ND	2.104
CAMKK1	2.44268	ND	1.66744
OPN3	2.33358	ND	1.19358
PTEN	2.32542	ND	0.529991
SLC27A2	2.31568	ND	2.35329
NRG4	2.31361	ND	1.32435
SYNPO	2.29381	ND	1.19089
PCSK6	2.27157	ND	2.46494
DOCK4	2.26919	ND	0.484848
NDUFB9P2	2.24525	ND	2.2348
HSPA12A	2.17453	ND	2.08266
TMEM98	2.16217	ND	3.72459
UBL4A	2.14529	ND	0.545346
NACA2	2.10611	ND	2.26821
AIFM2	2.10268	ND	1.18237
FMN2	2.0658	ND	3.1404
RPL22L1	2.05991	ND	0.873188
DUS3L	2.05604	ND	1.76548
MTLN	2.05334	ND	1.89266
DISP1	2.04117	ND	0.261428
RPH3AL	2.03281	ND	1.69534
TGFBI	1.97062	ND	1.22443
NAPB	1.96828	ND	2.13163
H2AC25	1.95381	ND	0.700107
ABHD4	1.92417	ND	1.7345
TCHP	1.90032	ND	0.859163
FAUP1	1.87362	ND	2.12599
EPHX2	1.8727	ND	2.94471
FAM89A	1.85412	ND	1.09744
SFMBT2	1.84154	ND	3.13032
LINC02542	1.82579	ND	-1.84575
CST3	1.81564	ND	1.74357
IMPDH1	1.80727	ND	0.547537
ARRDC2	1.77017	ND	0.817636
RPL23A	1.72777	ND	1.70507
DHRSX	1.67171	ND	1.79169
RPS23P1	1.65867	ND	1.02813
PTMAP5	1.64493	ND	0.806734
COPZ2	1.63896	ND	2.34295
NLE1	1.63721	ND	0.866101
URB2	1.62148	ND	0.905219
DGUOK-AS1	1.61709	ND	1.54065
HSPA5	1.59574	ND	0.36976
HPCAL1	1.57488	ND	0.351221
PTMA	1.5663	ND	0.646397
MIR193BHG	1.54366	ND	2.80746
TMEM37	1.52684	ND	1.34781
SOWAHC	1.52597	ND	-1.42782
SLC7A11-AS1	1.52006	ND	1.53167
SELENOI	1.49064	ND	0.393409
TRIB3	1.482	ND	0.955218
GLCE	1.48176	ND	0.646824
ZC3H3	1.47547	ND	1.16724
ABTB3	1.45546	ND	6.15657
ENTPD6	1.45001	ND	1.44935
ADAMTS12	1.40437	ND	2.39373
MANF	1.40328	ND	-0.62607
NAAA	1.40225	ND	1.93396
IARS2	1.38891	ND	0.479752
LRP8	1.37223	ND	0.595163
LYPD6	1.36321	ND	-4.52643
HUS1	1.34246	ND	0.861683
SLC22A23	1.32391	ND	1.55963
RNF187	1.31014	ND	0.265165
TMEM97	1.28997	ND	1.17607
LINC03061	1.26983	ND	0.617499
CDC42SE1	1.2692	ND	0.518417
PARVB	1.26606	ND	1.0631
ANKRD29	1.2503	ND	2.44976
CUBN	1.23421	ND	-2.56327
HOXA3	1.23338	ND	0.853023
C1GALT1C1	1.2263	ND	0.585028
PGRMC1	1.22054	ND	0.497788
COMTD1	1.21779	ND	0.45661
NBDY	1.20996	ND	1.12014
DNAJA3	1.20347	ND	0.283164
NSUN3	1.19788	ND	0.308776
TSC22D1	1.18742	ND	0.775934
LINC00486	1.14793	ND	1.06027
IQSEC2	1.13622	ND	1.92855
NUCKS1	1.12076	ND	0.250218
MYO19	1.09923	ND	0.955131
INTS7	1.09836	ND	0.307816
CD99P1-1	1.08923	ND	0.941361
KCNAB2	1.05475	ND	0.89761
CHRNA5	1.04956	ND	0.729826
DGKI	1.03808	ND	0.306936
SERPINB8	1.03253	ND	-1.85713
EPRS1	1.02923	ND	0.391496
PIR	1.01421	ND	0.792868
NOL6	1.00768	ND	1.23183
KIAA0319	1.0071	ND	0.58298
UQCC3	0.987108	ND	1.28911
RIOX2	0.974182	ND	1.04043
TFE3	0.962353	ND	0.652667
TARID	0.96103	ND	3.14646
S100A10	0.956372	ND	1.37766
ATRNL1	0.933029	ND	-3.98366
INVS	0.927192	ND	0.553346
CAMK2D	0.925057	ND	0.940779
RTL8C	0.920454	ND	0.965927
CLIP1	0.919582	ND	0.571223
ARPC5	0.917441	ND	0.482765
PIP4P1	0.904324	ND	0.976383
PSME2	0.897143	ND	0.347112
RILPL1	0.890543	ND	0.674037
MPP3	0.88273	ND	1.80504
PHF20	0.87912	ND	-0.523438
PRKAR1A	0.871978	ND	0.337587
EARS2	0.86958	ND	0.390687
SH2D4A	0.86199	ND	1.10578
AEN	0.854006	ND	1.11476
TEFM	0.849104	ND	0.613904
MACIR	0.846786	ND	0.694002
NR1H3	0.846576	ND	0.768672
OSGEP	0.84221	ND	0.300575
FAM219A	0.839928	ND	0.620362
BACE1	0.83942	ND	-1.63913
SLC6A6	0.829905	ND	0.882335
NALCN	0.82978	ND	1.63945
ZNF124	0.821206	ND	-0.691624
MCEE	0.819582	ND	0.410551
NENF	0.817579	ND	0.49448
G6PC3	0.809779	ND	0.622701
SGCD	0.80335	ND	3.80388
NDUFB3	0.801537	ND	0.487391
BCAP31	0.801418	ND	0.398308
TOMM20	0.796514	ND	-0.382059
MTMR6	0.790419	ND	0.555501
AKAP17A	0.785345	ND	0.585524
RBBP5	0.774507	ND	0.320461
TMEM120B	0.772175	ND	0.5303
TRIM47	0.761879	ND	0.946986
DELE1	0.755699	ND	0.488813
STK26	0.754561	ND	-1.23086
CDC73	0.74572	ND	0.43843
ATG16L1	0.740243	ND	0.807489
TMEM214	0.735313	ND	0.316859
RXRA	0.732161	ND	0.562133
TM2D3	0.723127	ND	0.7327
EPB41L4B	0.712826	ND	0.910542
N6AMT1	0.698659	ND	0.839006
COA3	0.696116	ND	1.13228
NEMF	0.689071	ND	0.438759
SLC35B2	0.671516	ND	-0.812096
MAP3K20	0.669755	ND	0.791277
BPNT1	0.649361	ND	-0.95797
CTBP2	0.64498	ND	0.367372
TRNT1	0.636283	ND	1.21788
LARGE1	0.633698	ND	1.94597
FLNB	0.625453	ND	1.05724
UBE2M	0.623575	ND	0.694087
KLF13	0.603892	ND	1.81985
REEP4	0.60169	ND	0.599699
CRADD	0.591961	ND	0.707179
HTATSF1	0.588155	ND	0.391203
BMPR1A	0.572784	ND	0.700637
TMTC3	0.568559	ND	0.361147
MANBAL	0.557114	ND	0.240862
ZNHIT2	0.555058	ND	0.825895
ALG13	0.542145	ND	0.422583
XIAP	0.527525	ND	0.212396
PRRC2C	0.518036	ND	-0.181563
GDI1	0.51552	ND	-0.47254
MED14	0.505859	ND	0.0965091
DHX37	0.501811	ND	0.728008
SUZ12	0.500698	ND	0.661591
ANXA5	0.498257	ND	0.484548
GPR89B	0.492734	ND	-0.953619
RPL13A	0.492364	ND	0.679499
PLBD2	0.482028	ND	0.240307
AKAP1	0.464209	ND	0.244902
NFKBIA	0.462138	ND	0.994247
PCYOX1	0.458817	ND	0.620869
APH1A	0.452197	ND	-0.757306
NRG1	0.450202	ND	1.90371
BTBD10	0.440756	ND	0.0886432
RIN2	0.428804	ND	1.29794
TNFRSF10A	0.42422	ND	0.588714
GPD2	0.417222	ND	-0.347242
KCTD6	0.41204	ND	0.590774
PRMT6	0.398982	ND	-7.29476
SNRNP35	0.387301	ND	0.384478
UQCRH	0.386057	ND	-0.224241
LSM12	0.371217	ND	0.448703
ACSL4	0.368972	ND	-1.63184
DHX34	0.35725	ND	0.552767
ATAD5	0.348397	ND	0.387482
GGCX	0.341926	ND	0.339238
FZD3	0.328543	ND	0.570356
DCTN6	0.328407	ND	0.589074
ANKFY1	0.316612	ND	0.449448
MOAP1	0.310425	ND	-1.27884
COQ5	0.308137	ND	0.782867
PDHX	0.291096	ND	0.274839
ANKMY1	0.28488	ND	0.32282
P3H1	0.283872	ND	-0.843538
AKAP11	0.275289	ND	0.332176
GTF2E2	0.274966	ND	0.109972
ANAPC5	0.271911	ND	-0.283399
GNAQ	0.270334	ND	0.259127
CD99L2	0.266336	ND	0.78399
ID3	0.264851	ND	1.36661
NT5C3A	0.263575	ND	-0.457008
RABL3	0.255204	ND	0.629286
ABL2	0.254069	ND	-0.417291
DNAJC7	0.251707	ND	0.209934
KCTD9	0.241659	ND	0.708129
SUPT6H	0.234723	ND	0.50428
DDI2	0.2342	ND	-0.699584
SLC30A6	0.205776	ND	0.394577
ULK2	0.205485	ND	1.43152
AP2B1	0.201781	ND	0.625873
PDZD8	0.19625	ND	0.5963
NFX1	0.193084	ND	0.176916
COASY	0.187289	ND	0.274319
CYB5R1	0.184423	ND	-1.03133
RCCD1	0.180802	ND	0.76028
TRIM28	0.178661	ND	0.461507
TLE4	0.175386	ND	3.13695
RHOT1	0.175132	ND	0.72553
RCOR3	0.161556	ND	-0.601403
MTX2	0.160535	ND	0.149879
SPATA20	0.159251	ND	1.19038
ST3GAL5	0.156502	ND	2.76324
MMGT1	0.151068	ND	-0.625785
B3GAT3	0.143589	ND	0.519283
SNRNP70	0.133718	ND	0.811122
DUSP3	0.125426	ND	0.447988
ACER3	0.0847576	ND	0.72929
ZFHX3	0.0780188	ND	0.106516
RBM39	-0.0361363	ND	-0.383115
TOP2A	-0.0554082	ND	0.407849
SERP1	-0.181287	ND	-0.388373
SYAP1	-0.211298	ND	-0.340206
YTHDF2	-0.27156	ND	-0.637818
RBFOX2	-0.345032	ND	-0.250358
COPB1	-0.350113	ND	0.19986
EMSY	-0.380005	ND	0.21113
GORASP2	-0.386912	ND	-0.404822
SELENOK	-0.390857	ND	-0.958282
PPP2R5E	-0.424063	ND	-0.379054
PRPF38B	-0.431434	ND	-0.90915
RAB4A	-0.437779	ND	-0.66607
SSR3	-0.443503	ND	-0.45795
SFSWAP	-0.444303	ND	-0.541764
TSG101	-0.447422	ND	0.452226
SLC39A6	-0.454909	ND	-0.848898
MAP4	-0.457203	ND	-0.75166
VAPB	-0.47162	ND	-0.637059
TENT2	-0.474198	ND	-0.711819
ANKLE2	-0.476156	ND	-0.363374
SETD2	-0.476836	ND	-0.377842
FBXO38	-0.481634	ND	-0.703752
DNAJC10	-0.488496	ND	-0.366175
ZNF639	-0.491344	ND	-1.08337
ARID4A	-0.492646	ND	-0.821892
QARS1	-0.516637	ND	-0.772154
ZBTB7A	-0.517264	ND	-0.923898
RBM33	-0.517307	ND	-0.343401
CIB2	-0.532598	ND	0.474617
SPEN	-0.546914	ND	-0.390111
CTNNB1	-0.552271	ND	-0.25936
WDR59	-0.552905	ND	-0.763716
DNAJC19	-0.55651	ND	-0.97082
PPP1R12A	-0.563693	ND	-0.320118
SMAD4	-0.564723	ND	-0.781183
CUL3	-0.569389	ND	-0.373664
KIF3B	-0.571549	ND	-0.802398
TANK	-0.572341	ND	-0.739493
CEP83	-0.575285	ND	-0.488469
CLASP2	-0.577742	ND	0.408498
WDR70	-0.589095	ND	-0.514612
INTS1	-0.58912	ND	-0.875354
TRPC4AP	-0.590776	ND	-0.642753
BTF3L4	-0.608375	ND	-0.666805
MAGED2	-0.614225	ND	-0.912618
ERI3	-0.616551	ND	-0.824403
MKNK2	-0.618336	ND	-0.633976
GNS	-0.625465	ND	-0.479031
TMEM263	-0.625807	ND	-0.694618
ZNF84	-0.6332	ND	-0.504789
PRDM2	-0.637173	ND	-0.709085
TMED5	-0.642104	ND	-1.07982
CNOT11	-0.643384	ND	-0.596056
ZC3H7A	-0.64741	ND	-0.833369
CAMTA1	-0.647533	ND	-0.36197
SNX2	-0.663388	ND	-0.433827
BBX	-0.666382	ND	-0.270923
UBN1	-0.671565	ND	-1.01308
EIF2B5	-0.672971	ND	-1.17764
TBC1D5	-0.675785	ND	0.4195
SLC18B1	-0.676576	ND	-1.57483
YES1	-0.680021	ND	-0.729569
PIH1D1	-0.684305	ND	0.160015
TNRC18	-0.688194	ND	-1.36131
ASCC2	-0.688413	ND	-0.807556
COG6	-0.688644	ND	-1.03215
MAPK1	-0.689093	ND	-0.925962
RTTN	-0.697232	ND	0.31125
PTPN1	-0.699602	ND	-0.540656
APLP2	-0.713188	ND	-1.77769
ALDH7A1	-0.720392	ND	-0.639411
USP24	-0.723172	ND	-0.611443
AP3B1	-0.730578	ND	-0.621592
EYA3	-0.735459	ND	-0.784193
OPA1	-0.736226	ND	-0.96954
TMEM65	-0.737273	ND	1.10153
TM9SF4	-0.743772	ND	-0.914626
AACS	-0.752016	ND	-1.08124
NEDD4	-0.760154	ND	0.195917
GARS1-DT	-0.768046	ND	-0.947719
RAB22A	-0.768231	ND	-0.759296
NCOR2	-0.769998	ND	-0.889482
CHCHD6	-0.770806	ND	-0.919926
LMBRD2	-0.774792	ND	-1.21632
STX12	-0.779166	ND	-0.993219
POMK	-0.788551	ND	-0.620845
ITPR3	-0.791264	ND	-1.43619
N4BP2L2	-0.793809	ND	-0.754344
LINC00342	-0.795863	ND	-1.53608
AHCYL2	-0.797431	ND	-1.01146
KLHL23	-0.798447	ND	-1.35908
ZNF407	-0.80374	ND	-0.786625
GMPSP1	-0.804784	ND	-0.732116
PSPC1	-0.804811	ND	-0.999108
GMPS	-0.805552	ND	-0.700491
H1-0	-0.813422	ND	1.4384
ZYG11B	-0.826066	ND	-0.66249
MIB1	-0.834072	ND	-1.05578
CSNK1E	-0.841842	ND	-0.867944
PIGK	-0.842325	ND	-0.545258
COMMD2	-0.849286	ND	-0.477188
ZMYM2	-0.850145	ND	-0.450524
ACVR2A	-0.855816	ND	-1.20699
TET2	-0.856672	ND	-1.1337
FOCAD	-0.858306	ND	0.442745
DNASE2	-0.859422	ND	-1.00218
S100PBP	-0.865632	ND	-0.602294
PLA2G15	-0.867095	ND	-1.41794
MFSD10	-0.86799	ND	-0.986657
TMEM94	-0.871614	ND	-0.693351
CCNJL	-0.879071	ND	0.864082
USP42	-0.879667	ND	-0.893296
EIF2AK1	-0.881484	ND	-0.465446
EIF4G3	-0.887652	ND	-0.733621
CLK1	-0.89085	ND	-0.670416
KPNA6	-0.898975	ND	-1.33257
BRAF	-0.899258	ND	-0.42508
RAB12	-0.899466	ND	-0.949324
ZBTB4	-0.899612	ND	-0.693891
RAB27A	-0.901198	ND	-0.853511
FAM91A1	-0.901308	ND	-0.416994
DAGLB	-0.904333	ND	-1.17304
SLC39A7	-0.906215	ND	-1.54986
UVRAG	-0.907722	ND	-0.51859
PI4KA	-0.913771	ND	-1.38528
RB1	-0.914578	ND	-1.13727
NUDT16	-0.919032	ND	-1.51571
PURB	-0.920014	ND	-1.95277
ZFYVE9	-0.920649	ND	-0.746325
BAZ2A	-0.924733	ND	-0.9496
CABIN1	-0.92655	ND	-0.69544
GABBR1	-0.933956	ND	-1.10845
ZNF75A	-0.937792	ND	-0.830046
ZNF407-AS1	-0.939551	ND	-1.69187
SLC30A7	-0.941795	ND	-1.23291
UCKL1	-0.94683	ND	-1.56226
IFT81	-0.956454	ND	0.567479
RAVER2	-0.957129	ND	-0.955853
POLI	-0.959196	ND	-0.819736
FBXO42	-0.965488	ND	-1.47415
BMP2K	-0.970204	ND	-0.931067
NSF	-0.971731	ND	-0.780061
ATF7IP	-0.980116	ND	-1.17792
FBXL18	-0.981164	ND	-1.34483
TRIM26	-0.981485	ND	-1.09312
RASGRP1	-0.981835	ND	-1.92899
CCDC126	-0.983527	ND	-1.42627
GPT2	-0.985303	ND	-1.47124
NR6A1	-0.985566	ND	-0.653942
DHRS11	-0.988045	ND	-0.613092
LSM14B	-0.989183	ND	-0.89925
SIRT2	-0.98929	ND	-0.995909
MYNN	-0.993036	ND	-0.530251
RP2	-0.994943	ND	-0.693769
NHLRC3	-0.99629	ND	-0.997827
MSI2	-0.99861	ND	-0.896686
USP38	-0.999157	ND	-0.894977
UBR4	-1.00381	ND	-0.983477
CFAP300	-1.01368	ND	0.525222
PDE4DIP	-1.02087	ND	-1.71089
E2F3	-1.021	ND	-1.49038
CCNL2	-1.02277	ND	-0.946104
ABHD3	-1.02625	ND	-1.02329
KLHL3	-1.02876	ND	-4.2847
STK36	-1.0298	ND	-1.34455
QKI	-1.03149	ND	-0.992628
AGO4	-1.03241	ND	-1.32733
ZNF24	-1.03587	ND	-0.969413
WAC-AS1	-1.04205	ND	-0.812359
RNPEPL1	-1.05402	ND	-1.02206
SENP7	-1.05601	ND	-0.927013
NUMB	-1.05871	ND	-0.845795
PARP12	-1.06423	ND	-1.55965
ERGIC3	-1.06554	ND	-0.516444
DOCK6	-1.06777	ND	-1.23463
ZNF28	-1.06849	ND	-2.80203
WWC2	-1.07019	ND	-0.96517
TTPAL	-1.07449	ND	-0.886774
BPGM	-1.07584	ND	-1.06005
ALG6	-1.07886	ND	-1.12622
ACAD9	-1.08118	ND	-0.998915
RAB5B	-1.08237	ND	-0.581568
RNPC3	-1.08299	ND	-1.21475
DGKH	-1.08803	ND	-0.989166
WASF2	-1.08911	ND	-1.10708
USP48	-1.0952	ND	-1.39638
LEMD3	-1.09625	ND	-0.645692
COPB2	-1.09785	ND	-1.24522
KATNIP	-1.10185	ND	-0.64267
ZNF26	-1.11104	ND	-0.928485
ZNF518A	-1.11839	ND	0.667111
LINGO1	-1.11894	ND	-1.48813
DYRK1A	-1.12276	ND	-0.999768
TMEM87B	-1.12793	ND	-0.401975
CHMP2B	-1.12924	ND	0.856005
RNF141	-1.13172	ND	0.246857
ZNF586	-1.13199	ND	-0.997078
FBRS	-1.13596	ND	-1.22842
ACTL6A	-1.13752	ND	-0.873283
PAPSS1	-1.13957	ND	-0.9478
AGO2	-1.15926	ND	-1.04613
DENND11	-1.16046	ND	-1.11067
TRAPPC8	-1.16977	ND	-0.840174
CDV3	-1.17178	ND	-1.52113
CPT2	-1.17254	ND	-1.73379
GIPC1	-1.17259	ND	-0.894995
KDSR	-1.17337	ND	-1.55888
GNPTG	-1.17819	ND	-0.771205
PKP4	-1.1788	ND	-1.04201
CPEB4	-1.17897	ND	0.243066
PCYOX1L	-1.18209	ND	-2.06228
CCDC18	-1.18691	ND	-0.926351
NCOA6	-1.18731	ND	-0.934947
AGO3	-1.19241	ND	-1.30167
TAPBPL	-1.19941	ND	-1.52013
SNX10	-1.20307	ND	-1.82598
BRWD3	-1.20398	ND	-1.20904
ACOT13	-1.21	ND	-0.80432
PHACTR4	-1.21121	ND	-0.824645
PLEKHM3	-1.2149	ND	-0.892893
PRKCE	-1.21543	ND	-0.977667
GMNN	-1.22559	ND	-1.59055
PDSS2	-1.22858	ND	-1.21097
LINC01619	-1.23563	ND	-0.720133
TUBGCP6	-1.2407	ND	-1.07192
SWT1	-1.2571	ND	-1.36622
TLE2	-1.25743	ND	-1.75846
ANKRD13C	-1.26373	ND	-1.39897
PIK3CB	-1.26874	ND	-1.14048
FYCO1	-1.28073	ND	-1.09239
IST1	-1.2839	ND	-0.657351
PLA2G12A	-1.28424	ND	-1.6911
WDR7	-1.28443	ND	-1.14845
GTDC1	-1.28634	ND	-1.79464
YBX3	-1.29178	ND	-0.985007
ZBED5-AS1	-1.29229	ND	0.917651
ATF6B	-1.29381	ND	-1.92203
AFAP1	-1.29724	ND	-0.752658
PHF1	-1.30602	ND	-2.04169
PDCD10	-1.31213	ND	-0.966375
PIK3C3	-1.31259	ND	-1.31201
CCDC134	-1.31907	ND	-2.06892
ZDHHC7	-1.32105	ND	-0.751674
TMED10	-1.33349	ND	-1.331
TMCO4	-1.33687	ND	-1.46586
FAM171B	-1.33928	ND	-1.01057
PLXNC1	-1.34489	ND	-1.92977
DUSP16	-1.348	ND	-1.13671
TJAP1	-1.34804	ND	-1.48959
PIGA	-1.34913	ND	-1.58152
METTL4	-1.3504	ND	-1.25065
SPATA6	-1.35081	ND	-1.8078
URGCP	-1.36316	ND	-1.58464
CEP131	-1.3654	ND	-1.13231
IFNGR1	-1.36663	ND	-0.72225
ZMIZ2	-1.36714	ND	-2.0587
CNNM4	-1.37075	ND	-0.89416
SIAH2	-1.37186	ND	-1.31868
GCAT	-1.37787	ND	-3.32425
CEP170B	-1.38286	ND	-1.22406
IFT57	-1.3868	ND	-0.751224
STK19	-1.39166	ND	-2.15482
GTF2B	-1.39178	ND	-1.24656
ZMAT3	-1.39696	ND	-1.92084
IL17RA	-1.40674	ND	-1.37136
RING1	-1.41598	ND	-1.72432
RESF1	-1.42162	ND	0.259115
SPTLC2	-1.42559	ND	-0.779519
TXNDC16	-1.42636	ND	-1.90258
ABCC5	-1.42825	ND	-1.26651
GCC2	-1.43163	ND	-0.832474
WHAMM	-1.43664	ND	-0.831356
C1orf159	-1.4384	ND	-1.76515
SYDE2	-1.44044	ND	-1.69342
ARMC8	-1.44163	ND	-0.730887
NPC1	-1.4423	ND	-1.25101
DLGAP4	-1.44405	ND	-1.95808
INPP1	-1.44988	ND	-1.20976
PABPC1L	-1.45853	ND	-1.45722
NDUFA6-DT	-1.45993	ND	-1.6793
ITPKB	-1.47354	ND	-1.6771
TCF19	-1.47684	ND	-2.09564
KPNB1-DT	-1.48223	ND	-1.43467
ZNF251	-1.48405	ND	-0.938296
NSMCE2	-1.48414	ND	-0.578374
ABCA7	-1.4844	ND	-1.20448
HOOK2	-1.49517	ND	-2.03559
PIAS2	-1.49679	ND	-1.07179
NPEPPS	-1.49937	ND	-0.951156
HBP1	-1.50651	ND	-1.05903
TSC22D2	-1.50696	ND	-1.30401
BLTP3A	-1.50878	ND	-1.4281
GPR155	-1.52442	ND	-3.07021
DNM2	-1.53426	ND	-1.30499
RNF32	-1.54332	ND	-1.25469
CMTR1	-1.54472	ND	-1.32083
CRYL1	-1.55249	ND	-1.1238
EHBP1L1	-1.55607	ND	-1.05591
ZNHIT6	-1.5618	ND	-1.09476
KIF9-AS1	-1.56531	ND	-0.971092
MED15	-1.57066	ND	-1.61764
NSFP1	-1.57129	ND	-3.3807
EPB41L5	-1.57588	ND	-1.04043
TTC39B	-1.58006	ND	-1.02093
AP1G1	-1.58089	ND	-0.625635
STK40	-1.58115	ND	-2.42788
MED23	-1.58307	ND	-1.05178
SNX25	-1.58699	ND	-1.52387
ZNF212	-1.5904	ND	-1.39282
LPAR1	-1.59576	ND	1.29064
GPR137B	-1.59649	ND	-0.778487
ITGA1	-1.59753	ND	-2.40505
HAVCR2	-1.59837	ND	-1.915
RAPH1	-1.605	ND	-2.41736
RRAS	-1.60526	ND	0.280552
ZNF814	-1.60608	ND	-0.99998
SBF1	-1.60728	ND	-1.76268
WDPCP	-1.60954	ND	-1.12683
UBR2	-1.61364	ND	-1.6727
LEMD2	-1.6139	ND	-1.19585
PRKAB1	-1.6231	ND	-0.653248
TYMS	-1.63131	ND	-1.40288
DPM1	-1.63477	ND	-1.79137
SFMBT1	-1.65336	ND	-1.29445
ZNF33B	-1.6604	ND	-0.915425
THORLNC	-1.69028	ND	-1.76177
KLHDC3	-1.69109	ND	-1.9246
LINC01013	-1.71502	ND	-1.62423
SLC35E2B	-1.73069	ND	-1.7214
PSMG3-AS1	-1.7359	ND	-1.71423
PGAP6	-1.73676	ND	-2.46461
GRK3	-1.73914	ND	-1.05758
CRYGS	-1.7506	ND	-3.16177
TMEM44-AS1	-1.76287	ND	-2.05506
PTPRH	-1.76352	ND	-1.3672
WARS2-AS1	-1.76582	ND	-1.21685
GUSBP2-1	-1.77379	ND	-1.54679
LIMA1	-1.77387	ND	-3.04636
SPAG1	-1.7771	ND	-0.926717
HERPUD2	-1.78102	ND	-1.7604
TMEM156	-1.78449	ND	0.94492
TBC1D2	-1.79911	ND	-3.20577
WDTC1	-1.80975	ND	-1.13795
GABARAPL1	-1.81043	ND	-1.21567
DNAJC22	-1.82494	ND	0.885199
ZNF780B	-1.83241	ND	-0.743677
STARD13	-1.83793	ND	-2.71798
POLM	-1.8553	ND	-1.88488
ATOSA	-1.85987	ND	-1.10538
EHMT2	-1.86499	ND	-1.5595
KLHL36	-1.87343	ND	-1.70992
ASTE1	-1.87788	ND	-1.68713
HORMAD2-AS1	-1.88682	ND	-2.37997
SRF	-1.89555	ND	-2.07034
MCF2L2	-1.90168	ND	-3.26535
CYLD	-1.90409	ND	-1.07921
STX7	-1.9045	ND	-1.36454
CD40	-1.91056	ND	-1.67073
TBC1D22B	-1.91698	ND	-1.78962
AFF1	-1.92129	ND	-0.454448
CCDC186	-1.92413	ND	-0.887434
EPHA2	-1.93004	ND	-0.96345
BTN2A2	-1.93988	ND	-1.76801
KCNN4	-1.94575	ND	-1.69883
ANKRD12	-1.96849	ND	-1.65536
HMGCL	-1.97195	ND	-1.80122
CFAP53	-1.97303	ND	-2.713
SLC44A5	-1.98638	ND	-3.09444
ZNF846	-1.99007	ND	-1.57288
SPAG4	-2.01112	ND	-2.02187
CTDSP2	-2.0119	ND	-0.860367
LDLR	-2.0181	ND	-2.16539
GTPBP1	-2.04067	ND	-1.50528
TMEM63B	-2.05215	ND	-1.89351
CNTNAP3	-2.06987	ND	2.67141
TAFA2	-2.07115	ND	-2.43786
PCMTD1	-2.07509	ND	-1.26056
COQ8B	-2.07553	ND	-1.14904
SPMIP4	-2.07603	ND	-1.89491
MAP7D2	-2.08454	ND	0.731577
LINC00265	-2.08486	ND	-1.40909
MTURN	-2.08946	ND	-2.61219
PLD3	-2.10148	ND	0.291093
CTSK	-2.10857	ND	-1.30076
NEB	-2.11303	ND	-3.91899
ZNF358	-2.1219	ND	-1.05841
PAIP2B	-2.1755	ND	-2.41072
STAT2	-2.18595	ND	-1.69542
LINC00240	-2.20186	ND	-2.44517
ZCCHC14	-2.22537	ND	-1.83558
COPS8-DT	-2.23189	ND	-2.34597
PGAM1P5	-2.23709	ND	-1.61392
ZDHHC8	-2.24562	ND	-2.40665
UGT8	-2.24855	ND	-5.8564
EFNB2	-2.24997	ND	-7.62146
ANKRD13C-DT	-2.28875	ND	-1.70162
CATSPERG	-2.29998	ND	-1.66055
GTPBP2	-2.3385	ND	-1.79533
SLC35G2	-2.3433	ND	-2.2331
LINC00623	-2.348	ND	-4.93371
ILRUN-AS1	-2.34897	ND	-1.43324
AGBL3	-2.35155	ND	-1.50005
KLF9	-2.35198	ND	-1.81473
PABIR3	-2.36518	ND	-2.25449
IRF7	-2.37826	ND	-1.63
ZNF217	-2.38026	ND	-0.669309
UBALD2	-2.41063	ND	-1.23352
PDGFRL	-2.43184	ND	1.08191
STX18-AS1	-2.43219	ND	-1.81826
AK9	-2.43449	ND	-1.85292
TXNRD3	-2.44657	ND	-1.92722
KATNAL2	-2.47135	ND	-1.61669
EMP1	-2.48577	ND	-1.88272
SMC5-DT	-2.49121	ND	-2.85436
HRG-AS1	-2.51408	ND	-2.28247
VLDLR	-2.51514	ND	-1.70271
TMEM232	-2.52803	ND	-3.90563
GALM	-2.52907	ND	0.852963
SAXO2	-2.53154	ND	-1.99512
TMEM150C	-2.53697	ND	-1.5236
ZBTB22	-2.53979	ND	-2.22208
NRXN1	-2.54053	ND	-1.86236
ZBTB18	-2.54216	ND	-2.28055
AZIN2	-2.54546	ND	-2.68417
C2orf92	-2.549	ND	-2.76865
HOMER1	-2.55762	ND	-0.948899
TEX9	-2.5744	ND	-1.1072
EFCAB13	-2.58143	ND	-1.51734
SLC24A1	-2.58195	ND	-1.58986
EPB41L2	-2.59209	ND	-1.76236
SOX2-OT	-2.60612	ND	-3.65037
GMDS-DT	-2.61876	ND	-2.20631
GAB1	-2.6438	ND	-1.87578
CNTNAP3P2	-2.65193	ND	1.53266
TSNARE1	-2.69408	ND	-1.63422
OSBP2	-2.70523	ND	-1.10865
TM4SF1-AS1	-2.71334	ND	-2.52851
GPR37	-2.7498	ND	-4.8398
LYPD3	-2.78148	ND	-3.14535
CCDC18-AS1	-2.78919	ND	-1.33224
MICALL1	-2.79723	ND	-1.91003
RAP2C-AS1	-2.81065	ND	-2.43915
GRIK2	-2.82222	ND	-1.89823
ZNF554	-2.82856	ND	-3.72982
MAN2B2	-2.89097	ND	-1.73265
SLC15A2	-2.89829	ND	-2.36425
SIPA1L3	-2.9064	ND	0.199758
IMPG2	-2.90748	ND	-25.5999
ZSCAN18	-2.91214	ND	-4.49084
LINC00243	-2.92335	ND	-3.34613
PMFBP1	-2.92361	ND	-3.20785
CFAP43	-2.9437	ND	-2.14012
CFAP96	-2.94391	ND	-5.0424
P2RY1	-2.94769	ND	-4.72213
FZD2	-2.96734	ND	0.427985
ERRFI1	-2.98026	ND	-1.05861
PLCD1	-3.01652	ND	-1.73951
ARHGEF26-AS1	-3.02227	ND	-3.44559
FAM227A	-3.03336	ND	-1.53442
IFIH1	-3.07773	ND	-4.12333
CCDC181	-3.09224	ND	-3.3499
ANKRD6	-3.14	ND	-2.73982
MARCHF9	-3.14993	ND	-3.17591
ZDHHC2	-3.17774	ND	-0.664534
TMEM38A	-3.17901	ND	-2.86217
SH3D21	-3.19869	ND	-4.9987
NDST3	-3.22749	ND	-4.20276
DNAJB2	-3.23567	ND	-1.9793
NRP2	-3.24539	ND	1.84205
SLIT2	-3.2737	ND	-6.41791
LPCAT2	-3.27416	ND	0.688894
TTLL1	-3.29397	ND	-2.18779
HERPUD2-AS1	-3.29581	ND	-2.64329
CFAP69	-3.3648	ND	-1.30184
RUNX1	-3.37113	ND	-3.6767
GAB2	-3.37522	ND	-1.33712
FKBP1B	-3.38622	ND	0.537431
KCNMB4	-3.41793	ND	-5.3816
HYDIN	-3.43727	ND	-4.39652
LINC00571	-3.46754	ND	-3.09458
ACBD7	-3.48338	ND	-2.71403
SDAD1P1	-3.49225	ND	-1.32855
FAR2	-3.5002	ND	-2.67714
ZNF816-ZNF321P	-3.50181	ND	-25.1959
GLRA2	-3.50374	ND	-4.21808
LINC01088	-3.53369	ND	-2.99529
CBX7	-3.54698	ND	-2.70721
AMOT	-3.60988	ND	-8.6568
CCNG2	-3.61277	ND	-2.21672
LPAR2	-3.64635	ND	-2.65273
TULP2	-3.653	ND	-2.05135
CCN1	-3.65791	ND	-3.71521
C1QL3	-3.68067	ND	-0.90667
TCF7	-3.68522	ND	-1.61368
GRAMD1C	-3.73962	ND	-2.51237
LRRIQ1	-3.74531	ND	-1.42171
PSORS1C1	-3.80475	ND	-2.03864
VIM-AS1	-3.83727	ND	-3.21226
TAGAP-AS1	-3.92535	ND	-3.10483
FBXO15	-3.94216	ND	-2.55782
CDK19	-3.96192	ND	-1.67262
REEP6	-3.96665	ND	-1.68382
MAPK11	-3.99045	ND	-2.76798
PRSS16	-4.00615	ND	-2.3809
CTSV	-4.01411	ND	-1.17532
GBA3	-4.02041	ND	-5.19277
STC1	-4.02188	ND	-3.26518
SMAD7	-4.0346	ND	-0.778243
PRR15-DT	-4.03526	ND	-2.93608
TM7SF2	-4.07585	ND	-1.62048
MYEOV	-4.10904	ND	2.89437
GSN	-4.12298	ND	-2.0238
ESRRG	-4.15646	ND	-3.87379
PLBD1	-4.18136	ND	-3.52907
TPM1	-4.18538	ND	-1.17888
LINC02340	-4.19098	ND	-3.82926
ZSWIM4	-4.24674	ND	-2.30102
BCL10-AS1	-4.4235	ND	-3.08272
NANOS1	-4.44693	ND	-3.02043
ATP2C2	-4.50954	ND	-2.07319
RSPH3	-4.51921	ND	-2.83985
DNAAF11	-4.53688	ND	-2.44031
DSEL-AS1	-4.56432	ND	-3.73937
YPEL1	-4.65172	ND	-2.77401
TCEA3	-4.66668	ND	-4.08349
BMAL2	-4.7627	ND	-3.10828
C22orf23	-4.83736	ND	-3.12321
COL12A1	-5.02526	ND	-3.75359
PIK3IP1-DT	-5.02757	ND	-2.6754
CD2AP-DT	-5.03446	ND	-3.62865
ZNF577	-5.12621	ND	-4.14481
PLA2G6	-5.22087	ND	-1.82998
RIMS1	-5.25193	ND	-5.15089
LINC01331	-5.26618	ND	-4.7297
MYH7B	-5.49358	ND	-3.55657
ZNF91	-5.51981	ND	-4.74833
LAMP3	-5.53819	ND	-2.05017
POU2F2	-5.57139	ND	-2.49568
SYCP2	-5.75253	ND	-3.89911
PALM3	-5.76518	ND	-2.85681
DDAH1	-5.78445	ND	-2.53452
ARFGEF3	-5.79409	ND	-2.82743
IQCN	-6.01678	ND	-4.90847
CTTNBP2	-6.04638	ND	-26.5935
TMCC3	-6.06923	ND	-5.02999
GALNT6	-6.08347	ND	-2.23906
BMF	-6.2292	ND	-2.67206
LINC01122	-6.24811	ND	-4.88063
MOXD1	-6.49157	ND	-4.22809
ATP13A3-DT	-6.62688	ND	-8.15307
SERTAD4	-7.11401	ND	-3.74283
NR1H4	-7.15326	ND	-6.65675
LINC02432	-7.44431	ND	-7.30111
PDGFB	-24.7983	ND	-3.17874
AQP1	-25.0978	ND	-25.0978
NPY1R	-25.1513	ND	-25.1513
SLCO4C1	-25.1536	ND	-25.1536
LINC00705	-25.1965	ND	-25.1965
LINC02610	-25.2161	ND	-25.2161
LINC02832	-25.2498	ND	-7.65317
SEMA4A	-25.2698	ND	-4.26173
GATA6-AS1	-25.3578	ND	-25.3578
KCNIP1	-25.3607	ND	-25.3607
C1orf226	-25.398	ND	-4.69156
ZNF441	-25.3987	ND	-25.3987
C19orf18	-25.4362	ND	-3.60526
MBNL3	-25.4416	ND	-25.4416
MYT1	-25.4746	ND	-4.18996
LINC01277	-25.4787	ND	-25.4787
LINC02175	-25.741	ND	-3.35987
KCNH8	-25.7702	ND	-7.2273
LIPC	-25.8885	ND	-2.88584
SULT4A1	-26.0577	ND	-26.0577
NOC2LP1	-26.3726	ND	-26.3726
ZNF440	-27.1463	ND	-27.1463
CHGB	ND	26.668	24.8034
LINC00470	ND	9.42883	6.98395
LINC02506	ND	8.02631	7.41804
TSPYL5	ND	7.18424	6.10844
CHMP1B2P	ND	7.16973	6.09724
LIN28B	ND	7.09362	3.98703
LINC01876	ND	7.00428	4.66983
EVC2	ND	6.66198	4.56107
HBQ1	ND	6.41645	4.56926
FAM230C	ND	6.19141	7.20828
SH2D5	ND	5.83333	4.70784
CRMP1	ND	5.42384	4.71619
CYP27C1	ND	5.29242	2.89728
FRG1JP	ND	5.19069	4.14805
INA	ND	5.14376	4.17043
AMH	ND	4.62601	4.04819
PM20D1-AS1	ND	4.39989	3.14377
MSC-AS1	ND	4.37982	5.63171
WT1	ND	4.31796	3.86267
MARCHF4	ND	4.25172	1.13203
MAGI2-AS3	ND	4.22906	4.01583
FBXO43	ND	4.18646	2.10077
FSIP1	ND	4.17934	3.37947
ANKRD55	ND	4.15336	4.07196
PNMA8A	ND	3.96593	3.33521
FAXC	ND	3.89689	1.85933
RBM24	ND	3.78671	2.38269
LRRK2	ND	3.74324	4.31508
SFRP1	ND	3.71251	5.12157
ARID3A	ND	3.67891	1.93281
MIR1915HG	ND	3.60655	6.14127
GLI1	ND	3.59104	4.48665
AHNAK2	ND	3.58078	2.37647
LCIIAR	ND	3.57978	5.75561
HTR1D	ND	3.5311	3.06398
RILP	ND	3.51795	2.82049
LINC01234	ND	3.50434	4.45173
GASAL1	ND	3.50239	3.3941
ZNF331	ND	3.48755	3.68442
TTPA	ND	3.43326	2.34907
GRIN2D	ND	3.40015	5.10552
FSD1	ND	3.38305	1.39926
GLDC	ND	3.32785	1.51354
SLC16A2	ND	3.30182	2.16006
CDH2	ND	3.29473	2.05761
RBPMS2	ND	3.12565	2.40936
RGS9	ND	3.10151	2.74777
F2R	ND	3.07568	2.17339
RASSF2	ND	3.07144	4.73426
ZNF429	ND	3.04209	-3.82725
RGS17	ND	3.00205	2.64001
ANKRD1	ND	2.99402	2.34844
GSTA4	ND	2.94858	1.76087
TSHZ3	ND	2.91826	3.69389
ZNF569	ND	2.90154	1.49122
FAM88B	ND	2.83267	2.6906
PLCB4	ND	2.82326	0.990778
DPY19L3-DT	ND	2.80401	3.71627
ZIC5	ND	2.78812	2.75553
BSG-AS1	ND	2.74444	1.13752
PSMD14-DT	ND	2.69792	1.94686
DMWD	ND	2.64177	2.41303
APBB1	ND	2.63413	2.20203
H2BC11	ND	2.58776	1.05209
H2BC12	ND	2.54459	1.19501
GRIN2B	ND	2.53384	3.42356
SMURF2	ND	2.49018	0.806867
ZNF570	ND	2.48038	0.937573
ABCA1	ND	2.40217	1.83763
PLCXD1	ND	2.39389	3.41824
NUAK2	ND	2.38979	3.46714
ENO3	ND	2.38106	4.32992
ISOC2	ND	2.36955	2.11531
AASDHPPT	ND	2.35499	2.35149
KRBA2	ND	2.33634	2.00687
SORL1	ND	2.33555	0.580602
ARMT1	ND	2.32232	0.890492
MIR9-1HG	ND	2.32059	3.05957
LINC02367	ND	2.31524	1.22229
LTBP4	ND	2.29651	0.909093
RPL41P1	ND	2.28485	2.54623
PPM1K	ND	2.24952	-2.07897
LOXL2	ND	2.22094	2.79038
ARHGEF39	ND	2.18659	1.9554
ORAI2	ND	2.17572	0.9831
ILF3-DT	ND	2.14734	0.581573
COPS5	ND	2.14118	1.17458
PLAAT1	ND	2.13342	-3.29643
ZFP30	ND	2.11855	0.48125
CA2	ND	2.10373	-2.86854
CLGN	ND	2.09584	0.941694
CARD8	ND	2.07473	0.692069
FBXL5	ND	2.05062	0.234564
ZNF107	ND	2.04275	0.561053
SLC12A6	ND	2.01822	1.19708
TCEA1	ND	2.01479	0.912877
PLEKHA8P1	ND	1.99897	0.780042
DEPDC7	ND	1.98822	0.870612
EID2	ND	1.98144	1.20127
ANKS1B	ND	1.91084	0.555377
ZBTB5	ND	1.90868	1.25287
ZNF138	ND	1.87573	0.527823
ADPRHL1	ND	1.84759	1.80775
DDX12B	ND	1.84589	1.80978
JPH1	ND	1.82801	-4.20972
SMIM27	ND	1.81912	1.05474
TERF1	ND	1.81763	0.961466
LINC00963	ND	1.81097	0.577863
GATD1-DT	ND	1.80983	1.28256
JADE2	ND	1.80834	0.265099
SLC35F3	ND	1.79997	2.90261
C19orf47	ND	1.79386	1.6355
ANAPC4	ND	1.7781	0.47988
CSPP1	ND	1.77005	0.245299
IQCH-AS1	ND	1.76775	2.0929
STYXL1	ND	1.74826	0.223861
WLS	ND	1.73259	-4.93472
PEX2	ND	1.72792	0.326652
YJU2	ND	1.72747	0.738081
FOXJ2	ND	1.72622	0.956921
RHEBL1	ND	1.722	1.83681
PSPH	ND	1.70525	1.23511
MDC1	ND	1.69649	-0.651993
TMEM11-DT	ND	1.68492	1.92824
CCDC167	ND	1.68375	0.931005
HNRNPUL1	ND	1.66679	0.73175
MAP3K2-DT	ND	1.6605	1.1685
TMPO-AS1	ND	1.65711	1.08335
INPP5K	ND	1.65321	1.29973
YTHDF3	ND	1.64949	0.512588
MYEF2	ND	1.64722	1.24144
UBE2S	ND	1.64276	1.6044
KIF13A	ND	1.63913	0.605238
UBA2	ND	1.63808	1.18636
BEND7	ND	1.63547	1.53671
RAB2A	ND	1.63301	0.768406
MSANTD4	ND	1.62601	0.528364
NMT2	ND	1.6197	0.607376
MTBP	ND	1.61872	0.462805
GID4	ND	1.61406	1.64321
INTS8	ND	1.60951	0.785425
SYNE1	ND	1.60806	1.17924
OSBPL11	ND	1.59257	0.46029
NLRX1	ND	1.59022	1.22419
KIF24	ND	1.58147	0.893111
KIF3C	ND	1.57078	2.60882
DMAC2	ND	1.56467	1.55968
RGS19	ND	1.55774	0.77381
SNX9	ND	1.55179	0.183574
URB1-AS1	ND	1.54137	0.748488
TGFB1	ND	1.53991	0.66551
VEZF1	ND	1.5269	0.771357
CBX1	ND	1.51701	0.301936
CTSF	ND	1.51675	1.61809
UBXN2B	ND	1.51232	0.800236
MRFAP1L1	ND	1.49993	0.200012
PAF1	ND	1.49781	0.646337
RUSC2	ND	1.4969	1.35639
VDR	ND	1.49434	-2.17535
GPR161	ND	1.48575	0.684165
ANO6	ND	1.47336	0.582802
PAQR5	ND	1.44877	3.10505
FOXM1	ND	1.43996	1.01786
SMS	ND	1.43803	-0.532004
MAP3K14	ND	1.43415	0.535865
GPR137	ND	1.42894	0.966266
ERCC1	ND	1.42835	1.02528
ZNF100	ND	1.41199	-4.94728
NUDT2	ND	1.41132	0.36418
KLRG1	ND	1.39644	1.4725
ULK3	ND	1.39301	1.13023
SNX8	ND	1.39293	0.197447
WDR54	ND	1.39283	0.704032
SYN2	ND	1.38567	1.14053
TRIM9	ND	1.38476	3.07279
HOXB7	ND	1.3777	0.0885577
EID2B	ND	1.37639	1.27557
HIP1	ND	1.36115	1.48371
MCRIP1	ND	1.36018	1.37089
APLP1	ND	1.35888	1.04668
HMSD	ND	1.35737	-3.2486
CLPTM1	ND	1.35339	0.618915
PAFAH1B3	ND	1.35198	1.45102
UBE2J1	ND	1.35005	0.0679245
GAREM2	ND	1.34992	1.58204
RELA-DT	ND	1.34797	1.40453
CAPRIN2	ND	1.34687	0.32831
PRIMPOL	ND	1.34193	0.377431
TULP3	ND	1.33895	0.483868
RNF38	ND	1.33689	0.539639
ASAP1	ND	1.32952	1.33998
NFKBID	ND	1.32418	1.48118
VIRMA	ND	1.31241	0.298432
UBR5	ND	1.31091	0.382955
ATXN3	ND	1.30837	0.156142
PWP2	ND	1.308	-5.79188
DLX4	ND	1.30783	1.39296
ZNF260	ND	1.3042	0.772339
PREX1	ND	1.29429	2.80524
FAM120B	ND	1.29189	0.235539
ANKAR	ND	1.29092	0.701562
GTPBP10	ND	1.28971	0.328234
ZFP1	ND	1.28666	0.355775
DTNA	ND	1.28387	-4.67309
ITFG2	ND	1.27886	0.978181
ZNF567	ND	1.278	1.59295
ZEB1	ND	1.27626	1.37547
LOXL1	ND	1.27516	-3.45766
SLBP	ND	1.27238	-0.630548
SLAIN1	ND	1.27039	-2.46643
STEAP1B	ND	1.26012	-1.52718
CNFN	ND	1.25562	2.12293
MRE11	ND	1.25413	0.57177
ARID1B	ND	1.25291	0.30463
FBXO36	ND	1.24685	0.579775
RALB	ND	1.23451	0.217577
YIF1B	ND	1.23271	1.84913
SDHAF1	ND	1.23122	0.988766
DUSP23	ND	1.21897	2.74188
SNX7	ND	1.21575	0.197838
UFL1	ND	1.21295	-0.599931
TCF25	ND	1.20736	0.152629
PSMC4	ND	1.20595	1.35414
PI4K2B	ND	1.20329	-0.918215
DUBR	ND	1.1981	0.678443
ZNF461	ND	1.19637	0.511351
ATP2B4	ND	1.18338	0.317099
NACA4P	ND	1.18228	0.452332
TDRKH	ND	1.18036	0.690977
CWF19L2	ND	1.1741	0.10268
FGFR1OP2	ND	1.17074	0.747552
MAP3K7	ND	1.16972	-0.576727
ZFAND4	ND	1.1691	0.968528
PWWP3A	ND	1.16631	0.239933
PI4K2A	ND	1.15871	0.991777
TTC9C	ND	1.15482	1.0598
PDE6D	ND	1.15021	0.502576
HSPA2	ND	1.14066	2.87697
FGFR1	ND	1.13875	1.33498
RCBTB1	ND	1.13644	0.964073
EHD3	ND	1.13619	1.63425
GSTZ1	ND	1.12946	1.55114
C8orf76	ND	1.12724	0.441367
PRTFDC1	ND	1.10661	0.784832
IER2	ND	1.10115	0.360486
CCDC102A	ND	1.09322	1.21303
CEBPG	ND	1.08773	1.2289
MISFA	ND	1.08632	1.56927
BLOC1S4	ND	1.0809	0.368919
STRBP	ND	1.0777	0.357398
CRIM1	ND	1.07562	0.655155
MIF4GD	ND	1.07498	1.3242
TMEM17	ND	1.06186	1.20508
MFSD11	ND	1.05528	0.147491
LAMTOR3	ND	1.04775	0.259345
PIGL	ND	1.04514	0.428631
SIRT1	ND	1.04251	0.909692
ERGIC2	ND	1.04214	0.630369
THAP1	ND	1.0415	0.918074
RAI1	ND	1.03838	0.603284
PON2	ND	1.03577	2.60183
CNNM2	ND	1.03278	1.33176
TBC1D14	ND	1.02731	0.327669
ZNF320	ND	1.02347	-7.32394
SUV39H2	ND	1.01905	0.892096
LRRC8A	ND	1.01885	0.931609
PSIP1	ND	1.01638	0.652258
KLF10	ND	1.01386	0.702011
ABR	ND	1.01376	0.829751
RNF2	ND	1.00979	0.483999
TSC1	ND	1.00971	0.287022
TTC1	ND	1.00923	0.496487
CSMD1	ND	1.00806	-2.11216
DNAAF10	ND	1.0029	1.22766
GABPB1-AS1	ND	1.00148	1.45871
POLR1C	ND	1.00065	0.0331336
PATL1	ND	0.998996	0.619642
TMEM104	ND	0.99872	0.821008
IPO8	ND	0.991486	0.342618
ACTR8	ND	0.988965	0.369112
PRKCQ-AS1	ND	0.987402	2.56479
CCND1	ND	0.979736	0.984964
CAPNS1	ND	0.974658	1.02363
SENP5	ND	0.97159	-0.563639
TATDN1	ND	0.970102	0.346431
TJP1	ND	0.957843	0.955267
NFKB2	ND	0.95088	1.01846
FLII	ND	0.949735	0.20265
BMPR1B	ND	0.946585	3.03387
SPINDOC	ND	0.94456	0.869211
SMPD2	ND	0.943935	0.583543
FAM114A1	ND	0.942704	0.142047
RPL23AP53	ND	0.939504	0.989375
COQ10A	ND	0.938872	1.17385
DPY19L3	ND	0.935365	0.284009
CTR9	ND	0.931918	0.49036
TSPYL4	ND	0.927898	-1.70536
BCL7A	ND	0.926032	0.226989
XRCC4	ND	0.922303	0.128707
RAD52	ND	0.918216	0.359943
MYH10	ND	0.916029	0.267806
CALM3	ND	0.9156	1.13197
CLK4	ND	0.913193	0.413571
ZHX3	ND	0.907486	-2.1532
AMZ2P1-1	ND	0.906869	1.35803
URI1	ND	0.906866	1.36746
REST	ND	0.904387	0.334454
PLEKHB2	ND	0.901693	-0.33116
EPM2AIP1	ND	0.900723	0.658402
LONRF3	ND	0.897498	0.938022
STAM2	ND	0.888719	0.165689
MAD2L1BP	ND	0.887868	-0.69862
SIGIRR	ND	0.883922	2.04978
ZNF530	ND	0.875141	1.04756
ZNF160	ND	0.872381	0.801693
VMP1	ND	0.871794	0.513405
RPS6KB1	ND	0.865457	1.43193
TMEM160	ND	0.862183	0.958628
SCAF4	ND	0.861558	0.52101
MSH6	ND	0.859737	0.53169
SLC25A35	ND	0.858434	1.46666
MRC2	ND	0.853078	1.42605
TCP11L1	ND	0.845325	1.32075
MYLIP	ND	0.843581	-0.912101
INAFM1	ND	0.838429	0.685199
FAM210A	ND	0.828143	-0.84779
PAIP2	ND	0.827515	0.160929
TM7SF3	ND	0.825361	0.773342
RBPJ	ND	0.825169	-0.477315
BMI1	ND	0.824848	0.365712
NBPF1	ND	0.820031	1.07093
PAK2	ND	0.816588	-0.557376
LRRC23	ND	0.814924	0.516627
CUL5	ND	0.81352	0.208722
PRDM5	ND	0.807978	0.80807
CNPY3	ND	0.800896	0.221554
OAZ2	ND	0.796126	0.540227
DDB2	ND	0.795937	1.42782
GKAP1	ND	0.795245	0.577973
ASXL1	ND	0.780404	-0.412681
AP1S2	ND	0.775259	-1.11104
ST3GAL2	ND	0.771367	1.00406
SKP1	ND	0.770679	0.313253
ATP6V1E2	ND	0.766829	1.03071
EPN2	ND	0.761536	0.766376
KICS2	ND	0.758162	0.805576
VPS13A	ND	0.758126	0.471751
ENTPD3-AS1	ND	0.754332	0.497025
AP3D1	ND	0.739094	-0.534798
BIRC2	ND	0.73579	0.114176
CCNE1	ND	0.732735	1.49141
NUMBL	ND	0.73123	1.24883
NTAQ1	ND	0.729929	0.583197
ZNF718	ND	0.729922	-1.83203
ELMOD2	ND	0.728837	0.582362
UBXN1	ND	0.721437	0.190337
CYB5R4	ND	0.718772	0.309535
FAM8A1	ND	0.718145	-1.61213
MTMR10	ND	0.713338	1.07776
SHMT1	ND	0.712546	0.767287
ELF2	ND	0.711204	0.227688
PRR3	ND	0.710777	-0.786088
HDGFL3	ND	0.710246	1.0094
OSBPL8	ND	0.704544	-0.328402
ZP3	ND	0.702617	0.56939
NUP37	ND	0.700309	0.251968
ZNF181	ND	0.700037	0.537386
AP4E1	ND	0.694812	0.488353
SMG6	ND	0.694801	0.937635
PDE7A	ND	0.694197	0.870182
NDRG3	ND	0.693882	0.226276
DECR1	ND	0.690652	-0.45057
C3orf38	ND	0.690363	0.571316
ERI1	ND	0.689875	0.578465
AGTRAP	ND	0.689493	0.148508
ADSS1	ND	0.688907	-1.68851
SPOP	ND	0.68799	-0.507243
VPS13B	ND	0.687351	0.343374
C5	ND	0.684214	1.78546
SRPK1	ND	0.683405	-0.590782
MIR22HG	ND	0.683018	0.884771
CFAP68	ND	0.678527	0.564851
ZRANB2-DT	ND	0.67777	-2.20174
ZC4H2	ND	0.6775	-1.79439
SPSB2	ND	0.677276	0.855836
PRDM4	ND	0.66898	0.346955
SPIN1	ND	0.667344	0.16264
DDX6	ND	0.667279	0.489516
KLHDC4	ND	0.667044	0.372375
CCDC93	ND	0.665806	-0.889663
BRAP	ND	0.663664	0.399079
SEPTIN7	ND	0.661662	-0.192106
ZFP14	ND	0.661016	0.634256
ZNF675	ND	0.659123	0.300179
TRIM8	ND	0.652721	0.0455441
BRPF3	ND	0.651377	-0.970283
TEX264	ND	0.648713	1.06798
TRIM27	ND	0.648544	-0.948423
ZNF624	ND	0.6461	1.33232
KCNT2	ND	0.64422	-1.6506
ARL13B	ND	0.64307	0.76372
SYNJ1	ND	0.643056	-0.932916
HSD17B14	ND	0.642483	1.49563
PHF13	ND	0.641706	-0.756865
SLX4IP	ND	0.637919	0.740749
ANKRD26	ND	0.636738	0.209995
NT5DC1	ND	0.632158	-0.436755
USP45	ND	0.628817	-0.741444
SIX4	ND	0.62603	-1.32242
ALKBH8	ND	0.624464	0.419992
YLPM1	ND	0.621136	0.151984
TMEM116	ND	0.620217	0.486062
CCDC14	ND	0.619002	0.272452
UBLCP1	ND	0.615899	0.176194
HGH1	ND	0.607409	0.897714
LYST	ND	0.604783	0.431747
FIGN	ND	0.60478	0.262278
CA13	ND	0.591235	-3.69283
CLIC4	ND	0.573387	-0.669171
MFN2	ND	0.572995	-0.821441
ECT2	ND	0.571623	0.600613
ZFAND2A-DT	ND	0.567047	0.714391
SEC11C	ND	0.565587	0.59868
TRNAU1AP	ND	0.563439	-1.16661
UBE2B	ND	0.560688	-0.604317
AK3	ND	0.559322	0.627593
NEIL2	ND	0.559138	0.384563
PPP1R11	ND	0.556949	-0.564865
RLIM	ND	0.55611	-0.382497
SSRP1	ND	0.554794	0.481741
SNAPC1	ND	0.554694	-0.681457
HSF1	ND	0.552487	0.347931
GPCPD1	ND	0.548338	1.80509
SLC4A7	ND	0.547842	0.150392
RMI2	ND	0.543225	0.606971
CYB5B	ND	0.530646	1.96359
AKR1E2	ND	0.528441	1.87298
C1orf52	ND	0.525618	-0.80021
NGLY1	ND	0.522635	0.669593
ACTR2	ND	0.517262	0.682313
SEC63	ND	0.517091	-0.568938
MRPL47	ND	0.515185	-0.614966
LTO1	ND	0.513555	0.704551
NIBAN2	ND	0.511272	-0.930815
PRAF2	ND	0.510792	0.599667
POLD3	ND	0.502684	0.363201
FAM172A	ND	0.501677	-0.36147
MT-CYB	ND	0.501495	0.799518
C11orf58	ND	0.49746	0.999482
WASHC2C	ND	0.49686	0.266755
HBEGF	ND	0.496391	-2.22008
ZFX	ND	0.492557	0.216327
GNB4	ND	0.49037	-0.611074
ZBTB11	ND	0.487926	0.234012
NRM	ND	0.482849	-0.884782
BOLA1	ND	0.478329	0.339504
SORBS3	ND	0.478016	0.86664
U2AF2	ND	0.477088	1.05816
ANKRD49	ND	0.473933	0.198601
ACAD8	ND	0.471302	-1.04667
PIEZO1	ND	0.470391	-0.559494
YME1L1	ND	0.468521	0.260531
CXXC1	ND	0.462669	-0.691009
ZNF426	ND	0.460259	-2.17563
TPM4	ND	0.458718	0.346151
INTS14	ND	0.453035	0.543931
RSL24D1	ND	0.453003	0.805942
RIMKLB	ND	0.451393	0.128199
EIF3F	ND	0.44934	0.404957
PARVA	ND	0.449013	0.374267
FAM169A	ND	0.448513	0.655544
ANP32A	ND	0.447323	0.29403
ABHD6	ND	0.446744	1.05724
MCOLN2	ND	0.445325	-1.00181
MEX3D	ND	0.444329	-1.33354
AHSA2P	ND	0.444002	0.904487
ZNF574	ND	0.442523	0.390871
MPLKIP	ND	0.439545	-0.410527
H1-10	ND	0.438205	0.23319
BIN1	ND	0.434713	-0.882052
CCDC88C	ND	0.434524	-1.00626
NAT10	ND	0.433128	0.295791
KTN1	ND	0.430564	0.459499
CLP1	ND	0.426261	0.590834
SPG21	ND	0.421005	0.947253
PTBP3	ND	0.419472	0.2751
USP32	ND	0.41936	0.606156
HIF1AN	ND	0.414752	0.305572
MTHFS	ND	0.411571	1.78764
CGGBP1	ND	0.409025	0.521031
ZNF266	ND	0.408928	-1.18873
GOLGA8B	ND	0.408921	1.03589
AP4S1	ND	0.407483	0.347368
CPSF7	ND	0.40747	0.432275
C2CD3	ND	0.403267	0.944647
NARS1	ND	0.399725	-0.186809
PAPOLG	ND	0.399106	0.687081
RAF1	ND	0.397652	0.207264
KIF23	ND	0.397344	0.440933
RSU1	ND	0.394037	0.390188
SLC35A5	ND	0.390764	0.618936
ZFAND5	ND	0.389425	0.685348
PEX13	ND	0.378736	0.528227
ZDHHC14	ND	0.373715	-1.11712
ARL14EP	ND	0.371982	0.769543
KHDRBS1	ND	0.367839	-0.334842
ARPC2	ND	0.363779	-0.189806
YIPF4	ND	0.355	0.227963
HEATR5B	ND	0.354392	0.483924
BRAT1	ND	0.350851	-0.491346
USP12	ND	0.347454	0.645883
GNAI2	ND	0.346292	-1.57722
FTCDNL1	ND	0.345171	0.645586
OGDH	ND	0.341288	-1.34491
AKIRIN1	ND	0.341183	-0.516079
PGAP2	ND	0.341075	0.644665
GTF2H1	ND	0.339833	0.577265
SLC16A10	ND	0.338085	-3.20079
CHMP1A	ND	0.336856	-0.619841
PDS5B	ND	0.336157	0.175449
BRK1	ND	0.333545	0.677742
ABCD4	ND	0.325337	-1.13968
KIF27	ND	0.322528	0.29654
SLC66A3	ND	0.32141	1.44271
ZDHHC17	ND	0.315957	0.33188
CCM2	ND	0.315395	-0.935904
MESP1	ND	0.315265	0.531592
KCNJ14	ND	0.313403	0.506955
ZNF121	ND	0.313042	-0.49876
TRIO	ND	0.30525	-0.911904
SBNO1	ND	0.303287	0.491328
POLR2B	ND	0.301188	0.301225
METTL6	ND	0.300725	0.708519
CUL2	ND	0.298874	0.421282
MIR4435-2HG	ND	0.294424	-0.837211
CHASERR	ND	0.293199	0.663741
IQSEC1	ND	0.286345	0.353177
PNRC2	ND	0.28068	-1.11
KCTD20	ND	0.280045	-0.768318
LINC00667	ND	0.274967	-1.20474
LIN7B	ND	0.273395	1.0362
CDHR3	ND	0.269603	0.441597
CPVL	ND	0.266096	-6.74742
APPBP2	ND	0.265499	0.245056
CCDC174	ND	0.263861	0.308983
SAP30L	ND	0.263416	0.397806
LARP1B	ND	0.262591	-0.771279
MUL1	ND	0.258188	0.0526201
PRPF31	ND	0.252603	0.787469
CAPZA2	ND	0.246832	0.254165
TMX3	ND	0.246087	-0.496232
SPPL2A	ND	0.243244	0.772544
SMC5	ND	0.242006	-0.541179
CAAP1	ND	0.241627	0.317268
LRRC8D	ND	0.239617	0.506889
MED19	ND	0.23248	0.439607
TOP1	ND	0.230023	-0.774388
SRSF11	ND	0.226701	-0.614494
BCAS3	ND	0.226146	1.0473
SH3D19	ND	0.226041	0.576131
SART3	ND	0.224268	0.250438
TKFC	ND	0.221261	0.390889
SNX1	ND	0.220508	0.322585
CLCN5	ND	0.211755	-1.11006
ADPRS	ND	0.211523	-0.951155
CDCA7L	ND	0.210449	-1.29041
ENKD1	ND	0.207981	-0.955203
PTGR3	ND	0.206658	-0.601393
VARS1	ND	0.196026	-1.42976
ENSA	ND	0.183494	-0.424481
SPG7	ND	0.181832	-0.520431
GDPD1	ND	0.178534	-1.79532
CSNK1G2	ND	0.171692	-0.840724
CUEDC1	ND	0.170123	0.449136
TP53	ND	0.157741	0.749441
GGA3	ND	0.153736	0.0938848
ANKRD40	ND	0.149168	0.451899
ASCC3	ND	0.143496	-0.454507
NCOA1	ND	0.143402	0.507137
NUDCD3	ND	0.138173	-0.55777
DOCK1	ND	0.137731	0.18455
ELP3	ND	0.135574	0.766693
RELA	ND	0.135362	0.284288
HS1BP3	ND	0.132466	0.494713
DDB1	ND	0.128241	0.316578
RRAS2	ND	0.12638	0.131628
SINHCAF	ND	0.126145	0.360348
NUP210	ND	0.124078	0.516372
DCP2	ND	0.122568	-0.808316
MAP2K4	ND	0.121867	0.973573
NSUN6	ND	0.116518	0.324439
GMEB2	ND	0.113188	-1.6134
C4orf3	ND	0.112817	0.446148
MANEA	ND	0.105443	-1.32615
CDKN2C	ND	0.0989142	-1.31186
SF3A1	ND	0.0963778	-0.473901
BBS4	ND	0.0940699	0.178145
OTUD3	ND	0.0907152	-1.15564
FOXN2	ND	0.0868249	0.280278
LNPK	ND	0.0864917	-0.757595
CDC37L1	ND	0.0840391	0.709598
LRRC20	ND	0.0799807	-1.5236
MRS2	ND	0.0742538	-0.910236
ENDOV	ND	0.061168	1.23481
PEX14	ND	0.0591233	-0.948021
MTMR8	ND	0.0580007	-2.11945
STAC	ND	0.0579357	-1.65562
SLC25A46	ND	0.0440475	-0.600935
SIRT7	ND	0.0328434	0.242517
CEP44	ND	0.0214983	0.184617
SMAP2	ND	0.0194437	-1.09632
LYRM1	ND	0.017364	0.266474
GSDME	ND	0.0156417	0.515477
ZNF169	ND	0.0110815	0.317973
AP3M2	ND	-0.0372356	0.336884
DLGAP1	ND	-0.042298	-1.67779
CARS1	ND	-0.0655905	0.326015
ST6GAL1	ND	-0.0977974	-1.76566
PPARGC1A	ND	-0.122746	-4.98907
NCAPH2	ND	-0.196956	-0.985729
SH3KBP1	ND	-0.281198	-0.864822
BROX	ND	-0.364536	-0.373787
EIF3D	ND	-0.368874	-0.558584
TAOK1	ND	-0.371604	0.522283
MT-ND4	ND	-0.410462	0.267226
TM2D1	ND	-0.454609	-1.1037
CDK2AP2	ND	-0.459461	0.300901
PALS2	ND	-0.47566	-0.656231
DPY19L1P1	ND	-0.494181	-0.457206
SLC50A1	ND	-0.504895	-1.23857
GLYR1	ND	-0.512658	-0.547501
MAP4K5	ND	-0.531626	-0.431345
TMED2	ND	-0.54365	-0.293528
SMDT1	ND	-0.544776	-0.871005
MARCHF6	ND	-0.576072	-0.58504
C5orf15	ND	-0.581	-0.344823
MCL1	ND	-0.589214	-1.22224
CETN2	ND	-0.589379	0.671277
THADA	ND	-0.605938	0.133435
AGPAT3	ND	-0.611339	-0.950029
CEP350	ND	-0.63588	-0.326127
BHLHE40	ND	-0.637921	1.02263
ETFA	ND	-0.642237	0.176165
MIA3	ND	-0.644892	-0.604124
TSPO	ND	-0.653779	-0.452299
TOR1AIP2	ND	-0.657765	-0.820549
SCMH1	ND	-0.683362	-0.854964
THAP12	ND	-0.690044	0.236401
CANX	ND	-0.701652	-0.453332
CBR4	ND	-0.708001	-0.643511
PSME1	ND	-0.711719	-0.38336
ADPGK	ND	-0.714876	0.313239
MAN2A1	ND	-0.734598	-1.18075
COLGALT1	ND	-0.745491	-0.640077
NADSYN1	ND	-0.75437	0.313031
KIAA2013	ND	-0.757574	-1.0901
ACBD3	ND	-0.770285	-0.478111
SGMS1	ND	-0.77932	-0.647268
ARFIP1	ND	-0.780719	-0.525492
ETV3	ND	-0.79906	-0.629902
IRS1	ND	-0.802645	0.409837
SEC24A	ND	-0.805419	-1.52989
CASP4	ND	-0.820361	-3.72029
SSR4	ND	-0.841355	-0.211647
SND1	ND	-0.847263	-0.773673
PDLIM1	ND	-0.863246	0.801115
INF2	ND	-0.885691	-0.633685
ELL2	ND	-0.914847	-2.28703
SLC25A26	ND	-0.916806	-0.544637
IVNS1ABP	ND	-0.917345	-1.24937
MIR181A1HG	ND	-0.924909	-1.56154
METTL14	ND	-0.925634	0.0453964
NSUN4	ND	-0.932788	-1.43224
CLUAP1	ND	-0.946264	-1.0232
POU2F1	ND	-0.961324	-0.425756
SAV1	ND	-0.966876	-1.48228
USP3	ND	-0.970343	1.22469
THSD4	ND	-0.97105	2.09217
GPATCH2	ND	-0.974082	-0.678537
BCL3	ND	-0.981185	0.512753
TEAD1	ND	-0.982817	0.205374
ATP6AP1	ND	-0.99029	-0.648764
FBRSL1	ND	-0.995347	-0.656424
CRELD2	ND	-0.998185	-1.49543
RPS6KA1	ND	-1.00959	-0.931673
GYS1	ND	-1.00992	-0.956115
COG7	ND	-1.01854	-0.617159
MPC1	ND	-1.02019	-2.62585
LRP10	ND	-1.0225	-0.617469
CREB3L2	ND	-1.02681	-1.19395
PRELID2	ND	-1.02777	-1.99674
GK	ND	-1.04653	-3.47537
CREB1	ND	-1.07363	-0.775087
PRKACB	ND	-1.07498	-1.00372
OGFR	ND	-1.08699	-1.41213
ATF6	ND	-1.08949	-1.12742
GALNT2	ND	-1.09677	-0.550697
TMEM182	ND	-1.11113	-0.960905
PDK1	ND	-1.15862	-2.67375
SLC19A2	ND	-1.18066	-1.89336
COG2	ND	-1.19995	-0.849017
ADO	ND	-1.22991	-0.837116
SLC2A1	ND	-1.2401	-0.83083
TTLL11	ND	-1.25631	-2.4322
MOCS3	ND	-1.26313	-0.875879
MYOF	ND	-1.2643	-0.358706
DNAI4	ND	-1.26558	-2.258
IFT172	ND	-1.28217	-1.18779
TBL1X	ND	-1.29008	-0.590768
EEF1A2	ND	-1.29715	-3.4311
MT-TY	ND	-1.3028	1.1603
TTC39C	ND	-1.30621	-1.28666
DUSP14	ND	-1.31649	-0.847806
TMEM106B	ND	-1.3172	-0.521952
ANXA2P2	ND	-1.33814	1.6741
AIF1L	ND	-1.341	-2.73985
AMMECR1	ND	-1.40791	-0.62221
AXIN1	ND	-1.42075	-0.86147
RHOBTB1	ND	-1.42874	0.780675
PPP1R12B	ND	-1.43706	-0.514817
SLC10A7	ND	-1.43824	-1.73855
IFI35	ND	-1.44881	-0.841521
RPS6KC1	ND	-1.45538	-0.762742
RCAN3	ND	-1.46962	-1.02261
SPECC1	ND	-1.48006	1.34416
AMFR	ND	-1.48231	-0.658557
PMM2	ND	-1.48836	-0.422247
PSMB8	ND	-1.50979	-2.83509
TMEM164	ND	-1.52355	0.626057
TMEM234	ND	-1.52493	-1.76972
AOPEP	ND	-1.5426	1.53124
CREB5	ND	-1.60222	-5.39577
MOCOS	ND	-1.61767	-1.67826
OSGIN2	ND	-1.62467	0.324899
ERVK13-1	ND	-1.62921	-1.04415
TRADD	ND	-1.67376	-0.773864
ECHDC3	ND	-1.67432	-1.40465
GRK2	ND	-1.68259	-1.92189
ZMIZ1	ND	-1.68638	-0.711592
CSRNP3	ND	-1.70325	-3.94145
MTMR7	ND	-1.70328	-1.57541
TLE3	ND	-1.72772	-2.0913
SEC24D	ND	-1.7354	-1.45676
SEMA3E	ND	-1.7805	-2.76707
EMP2	ND	-1.78448	-0.751261
FZD5	ND	-1.81538	-1.07756
ACADS	ND	-1.89193	-1.06658
CYB561	ND	-1.8974	-0.839607
RAPGEF2	ND	-1.91687	-1.48027
CBLB	ND	-1.91951	-1.14582
EPOP	ND	-1.9263	-1.03674
GSAP	ND	-1.94435	-1.31196
FOXO1	ND	-1.97068	-1.24813
NUTM2B-AS1	ND	-2.0522	-0.982317
LINC02762	ND	-2.11021	-1.01458
PHGDH	ND	-2.12124	-1.21128
NEK7	ND	-2.13102	-2.22312
GATA2-AS1	ND	-2.13144	-3.66636
BRI3BP	ND	-2.26326	-1.13667
IBA57	ND	-2.27083	-1.89376
HELZ2	ND	-2.27584	-3.38107
NCOA7	ND	-2.28552	-1.02436
GUSBP1-1	ND	-2.31909	-1.64967
MEST	ND	-2.40238	-0.72765
METRNL	ND	-2.42896	-4.364
KCNG2	ND	-2.43685	-3.32295
CXCL2	ND	-2.50925	-2.4017
PLA2R1	ND	-2.54619	-1.92943
NHS	ND	-2.58284	-0.603032
PTPRE	ND	-2.58547	-5.54734
SCARA3	ND	-2.61652	1.94395
KANK1	ND	-2.65305	1.51917
TTC6	ND	-2.82277	-2.21339
SLC9A9	ND	-2.83026	-4.93735
MAP2K6	ND	-2.84252	0.542812
PARP10	ND	-2.88048	-4.406
ZNF711	ND	-2.90877	-1.43357
NECTIN1	ND	-2.93032	-2.7354
NCAM1	ND	-3.05184	-5.17755
MR1	ND	-3.05779	-1.26398
IL6R	ND	-3.3144	-1.6531
ZNF618	ND	-3.36791	1.0551
SDC1	ND	-3.45111	0.385512
RNASEL	ND	-3.47092	-1.67328
LSAMP	ND	-3.48784	-3.12784
IL1A	ND	-3.52741	-5.34759
EDA	ND	-3.60749	-2.71117
C1S	ND	-3.63244	1.0954
ABCC3	ND	-3.80366	1.57572
NPAS2	ND	-3.84734	0.609575
CD27-AS1	ND	-3.93864	-3.49064
DMTN	ND	-3.95542	1.40149
NME5	ND	-4.23302	-2.65357
CHRM3	ND	-4.28446	-2.98174
SPTLC3	ND	-4.34147	-5.18891
VAMP8	ND	-4.40456	-1.54067
LIPG	ND	-4.60526	-4.54984
COL4A3	ND	-4.65096	-2.33645
CSF1	ND	-4.66616	1.21042
SECTM1	ND	-4.76212	-3.24315
RPL31P17	ND	-4.88242	-4.52037
SHC3	ND	-5.69853	-4.60641
SOX6	ND	-5.83168	-6.23843
TNFRSF11B	ND	-5.83915	-6.54071
SMOC1	ND	-5.84063	-4.17949
SORBS2	ND	-6.0342	-6.56208
RETREG1	ND	-6.60029	-3.94499
EPHA3	ND	-7.48093	-7.33345
LINC01515	ND	-8.91146	-2.18618
COL9A3	ND	-24.2739	-24.2739
CMPK2	ND	-25.2433	-25.2433
TFAP2C	ND	-25.5303	2.17117
GIRGL	ND	-26.004	-6.92679
SLC16A7	ND	-29.3407	-6.5502
TCEAL8	29.5683	29.4031	28.8668
DUXAP9	26.9156	26.5459	27.3232
TWIST2	26.8931	27.4559	28.0242
ST8SIA4	26.3678	25.7936	27.8819
ZDBF2	26.094	27.8712	26.0654
VEGFC	25.2044	25.2357	25.1692
NAP1L2	25.0254	24.8435	25.4576
C19orf81	24.3421	24.2693	24.871
SAMD5	9.52263	8.62911	8.21972
SPART	8.91185	7.77032	7.60916
EPHA5	8.42249	3.21358	3.7926
MAGEH1	8.11647	8.07025	7.90853
DUXAP8-1	7.92403	8.51815	7.97801
LINC02609	7.90298	7.25229	6.29632
CPPED1	7.86443	6.82307	9.28456
GAL	7.84796	1.84824	3.32534
NR0B1	7.66058	3.94388	7.69194
GALNT13	7.35809	5.51409	5.80806
LINC02994	7.19716	3.65145	4.8238
ANTXR1	7.07931	4.85446	4.74026
BASP1	7.04682	5.0626	6.78171
SLITRK5	7.0258	6.28284	5.53145
SLC2A3	6.93664	7.14547	4.98066
FBXL7	6.91786	6.23138	4.85733
PMP22	6.79305	5.03909	6.4375
ADD2	6.38918	5.23976	6.25084
LINC00540	6.38912	8.28687	7.946
RASA3	6.31619	7.38249	5.46139
RAB3B	6.15669	4.46072	1.89623
CASC9	5.99803	4.68026	5.16341
BNC2	5.71594	5.92727	4.29994
TDRP	5.63412	5.61245	5.61633
SLC9B2	5.48985	5.41456	4.05638
BCAT1	5.46328	5.46178	4.27253
FKBP10	5.4483	4.33877	4.80424
DCLK2	5.4297	3.70457	4.70641
NOVA1	5.3949	4.91337	5.23108
HERC2P3-1	5.39091	5.43551	2.29967
HEG1	5.35145	5.72886	3.61771
ZEB2	5.35115	4.66311	1.96891
APBA2	5.26909	5.64995	4.85303
GPC6	5.21834	5.20023	4.13955
TARS1-DT	5.16766	6.00936	5.80565
GPX3	5.13631	0.837031	2.63959
LHX2	5.03442	6.06498	4.20443
UCHL1	5.01227	4.78343	4.37013
GRAMD1B	4.92584	1.35184	3.32835
NQO2	4.91741	2.75964	2.90813
TRIM7	4.76234	3.63726	4.04425
LINC02864	4.70502	5.85505	5.99896
DOCK11	4.65586	1.78324	2.91886
CTSL	4.63528	1.27751	3.6023
TUSC3	4.62479	3.59701	3.78909
ELMO1	4.53745	2.65091	3.48211
LINC02742	4.49177	-4.31784	-1.70166
CNTN1	4.47623	2.54679	7.13628
BOLA3-DT	4.41453	4.3386	2.68253
SNHG14	4.41227	1.22138	3.15852
MPDZ	4.40943	5.07471	4.80176
SLC8A1	4.38086	7.36393	3.85827
TMX4	4.20667	1.13436	1.00585
MPP1	4.17054	3.83353	3.28457
EMSLR	4.16053	3.72837	2.77721
CNKSR2	4.13554	4.26361	3.64138
AVEN	4.12522	4.51767	4.82881
CHN1	4.06557	4.26736	3.80629
AKR1B10	4.02524	-9.61805	4.56975
TFR2	4.0178	2.44398	2.76362
SMKR1	4.00288	3.82658	5.79154
PAPPA	4.00062	1.2389	4.62479
TRIM16L-1	3.98524	0.643417	3.89283
PCDH11X	3.96676	1.14667	0.556185
MIR99AHG	3.94283	0.628068	3.61404
EXO1	3.93818	1.4211	1.22625
SCML2	3.89898	3.09305	3.68834
RFK	3.88468	1.87001	2.95489
CHCHD5	3.87603	2.72829	2.30064
NALF1	3.87433	2.16684	-3.96852
PHF19	3.82442	4.3665	3.51965
PLIN2	3.81772	5.24441	4.41777
FBN1	3.81217	5.27479	3.15507
NUDT6	3.79059	3.68449	2.76776
IGSF1	3.77455	4.16229	5.15037
ZNF287	3.75224	4.18521	4.74601
RFLNB	3.72419	4.85858	3.29768
NCS1	3.65227	2.51728	2.31783
PAPSS2	3.64545	0.713475	0.86882
CADM2	3.64227	0.4252	-1.06976
GPAT3	3.5977	1.98421	2.69201
SEMA3A	3.55616	1.34864	2.32732
GINS1	3.54655	2.85646	3.57258
NEMP2-DT	3.54488	4.12278	2.4244
CUTC	3.54143	2.30079	3.34201
SNHG19	3.51052	2.02939	2.97379
PRSS23	3.50503	2.94445	3.05084
ZNF114	3.49254	3.95352	3.88744
CXCL1	3.47786	-7.23922	-4.00622
FTLP3	3.47653	-0.381722	4.18614
SNHG25	3.47409	2.62535	3.76915
KNSTRN	3.4693	3.77969	2.11408
LRR1	3.45473	2.10652	2.67973
SNHG29	3.45416	2.91265	1.75647
SNHG9	3.45139	2.49493	2.67349
LGALS1	3.44163	4.17345	2.81041
QPCT	3.43817	-0.0282874	0.925706
PROCR	3.43549	1.94381	2.21374
ZIC2	3.42707	4.18051	3.56557
L3HYPDH	3.42585	1.28099	2.93818
UTY	3.4177	0.664858	2.9791
HAGHL	3.41029	1.67343	2.95869
ADARB1	3.4084	2.43034	0.592066
KCNQ5	3.40473	7.06193	2.49417
SLC10A4	3.40456	4.97545	4.01618
CLMP	3.40449	2.92678	3.13723
FAM171A1	3.39587	5.24617	4.29839
PYGO1	3.39449	2.94367	3.19752
FABP5	3.37741	4.41658	3.09748
ZYG11A	3.37465	4.3233	3.05545
C1QBP	3.35635	2.85457	3.25172
CTNNAL1	3.35017	3.26089	1.92104
NXPE3	3.33716	2.48525	3.25706
ZFP82	3.33511	5.91215	3.6832
SRM	3.32753	2.8994	2.13296
KPNA2	3.32382	3.04064	3.33568
TENT5A	3.31696	0.138922	-2.54886
HACD1	3.31681	2.88632	3.53853
TMEM158	3.31528	6.27026	2.64483
PDE4D	3.31009	-1.0798	3.02051
SCCPDH	3.30856	0.84806	0.779626
TIMM10	3.30411	1.03632	2.33747
PXDN	3.30018	5.75641	2.4077
SLC35G1	3.29289	1.48717	1.55245
RASSF8	3.29139	1.24553	0.317146
RNF212	3.28979	5.36998	2.87533
PXN-AS1	3.28443	3.27036	3.21998
ITGAE	3.2808	2.43269	3.07052
RPS4XP6	3.25756	1.37773	2.56243
DOCK10	3.25583	1.63217	3.22718
NOP10	3.24753	4.2539	3.93848
SNCA	3.22999	-5.46797	-4.6161
SYCP2L	3.22108	4.76387	3.23981
TANGO6	3.21302	0.286747	1.07046
PDE1A	3.21089	0.498272	0.146295
GFPT2	3.19892	2.46219	3.59028
SCD	3.19753	3.85323	2.69706
EFR3B	3.19434	4.72916	4.07076
ARHGAP22	3.18236	1.82575	1.83935
FN1	3.15155	-1.54815	0.630786
NAA20	3.14938	2.56109	3.26047
ZNF518B	3.14738	3.75758	3.60489
RECK	3.14718	4.54841	3.59009
POLR3K	3.14192	1.71016	2.37269
NXT1	3.14117	2.70381	3.55138
SLIRP	3.10552	3.7698	2.60699
POLR3F	3.10431	3.01441	2.96602
SLC39A4	3.09238	4.05852	3.84978
MYPN	3.09204	3.75231	1.24275
TIMM22	3.08326	2.63755	2.92361
ADAL	3.08066	3.87135	1.97721
TIMM17A	3.07464	1.52804	1.83713
CHAMP1	3.0716	2.73148	2.81204
DNAJC27-AS1	3.06287	0.886242	2.03619
COA6	3.05074	0.830289	1.37182
SLC20A1	3.04766	2.09724	1.40082
AKR1C2	3.04708	-4.76067	4.86324
TRAPPC4	3.04499	2.28643	1.47327
WDR76	3.042	3.67018	2.55968
HMOX1	3.03962	2.78522	5.0027
MSANTD3	3.03855	3.24083	2.15644
GNG11	3.03678	2.71093	3.12159
PNMA1	3.03645	2.03341	1.15348
LINC02693	3.03129	1.91673	2.49319
NIPA1	3.03001	3.07784	1.97644
STK32B	3.02509	1.48673	5.37373
AKR1C1	3.02434	-5.9435	1.83172
SNRPB2	3.02257	2.29059	3.06682
ARSG	3.00455	1.87926	1.33304
DAW1	2.99902	-1.96654	-3.28836
PPIF	2.9886	0.310395	0.337928
MRPL41	2.97775	3.07702	2.29045
SURF2	2.96712	2.49553	1.82752
EMC4	2.96311	3.08443	3.39815
NSUN5	2.95647	2.66871	1.67488
METTL21A	2.92781	1.67854	0.560997
PCID2	2.91752	2.8848	1.79506
RPL35P5	2.9165	2.43962	1.88599
PDE3B	2.91048	1.56786	0.608843
MRPS26	2.90713	2.1194	2.77954
RABEPK	2.90638	2.67364	2.2852
MAP1B	2.90082	1.09249	2.9324
NTMT1	2.88403	2.9929	2.77168
RANBP1P1	2.88335	2.68858	1.9395
CDKN3	2.88255	2.25738	2.19748
VIM	2.88214	3.71956	2.2397
NOLC1	2.87922	1.79438	1.65337
MRPL36	2.87897	2.38361	2.38986
CIAPIN1	2.87145	1.62963	1.52043
ODC1	2.86663	2.00784	1.05605
CENPX	2.86325	2.3811	2.35497
MSRB3	2.85968	3.81247	3.65112
LUCAT1	2.85698	1.07925	3.5628
AADAT	2.85383	1.58674	1.88457
TUBB2A	2.84677	2.89741	1.81646
DLL3	2.84603	3.95913	4.28147
PDE10A	2.84105	-3.18777	0.680835
UGDH	2.83446	0.319919	3.07466
TMEM38B	2.8213	2.47467	1.63072
SLC5A6	2.81248	2.46677	2.1299
LRP1B	2.81016	2.0415	-2.70162
BIRC5	2.80211	2.64558	2.11577
PGP	2.79829	1.52399	1.70605
TOR3A	2.79284	0.64654	1.13659
SLC25A6	2.78944	0.508258	1.67645
RFC2	2.78922	3.32591	1.85427
NAA38	2.7806	3.07969	3.20859
PTGES	2.77932	-1.84614	2.05404
B4GALNT1	2.7778	0.788008	1.8968
NANP	2.77541	2.31646	3.07444
SELENOM	2.77372	3.25927	2.95464
OSBPL6	2.77313	3.18838	1.58375
RPS7P10	2.76362	1.28152	2.10002
ADISSP	2.76318	2.31452	2.57988
SCARB1	2.76156	0.338512	1.17482
ADI1	2.75308	3.26654	2.76393
RAB34	2.75028	1.33198	2.51672
RPP40	2.74931	3.53463	2.73244
RAB31	2.74502	4.6311	2.43986
PBK	2.73895	1.29428	2.12615
SLC25A5	2.73873	1.51875	1.88216
NEIL3	2.73849	0.667601	2.01719
TUBB2B	2.73845	3.45123	1.06139
RAD51C	2.72948	3.22189	2.72773
MMP16	2.72852	2.52147	-3.4989
PRNP	2.72592	2.2603	2.74961
MIR3677HG	2.72491	1.80418	2.53527
AURKA	2.71786	2.24885	1.87701
DDRGK1	2.71623	1.59431	2.35265
EMC7	2.71615	2.32435	2.64249
PFAS	2.71255	1.78555	2.33586
ASS1	2.69918	-5.5231	-2.04491
SLC25A11	2.69213	1.47992	2.3139
HDDC2	2.69118	3.4139	2.27939
KIF21A	2.68981	2.21879	1.67533
SMOX	2.68559	0.955459	3.52075
SNHG26	2.6854	2.42056	2.36237
GSTO1	2.6844	1.72218	1.90242
RPL30P4	2.68207	2.66114	2.67509
KNL1	2.68193	3.51336	1.98249
RPL35	2.67821	2.71366	1.84459
GLRX2	2.67477	1.13801	1.83961
POLR3G	2.67444	1.93332	1.20838
ENTREP3	2.67426	1.97381	0.847346
ABCE1	2.67094	2.0469	2.18752
TFDP1	2.66846	2.37409	2.03518
COL4A5	2.66785	-1.85007	1.26955
MPDU1	2.65899	2.52999	2.6883
PHPT1	2.65881	2.9126	3.22977
DGKD	2.65553	1.62892	1.87037
HAUS2	2.65281	3.15505	1.59501
PGAM1	2.65233	2.17065	1.99108
PSMB5	2.65113	1.91554	2.36728
G6PD	2.64896	-1.84622	3.00193
COPRS	2.64072	1.96337	2.62913
TXN	2.6402	1.45329	2.7962
EXOSC2	2.63748	2.06208	2.05954
PRDX1	2.63195	1.47505	1.94337
MCM4	2.62983	3.93525	2.60418
STK32C	2.62944	1.91136	2.3675
FBN2	2.62434	3.1382	2.34919
EMP3	2.62304	2.90091	3.12969
DDX39A	2.61935	2.52	1.74815
NPM3	2.61614	1.18964	1.48298
[truncated: 9,005 more rows]
